# Supplementary material for: Inhibition of tryptophan 2,3-dioxygenase impairs DNA damage tolerance and repair in glioma cells
Source: NAR Cancer. 2021 Apr 9;3(2):zcab014. doi: 10.1093/narcan/zcab014 (PMC8034706; doi:10.1093/narcan/zcab014)
Supplement: zcab014_Supplemental_Files [file zcab014_supplemental_files.zip › Table S2.xlsx]

## Sheet: all data
		median	1665300	1636300	1784200	1913400	1680500	1978600	1730500	1725600	1894700	2020100	1834400			1811400	1882700	1803800	1897800	1796500	2063600	2048800	1640400	1820800	1915100	1876600								20.6674	20.642	20.7668	20.8677	20.6805	20.916	20.7228	20.7187	20.8535	20.946	20.8069			20.7887	20.8444	20.7826
																															Perseus Log2 transform and replace missing based on normal distribution by column (0.3, 2)
			MaxQuant reporter ion intensities
			TMT1													TMT2																		TMT1													TMT2
			DMSO_1	DMSO_2	680C91_10_1	680C91_10_2	680C91_20_1	680C91_20_2	BCNU_1	BCNU_2	BCNU_680C91_20_1	BCNU_680C91_20_2	pool_1			DMSO_3	DMSO_4	680C91_10_3	680C91_10_4	680C91_20_3	680C91_20_4	BCNU_3	BCNU_4	BCNU_680C91_20_3	BCNU_680C91_20_4	pool_2								DMSO_1	DMSO_2	680C91_10_1	680C91_10_2	680C91_20_1	680C91_20_2	BCNU_1	BCNU_2	BCNU_680C91_20_1	BCNU_680C91_20_2	pool_1			DMSO_3	DMSO_4	680C91_10_3
Protein IDs	GN	Fasta headers	Reporter intensity corrected 1 TMT1	Reporter intensity corrected 2 TMT1	Reporter intensity corrected 3 TMT1	Reporter intensity corrected 4 TMT1	Reporter intensity corrected 5 TMT1	Reporter intensity corrected 6 TMT1	Reporter intensity corrected 7 TMT1	Reporter intensity corrected 8 TMT1	Reporter intensity corrected 9 TMT1	Reporter intensity corrected 10 TMT1	Reporter intensity corrected 11 TMT1	sum		Reporter intensity corrected 1 TMT2	Reporter intensity corrected 2 TMT2	Reporter intensity corrected 3 TMT2	Reporter intensity corrected 4 TMT2	Reporter intensity corrected 5 TMT2	Reporter intensity corrected 6 TMT2	Reporter intensity corrected 7 TMT2	Reporter intensity corrected 8 TMT2	Reporter intensity corrected 9 TMT2	Reporter intensity corrected 10 TMT2	Reporter intensity corrected 11 TMT2					Protein IDs	GN	Fasta headers	Reporter intensity corrected 1 TMT1	Reporter intensity corrected 2 TMT1	Reporter intensity corrected 3 TMT1	Reporter intensity corrected 4 TMT1	Reporter intensity corrected 5 TMT1	Reporter intensity corrected 6 TMT1	Reporter intensity corrected 7 TMT1	Reporter intensity corrected 8 TMT1	Reporter intensity corrected 9 TMT1	Reporter intensity corrected 10 TMT1	Reporter intensity corrected 11 TMT1			Reporter intensity corrected 1 TMT2	Reporter intensity corrected 2 TMT2	Reporter intensity corrected 3 TMT2
A0A023T6R1	FLJ10292	tr|A0A023T6R1|A0A023T6R1_HUMAN Mago nashi protein OS=Homo sapiens OX=9606 GN=FLJ10292 PE=2 SV=1;sp|Q96A72|MGN2_HUMAN Protein mago nashi homolog 2 OS=Homo sapiens OX=9606 GN=MAGOHB PE=1 SV=1;tr|F5H6N1|F5H6N1_HUMAN Protein mago nashi homolog 2 OS=Homo sapien	10062000	9543600	8339900	9835900	9750800	11267000	7596900	9065700	6830100	7219400	9180200	98691500		13045000	14190000	12397000	12268000	12402000	14940000	14395000	11219000	7494900	7905100	11750000	132006000				A0A023T6R1	FLJ10292	tr|A0A023T6R1|A0A023T6R1_HUMAN Mago nashi protein OS=Homo sapiens OX=9606 GN=FLJ10292 PE=2 SV=1;sp|Q96A72|MGN2_HUMAN Protein mago nashi homolog 2 OS=Homo sapiens OX=9606 GN=MAGOHB PE=1 SV=1;tr|F5H6N1|F5H6N1_HUMAN Protein mago nashi homolog 2 OS=Homo sapien	23.2624	23.1861	22.9916	23.2296	23.2171	23.4256	22.857	23.112	22.7035	22.7834	23.1301	A0A023T6R1		23.637	23.7584	23.5635
A0A023T787	RBM8	tr|A0A023T787|A0A023T787_HUMAN RNA-binding protein 8A OS=Homo sapiens OX=9606 GN=RBM8 PE=2 SV=1;sp|Q9Y5S9|RBM8A_HUMAN RNA-binding protein 8A OS=Homo sapiens OX=9606 GN=RBM8A PE=1 SV=1;tr|A0A0J9YW13|A0A0J9YW13_HUMAN RNA-binding protein 8A (Fragment) OS=Homo	9607600	9714800	8570000	10620000	9003800	11158000	8113800	8905000	7254900	7351000	8958600	99257500		8029300	8750300	7465100	7231600	7686600	9612300	9287100	6583600	4948700	5056600	7056500	81707700				A0A023T787	RBM8	tr|A0A023T787|A0A023T787_HUMAN RNA-binding protein 8A OS=Homo sapiens OX=9606 GN=RBM8 PE=2 SV=1;sp|Q9Y5S9|RBM8A_HUMAN RNA-binding protein 8A OS=Homo sapiens OX=9606 GN=RBM8A PE=1 SV=1;tr|A0A0J9YW13|A0A0J9YW13_HUMAN RNA-binding protein 8A (Fragment) OS=Homo	23.1957	23.2118	23.0309	23.3403	23.1021	23.4116	22.9519	23.0862	22.7905	22.8095	23.0948	A0A023T787		22.9368	23.0609	22.8317
A0A024QYW3	PLP2	tr|A0A024QYW3|A0A024QYW3_HUMAN Proteolipid protein 2 (Colonic epithelium-enriched), isoform CRA_a OS=Homo sapiens OX=9606 GN=PLP2 PE=4 SV=1;sp|Q04941|PLP2_HUMAN Proteolipid protein 2 OS=Homo sapiens OX=9606 GN=PLP2 PE=1 SV=1	772580	1018900	1424600	1087800	1106400	1303600	865780	797310	1328400	1460100	1120200	12285670		498800	441840	550960	579570	366950	580980	444090	404100	554640	647980	453430	5523340				A0A024QYW3	PLP2	tr|A0A024QYW3|A0A024QYW3_HUMAN Proteolipid protein 2 (Colonic epithelium-enriched), isoform CRA_a OS=Homo sapiens OX=9606 GN=PLP2 PE=4 SV=1;sp|Q04941|PLP2_HUMAN Proteolipid protein 2 OS=Homo sapiens OX=9606 GN=PLP2 PE=1 SV=1	19.5593	19.9586	20.4421	20.053	20.0774	20.3141	19.7236	19.6048	20.3413	20.4776	20.0953	A0A024QYW3		18.9281	18.7532	19.0716
A0A024QYX3	RBM3	tr|A0A024QYX3|A0A024QYX3_HUMAN RNA binding motif (RNP1, RRM) protein 3, isoform CRA_c OS=Homo sapiens OX=9606 GN=RBM3 PE=4 SV=1;sp|P98179|RBM3_HUMAN RNA-binding protein 3 OS=Homo sapiens OX=9606 GN=RBM3 PE=1 SV=1	1379400	1572600	1325300	1789200	1423600	1650300	1546500	1719100	1550200	1660700	1353500	16970400		5472200	6559100	4488000	5682400	4761300	5283700	6857700	3937500	4875100	5206600	5164900	58288500				A0A024QYX3	RBM3	tr|A0A024QYX3|A0A024QYX3_HUMAN RNA binding motif (RNP1, RRM) protein 3, isoform CRA_c OS=Homo sapiens OX=9606 GN=RBM3 PE=4 SV=1;sp|P98179|RBM3_HUMAN RNA-binding protein 3 OS=Homo sapiens OX=9606 GN=RBM3 PE=1 SV=1	20.3956	20.5847	20.3379	20.7709	20.4411	20.6543	20.5606	20.7132	20.564	20.6634	20.3683	A0A024QYX3		22.3837	22.6451	22.0976
A0A024QYZ0	SEC61G	tr|A0A024QYZ0|A0A024QYZ0_HUMAN Sec61 gamma subunit, isoform CRA_a OS=Homo sapiens OX=9606 GN=SEC61G PE=3 SV=1;sp|P60059|SC61G_HUMAN Protein transport protein Sec61 subunit gamma OS=Homo sapiens OX=9606 GN=SEC61G PE=1 SV=1	1383800	1056500	1233800	1304700	1316200	1102000	1166400	1476300	1311400	1394500	1159600	13905200		885600	957850	857780	1003700	877360	909750	993920	979360	988940	1043700	814270	10312230				A0A024QYZ0	SEC61G	tr|A0A024QYZ0|A0A024QYZ0_HUMAN Sec61 gamma subunit, isoform CRA_a OS=Homo sapiens OX=9606 GN=SEC61G PE=3 SV=1;sp|P60059|SC61G_HUMAN Protein transport protein Sec61 subunit gamma OS=Homo sapiens OX=9606 GN=SEC61G PE=1 SV=1	20.4002	20.0109	20.2347	20.3153	20.3279	20.0717	20.1536	20.4936	20.3227	20.4113	20.1452	A0A024QYZ0		19.7563	19.8694	19.7102
A0A024QYZ6	EXOC3	tr|A0A024QYZ6|A0A024QYZ6_HUMAN Exocyst complex component 3, isoform CRA_a OS=Homo sapiens OX=9606 GN=EXOC3 PE=4 SV=1;sp|O60645|EXOC3_HUMAN Exocyst complex component 3 OS=Homo sapiens OX=9606 GN=EXOC3 PE=1 SV=2;tr|D6RB59|D6RB59_HUMAN Exocyst complex compone	7428300	6553500	5964400	6514600	5389400	6552200	5682500	6018400	5824600	6134500	6245500	68307900		10194000	10132000	8711900	8890000	8658300	9782900	10488000	7736200	7166600	7237600	8469400	97466900				A0A024QYZ6	EXOC3	tr|A0A024QYZ6|A0A024QYZ6_HUMAN Exocyst complex component 3, isoform CRA_a OS=Homo sapiens OX=9606 GN=EXOC3 PE=4 SV=1;sp|O60645|EXOC3_HUMAN Exocyst complex component 3 OS=Homo sapiens OX=9606 GN=EXOC3 PE=1 SV=2;tr|D6RB59|D6RB59_HUMAN Exocyst complex compone	22.8246	22.6438	22.5079	22.6352	22.3617	22.6435	22.4381	22.5209	22.4737	22.5485	22.5744	A0A024QYZ6		23.2812	23.2724	23.0546
A0A024QZ03	CCDC22	tr|A0A024QZ03|A0A024QZ03_HUMAN Coiled-coil domain containing 22, isoform CRA_a OS=Homo sapiens OX=9606 GN=CCDC22 PE=4 SV=1;sp|O60826|CCD22_HUMAN Coiled-coil domain-containing protein 22 OS=Homo sapiens OX=9606 GN=CCDC22 PE=1 SV=1;tr|B7ZAR0|B7ZAR0_HUMAN cDN	2131600	2115500	2226900	2624600	2551900	2719700	2166700	2178400	2371800	3003600	2405800	26496500		1711600	2106000	1924200	2169400	1991400	2178700	2187600	1508800	1884900	2087900	1825500	21576000				A0A024QZ03	CCDC22	tr|A0A024QZ03|A0A024QZ03_HUMAN Coiled-coil domain containing 22, isoform CRA_a OS=Homo sapiens OX=9606 GN=CCDC22 PE=4 SV=1;sp|O60826|CCD22_HUMAN Coiled-coil domain-containing protein 22 OS=Homo sapiens OX=9606 GN=CCDC22 PE=1 SV=1;tr|B7ZAR0|B7ZAR0_HUMAN cDN	21.0235	21.0126	21.0866	21.3237	21.2831	21.375	21.0471	21.0548	21.1776	21.5183	21.1981	A0A024QZ03		20.7069	21.0061	20.8758
A0A024QZ08	IFT20	tr|A0A024QZ08|A0A024QZ08_HUMAN Intraflagellar transport 20 homolog (Chlamydomonas), isoform CRA_c OS=Homo sapiens OX=9606 GN=IFT20 PE=4 SV=1;sp|Q8IY31|IFT20_HUMAN Intraflagellar transport protein 20 homolog OS=Homo sapiens OX=9606 GN=IFT20 PE=1 SV=1;tr|J3Q	129110	126950	161780	155340	131310	157450	113730	156890	101070	128020	130810	1492460		0	0	0	0	0	0	0	0	0	0	0	0				A0A024QZ08	IFT20	tr|A0A024QZ08|A0A024QZ08_HUMAN Intraflagellar transport 20 homolog (Chlamydomonas), isoform CRA_c OS=Homo sapiens OX=9606 GN=IFT20 PE=4 SV=1;sp|Q8IY31|IFT20_HUMAN Intraflagellar transport protein 20 homolog OS=Homo sapiens OX=9606 GN=IFT20 PE=1 SV=1;tr|J3Q	16.9782	16.9539	17.3037	17.2451	17.0026	17.2645	16.7953	17.2594	16.625	16.966	16.9971	A0A024QZ08		16.1109	14.1671	16.2927
A0A024QZ20	MAPK7	tr|A0A024QZ20|A0A024QZ20_HUMAN Mitogen-activated protein kinase OS=Homo sapiens OX=9606 GN=MAPK7 PE=3 SV=1;sp|Q13164|MK07_HUMAN Mitogen-activated protein kinase 7 OS=Homo sapiens OX=9606 GN=MAPK7 PE=1 SV=2;tr|S4R3I1|S4R3I1_HUMAN Mitogen-activated protein k	103880	116980	106210	114600	107350	134190	118140	102540	90310	94770	111820	1200790		3518.5	0	0	1957.9	4355.3	0	5369	6764.7	4111.9	4834.7	6581.8	37493.8				A0A024QZ20	MAPK7	tr|A0A024QZ20|A0A024QZ20_HUMAN Mitogen-activated protein kinase OS=Homo sapiens OX=9606 GN=MAPK7 PE=3 SV=1;sp|Q13164|MK07_HUMAN Mitogen-activated protein kinase 7 OS=Homo sapiens OX=9606 GN=MAPK7 PE=1 SV=2;tr|S4R3I1|S4R3I1_HUMAN Mitogen-activated protein k	16.6646	16.8359	16.6966	16.8062	16.712	17.0339	16.8501	16.6458	16.4626	16.5321	16.7708	A0A024QZ20		11.7807	16.6213	16.5912
A0A024QZ23	TFE3	tr|A0A024QZ23|A0A024QZ23_HUMAN Transcription factor binding to IGHM enhancer 3, isoform CRA_a OS=Homo sapiens OX=9606 GN=TFE3 PE=4 SV=1;sp|P19532|TFE3_HUMAN Transcription factor E3 OS=Homo sapiens OX=9606 GN=TFE3 PE=1 SV=4;tr|B4DIA5|B4DIA5_HUMAN cDNA FLJ59	874130	753720	682150	732580	739170	813780	436730	662390	615130	597330	640810	7547920		411110	419350	360820	341150	327460	404790	361500	241870	267310	302680	354700	3792740				A0A024QZ23	TFE3	tr|A0A024QZ23|A0A024QZ23_HUMAN Transcription factor binding to IGHM enhancer 3, isoform CRA_a OS=Homo sapiens OX=9606 GN=TFE3 PE=4 SV=1;sp|P19532|TFE3_HUMAN Transcription factor E3 OS=Homo sapiens OX=9606 GN=TFE3 PE=1 SV=4;tr|B4DIA5|B4DIA5_HUMAN cDNA FLJ59	19.7375	19.5237	19.3797	19.4826	19.4955	19.6343	18.7364	19.3373	19.2305	19.1882	19.2895	A0A024QZ23		18.6492	18.6778	18.4609
A0A024QZ33	NSRP1	tr|A0A024QZ33|A0A024QZ33_HUMAN Coiled-coil domain containing 55, isoform CRA_a OS=Homo sapiens OX=9606 GN=NSRP1 PE=1 SV=1;tr|B7ZL27|B7ZL27_HUMAN CCDC55 protein (Fragment) OS=Homo sapiens OX=9606 GN=CCDC55 PE=2 SV=1;tr|B2R9Y2|B2R9Y2_HUMAN cDNA, FLJ94609 OS=	7498800	7988500	7599300	10026000	8282000	10539000	7639900	8302200	8010400	8582700	8429000	92897800		4556500	4971900	4885800	4670800	5234200	6124800	5578400	4109300	4115300	4462100	4739200	53448300				A0A024QZ33	NSRP1	tr|A0A024QZ33|A0A024QZ33_HUMAN Coiled-coil domain containing 55, isoform CRA_a OS=Homo sapiens OX=9606 GN=NSRP1 PE=1 SV=1;tr|B7ZL27|B7ZL27_HUMAN CCDC55 protein (Fragment) OS=Homo sapiens OX=9606 GN=CCDC55 PE=2 SV=1;tr|B2R9Y2|B2R9Y2_HUMAN cDNA, FLJ94609 OS=	22.8382	22.9295	22.8574	23.2572	22.9815	23.3292	22.8651	22.9851	22.9334	23.033	23.0069	A0A024QZ33		22.1195	22.2454	22.2202
A0A024QZ68	RAB34	tr|A0A024QZ68|A0A024QZ68_HUMAN RAB34, member RAS oncogene family, isoform CRA_b OS=Homo sapiens OX=9606 GN=RAB34 PE=4 SV=1;sp|Q9BZG1|RAB34_HUMAN Ras-related protein Rab-34 OS=Homo sapiens OX=9606 GN=RAB34 PE=1 SV=1;tr|B4DNC0|B4DNC0_HUMAN cDNA FLJ61141, hig	735010	730420	783240	788890	676340	794890	472390	572920	901670	845320	740990	8042080		1371200	1411200	1253600	1356300	1267300	1374100	1215100	955350	1446400	1771300	1298500	14720350				A0A024QZ68	RAB34	tr|A0A024QZ68|A0A024QZ68_HUMAN RAB34, member RAS oncogene family, isoform CRA_b OS=Homo sapiens OX=9606 GN=RAB34 PE=4 SV=1;sp|Q9BZG1|RAB34_HUMAN Ras-related protein Rab-34 OS=Homo sapiens OX=9606 GN=RAB34 PE=1 SV=1;tr|B4DNC0|B4DNC0_HUMAN cDNA FLJ61141, hig	19.4874	19.4784	19.5791	19.5895	19.3674	19.6004	18.8496	19.128	19.7822	19.6891	19.4991	A0A024QZ68		20.387	20.4285	20.2576
A0A024QZ70	TAOK1	tr|A0A024QZ70|A0A024QZ70_HUMAN TAO kinase 1, isoform CRA_a OS=Homo sapiens OX=9606 GN=TAOK1 PE=4 SV=1;sp|Q7L7X3|TAOK1_HUMAN Serine/threonine-protein kinase TAO1 OS=Homo sapiens OX=9606 GN=TAOK1 PE=1 SV=1	6946300	6411700	5951200	6595000	5709200	7251000	7389000	8056400	7088500	7668200	6898600	75965100		6823600	6471800	5903900	5952200	6028000	6964600	8464800	6305800	6069200	5991300	6575300	71550500				A0A024QZ70	TAOK1	tr|A0A024QZ70|A0A024QZ70_HUMAN TAO kinase 1, isoform CRA_a OS=Homo sapiens OX=9606 GN=TAOK1 PE=4 SV=1;sp|Q7L7X3|TAOK1_HUMAN Serine/threonine-protein kinase TAO1 OS=Homo sapiens OX=9606 GN=TAOK1 PE=1 SV=1	22.7278	22.6123	22.5047	22.6529	22.4449	22.7897	22.8169	22.9417	22.757	22.8705	22.7179	A0A024QZ70		22.7021	22.6257	22.4932
A0A024QZ75	THRAP1	tr|A0A024QZ75|A0A024QZ75_HUMAN Mediator of RNA polymerase II transcription subunit 13 OS=Homo sapiens OX=9606 GN=THRAP1 PE=3 SV=1;sp|Q9UHV7|MED13_HUMAN Mediator of RNA polymerase II transcription subunit 13 OS=Homo sapiens OX=9606 GN=MED13 PE=1 SV=3	4745500	4250700	4040000	4607100	4315700	4985400	3883700	4932100	4859700	5146100	4569300	50335300		4645800	4720900	4361400	4380400	4418300	5419100	5710600	4102700	4453400	5075300	4680400	51968300				A0A024QZ75	THRAP1	tr|A0A024QZ75|A0A024QZ75_HUMAN Mediator of RNA polymerase II transcription subunit 13 OS=Homo sapiens OX=9606 GN=THRAP1 PE=3 SV=1;sp|Q9UHV7|MED13_HUMAN Mediator of RNA polymerase II transcription subunit 13 OS=Homo sapiens OX=9606 GN=MED13 PE=1 SV=3	22.1781	22.0193	21.9459	22.1354	22.0412	22.2493	21.889	22.2338	22.2124	22.295	22.1235	A0A024QZ75		22.1475	22.1706	22.0564
A0A024QZ77	EFHD2	tr|A0A024QZ77|A0A024QZ77_HUMAN EF-hand domain family, member D2, isoform CRA_a OS=Homo sapiens OX=9606 GN=EFHD2 PE=2 SV=1;sp|Q96C19|EFHD2_HUMAN EF-hand domain-containing protein D2 OS=Homo sapiens OX=9606 GN=EFHD2 PE=1 SV=1;tr|H0Y4Y4|H0Y4Y4_HUMAN EF-hand d	14151000	13138000	13426000	14614000	12540000	15902000	12255000	13706000	11962000	11502000	13488000	146684000		12254000	15231000	11750000	11152000	12952000	14614000	15695000	10035000	8295400	9215000	11811000	133004400				A0A024QZ77	EFHD2	tr|A0A024QZ77|A0A024QZ77_HUMAN EF-hand domain family, member D2, isoform CRA_a OS=Homo sapiens OX=9606 GN=EFHD2 PE=2 SV=1;sp|Q96C19|EFHD2_HUMAN EF-hand domain-containing protein D2 OS=Homo sapiens OX=9606 GN=EFHD2 PE=1 SV=1;tr|H0Y4Y4|H0Y4Y4_HUMAN EF-hand d	23.7544	23.6472	23.6785	23.8008	23.58	23.9227	23.5469	23.7083	23.512	23.4554	23.6852	A0A024QZ77		23.5467	23.8605	23.4862
A0A024QZC1	CD2BP2	tr|A0A024QZC1|A0A024QZC1_HUMAN CD2 antigen (Cytoplasmic tail) binding protein 2, isoform CRA_a OS=Homo sapiens OX=9606 GN=CD2BP2 PE=2 SV=1;sp|O95400|CD2B2_HUMAN CD2 antigen cytoplasmic tail-binding protein 2 OS=Homo sapiens OX=9606 GN=CD2BP2 PE=1 SV=1	4186500	4327700	4241700	5236600	4470800	5447400	3499000	4244900	4411400	4687800	4215300	48969100		5826800	6069100	5958200	5293000	5986200	6860200	6012400	4351400	4703500	5117100	5433200	61611100				A0A024QZC1	CD2BP2	tr|A0A024QZC1|A0A024QZC1_HUMAN CD2 antigen (Cytoplasmic tail) binding protein 2, isoform CRA_a OS=Homo sapiens OX=9606 GN=CD2BP2 PE=2 SV=1;sp|O95400|CD2B2_HUMAN CD2 antigen cytoplasmic tail-binding protein 2 OS=Homo sapiens OX=9606 GN=CD2BP2 PE=1 SV=1	21.9973	22.0452	22.0162	22.3202	22.0921	22.3771	21.7385	22.0173	22.0728	22.1605	22.0072	A0A024QZC1		22.4743	22.5331	22.5064
A0A024QZC2	SH2B	tr|A0A024QZC2|A0A024QZC2_HUMAN SH2-B homolog, isoform CRA_b OS=Homo sapiens OX=9606 GN=SH2B PE=4 SV=1;tr|A0A024QZ92|A0A024QZ92_HUMAN SH2-B homolog, isoform CRA_a OS=Homo sapiens OX=9606 GN=SH2B PE=4 SV=1;tr|B3KNV5|B3KNV5_HUMAN cDNA FLJ30542 fis, clone BRAW	50987	43528	61686	62687	59552	46209	57927	50426	52537	60663	48256	594458		0	0	0	0	0	0	0	0	0	0	0	0				A0A024QZC2	SH2B	tr|A0A024QZC2|A0A024QZC2_HUMAN SH2-B homolog, isoform CRA_b OS=Homo sapiens OX=9606 GN=SH2B PE=4 SV=1;tr|A0A024QZ92|A0A024QZ92_HUMAN SH2-B homolog, isoform CRA_a OS=Homo sapiens OX=9606 GN=SH2B PE=4 SV=1;tr|B3KNV5|B3KNV5_HUMAN cDNA FLJ30542 fis, clone BRAW	15.6378	15.4097	15.9127	15.9359	15.8619	15.4959	15.8219	15.6219	15.681	15.8885	15.5584	A0A024QZC2		15.0421	15.2689	13.8264
A0A024QZD5	SNRP70	tr|A0A024QZD5|A0A024QZD5_HUMAN Small nuclear ribonucleoprotein 70kDa polypeptide (RNP antigen), isoform CRA_b OS=Homo sapiens OX=9606 GN=SNRP70 PE=4 SV=1;sp|P08621|RU17_HUMAN U1 small nuclear ribonucleoprotein 70 kDa OS=Homo sapiens OX=9606 GN=SNRNP70 PE=1	97980000	93545000	76806000	97383000	90458000	106950000	91533000	104320000	93055000	97024000	91813000	1040867000		90616000	98817000	79996000	78138000	83342000	105350000	111510000	75009000	72200000	74891000	88281000	958150000				A0A024QZD5	SNRP70	tr|A0A024QZD5|A0A024QZD5_HUMAN Small nuclear ribonucleoprotein 70kDa polypeptide (RNP antigen), isoform CRA_b OS=Homo sapiens OX=9606 GN=SNRP70 PE=4 SV=1;sp|P08621|RU17_HUMAN U1 small nuclear ribonucleoprotein 70 kDa OS=Homo sapiens OX=9606 GN=SNRNP70 PE=1	26.546	26.4792	26.1947	26.5372	26.4307	26.6724	26.4478	26.6364	26.4716	26.5318	26.4522	A0A024QZD5		26.4333	26.5583	26.2534
A0A024QZE0	TDRD3	tr|A0A024QZE0|A0A024QZE0_HUMAN Tudor domain containing 3, isoform CRA_a OS=Homo sapiens OX=9606 GN=TDRD3 PE=4 SV=1;sp|Q9H7E2|TDRD3_HUMAN Tudor domain-containing protein 3 OS=Homo sapiens OX=9606 GN=TDRD3 PE=1 SV=1	43417	45742	31369	57708	62958	63292	39722	54163	30537	41555	44360	514823		0	0	0	0	0	0	0	0	0	0	0	0				A0A024QZE0	TDRD3	tr|A0A024QZE0|A0A024QZE0_HUMAN Tudor domain containing 3, isoform CRA_a OS=Homo sapiens OX=9606 GN=TDRD3 PE=4 SV=1;sp|Q9H7E2|TDRD3_HUMAN Tudor domain-containing protein 3 OS=Homo sapiens OX=9606 GN=TDRD3 PE=1 SV=1	15.406	15.4812	14.9371	15.8165	15.9421	15.9497	15.2777	15.725	14.8983	15.3427	15.437	A0A024QZE0		14.9408	14.3697	15.9441
A0A024QZE7	TGFB1I1	tr|A0A024QZE7|A0A024QZE7_HUMAN Transforming growth factor beta 1 induced transcript 1, isoform CRA_a OS=Homo sapiens OX=9606 GN=TGFB1I1 PE=4 SV=1;sp|O43294|TGFI1_HUMAN Transforming growth factor beta-1-induced transcript 1 protein OS=Homo sapiens OX=9606 G	336820	297940	323600	300380	300960	321630	246400	287520	284890	341460	269530	3311130		80567	72983	77119	81193	67465	77208	69629	35739	59612	102520	113870	837905				A0A024QZE7	TGFB1I1	tr|A0A024QZE7|A0A024QZE7_HUMAN Transforming growth factor beta 1 induced transcript 1, isoform CRA_a OS=Homo sapiens OX=9606 GN=TGFB1I1 PE=4 SV=1;sp|O43294|TGFI1_HUMAN Transforming growth factor beta-1-induced transcript 1 protein OS=Homo sapiens OX=9606 G	18.3616	18.1847	18.3039	18.1964	18.1992	18.295	17.9106	18.1333	18.12	18.3814	18.0401	A0A024QZE7		16.2979	16.1553	16.2348
A0A024QZE9	FLJ20643	tr|A0A024QZE9|A0A024QZE9_HUMAN Uncharacterized protein OS=Homo sapiens OX=9606 GN=FLJ20643 PE=4 SV=1;sp|Q9NWS0|PIHD1_HUMAN PIH1 domain-containing protein 1 OS=Homo sapiens OX=9606 GN=PIH1D1 PE=1 SV=1;tr|M0R2P8|M0R2P8_HUMAN PIH1 domain-containing protein 1	514390	524910	636680	637310	578390	654400	546780	559040	619280	730870	594740	6596790		647050	617780	631560	692410	680390	686740	769440	609770	714860	660680	652840	7363520				A0A024QZE9	FLJ20643	tr|A0A024QZE9|A0A024QZE9_HUMAN Uncharacterized protein OS=Homo sapiens OX=9606 GN=FLJ20643 PE=4 SV=1;sp|Q9NWS0|PIHD1_HUMAN PIH1 domain-containing protein 1 OS=Homo sapiens OX=9606 GN=PIH1D1 PE=1 SV=1;tr|M0R2P8|M0R2P8_HUMAN PIH1 domain-containing protein 1	18.9725	19.0017	19.2802	19.2816	19.1417	19.3198	19.0606	19.0926	19.2402	19.4793	19.1819	A0A024QZE9		19.3035	19.2367	19.2686
A0A024QZF0	MGC3121	tr|A0A024QZF0|A0A024QZF0_HUMAN Uncharacterized protein OS=Homo sapiens OX=9606 GN=MGC3121 PE=4 SV=1;tr|Q96D88|Q96D88_HUMAN PRR14 protein (Fragment) OS=Homo sapiens OX=9606 GN=PRR14 PE=2 SV=1;tr|A0A024QZB5|A0A024QZB5_HUMAN Uncharacterized protein OS=Homo sa	0	0	0	0	0	0	0	0	0	0	0	0		71737	68517	63625	56531	58518	72418	56156	39248	38189	39929	62633	627501				A0A024QZF0	MGC3121	tr|A0A024QZF0|A0A024QZF0_HUMAN Uncharacterized protein OS=Homo sapiens OX=9606 GN=MGC3121 PE=4 SV=1;tr|Q96D88|Q96D88_HUMAN PRR14 protein (Fragment) OS=Homo sapiens OX=9606 GN=PRR14 PE=2 SV=1;tr|A0A024QZB5|A0A024QZB5_HUMAN Uncharacterized protein OS=Homo sa	16.011	15.3821	13.763	14.8637	15.9985	15.4908	14.261	14.9375	15.4686	14.8484	15.6614	A0A024QZF0		16.1304	16.0642	15.9573
A0A024QZF1	hCG_19665	tr|A0A024QZF1|A0A024QZF1_HUMAN HCG19665, isoform CRA_a OS=Homo sapiens OX=9606 GN=hCG_19665 PE=4 SV=1;sp|P37198|NUP62_HUMAN Nuclear pore glycoprotein p62 OS=Homo sapiens OX=9606 GN=NUP62 PE=1 SV=3;tr|M0QXN5|M0QXN5_HUMAN Nuclear pore glycoprotein p62 OS=Hom	18948000	18400000	15487000	19789000	18072000	19549000	14139000	15446000	12623000	12222000	15946000	180621000		14021000	15495000	11723000	12314000	12427000	15016000	12980000	9198700	6996600	7728100	11517000	129416400				A0A024QZF1	hCG_19665	tr|A0A024QZF1|A0A024QZF1_HUMAN HCG19665, isoform CRA_a OS=Homo sapiens OX=9606 GN=hCG_19665 PE=4 SV=1;sp|P37198|NUP62_HUMAN Nuclear pore glycoprotein p62 OS=Homo sapiens OX=9606 GN=NUP62 PE=1 SV=3;tr|M0QXN5|M0QXN5_HUMAN Nuclear pore glycoprotein p62 OS=Hom	24.1755	24.1332	23.8846	24.2382	24.1073	24.2206	23.7532	23.8807	23.5896	23.543	23.9267	A0A024QZF1		23.7411	23.8853	23.4828
A0A024QZF2	RRAS	tr|A0A024QZF2|A0A024QZF2_HUMAN Related RAS viral (R-ras) oncogene homolog, isoform CRA_a OS=Homo sapiens OX=9606 GN=RRAS PE=4 SV=1;sp|P10301|RRAS_HUMAN Ras-related protein R-Ras OS=Homo sapiens OX=9606 GN=RRAS PE=1 SV=1	3280000	3139900	2386000	2829200	2596100	3004800	1536100	2189700	2100100	2525500	2494900	28082300		1153800	1336000	894340	813170	1030000	1103900	1192000	870960	926780	959920	970240	11251110				A0A024QZF2	RRAS	tr|A0A024QZF2|A0A024QZF2_HUMAN Related RAS viral (R-ras) oncogene homolog, isoform CRA_a OS=Homo sapiens OX=9606 GN=RRAS PE=4 SV=1;sp|P10301|RRAS_HUMAN Ras-related protein R-Ras OS=Homo sapiens OX=9606 GN=RRAS PE=1 SV=1	21.6453	21.5823	21.1862	21.432	21.3079	21.5188	20.5508	21.0623	21.002	21.2681	21.2506	A0A024QZF2		20.138	20.3495	19.7705
A0A024QZF6	AKT1S1	tr|A0A024QZF6|A0A024QZF6_HUMAN AKT1 substrate 1 (Proline-rich), isoform CRA_a OS=Homo sapiens OX=9606 GN=AKT1S1 PE=4 SV=1;sp|Q96B36|AKTS1_HUMAN Proline-rich AKT1 substrate 1 OS=Homo sapiens OX=9606 GN=AKT1S1 PE=1 SV=1;tr|M0R2V8|M0R2V8_HUMAN Proline-rich AK	85955	76828	89858	87772	79639	91061	83747	75478	102710	117620	86893	977561		88698	86948	73760	132460	97207	79495	115730	79575	87258	109210	117840	1068181				A0A024QZF6	AKT1S1	tr|A0A024QZF6|A0A024QZF6_HUMAN AKT1 substrate 1 (Proline-rich), isoform CRA_a OS=Homo sapiens OX=9606 GN=AKT1S1 PE=4 SV=1;sp|Q96B36|AKTS1_HUMAN Proline-rich AKT1 substrate 1 OS=Homo sapiens OX=9606 GN=AKT1S1 PE=1 SV=1;tr|M0R2V8|M0R2V8_HUMAN Proline-rich AK	16.3913	16.2293	16.4554	16.4215	16.2812	16.4745	16.3538	16.2038	16.6482	16.8438	16.407	A0A024QZF6		16.4366	16.4079	16.1706
A0A024QZH6	SR-A1	tr|A0A024QZH6|A0A024QZH6_HUMAN Serine arginine-rich pre-mRNA splicing factor SR-A1, isoform CRA_a OS=Homo sapiens OX=9606 GN=SR-A1 PE=4 SV=1;sp|Q9H7N4|SFR19_HUMAN Splicing factor, arginine/serine-rich 19 OS=Homo sapiens OX=9606 GN=SCAF1 PE=1 SV=3	1448900	1451900	1306300	1633500	1400700	1512500	1580400	1811600	1266500	1405200	1400300	16217800		1433400	1611900	1284500	1501600	1411100	1729500	2149400	1627700	1147300	1225500	1503200	16625100				A0A024QZH6	SR-A1	tr|A0A024QZH6|A0A024QZH6_HUMAN Serine arginine-rich pre-mRNA splicing factor SR-A1, isoform CRA_a OS=Homo sapiens OX=9606 GN=SR-A1 PE=4 SV=1;sp|Q9H7N4|SFR19_HUMAN Splicing factor, arginine/serine-rich 19 OS=Homo sapiens OX=9606 GN=SCAF1 PE=1 SV=3	20.4665	20.4695	20.3171	20.6395	20.4177	20.5285	20.5919	20.7888	20.2724	20.4223	20.4173	A0A024QZH6		20.451	20.6203	20.2928
A0A024QZM0	ASCC1	tr|A0A024QZM0|A0A024QZM0_HUMAN Activating signal cointegrator 1 complex subunit 1, isoform CRA_a OS=Homo sapiens OX=9606 GN=ASCC1 PE=4 SV=1;tr|B7Z518|B7Z518_HUMAN cDNA FLJ55237, highly similar to Homo sapiens activating signal cointegrator 1 complex subuni	479620	474430	609550	614330	515310	580530	502550	557670	507420	571460	567190	5980060		493600	526740	495320	521550	520520	518450	544530	435900	509860	458260	425650	5450380				A0A024QZM0	ASCC1	tr|A0A024QZM0|A0A024QZM0_HUMAN Activating signal cointegrator 1 complex subunit 1, isoform CRA_a OS=Homo sapiens OX=9606 GN=ASCC1 PE=4 SV=1;tr|B7Z518|B7Z518_HUMAN cDNA FLJ55237, highly similar to Homo sapiens activating signal cointegrator 1 complex subuni	18.8715	18.8558	19.2174	19.2287	18.9751	19.147	18.9389	19.0891	18.9528	19.1243	19.1135	A0A024QZM0		18.913	19.0067	18.918
A0A024QZM6	SEC24C	tr|A0A024QZM6|A0A024QZM6_HUMAN SEC24 related gene family, member C (S. cerevisiae), isoform CRA_a OS=Homo sapiens OX=9606 GN=SEC24C PE=4 SV=1;sp|P53992|SC24C_HUMAN Protein transport protein Sec24C OS=Homo sapiens OX=9606 GN=SEC24C PE=1 SV=3;tr|G5EA31|G5EA3	7903600	7172600	7921500	8386500	7619500	8152100	6332200	6898200	6989700	7356700	7448800	82181400		8968000	9344200	8462000	8843800	8247600	9071400	8823900	7091900	7429800	7911300	8215600	92409500				A0A024QZM6	SEC24C	tr|A0A024QZM6|A0A024QZM6_HUMAN SEC24 related gene family, member C (S. cerevisiae), isoform CRA_a OS=Homo sapiens OX=9606 GN=SEC24C PE=4 SV=1;sp|P53992|SC24C_HUMAN Protein transport protein Sec24C OS=Homo sapiens OX=9606 GN=SEC24C PE=1 SV=3;tr|G5EA31|G5EA3	22.9141	22.7741	22.9173	22.9996	22.8613	22.9587	22.5943	22.7178	22.7368	22.8106	22.8286	A0A024QZM6		23.0964	23.1556	23.0126
A0A024QZN2	hCG_2024613	tr|A0A024QZN2|A0A024QZN2_HUMAN HCG2024613, isoform CRA_a OS=Homo sapiens OX=9606 GN=hCG_2024613 PE=4 SV=1;sp|Q8WXX5|DNJC9_HUMAN DnaJ homolog subfamily C member 9 OS=Homo sapiens OX=9606 GN=DNAJC9 PE=1 SV=1	13229000	12497000	11338000	12780000	10595000	12896000	10794000	12529000	11545000	11996000	11913000	132112000		17290000	17894000	15321000	14700000	15047000	16630000	19356000	13234000	12555000	13332000	15585000	170944000				A0A024QZN2	hCG_2024613	tr|A0A024QZN2|A0A024QZN2_HUMAN HCG2024613, isoform CRA_a OS=Homo sapiens OX=9606 GN=hCG_2024613 PE=4 SV=1;sp|Q8WXX5|DNJC9_HUMAN DnaJ homolog subfamily C member 9 OS=Homo sapiens OX=9606 GN=DNAJC9 PE=1 SV=1	23.6572	23.5751	23.4347	23.6074	23.3369	23.6204	23.3637	23.5788	23.4608	23.5161	23.506	A0A024QZN2		24.0434	24.093	23.869
A0A024QZN7	C10orf70	tr|A0A024QZN7|A0A024QZN7_HUMAN Chromosome 10 open reading frame 70, isoform CRA_b OS=Homo sapiens OX=9606 GN=C10orf70 PE=4 SV=1;sp|Q9NZ45|CISD1_HUMAN CDGSH iron-sulfur domain-containing protein 1 OS=Homo sapiens OX=9606 GN=CISD1 PE=1 SV=1	1300100	1087300	1520900	1249000	1456700	1617700	1113300	1719500	2239500	2261500	1549500	17115000		1566600	1610500	1533600	1626000	1412500	1726100	1809100	1538300	2405900	2317400	1852200	19398200				A0A024QZN7	C10orf70	tr|A0A024QZN7|A0A024QZN7_HUMAN Chromosome 10 open reading frame 70, isoform CRA_b OS=Homo sapiens OX=9606 GN=C10orf70 PE=4 SV=1;sp|Q9NZ45|CISD1_HUMAN CDGSH iron-sulfur domain-containing protein 1 OS=Homo sapiens OX=9606 GN=CISD1 PE=1 SV=1	20.3102	20.0523	20.5365	20.2523	20.4743	20.6255	20.0864	20.7136	21.0947	21.1088	20.5634	A0A024QZN7		20.5792	20.6191	20.5485
A0A024QZP7	CDK1	tr|A0A024QZP7|A0A024QZP7_HUMAN Cell division cycle 2, G1 to S and G2 to M, isoform CRA_a OS=Homo sapiens OX=9606 GN=CDK1 PE=1 SV=1;sp|P06493|CDK1_HUMAN Cyclin-dependent kinase 1 OS=Homo sapiens OX=9606 GN=CDK1 PE=1 SV=3;tr|Q5H9N4|Q5H9N4_HUMAN Uncharacteriz	8782800	8011400	8557400	9347100	8768200	9830700	5977100	6607700	11289000	12423000	8858700	98453100		7968000	9068400	9054200	8144700	7797600	10463000	9222500	5708300	10649000	11895000	9112500	99083200				A0A024QZP7	CDK1	tr|A0A024QZP7|A0A024QZP7_HUMAN Cell division cycle 2, G1 to S and G2 to M, isoform CRA_a OS=Homo sapiens OX=9606 GN=CDK1 PE=1 SV=1;sp|P06493|CDK1_HUMAN Cyclin-dependent kinase 1 OS=Homo sapiens OX=9606 GN=CDK1 PE=1 SV=3;tr|Q5H9N4|Q5H9N4_HUMAN Uncharacteriz	23.0662	22.9336	23.0287	23.1561	23.0638	23.2289	22.511	22.6557	23.4284	23.5665	23.0787	A0A024QZP7		22.9258	23.1124	23.1102
A0A024QZS3	PPAP2A	tr|A0A024QZS3|A0A024QZS3_HUMAN Phosphatidic acid phosphatase type 2A, isoform CRA_a OS=Homo sapiens OX=9606 GN=PPAP2A PE=4 SV=1;sp|O14494|PLPP1_HUMAN Phospholipid phosphatase 1 OS=Homo sapiens OX=9606 GN=PLPP1 PE=1 SV=1;tr|A0A024QZU7|A0A024QZU7_HUMAN Phosp	765760	866670	676870	871670	862550	828400	960340	964340	1625400	1810900	1060800	11293700		389670	380540	324850	454910	385580	420280	508450	550380	694970	748620	554560	5412810				A0A024QZS3	PPAP2A	tr|A0A024QZS3|A0A024QZS3_HUMAN Phosphatidic acid phosphatase type 2A, isoform CRA_a OS=Homo sapiens OX=9606 GN=PPAP2A PE=4 SV=1;sp|O14494|PLPP1_HUMAN Phospholipid phosphatase 1 OS=Homo sapiens OX=9606 GN=PLPP1 PE=1 SV=1;tr|A0A024QZU7|A0A024QZU7_HUMAN Phosp	19.5465	19.7251	19.3685	19.7334	19.7182	19.66	19.8732	19.8792	20.6324	20.7883	20.0167	A0A024QZS3		18.5719	18.5377	18.3094
A0A024QZT0	VDAC2	tr|A0A024QZT0|A0A024QZT0_HUMAN Epididymis secretory sperm binding protein OS=Homo sapiens OX=9606 GN=VDAC2 PE=2 SV=1;sp|P45880|VDAC2_HUMAN Voltage-dependent anion-selective channel protein 2 OS=Homo sapiens OX=9606 GN=VDAC2 PE=1 SV=2;tr|A0A024QZN9|A0A024QZ	15681000	16601000	26322000	19114000	33589000	14490000	18093000	15626000	48546000	52287000	22504000	282853000		19291000	22723000	14506000	18081000	14160000	17881000	19341000	17329000	36326000	52518000	26345000	258501000				A0A024QZT0	VDAC2	tr|A0A024QZT0|A0A024QZT0_HUMAN Epididymis secretory sperm binding protein OS=Homo sapiens OX=9606 GN=VDAC2 PE=2 SV=1;sp|P45880|VDAC2_HUMAN Voltage-dependent anion-selective channel protein 2 OS=Homo sapiens OX=9606 GN=VDAC2 PE=1 SV=2;tr|A0A024QZN9|A0A024QZ	23.9025	23.9848	24.6498	24.1881	25.0015	23.7886	24.1089	23.8974	25.5328	25.6399	24.4237	A0A024QZT0		24.2014	24.4377	23.7901
A0A024QZT2	EXOC2	tr|A0A024QZT2|A0A024QZT2_HUMAN Exocyst complex component 2 OS=Homo sapiens OX=9606 GN=EXOC2 PE=3 SV=1;sp|Q96KP1|EXOC2_HUMAN Exocyst complex component 2 OS=Homo sapiens OX=9606 GN=EXOC2 PE=1 SV=1;tr|B3KPN7|B3KPN7_HUMAN Exocyst complex component 2 OS=Homo sa	11736000	10294000	9814100	10764000	8146700	10119000	10150000	10443000	9223200	9678200	9733000	110101200		14824000	14665000	11727000	12674000	11810000	13205000	15201000	10698000	10470000	10684000	12188000	138146000				A0A024QZT2	EXOC2	tr|A0A024QZT2|A0A024QZT2_HUMAN Exocyst complex component 2 OS=Homo sapiens OX=9606 GN=EXOC2 PE=3 SV=1;sp|Q96KP1|EXOC2_HUMAN Exocyst complex component 2 OS=Homo sapiens OX=9606 GN=EXOC2 PE=1 SV=1;tr|B3KPN7|B3KPN7_HUMAN Exocyst complex component 2 OS=Homo sa	23.4844	23.2953	23.2264	23.3597	22.9578	23.2706	23.275	23.316	23.1368	23.2063	23.2145	A0A024QZT2		23.8214	23.8059	23.4833
A0A024QZU8	RREB1	tr|A0A024QZU8|A0A024QZU8_HUMAN Ras responsive element binding protein 1, isoform CRA_a OS=Homo sapiens OX=9606 GN=RREB1 PE=4 SV=1;sp|Q92766|RREB1_HUMAN Ras-responsive element-binding protein 1 OS=Homo sapiens OX=9606 GN=RREB1 PE=1 SV=3	1207200	1190400	1024700	1231600	1240100	1408500	973620	1289500	1163400	1314000	1167500	13210520		528070	596000	506880	473130	497450	668710	538750	402710	416580	428650	474660	5531590				A0A024QZU8	RREB1	tr|A0A024QZU8|A0A024QZU8_HUMAN Ras responsive element binding protein 1, isoform CRA_a OS=Homo sapiens OX=9606 GN=RREB1 PE=4 SV=1;sp|Q92766|RREB1_HUMAN Ras-responsive element-binding protein 1 OS=Homo sapiens OX=9606 GN=RREB1 PE=1 SV=3	20.2032	20.183	19.9668	20.2321	20.242	20.4257	19.893	20.2984	20.1499	20.3255	20.155	A0A024QZU8		19.0104	19.185	18.9513
A0A024QZW2	NOL7	tr|A0A024QZW2|A0A024QZW2_HUMAN Nucleolar protein 7, 27kDa, isoform CRA_a OS=Homo sapiens OX=9606 GN=NOL7 PE=4 SV=1;sp|Q9UMY1|NOL7_HUMAN Nucleolar protein 7 OS=Homo sapiens OX=9606 GN=NOL7 PE=1 SV=2;tr|H7C2B1|H7C2B1_HUMAN Nucleolar protein 7 (Fragment) OS=H	3717800	3860300	3535700	4456200	3833100	4681000	3340700	3448400	2623700	2925200	3417500	39839600		5421100	5600600	4997800	4531000	4959400	6586900	4495000	3173000	3824400	4054400	4830100	52473700				A0A024QZW2	NOL7	tr|A0A024QZW2|A0A024QZW2_HUMAN Nucleolar protein 7, 27kDa, isoform CRA_a OS=Homo sapiens OX=9606 GN=NOL7 PE=4 SV=1;sp|Q9UMY1|NOL7_HUMAN Nucleolar protein 7 OS=Homo sapiens OX=9606 GN=NOL7 PE=1 SV=2;tr|H7C2B1|H7C2B1_HUMAN Nucleolar protein 7 (Fragment) OS=H	21.826	21.8803	21.7536	22.0874	21.8701	22.1584	21.6717	21.7175	21.3232	21.4801	21.7045	A0A024QZW2		22.3702	22.4172	22.2529
A0A024QZW3	RANBP9	tr|A0A024QZW3|A0A024QZW3_HUMAN RAN binding protein 9, isoform CRA_a OS=Homo sapiens OX=9606 GN=RANBP9 PE=4 SV=1;sp|Q96S59|RANB9_HUMAN Ran-binding protein 9 OS=Homo sapiens OX=9606 GN=RANBP9 PE=1 SV=1;tr|A0A024R014|A0A024R014_HUMAN RAN binding protein 9, is	1883100	1869300	1739300	2038300	1779700	2117600	1686300	1788400	2246400	2516400	1834400	21499200		975680	1122700	922710	929230	924280	1045300	1179900	765170	1054600	1033800	982200	10935570				A0A024QZW3	RANBP9	tr|A0A024QZW3|A0A024QZW3_HUMAN RAN binding protein 9, isoform CRA_a OS=Homo sapiens OX=9606 GN=RANBP9 PE=4 SV=1;sp|Q96S59|RANB9_HUMAN Ran-binding protein 9 OS=Homo sapiens OX=9606 GN=RANBP9 PE=1 SV=1;tr|A0A024R014|A0A024R014_HUMAN RAN binding protein 9, is	20.8447	20.8341	20.7301	20.9589	20.7632	21.014	20.6854	20.7702	21.0992	21.2629	20.8069	A0A024QZW3		19.896	20.0985	19.8155
A0A024QZW7	NUP153	tr|A0A024QZW7|A0A024QZW7_HUMAN Nucleoporin 153kDa, isoform CRA_a OS=Homo sapiens OX=9606 GN=NUP153 PE=4 SV=1;sp|P49790|NU153_HUMAN Nuclear pore complex protein Nup153 OS=Homo sapiens OX=9606 GN=NUP153 PE=1 SV=2	39432000	39428000	35615000	43579000	42190000	48169000	29134000	35754000	22039000	20659000	35296000	391295000		55009000	57606000	49076000	53693000	51144000	66962000	48834000	36354000	18438000	20588000	46125000	503829000				A0A024QZW7	NUP153	tr|A0A024QZW7|A0A024QZW7_HUMAN Nucleoporin 153kDa, isoform CRA_a OS=Homo sapiens OX=9606 GN=NUP153 PE=4 SV=1;sp|P49790|NU153_HUMAN Nuclear pore complex protein Nup153 OS=Homo sapiens OX=9606 GN=NUP153 PE=1 SV=2	25.2329	25.2327	25.086	25.3771	25.3304	25.5216	24.7962	25.0916	24.3936	24.3003	25.073	A0A024QZW7		25.7132	25.7797	25.5485
A0A024QZX3	SERPINB6	tr|A0A024QZX3|A0A024QZX3_HUMAN Serpin peptidase inhibitor, clade B (Ovalbumin), member 6, isoform CRA_a OS=Homo sapiens OX=9606 GN=SERPINB6 PE=3 SV=1;sp|P35237|SPB6_HUMAN Serpin B6 OS=Homo sapiens OX=9606 GN=SERPINB6 PE=1 SV=3;tr|A0A024QZX5|A0A024QZX5_HUMA	5532600	5185200	7384000	5858900	4780600	6128700	3400200	4137500	5196800	5034500	5462800	58101800		6090600	6084100	6389600	7168200	6037400	6506300	4879700	4519300	4173100	4501000	5358800	61708100				A0A024QZX3	SERPINB6	tr|A0A024QZX3|A0A024QZX3_HUMAN Serpin peptidase inhibitor, clade B (Ovalbumin), member 6, isoform CRA_a OS=Homo sapiens OX=9606 GN=SERPINB6 PE=3 SV=1;sp|P35237|SPB6_HUMAN Serpin B6 OS=Homo sapiens OX=9606 GN=SERPINB6 PE=1 SV=3;tr|A0A024QZX5|A0A024QZX5_HUMA	22.3995	22.306	22.816	22.4822	22.1888	22.5471	21.6972	21.9803	22.3092	22.2634	22.3812	A0A024QZX3		22.5382	22.5366	22.6073
A0A024QZY0	BPHL	tr|A0A024QZY0|A0A024QZY0_HUMAN Biphenyl hydrolase-like (Serine hydrolase breast epithelial mucin-associated antigen), isoform CRA_d OS=Homo sapiens OX=9606 GN=BPHL PE=4 SV=1;sp|Q86WA6|BPHL_HUMAN Valacyclovir hydrolase OS=Homo sapiens OX=9606 GN=BPHL PE=1 S	1090200	923540	1077300	1069400	945980	1051500	965990	866240	793890	855470	957810	10597320		2324300	2260000	2254000	2304900	2244300	2517600	2145900	1959600	1670100	1766300	2179900	23626900				A0A024QZY0	BPHL	tr|A0A024QZY0|A0A024QZY0_HUMAN Biphenyl hydrolase-like (Serine hydrolase breast epithelial mucin-associated antigen), isoform CRA_d OS=Homo sapiens OX=9606 GN=BPHL PE=4 SV=1;sp|Q86WA6|BPHL_HUMAN Valacyclovir hydrolase OS=Homo sapiens OX=9606 GN=BPHL PE=1 S	20.0562	19.8168	20.039	20.0284	19.8514	20.004	19.8816	19.7244	19.5986	19.7064	19.8694	A0A024QZY0		21.1484	21.1079	21.1041
A0A024QZY4	TRIM38	tr|A0A024QZY4|A0A024QZY4_HUMAN Tripartite motif-containing 38, isoform CRA_a OS=Homo sapiens OX=9606 GN=TRIM38 PE=4 SV=1;sp|O00635|TRI38_HUMAN E3 ubiquitin-protein ligase TRIM38 OS=Homo sapiens OX=9606 GN=TRIM38 PE=1 SV=1;tr|Q59EA5|Q59EA5_HUMAN Tripartite	1249900	1198200	1272400	1496400	1265700	1605600	1037800	1108400	983890	983050	1180400	13381740		1682500	1750500	1722200	1782800	1885200	2159000	1451700	1196200	863820	963930	1561300	17019150				A0A024QZY4	TRIM38	tr|A0A024QZY4|A0A024QZY4_HUMAN Tripartite motif-containing 38, isoform CRA_a OS=Homo sapiens OX=9606 GN=TRIM38 PE=4 SV=1;sp|O00635|TRI38_HUMAN E3 ubiquitin-protein ligase TRIM38 OS=Homo sapiens OX=9606 GN=TRIM38 PE=1 SV=1;tr|Q59EA5|Q59EA5_HUMAN Tripartite	20.2534	20.1924	20.2791	20.5131	20.2715	20.6147	19.9851	20.08	19.9081	19.9069	20.1708	A0A024QZY4		20.6822	20.7393	20.7158
A0A024QZY5	PRPF4B	tr|A0A024QZY5|A0A024QZY5_HUMAN PRP4 pre-mRNA processing factor 4 homolog B (Yeast), isoform CRA_a OS=Homo sapiens OX=9606 GN=PRPF4B PE=4 SV=1;sp|Q13523|PRP4B_HUMAN Serine/threonine-protein kinase PRP4 homolog OS=Homo sapiens OX=9606 GN=PRPF4B PE=1 SV=3;tr|	19380000	17916000	15623000	20021000	19220000	21059000	19299000	22983000	15618000	15538000	18317000	204974000		23485000	24892000	21053000	20568000	22880000	27614000	31572000	22064000	13884000	14955000	22304000	245271000				A0A024QZY5	PRPF4B	tr|A0A024QZY5|A0A024QZY5_HUMAN PRP4 pre-mRNA processing factor 4 homolog B (Yeast), isoform CRA_a OS=Homo sapiens OX=9606 GN=PRPF4B PE=4 SV=1;sp|Q13523|PRP4B_HUMAN Serine/threonine-protein kinase PRP4 homolog OS=Homo sapiens OX=9606 GN=PRPF4B PE=1 SV=3;tr|	24.2081	24.0947	23.8972	24.255	24.1961	24.3279	24.202	24.4541	23.8967	23.8893	24.1267	A0A024QZY5		24.4852	24.5692	24.3275
A0A024R012	SIRT5	tr|A0A024R012|A0A024R012_HUMAN NAD-dependent protein deacylase sirtuin-5, mitochondrial OS=Homo sapiens OX=9606 GN=SIRT5 PE=3 SV=1;sp|Q9NXA8|SIR5_HUMAN NAD-dependent protein deacylase sirtuin-5, mitochondrial OS=Homo sapiens OX=9606 GN=SIRT5 PE=1 SV=2	196700	177860	199700	192730	166760	202690	179950	162500	157860	190320	186880	2013950		108380	148990	107130	116300	148210	134190	154430	86411	84915	71013	114320	1274289				A0A024R012	SIRT5	tr|A0A024R012|A0A024R012_HUMAN NAD-dependent protein deacylase sirtuin-5, mitochondrial OS=Homo sapiens OX=9606 GN=SIRT5 PE=3 SV=1;sp|Q9NXA8|SIR5_HUMAN NAD-dependent protein deacylase sirtuin-5, mitochondrial OS=Homo sapiens OX=9606 GN=SIRT5 PE=1 SV=2	17.5856	17.4404	17.6075	17.5562	17.3474	17.6289	17.4572	17.3101	17.2683	17.5381	17.5118	A0A024R012		16.7257	17.1849	16.709
A0A024R029	ABT1	tr|A0A024R029|A0A024R029_HUMAN Activator of basal transcription 1, isoform CRA_a OS=Homo sapiens OX=9606 GN=ABT1 PE=4 SV=1;sp|Q9ULW3|ABT1_HUMAN Activator of basal transcription 1 OS=Homo sapiens OX=9606 GN=ABT1 PE=1 SV=1	364030	408780	532690	769840	678430	864120	253950	660320	610060	636540	630570	6409330		418240	490670	435310	519040	489310	601320	620680	497100	385550	411950	476920	5346090				A0A024R029	ABT1	tr|A0A024R029|A0A024R029_HUMAN Activator of basal transcription 1, isoform CRA_a OS=Homo sapiens OX=9606 GN=ABT1 PE=4 SV=1;sp|Q9ULW3|ABT1_HUMAN Activator of basal transcription 1 OS=Homo sapiens OX=9606 GN=ABT1 PE=1 SV=1	18.4737	18.641	19.0229	19.5542	19.3718	19.7209	17.9542	19.3328	19.2186	19.2799	19.2663	A0A024R029		18.674	18.9044	18.7317
A0A024R040	OXCT1	tr|A0A024R040|A0A024R040_HUMAN Succinyl-CoA:3-ketoacid-coenzyme A transferase OS=Homo sapiens OX=9606 GN=OXCT1 PE=2 SV=1;sp|P55809|SCOT1_HUMAN Succinyl-CoA:3-ketoacid coenzyme A transferase 1, mitochondrial OS=Homo sapiens OX=9606 GN=OXCT1 PE=1 SV=1;tr|Q6I	5394000	4918600	7385400	5883900	4638700	6294400	6176900	4068400	4012100	4218100	5217700	58208200		9857600	9566700	11434000	12418000	10924000	11967000	9416500	8725500	7695100	7865500	9631400	109501300				A0A024R040	OXCT1	tr|A0A024R040|A0A024R040_HUMAN Succinyl-CoA:3-ketoacid-coenzyme A transferase OS=Homo sapiens OX=9606 GN=OXCT1 PE=2 SV=1;sp|P55809|SCOT1_HUMAN Succinyl-CoA:3-ketoacid coenzyme A transferase 1, mitochondrial OS=Homo sapiens OX=9606 GN=OXCT1 PE=1 SV=1;tr|Q6I	22.3629	22.2298	22.8162	22.4883	22.1453	22.5856	22.5585	21.956	21.9359	22.0082	22.315	A0A024R040		23.2328	23.1896	23.4468
A0A024R046	HMGN4	tr|A0A024R046|A0A024R046_HUMAN High mobility group nucleosomal binding domain 4, isoform CRA_a OS=Homo sapiens OX=9606 GN=HMGN4 PE=4 SV=1;sp|O00479|HMGN4_HUMAN High mobility group nucleosome-binding domain-containing protein 4 OS=Homo sapiens OX=9606 GN=HM	2055400	1828300	1806200	2383200	1996200	2398300	2937500	2797600	1936600	1935900	2274200	24349400		1884700	2056800	1500100	1537500	1854000	2351300	2519200	1933500	1611100	1790300	1968700	21007200				A0A024R046	HMGN4	tr|A0A024R046|A0A024R046_HUMAN High mobility group nucleosomal binding domain 4, isoform CRA_a OS=Homo sapiens OX=9606 GN=HMGN4 PE=4 SV=1;sp|O00479|HMGN4_HUMAN High mobility group nucleosome-binding domain-containing protein 4 OS=Homo sapiens OX=9606 GN=HM	20.971	20.8021	20.7845	21.1845	20.9288	21.1936	21.4862	21.4158	20.8851	20.8846	21.1169	A0A024R046		20.8459	20.972	20.5166
A0A024R071	NUP155	tr|A0A024R071|A0A024R071_HUMAN Nucleoporin 155kDa, isoform CRA_a OS=Homo sapiens OX=9606 GN=NUP155 PE=4 SV=1;sp|O75694|NU155_HUMAN Nuclear pore complex protein Nup155 OS=Homo sapiens OX=9606 GN=NUP155 PE=1 SV=1;tr|B4DLT2|B4DLT2_HUMAN cDNA FLJ56637, highly	38780000	39913000	35105000	42154000	42397000	43578000	32094000	33512000	25090000	24564000	34568000	391755000		49969000	56735000	43461000	46725000	45274000	55848000	48415000	35813000	25722000	26982000	43160000	478104000				A0A024R071	NUP155	tr|A0A024R071|A0A024R071_HUMAN Nucleoporin 155kDa, isoform CRA_a OS=Homo sapiens OX=9606 GN=NUP155 PE=4 SV=1;sp|O75694|NU155_HUMAN Nuclear pore complex protein Nup155 OS=Homo sapiens OX=9606 GN=NUP155 PE=1 SV=1;tr|B4DLT2|B4DLT2_HUMAN cDNA FLJ56637, highly	25.2088	25.2504	25.0652	25.3292	25.3375	25.3771	24.9358	24.9982	24.5806	24.55	25.0429	A0A024R071		25.5745	25.7577	25.3732
A0A024R073	CPSF3L	tr|A0A024R073|A0A024R073_HUMAN Cleavage and polyadenylation specific factor 3-like, isoform CRA_c OS=Homo sapiens OX=9606 GN=CPSF3L PE=4 SV=1;tr|A0A024R0F2|A0A024R0F2_HUMAN Cleavage and polyadenylation specific factor 3-like, isoform CRA_a OS=Homo sapiens	7425000	7286900	5476800	6615500	6409600	7386400	5180900	5885400	5939600	5998900	6403300	70008300		9237200	9088200	7302300	6791600	7010100	8777800	8013400	5848200	4714600	4918800	7475700	79177900				A0A024R073	CPSF3L	tr|A0A024R073|A0A024R073_HUMAN Cleavage and polyadenylation specific factor 3-like, isoform CRA_c OS=Homo sapiens OX=9606 GN=CPSF3L PE=4 SV=1;tr|A0A024R0F2|A0A024R0F2_HUMAN Cleavage and polyadenylation specific factor 3-like, isoform CRA_a OS=Homo sapiens	22.824	22.7969	22.3849	22.6574	22.6118	22.8164	22.3048	22.4887	22.5019	22.5163	22.6104	A0A024R073		23.139	23.1156	22.7999
A0A024R084	SDF4	tr|A0A024R084|A0A024R084_HUMAN Stromal cell derived factor 4, isoform CRA_c OS=Homo sapiens OX=9606 GN=SDF4 PE=4 SV=1;sp|Q9BRK5|CAB45_HUMAN 45 kDa calcium-binding protein OS=Homo sapiens OX=9606 GN=SDF4 PE=1 SV=1;tr|A0A024R0A9|A0A024R0A9_HUMAN Stromal cell	1912300	2031700	2058200	1753900	1185000	1887800	2288600	1210100	1351500	1601500	1954600	19235200		2412200	2356900	2057900	2157700	1841200	1988800	1778500	1901200	3103800	2907700	2086000	24591900				A0A024R084	SDF4	tr|A0A024R084|A0A024R084_HUMAN Stromal cell derived factor 4, isoform CRA_c OS=Homo sapiens OX=9606 GN=SDF4 PE=4 SV=1;sp|Q9BRK5|CAB45_HUMAN 45 kDa calcium-binding protein OS=Homo sapiens OX=9606 GN=SDF4 PE=1 SV=1;tr|A0A024R0A9|A0A024R0A9_HUMAN Stromal cell	20.8669	20.9543	20.973	20.7421	20.1765	20.8483	21.126	20.2067	20.3661	20.611	20.8984	A0A024R084		21.2019	21.1685	20.9727
A0A024R089	TAF13	tr|A0A024R089|A0A024R089_HUMAN TAF13 RNA polymerase II, TATA box binding protein (TBP)-associated factor, 18kDa, isoform CRA_a OS=Homo sapiens OX=9606 GN=TAF13 PE=4 SV=1;sp|Q15543|TAF13_HUMAN Transcription initiation factor TFIID subunit 13 OS=Homo sapiens	173590	147650	142410	135380	117550	144090	128070	165120	117020	135420	145210	1551510		0	0	0	0	0	0	0	0	0	0	0	0				A0A024R089	TAF13	tr|A0A024R089|A0A024R089_HUMAN TAF13 RNA polymerase II, TATA box binding protein (TBP)-associated factor, 18kDa, isoform CRA_a OS=Homo sapiens OX=9606 GN=TAF13 PE=4 SV=1;sp|Q15543|TAF13_HUMAN Transcription initiation factor TFIID subunit 13 OS=Homo sapiens	17.4053	17.1718	17.1197	17.0467	16.8429	17.1366	16.9666	17.3332	16.8364	17.0471	17.1478	A0A024R089		15.4262	16.1257	15.3302
A0A024R094	PAIP1	tr|A0A024R094|A0A024R094_HUMAN Poly(A) binding protein interacting protein 1, isoform CRA_a OS=Homo sapiens OX=9606 GN=PAIP1 PE=4 SV=1;sp|Q9H074|PAIP1_HUMAN Polyadenylate-binding protein-interacting protein 1 OS=Homo sapiens OX=9606 GN=PAIP1 PE=1 SV=1;tr|D	464200	485540	527560	595450	669910	660090	515330	563860	709180	769050	619730	6579900		1348500	1340000	1348800	1670400	1369500	1470100	1502700	1432300	1453600	1453400	1404400	15793700				A0A024R094	PAIP1	tr|A0A024R094|A0A024R094_HUMAN Poly(A) binding protein interacting protein 1, isoform CRA_a OS=Homo sapiens OX=9606 GN=PAIP1 PE=4 SV=1;sp|Q9H074|PAIP1_HUMAN Polyadenylate-binding protein-interacting protein 1 OS=Homo sapiens OX=9606 GN=PAIP1 PE=1 SV=1;tr|D	18.8244	18.8892	19.009	19.1836	19.3536	19.3323	18.9751	19.105	19.4358	19.5527	19.2413	A0A024R094		20.3629	20.3538	20.3632
A0A024R0A8	AHCYL1	tr|A0A024R0A8|A0A024R0A8_HUMAN Adenosylhomocysteinase OS=Homo sapiens OX=9606 GN=AHCYL1 PE=2 SV=1;sp|O43865|SAHH2_HUMAN S-adenosylhomocysteine hydrolase-like protein 1 OS=Homo sapiens OX=9606 GN=AHCYL1 PE=1 SV=2;tr|Q2NKW8|Q2NKW8_HUMAN Adenosylhomocysteinas	3665300	3606100	4212500	3976700	3337300	4083400	3482500	3124100	4057400	4337000	3753700	41636000		6546400	6786800	6649300	6858400	5952600	6917600	6472700	5153000	6377900	6269200	6036300	70020200				A0A024R0A8	AHCYL1	tr|A0A024R0A8|A0A024R0A8_HUMAN Adenosylhomocysteinase OS=Homo sapiens OX=9606 GN=AHCYL1 PE=2 SV=1;sp|O43865|SAHH2_HUMAN S-adenosylhomocysteine hydrolase-like protein 1 OS=Homo sapiens OX=9606 GN=AHCYL1 PE=1 SV=2;tr|Q2NKW8|Q2NKW8_HUMAN Adenosylhomocysteinas	21.8055	21.782	22.0062	21.9231	21.6702	21.9613	21.7317	21.575	21.9521	22.0483	21.8399	A0A024R0A8		22.6423	22.6943	22.6648
A0A024R0C7	CTTNBP2NL	tr|A0A024R0C7|A0A024R0C7_HUMAN CTTNBP2 N-terminal like, isoform CRA_b OS=Homo sapiens OX=9606 GN=CTTNBP2NL PE=4 SV=1;sp|Q9P2B4|CT2NL_HUMAN CTTNBP2 N-terminal-like protein OS=Homo sapiens OX=9606 GN=CTTNBP2NL PE=1 SV=2;tr|B1AMN7|B1AMN7_HUMAN CTTNBP2 N-termi	910530	889770	901230	942620	823180	1012900	794990	1034300	982850	1103600	961440	10357410		2040300	2336700	2268800	2247600	2214600	2575100	3301800	2281700	2241100	2579100	2380400	26467200				A0A024R0C7	CTTNBP2NL	tr|A0A024R0C7|A0A024R0C7_HUMAN CTTNBP2 N-terminal like, isoform CRA_b OS=Homo sapiens OX=9606 GN=CTTNBP2NL PE=4 SV=1;sp|Q9P2B4|CT2NL_HUMAN CTTNBP2 N-terminal-like protein OS=Homo sapiens OX=9606 GN=CTTNBP2NL PE=1 SV=2;tr|B1AMN7|B1AMN7_HUMAN CTTNBP2 N-termi	19.7963	19.7631	19.7815	19.8463	19.6508	19.9501	19.6006	19.9802	19.9066	20.0738	19.8748	A0A024R0C7		20.9604	21.156	21.1135
A0A024R0E3	VANGL1	tr|A0A024R0E3|A0A024R0E3_HUMAN Vang-like protein OS=Homo sapiens OX=9606 GN=VANGL1 PE=3 SV=1;sp|Q8TAA9|VANG1_HUMAN Vang-like protein 1 OS=Homo sapiens OX=9606 GN=VANGL1 PE=1 SV=1	24529	21934	11222	20500	19720	18678	28590	15499	28034	30539	21558	240803		70441	76420	59265	65080	55062	72123	75169	56718	84797	69468	59646	744189				A0A024R0E3	VANGL1	tr|A0A024R0E3|A0A024R0E3_HUMAN Vang-like protein OS=Homo sapiens OX=9606 GN=VANGL1 PE=3 SV=1;sp|Q8TAA9|VANG1_HUMAN Vang-like protein 1 OS=Homo sapiens OX=9606 GN=VANGL1 PE=1 SV=1	14.5822	14.4209	13.454	14.3233	14.2674	14.1891	14.8032	13.9199	14.7749	14.8984	14.3959	A0A024R0E3		16.1041	16.2217	15.8549
A0A024R0E5	CAPZA1	tr|A0A024R0E5|A0A024R0E5_HUMAN Capping protein (Actin filament) muscle Z-line, alpha 1, isoform CRA_a OS=Homo sapiens OX=9606 GN=CAPZA1 PE=3 SV=1;sp|P52907|CAZA1_HUMAN F-actin-capping protein subunit alpha-1 OS=Homo sapiens OX=9606 GN=CAPZA1 PE=1 SV=3;tr|A	12718000	11424000	14492000	13587000	10953000	13307000	15724000	14321000	11969000	12248000	12576000	143319000		12444000	13328000	13954000	14395000	12625000	14136000	17048000	13647000	11989000	12706000	13056000	149328000				A0A024R0E5	CAPZA1	tr|A0A024R0E5|A0A024R0E5_HUMAN Capping protein (Actin filament) muscle Z-line, alpha 1, isoform CRA_a OS=Homo sapiens OX=9606 GN=CAPZA1 PE=3 SV=1;sp|P52907|CAZA1_HUMAN F-actin-capping protein subunit alpha-1 OS=Homo sapiens OX=9606 GN=CAPZA1 PE=1 SV=3;tr|A	23.6004	23.4456	23.7888	23.6957	23.3848	23.6657	23.9065	23.7716	23.5128	23.546	23.5842	A0A024R0E5		23.5689	23.668	23.7342
A0A024R0F1	TTF2	tr|A0A024R0F1|A0A024R0F1_HUMAN Transcription termination factor, RNA polymerase II, isoform CRA_a OS=Homo sapiens OX=9606 GN=TTF2 PE=4 SV=1;sp|Q9UNY4|TTF2_HUMAN Transcription termination factor 2 OS=Homo sapiens OX=9606 GN=TTF2 PE=1 SV=2	478820	476510	500650	532350	561850	599760	338930	427440	529920	536450	509130	5491810		23668	26542	37055	29771	32036	31200	20744	15748	35215	43503	40140	335622				A0A024R0F1	TTF2	tr|A0A024R0F1|A0A024R0F1_HUMAN Transcription termination factor, RNA polymerase II, isoform CRA_a OS=Homo sapiens OX=9606 GN=TTF2 PE=4 SV=1;sp|Q9UNY4|TTF2_HUMAN Transcription termination factor 2 OS=Homo sapiens OX=9606 GN=TTF2 PE=1 SV=2	18.8691	18.8621	18.9334	19.022	19.0998	19.194	18.3706	18.7054	19.0154	19.0331	18.9577	A0A024R0F1		14.5307	14.696	15.1774
A0A024R0F6	TRIM33	tr|A0A024R0F6|A0A024R0F6_HUMAN Tripartite motif-containing 33, isoform CRA_a OS=Homo sapiens OX=9606 GN=TRIM33 PE=4 SV=1;sp|Q9UPN9|TRI33_HUMAN E3 ubiquitin-protein ligase TRIM33 OS=Homo sapiens OX=9606 GN=TRIM33 PE=1 SV=3;tr|H0Y612|H0Y612_HUMAN E3 ubiquiti	5295100	5209300	4779500	5977000	5451200	6140600	4696900	5341600	5943800	6178900	5443300	60457200		8429800	8956600	8105700	8818200	7950900	9836700	9529300	7234200	7319500	7752400	8240700	92174000				A0A024R0F6	TRIM33	tr|A0A024R0F6|A0A024R0F6_HUMAN Tripartite motif-containing 33, isoform CRA_a OS=Homo sapiens OX=9606 GN=TRIM33 PE=4 SV=1;sp|Q9UPN9|TRI33_HUMAN E3 ubiquitin-protein ligase TRIM33 OS=Homo sapiens OX=9606 GN=TRIM33 PE=1 SV=3;tr|H0Y612|H0Y612_HUMAN E3 ubiquiti	22.3362	22.3127	22.1884	22.511	22.3781	22.5499	22.1633	22.3488	22.503	22.5589	22.3761	A0A024R0F6		23.0071	23.0945	22.9505
A0A024R0G0	CLCC1	tr|A0A024R0G0|A0A024R0G0_HUMAN Chloride channel CLIC-like 1, isoform CRA_b OS=Homo sapiens OX=9606 GN=CLCC1 PE=4 SV=1;sp|Q96S66|CLCC1_HUMAN Chloride channel CLIC-like protein 1 OS=Homo sapiens OX=9606 GN=CLCC1 PE=1 SV=1;tr|Q5T1P5|Q5T1P5_HUMAN Chloride chan	2207500	2100100	3095300	3141800	2431300	3307400	4986100	3345300	3674600	4416200	3439600	36145200		1077400	1043200	1282300	1662200	1348400	1564700	1894100	1864900	3781900	3183600	1727500	20430200				A0A024R0G0	CLCC1	tr|A0A024R0G0|A0A024R0G0_HUMAN Chloride channel CLIC-like 1, isoform CRA_b OS=Homo sapiens OX=9606 GN=CLCC1 PE=4 SV=1;sp|Q96S66|CLCC1_HUMAN Chloride channel CLIC-like protein 1 OS=Homo sapiens OX=9606 GN=CLCC1 PE=1 SV=1;tr|Q5T1P5|Q5T1P5_HUMAN Chloride chan	21.074	21.002	21.5616	21.5832	21.2133	21.6573	22.2495	21.6737	21.8092	22.0744	21.7138	A0A024R0G0		20.0391	19.9926	20.2903
A0A024R0G4	ZNF569	tr|A0A024R0G4|A0A024R0G4_HUMAN Zinc finger protein 569, isoform CRA_a OS=Homo sapiens OX=9606 GN=ZNF569 PE=4 SV=1;sp|Q5MCW4|ZN569_HUMAN Zinc finger protein 569 OS=Homo sapiens OX=9606 GN=ZNF569 PE=1 SV=1	0	0	0	0	0	0	0	0	0	0	0	0		756870	765090	647300	1224100	633860	831620	616220	784880	392130	411850	712810	7776730				A0A024R0G4	ZNF569	tr|A0A024R0G4|A0A024R0G4_HUMAN Zinc finger protein 569, isoform CRA_a OS=Homo sapiens OX=9606 GN=ZNF569 PE=4 SV=1;sp|Q5MCW4|ZN569_HUMAN Zinc finger protein 569 OS=Homo sapiens OX=9606 GN=ZNF569 PE=1 SV=1	14.945	15.2754	15.3105	16.4415	15.5959	17.2803	15.1924	15.1574	13.8701	14.9575	15.298	A0A024R0G4		19.5297	19.5453	19.3041
A0A024R0H2	MRPS12	tr|A0A024R0H2|A0A024R0H2_HUMAN Mitochondrial ribosomal protein S12, isoform CRA_a OS=Homo sapiens OX=9606 GN=MRPS12 PE=3 SV=1;sp|O15235|RT12_HUMAN 28S ribosomal protein S12, mitochondrial OS=Homo sapiens OX=9606 GN=MRPS12 PE=1 SV=1	739130	814310	1199800	999610	705550	964710	1376100	869690	3276300	3420600	1413700	15779500		1163900	1000000	1183200	1432800	1194200	1363600	1217600	1192400	3247900	3484900	1745100	18225600				A0A024R0H2	MRPS12	tr|A0A024R0H2|A0A024R0H2_HUMAN Mitochondrial ribosomal protein S12, isoform CRA_a OS=Homo sapiens OX=9606 GN=MRPS12 PE=3 SV=1;sp|O15235|RT12_HUMAN 28S ribosomal protein S12, mitochondrial OS=Homo sapiens OX=9606 GN=MRPS12 PE=1 SV=1	19.4955	19.6352	20.1944	19.931	19.4284	19.8797	20.3922	19.7301	21.6436	21.7058	20.431	A0A024R0H2		20.1505	19.9316	20.1743
A0A024R0H6	PAF1	tr|A0A024R0H6|A0A024R0H6_HUMAN Paf1, RNA polymerase II associated factor, homolog (S. cerevisiae), isoform CRA_a OS=Homo sapiens OX=9606 GN=PAF1 PE=4 SV=1;sp|Q8N7H5|PAF1_HUMAN RNA polymerase II-associated factor 1 homolog OS=Homo sapiens OX=9606 GN=PAF1 PE	14944000	14771000	13654000	17144000	15421000	18322000	12617000	15466000	16903000	16926000	15042000	171210000		13220000	14144000	12364000	11787000	12140000	14690000	14777000	10445000	11748000	12702000	12581000	140598000				A0A024R0H6	PAF1	tr|A0A024R0H6|A0A024R0H6_HUMAN Paf1, RNA polymerase II associated factor, homolog (S. cerevisiae), isoform CRA_a OS=Homo sapiens OX=9606 GN=PAF1 PE=4 SV=1;sp|Q8N7H5|PAF1_HUMAN RNA polymerase II-associated factor 1 homolog OS=Homo sapiens OX=9606 GN=PAF1 PE	23.8331	23.8163	23.7028	24.0312	23.8784	24.1271	23.5889	23.8826	24.0108	24.0127	23.8425	A0A024R0H6		23.6562	23.7537	23.5596
A0A024R0H7	WDR77	tr|A0A024R0H7|A0A024R0H7_HUMAN Testis tissue sperm-binding protein Li 44a OS=Homo sapiens OX=9606 GN=WDR77 PE=2 SV=1;sp|Q9BQA1|MEP50_HUMAN Methylosome protein 50 OS=Homo sapiens OX=9606 GN=WDR77 PE=1 SV=1;tr|H0Y711|H0Y711_HUMAN Methylosome protein 50 (Frag	444140	451380	646610	605020	523280	648460	560900	474490	580960	574900	537090	6047230		619870	619300	674890	746610	665290	772840	708330	651280	672660	615060	663310	7409440				A0A024R0H7	WDR77	tr|A0A024R0H7|A0A024R0H7_HUMAN Testis tissue sperm-binding protein Li 44a OS=Homo sapiens OX=9606 GN=WDR77 PE=2 SV=1;sp|Q9BQA1|MEP50_HUMAN Methylosome protein 50 OS=Homo sapiens OX=9606 GN=WDR77 PE=1 SV=1;tr|H0Y711|H0Y711_HUMAN Methylosome protein 50 (Frag	18.7607	18.784	19.3025	19.2066	18.9972	19.3067	19.0974	18.856	19.1481	19.133	19.0348	A0A024R0H7		19.2416	19.2403	19.3643
A0A024R0J1	PAK4	tr|A0A024R0J1|A0A024R0J1_HUMAN Non-specific serine/threonine protein kinase OS=Homo sapiens OX=9606 GN=PAK4 PE=4 SV=1;sp|O96013|PAK4_HUMAN Serine/threonine-protein kinase PAK 4 OS=Homo sapiens OX=9606 GN=PAK4 PE=1 SV=1;tr|A0A024R0L8|A0A024R0L8_HUMAN Non-sp	1382200	1320000	1210500	1329500	1059300	1484400	1163200	1256400	1238100	1272200	1296400	14012200		4022500	3950000	3632700	3529500	3474600	4220900	4528700	3119600	3298800	3469200	3724400	40970900				A0A024R0J1	PAK4	tr|A0A024R0J1|A0A024R0J1_HUMAN Non-specific serine/threonine protein kinase OS=Homo sapiens OX=9606 GN=PAK4 PE=4 SV=1;sp|O96013|PAK4_HUMAN Serine/threonine-protein kinase PAK 4 OS=Homo sapiens OX=9606 GN=PAK4 PE=1 SV=1;tr|A0A024R0L8|A0A024R0L8_HUMAN Non-sp	20.3985	20.3321	20.2072	20.3425	20.0147	20.5014	20.1497	20.2609	20.2397	20.2789	20.3061	A0A024R0J1		21.9397	21.9134	21.7926
A0A024R0K2	CSDE1	tr|A0A024R0K2|A0A024R0K2_HUMAN Cold shock domain containing E1, RNA-binding, isoform CRA_b OS=Homo sapiens OX=9606 GN=CSDE1 PE=4 SV=1;tr|A0A024R0E2|A0A024R0E2_HUMAN Cold shock domain containing E1, RNA-binding, isoform CRA_a OS=Homo sapiens OX=9606 GN=CSDE	8460400	10923000	9553600	13020000	13491000	14324000	13670000	15287000	18704000	22864000	14325000	154622000		12065000	12985000	11990000	12193000	11947000	15375000	17661000	14298000	19729000	20245000	14661000	163149000				A0A024R0K2	CSDE1	tr|A0A024R0K2|A0A024R0K2_HUMAN Cold shock domain containing E1, RNA-binding, isoform CRA_b OS=Homo sapiens OX=9606 GN=CSDE1 PE=4 SV=1;tr|A0A024R0E2|A0A024R0E2_HUMAN Cold shock domain containing E1, RNA-binding, isoform CRA_a OS=Homo sapiens OX=9606 GN=CSDE	23.0123	23.3809	23.1876	23.6342	23.6855	23.7719	23.7045	23.8658	24.1568	24.4466	23.772	A0A024R0K2		23.5243	23.6303	23.5153
A0A024R0K8	hCG_1995540	tr|A0A024R0K8|A0A024R0K8_HUMAN HCG1995540, isoform CRA_c OS=Homo sapiens OX=9606 GN=hCG_1995540 PE=4 SV=1;sp|P61018|RAB4B_HUMAN Ras-related protein Rab-4B OS=Homo sapiens OX=9606 GN=RAB4B PE=1 SV=1;tr|M0R0X1|M0R0X1_HUMAN Ras-related protein Rab-4B (Fragmen	349300	384390	401730	432060	446190	476610	362290	314000	428060	466430	418390	4479450		164540	215480	214930	177850	219620	245830	187890	155850	182680	264280	167970	2196920				A0A024R0K8	hCG_1995540	tr|A0A024R0K8|A0A024R0K8_HUMAN HCG1995540, isoform CRA_c OS=Homo sapiens OX=9606 GN=hCG_1995540 PE=4 SV=1;sp|P61018|RAB4B_HUMAN Ras-related protein Rab-4B OS=Homo sapiens OX=9606 GN=RAB4B PE=1 SV=1;tr|M0R0X1|M0R0X1_HUMAN Ras-related protein Rab-4B (Fragmen	18.4141	18.5522	18.6159	18.7209	18.7673	18.8624	18.4668	18.2604	18.7075	18.8313	18.6745	A0A024R0K8		17.3281	17.7172	17.7135
A0A024R0L6	PAFAH1B3	tr|A0A024R0L6|A0A024R0L6_HUMAN Epididymis secretory sperm binding protein OS=Homo sapiens OX=9606 GN=PAFAH1B3 PE=2 SV=1;sp|Q15102|PA1B3_HUMAN Platelet-activating factor acetylhydrolase IB subunit gamma OS=Homo sapiens OX=9606 GN=PAFAH1B3 PE=1 SV=1;tr|M0R38	1400400	1101900	1169700	1126500	882160	1149500	3078900	1093500	737080	864590	1047400	13651630		968910	1012300	1209600	1164000	1066000	1181800	1054300	828730	1104300	1001800	1035300	11627040				A0A024R0L6	PAFAH1B3	tr|A0A024R0L6|A0A024R0L6_HUMAN Epididymis secretory sperm binding protein OS=Homo sapiens OX=9606 GN=PAFAH1B3 PE=2 SV=1;sp|Q15102|PA1B3_HUMAN Platelet-activating factor acetylhydrolase IB subunit gamma OS=Homo sapiens OX=9606 GN=PAFAH1B3 PE=1 SV=1;tr|M0R38	20.4174	20.0716	20.1577	20.1034	19.7507	20.1326	21.554	20.0605	19.4915	19.7217	19.9984	A0A024R0L6		19.886	19.9492	20.2061
A0A024R0Q0	FLJ12886	tr|A0A024R0Q0|A0A024R0Q0_HUMAN Uncharacterized protein OS=Homo sapiens OX=9606 GN=FLJ12886 PE=4 SV=1;sp|Q9H0W8|SMG9_HUMAN Protein SMG9 OS=Homo sapiens OX=9606 GN=SMG9 PE=1 SV=1;tr|M0R0U0|M0R0U0_HUMAN Protein SMG9 (Fragment) OS=Homo sapiens OX=9606 GN=SMG9	353420	365890	354500	449680	412990	483480	477590	417170	386990	476740	439330	4617780		218950	294740	267400	252670	255260	312670	242350	159610	289440	253470	215400	2761960				A0A024R0Q0	FLJ12886	tr|A0A024R0Q0|A0A024R0Q0_HUMAN Uncharacterized protein OS=Homo sapiens OX=9606 GN=FLJ12886 PE=4 SV=1;sp|Q9H0W8|SMG9_HUMAN Protein SMG9 OS=Homo sapiens OX=9606 GN=SMG9 PE=1 SV=1;tr|M0R0U0|M0R0U0_HUMAN Protein SMG9 (Fragment) OS=Homo sapiens OX=9606 GN=SMG9	18.431	18.4811	18.4354	18.7785	18.6557	18.8831	18.8654	18.6703	18.5619	18.8628	18.7449	A0A024R0Q0		17.7402	18.1691	18.0286
A0A024R0Q4	PLD3	tr|A0A024R0Q4|A0A024R0Q4_HUMAN Phospholipase D family, member 3, isoform CRA_b OS=Homo sapiens OX=9606 GN=PLD3 PE=4 SV=1;sp|Q8IV08|PLD3_HUMAN Phospholipase D3 OS=Homo sapiens OX=9606 GN=PLD3 PE=1 SV=1;tr|B4DEL6|B4DEL6_HUMAN cDNA FLJ59669, highly similar to	506510	491070	443940	520040	465660	507440	498600	428900	670590	710780	518020	5761550		272590	277000	287870	244890	231320	308050	391980	281940	544410	499750	269190	3608990				A0A024R0Q4	PLD3	tr|A0A024R0Q4|A0A024R0Q4_HUMAN Phospholipase D family, member 3, isoform CRA_b OS=Homo sapiens OX=9606 GN=PLD3 PE=4 SV=1;sp|Q8IV08|PLD3_HUMAN Phospholipase D3 OS=Homo sapiens OX=9606 GN=PLD3 PE=1 SV=1;tr|B4DEL6|B4DEL6_HUMAN cDNA FLJ59669, highly similar to	18.9502	18.9056	18.76	18.9883	18.8289	18.9529	18.9275	18.7103	19.3551	19.439	18.9826	A0A024R0Q4		18.0564	18.0795	18.1351
A0A024R0Q6	ERCC1	tr|A0A024R0Q6|A0A024R0Q6_HUMAN Excision repair cross-complementing rodent repair deficiency, complementation group 1 (Includes overlapping antisense sequence), isoform CRA_a OS=Homo sapiens OX=9606 GN=ERCC1 PE=4 SV=1;sp|P07992|ERCC1_HUMAN DNA excision repa	1556900	1454300	1444000	1576800	1458800	1548600	1090900	1222800	1173000	1241800	1317600	15085500		1203500	1242800	1088000	1092300	1055100	1162600	1001600	667960	726000	781430	966780	10988070				A0A024R0Q6	ERCC1	tr|A0A024R0Q6|A0A024R0Q6_HUMAN Excision repair cross-complementing rodent repair deficiency, complementation group 1 (Includes overlapping antisense sequence), isoform CRA_a OS=Homo sapiens OX=9606 GN=ERCC1 PE=4 SV=1;sp|P07992|ERCC1_HUMAN DNA excision repa	20.5702	20.4719	20.4616	20.5886	20.4764	20.5625	20.0571	20.2218	20.1618	20.244	20.3295	A0A024R0Q6		20.1988	20.2452	20.0532
A0A024R0Q9	ADCK4	tr|A0A024R0Q9|A0A024R0Q9_HUMAN AarF domain containing kinase 4, isoform CRA_b OS=Homo sapiens OX=9606 GN=ADCK4 PE=4 SV=1;sp|Q96D53|COQ8B_HUMAN Atypical kinase COQ8B, mitochondrial OS=Homo sapiens OX=9606 GN=COQ8B PE=1 SV=2	240880	255790	292960	323130	239580	270610	140710	141330	178720	187600	183740	2455050		0	0	0	0	0	0	0	0	0	0	0	0				A0A024R0Q9	ADCK4	tr|A0A024R0Q9|A0A024R0Q9_HUMAN AarF domain containing kinase 4, isoform CRA_b OS=Homo sapiens OX=9606 GN=ADCK4 PE=4 SV=1;sp|Q96D53|COQ8B_HUMAN Atypical kinase COQ8B, mitochondrial OS=Homo sapiens OX=9606 GN=COQ8B PE=1 SV=2	17.878	17.9646	18.1603	18.3018	17.8701	18.0459	17.1024	17.1087	17.4473	17.5173	17.4873	A0A024R0Q9		16.5236	15.2139	14.7258
A0A024R0R1	ARHGEF1	tr|A0A024R0R1|A0A024R0R1_HUMAN Rho guanine nucleotide exchange factor (GEF) 1, isoform CRA_e OS=Homo sapiens OX=9606 GN=ARHGEF1 PE=4 SV=1;sp|Q92888|ARHG1_HUMAN Rho guanine nucleotide exchange factor 1 OS=Homo sapiens OX=9606 GN=ARHGEF1 PE=1 SV=2;tr|M0QZR4|	12222000	11173000	11786000	12190000	10858000	12899000	10466000	11093000	9407200	9605900	11195000	122895100		11760000	11482000	10643000	10525000	10326000	11605000	11946000	8789700	6928900	7272700	9692900	110971200				A0A024R0R1	ARHGEF1	tr|A0A024R0R1|A0A024R0R1_HUMAN Rho guanine nucleotide exchange factor (GEF) 1, isoform CRA_e OS=Homo sapiens OX=9606 GN=ARHGEF1 PE=4 SV=1;sp|Q92888|ARHG1_HUMAN Rho guanine nucleotide exchange factor 1 OS=Homo sapiens OX=9606 GN=ARHGEF1 PE=1 SV=2;tr|M0QZR4|	23.543	23.4135	23.4906	23.5392	23.3723	23.6208	23.3192	23.4031	23.1653	23.1955	23.4164	A0A024R0R1		23.4874	23.4529	23.3434
A0A024R0R4	SAE1	tr|A0A024R0R4|A0A024R0R4_HUMAN SUMO-1 activating enzyme subunit 1, isoform CRA_b OS=Homo sapiens OX=9606 GN=SAE1 PE=4 SV=1;sp|Q9UBE0|SAE1_HUMAN SUMO-activating enzyme subunit 1 OS=Homo sapiens OX=9606 GN=SAE1 PE=1 SV=1;tr|M0QZS6|M0QZS6_HUMAN SUMO-activatin	3748400	3421300	5341700	3927400	3239200	4422900	3679600	3079200	3195300	3515100	3736500	41306600		6463800	6258700	7000200	7011600	6419800	7222800	6169800	5144700	4773200	5220300	6137200	67822100				A0A024R0R4	SAE1	tr|A0A024R0R4|A0A024R0R4_HUMAN SUMO-1 activating enzyme subunit 1, isoform CRA_b OS=Homo sapiens OX=9606 GN=SAE1 PE=4 SV=1;sp|Q9UBE0|SAE1_HUMAN SUMO-activating enzyme subunit 1 OS=Homo sapiens OX=9606 GN=SAE1 PE=1 SV=1;tr|M0QZS6|M0QZS6_HUMAN SUMO-activatin	21.8378	21.7061	22.3489	21.9051	21.6272	22.0766	21.8111	21.5541	21.6075	21.7451	21.8333	A0A024R0R4		22.624	22.5774	22.739
A0A024R0R6	SYMPK	tr|A0A024R0R6|A0A024R0R6_HUMAN Symplekin, isoform CRA_a OS=Homo sapiens OX=9606 GN=SYMPK PE=4 SV=1;sp|Q92797|SYMPK_HUMAN Symplekin OS=Homo sapiens OX=9606 GN=SYMPK PE=1 SV=2;tr|B7Z6F7|B7Z6F7_HUMAN cDNA FLJ61705, highly similar to Symplekin OS=Homo sapiens	23023000	21005000	17708000	21609000	20321000	22553000	15737000	19402000	18653000	19188000	20013000	219212000		33021000	34068000	28938000	28581000	29909000	33649000	31416000	23230000	21157000	22247000	28102000	314318000				A0A024R0R6	SYMPK	tr|A0A024R0R6|A0A024R0R6_HUMAN Symplekin, isoform CRA_a OS=Homo sapiens OX=9606 GN=SYMPK PE=4 SV=1;sp|Q92797|SYMPK_HUMAN Symplekin OS=Homo sapiens OX=9606 GN=SYMPK PE=1 SV=2;tr|B7Z6F7|B7Z6F7_HUMAN cDNA FLJ61705, highly similar to Symplekin OS=Homo sapiens	24.4566	24.3242	24.0779	24.3651	24.2765	24.4268	23.9077	24.2097	24.1529	24.1937	24.2544	A0A024R0R6		24.9769	25.0219	24.7865
A0A024R0R7	FKRP	tr|A0A024R0R7|A0A024R0R7_HUMAN Fukutin related protein, isoform CRA_a OS=Homo sapiens OX=9606 GN=FKRP PE=4 SV=1;sp|Q9H9S5|FKRP_HUMAN Fukutin-related protein OS=Homo sapiens OX=9606 GN=FKRP PE=1 SV=1	0	0	0	0	0	0	0	0	0	0	0	0		94920	84441	97508	103620	82223	110860	101420	83938	137390	173020	120880	1190220				A0A024R0R7	FKRP	tr|A0A024R0R7|A0A024R0R7_HUMAN Fukutin related protein, isoform CRA_a OS=Homo sapiens OX=9606 GN=FKRP PE=4 SV=1;sp|Q9H9S5|FKRP_HUMAN Fukutin-related protein OS=Homo sapiens OX=9606 GN=FKRP PE=1 SV=1	14.844	15.1067	16.5154	16.3776	14.6269	14.5375	15.4291	15.978	14.539	14.4309	16.7555	A0A024R0R7		16.5344	16.3657	16.5732
A0A024R0R9	NAPA	tr|A0A024R0R9|A0A024R0R9_HUMAN N-ethylmaleimide-sensitive factor attachment protein, alpha, isoform CRA_c OS=Homo sapiens OX=9606 GN=NAPA PE=4 SV=1;sp|P54920|SNAA_HUMAN Alpha-soluble NSF attachment protein OS=Homo sapiens OX=9606 GN=NAPA PE=1 SV=3;tr|M0R0Y	4907800	5034900	6723000	6427100	4821300	6030300	7985600	5684300	10340000	10292000	6584800	74831100		5451500	5353000	5502500	7321000	5420900	6033200	6644100	5716600	8758800	9473000	6184100	71858700				A0A024R0R9	NAPA	tr|A0A024R0R9|A0A024R0R9_HUMAN N-ethylmaleimide-sensitive factor attachment protein, alpha, isoform CRA_c OS=Homo sapiens OX=9606 GN=NAPA PE=4 SV=1;sp|P54920|SNAA_HUMAN Alpha-soluble NSF attachment protein OS=Homo sapiens OX=9606 GN=NAPA PE=1 SV=3;tr|M0R0Y	22.2266	22.2635	22.6807	22.6157	22.201	22.5238	22.929	22.4386	23.3017	23.295	22.6507	A0A024R0R9		22.3782	22.3519	22.3917
A0A024R0S6	EHD2	tr|A0A024R0S6|A0A024R0S6_HUMAN EH-domain containing 2, isoform CRA_a OS=Homo sapiens OX=9606 GN=EHD2 PE=3 SV=1;sp|Q9NZN4|EHD2_HUMAN EH domain-containing protein 2 OS=Homo sapiens OX=9606 GN=EHD2 PE=1 SV=2;tr|B4DLA1|B4DLA1_HUMAN cDNA FLJ53453, highly simila	48391000	47720000	38232000	44635000	40581000	43251000	25989000	37756000	36478000	37686000	39652000	440371000		60025000	62166000	45950000	45626000	49182000	50705000	45492000	33398000	35459000	37206000	44290000	509499000				A0A024R0S6	EHD2	tr|A0A024R0S6|A0A024R0S6_HUMAN EH-domain containing 2, isoform CRA_a OS=Homo sapiens OX=9606 GN=EHD2 PE=3 SV=1;sp|Q9NZN4|EHD2_HUMAN EH domain-containing protein 2 OS=Homo sapiens OX=9606 GN=EHD2 PE=1 SV=2;tr|B4DLA1|B4DLA1_HUMAN cDNA FLJ53453, highly simila	25.5282	25.5081	25.1883	25.4117	25.2743	25.3662	24.6314	25.1702	25.1205	25.1675	25.2409	A0A024R0S6		25.8391	25.8896	25.4536
A0A024R0X0	AP1GBP1	tr|A0A024R0X0|A0A024R0X0_HUMAN AP1 gamma subunit binding protein 1, isoform CRA_d OS=Homo sapiens OX=9606 GN=AP1GBP1 PE=4 SV=1;sp|Q9UMZ2|SYNRG_HUMAN Synergin gamma OS=Homo sapiens OX=9606 GN=SYNRG PE=1 SV=2;tr|A0A087WW94|A0A087WW94_HUMAN Synergin gamma (Fr	0	0	0	0	0	0	0	0	0	0	0	0		269740	269310	305120	306730	274460	325040	288730	249770	277940	298090	317740	3182670				A0A024R0X0	AP1GBP1	tr|A0A024R0X0|A0A024R0X0_HUMAN AP1 gamma subunit binding protein 1, isoform CRA_d OS=Homo sapiens OX=9606 GN=AP1GBP1 PE=4 SV=1;sp|Q9UMZ2|SYNRG_HUMAN Synergin gamma OS=Homo sapiens OX=9606 GN=SYNRG PE=1 SV=2;tr|A0A087WW94|A0A087WW94_HUMAN Synergin gamma (Fr	15.3281	15.7674	14.1411	15.0454	14.8253	15.3357	14.2114	16.3588	13.9287	13.9338	16.2549	A0A024R0X0		18.0412	18.0389	18.219
A0A024R0X8	ZNHIT3	tr|A0A024R0X8|A0A024R0X8_HUMAN Zinc finger, HIT type 3, isoform CRA_a OS=Homo sapiens OX=9606 GN=ZNHIT3 PE=4 SV=1;sp|Q15649|ZNHI3_HUMAN Zinc finger HIT domain-containing protein 3 OS=Homo sapiens OX=9606 GN=ZNHIT3 PE=1 SV=2;tr|A0A087WY54|A0A087WY54_HUMAN Z	216600	226100	294770	322400	300580	335490	381360	437530	488580	520030	335050	3858490		0	0	0	0	0	0	0	0	0	0	0	0				A0A024R0X8	ZNHIT3	tr|A0A024R0X8|A0A024R0X8_HUMAN Zinc finger, HIT type 3, isoform CRA_a OS=Homo sapiens OX=9606 GN=ZNHIT3 PE=4 SV=1;sp|Q15649|ZNHI3_HUMAN Zinc finger HIT domain-containing protein 3 OS=Homo sapiens OX=9606 GN=ZNHIT3 PE=1 SV=2;tr|A0A087WY54|A0A087WY54_HUMAN Z	17.7247	17.7866	18.1692	18.2985	18.1974	18.3559	18.5408	18.739	18.8982	18.9882	18.354	A0A024R0X8		14.3686	15.4068	15.7974
A0A024R0Y2	hCG_30204	tr|A0A024R0Y2|A0A024R0Y2_HUMAN HCG30204, isoform CRA_a OS=Homo sapiens OX=9606 GN=hCG_30204 PE=4 SV=1;tr|B2ZZ90|B2ZZ90_HUMAN Acetyl-Coenzyme A carboxylase alpha OS=Homo sapiens OX=9606 GN=ACACA PE=2 SV=1;sp|Q13085|ACACA_HUMAN Acetyl-CoA carboxylase 1 OS=Ho	2388300	2305000	3784600	2981100	2270400	2875700	2993600	2368800	2676400	3205200	2793500	30642600		1713700	1888400	2081200	2331500	1908700	2382000	2222000	1696900	2230600	1944200	2080200	22479400				A0A024R0Y2	hCG_30204	tr|A0A024R0Y2|A0A024R0Y2_HUMAN HCG30204, isoform CRA_a OS=Homo sapiens OX=9606 GN=hCG_30204 PE=4 SV=1;tr|B2ZZ90|B2ZZ90_HUMAN Acetyl-Coenzyme A carboxylase alpha OS=Homo sapiens OX=9606 GN=ACACA PE=2 SV=1;sp|Q13085|ACACA_HUMAN Acetyl-CoA carboxylase 1 OS=Ho	21.1876	21.1363	21.8517	21.5074	21.1145	21.4555	21.5135	21.1757	21.3519	21.612	21.4136	A0A024R0Y2		20.7087	20.8487	20.989
A0A024R0Y5	PFKM	tr|A0A024R0Y5|A0A024R0Y5_HUMAN ATP-dependent 6-phosphofructokinase OS=Homo sapiens OX=9606 GN=PFKM PE=2 SV=1;sp|P08237|PFKAM_HUMAN ATP-dependent 6-phosphofructokinase, muscle type OS=Homo sapiens OX=9606 GN=PFKM PE=1 SV=2;tr|A0A2R8Y891|A0A2R8Y891_HUMAN ATP	2068600	1972200	3298900	2605600	1928800	2728400	2401400	1893700	1861900	2024400	2219500	25003400		4753500	4997500	5652200	6273600	5432000	5955100	5035900	4612300	3991900	4067900	4753600	55525500				A0A024R0Y5	PFKM	tr|A0A024R0Y5|A0A024R0Y5_HUMAN ATP-dependent 6-phosphofructokinase OS=Homo sapiens OX=9606 GN=PFKM PE=2 SV=1;sp|P08237|PFKAM_HUMAN ATP-dependent 6-phosphofructokinase, muscle type OS=Homo sapiens OX=9606 GN=PFKM PE=1 SV=2;tr|A0A2R8Y891|A0A2R8Y891_HUMAN ATP	20.9802	20.9114	21.6536	21.3132	20.8793	21.3796	21.1954	20.8528	20.8283	20.9491	21.0818	A0A024R0Y5		22.1806	22.2528	22.4304
A0A024R101	SPATS2	tr|A0A024R101|A0A024R101_HUMAN Spermatogenesis associated, serine-rich 2, isoform CRA_a OS=Homo sapiens OX=9606 GN=SPATS2 PE=4 SV=1;sp|Q86XZ4|SPAS2_HUMAN Spermatogenesis-associated serine-rich protein 2 OS=Homo sapiens OX=9606 GN=SPATS2 PE=1 SV=1;tr|F8VS10	695900	697200	700800	935090	812780	849830	730690	952750	899310	900610	825280	9000240		19694	28834	25477	24809	25667	26060	22825	16674	16771	19077	23576	249464				A0A024R101	SPATS2	tr|A0A024R101|A0A024R101_HUMAN Spermatogenesis associated, serine-rich 2, isoform CRA_a OS=Homo sapiens OX=9606 GN=SPATS2 PE=4 SV=1;sp|Q86XZ4|SPAS2_HUMAN Spermatogenesis-associated serine-rich protein 2 OS=Homo sapiens OX=9606 GN=SPATS2 PE=1 SV=1;tr|F8VS10	19.4085	19.4112	19.4186	19.8347	19.6325	19.6968	19.4789	19.8617	19.7785	19.7805	19.6545	A0A024R101		14.2655	14.8155	14.6369
A0A024R106	ZCRB1	tr|A0A024R106|A0A024R106_HUMAN Zinc finger CCHC-type and RNA binding motif 1, isoform CRA_a OS=Homo sapiens OX=9606 GN=ZCRB1 PE=4 SV=1;sp|Q8TBF4|ZCRB1_HUMAN Zinc finger CCHC-type and RNA-binding motif-containing protein 1 OS=Homo sapiens OX=9606 GN=ZCRB1 P	823920	867930	686200	874210	759460	967020	867470	1001700	1088000	1071200	883060	9890170		1340200	1276600	1135900	1059700	1035900	1352100	1609400	1206000	1310300	1392800	1213500	13932400				A0A024R106	ZCRB1	tr|A0A024R106|A0A024R106_HUMAN Zinc finger CCHC-type and RNA binding motif 1, isoform CRA_a OS=Homo sapiens OX=9606 GN=ZCRB1 PE=4 SV=1;sp|Q8TBF4|ZCRB1_HUMAN Zinc finger CCHC-type and RNA-binding motif-containing protein 1 OS=Homo sapiens OX=9606 GN=ZCRB1 P	19.6521	19.7272	19.3883	19.7376	19.5346	19.8832	19.7265	19.934	20.0532	20.0308	19.7522	A0A024R106		20.354	20.2839	20.1154
A0A024R120	TFCP2	tr|A0A024R120|A0A024R120_HUMAN Transcription factor CP2, isoform CRA_a OS=Homo sapiens OX=9606 GN=TFCP2 PE=4 SV=1;sp|Q12800|TFCP2_HUMAN Alpha-globin transcription factor CP2 OS=Homo sapiens OX=9606 GN=TFCP2 PE=1 SV=2;tr|F8VWL0|F8VWL0_HUMAN Alpha-globin tra	3474700	2974500	2569900	2692200	2509400	2623700	2228100	2550300	2772500	2912700	2567900	29875900		2574800	2677700	2249100	2100100	2046100	2440300	2802400	1926800	1936000	1856800	2158200	24768300				A0A024R120	TFCP2	tr|A0A024R120|A0A024R120_HUMAN Transcription factor CP2, isoform CRA_a OS=Homo sapiens OX=9606 GN=TFCP2 PE=4 SV=1;sp|Q12800|TFCP2_HUMAN Alpha-globin transcription factor CP2 OS=Homo sapiens OX=9606 GN=TFCP2 PE=1 SV=2;tr|F8VWL0|F8VWL0_HUMAN Alpha-globin tra	21.7285	21.5042	21.2933	21.3604	21.2589	21.3232	21.0874	21.2822	21.4028	21.4739	21.2922	A0A024R120		21.296	21.3526	21.1009
A0A024R124	SLC38A1	tr|A0A024R124|A0A024R124_HUMAN Solute carrier family 38, member 1, isoform CRA_a OS=Homo sapiens OX=9606 GN=SLC38A1 PE=4 SV=1;sp|Q9H2H9|S38A1_HUMAN Sodium-coupled neutral amino acid transporter 1 OS=Homo sapiens OX=9606 GN=SLC38A1 PE=1 SV=1;tr|F8VX04|F8VX0	2540000	2749100	3444400	3563000	2741900	3641200	4109200	2578200	3337100	3875000	3165400	35744500		2356400	2329600	2464800	2719900	2585500	3000000	2538400	2176900	2399700	2461500	2453500	27486200				A0A024R124	SLC38A1	tr|A0A024R124|A0A024R124_HUMAN Solute carrier family 38, member 1, isoform CRA_a OS=Homo sapiens OX=9606 GN=SLC38A1 PE=4 SV=1;sp|Q9H2H9|S38A1_HUMAN Sodium-coupled neutral amino acid transporter 1 OS=Homo sapiens OX=9606 GN=SLC38A1 PE=1 SV=1;tr|F8VX04|F8VX0	21.2764	21.3905	21.7158	21.7647	21.3867	21.796	21.9704	21.2979	21.6702	21.8858	21.594	A0A024R124		21.1682	21.1517	21.233
A0A024R152	hCG_28765	tr|A0A024R152|A0A024R152_HUMAN HCG28765, isoform CRA_b OS=Homo sapiens OX=9606 GN=hCG_28765 PE=4 SV=1	20567000	20257000	17230000	20278000	18762000	22147000	12115000	16688000	17731000	19079000	19372000	204226000		20875000	22658000	16922000	17475000	18526000	20689000	19683000	12980000	15693000	15989000	17966000	199456000				A0A024R152	hCG_28765	tr|A0A024R152|A0A024R152_HUMAN HCG28765, isoform CRA_b OS=Homo sapiens OX=9606 GN=hCG_28765 PE=4 SV=1	24.2938	24.2719	24.0384	24.2734	24.1613	24.4006	23.5303	23.9923	24.0798	24.1855	24.2075	A0A024R152		24.3153	24.4335	24.0124
A0A024R158	SMC2L1	tr|A0A024R158|A0A024R158_HUMAN Structural maintenance of chromosomes protein OS=Homo sapiens OX=9606 GN=SMC2L1 PE=3 SV=1;sp|O95347|SMC2_HUMAN Structural maintenance of chromosomes protein 2 OS=Homo sapiens OX=9606 GN=SMC2 PE=1 SV=2;tr|B7ZLZ7|B7ZLZ7_HUMAN S	26297000	24038000	25994000	29694000	26298000	31692000	24268000	25780000	28503000	30028000	27061000	299653000		26610000	28876000	27443000	26686000	26870000	31598000	32010000	21500000	23798000	26371000	27009000	298771000				A0A024R158	SMC2L1	tr|A0A024R158|A0A024R158_HUMAN Structural maintenance of chromosomes protein OS=Homo sapiens OX=9606 GN=SMC2L1 PE=3 SV=1;sp|O95347|SMC2_HUMAN Structural maintenance of chromosomes protein 2 OS=Homo sapiens OX=9606 GN=SMC2 PE=1 SV=2;tr|B7ZLZ7|B7ZLZ7_HUMAN S	24.6484	24.5188	24.6317	24.8237	24.6484	24.9176	24.5326	24.6197	24.7646	24.8398	24.6897	A0A024R158		24.6655	24.7834	24.7099
A0A024R163	ROD1	tr|A0A024R163|A0A024R163_HUMAN ROD1 regulator of differentiation 1 (S. pombe), isoform CRA_b OS=Homo sapiens OX=9606 GN=ROD1 PE=4 SV=1;sp|O95758|PTBP3_HUMAN Polypyrimidine tract-binding protein 3 OS=Homo sapiens OX=9606 GN=PTBP3 PE=1 SV=2	1074800	956890	954100	1184800	1052000	1109000	1113900	1196300	1228300	1212100	1112500	12194690		734910	756380	620940	574090	570700	742040	801830	597900	516810	531180	634210	7080990				A0A024R163	ROD1	tr|A0A024R163|A0A024R163_HUMAN ROD1 regulator of differentiation 1 (S. pombe), isoform CRA_b OS=Homo sapiens OX=9606 GN=ROD1 PE=4 SV=1;sp|O95758|PTBP3_HUMAN Polypyrimidine tract-binding protein 3 OS=Homo sapiens OX=9606 GN=PTBP3 PE=1 SV=2	20.0356	19.868	19.8638	20.1762	20.0047	20.0808	20.0872	20.1901	20.2282	20.2091	20.0854	A0A024R163		19.4872	19.5288	19.2441
A0A024R169	TEX10	tr|A0A024R169|A0A024R169_HUMAN Testis expressed sequence 10, isoform CRA_a OS=Homo sapiens OX=9606 GN=TEX10 PE=4 SV=1;sp|Q9NXF1|TEX10_HUMAN Testis-expressed protein 10 OS=Homo sapiens OX=9606 GN=TEX10 PE=1 SV=2;tr|B4DQR0|B4DQR0_HUMAN cDNA FLJ54377 OS=Homo	15498000	15462000	13650000	17448000	15470000	18276000	9923600	12360000	9641100	10433000	13405000	151566700		13888000	14101000	12331000	11943000	12796000	14560000	11775000	8730600	7228900	7225300	11394000	125972800				A0A024R169	TEX10	tr|A0A024R169|A0A024R169_HUMAN Testis expressed sequence 10, isoform CRA_a OS=Homo sapiens OX=9606 GN=TEX10 PE=4 SV=1;sp|Q9NXF1|TEX10_HUMAN Testis-expressed protein 10 OS=Homo sapiens OX=9606 GN=TEX10 PE=1 SV=2;tr|B4DQR0|B4DQR0_HUMAN cDNA FLJ54377 OS=Homo	23.8856	23.8822	23.7024	24.0566	23.883	24.1234	23.2424	23.5592	23.2008	23.3147	23.6763	A0A024R169		23.7273	23.7493	23.5558
A0A024R179	NCBP1	tr|A0A024R179|A0A024R179_HUMAN Nuclear cap binding protein subunit 1, 80kDa, isoform CRA_a OS=Homo sapiens OX=9606 GN=NCBP1 PE=4 SV=1;sp|Q09161|NCBP1_HUMAN Nuclear cap-binding protein subunit 1 OS=Homo sapiens OX=9606 GN=NCBP1 PE=1 SV=1	25982000	27877000	24332000	31179000	27376000	32272000	25646000	29149000	26887000	26896000	26090000	303686000		24160000	24783000	22203000	25485000	23368000	26981000	23466000	21079000	13999000	14544000	20899000	240967000				A0A024R179	NCBP1	tr|A0A024R179|A0A024R179_HUMAN Nuclear cap binding protein subunit 1, 80kDa, isoform CRA_a OS=Homo sapiens OX=9606 GN=NCBP1 PE=4 SV=1;sp|Q09161|NCBP1_HUMAN Nuclear cap-binding protein subunit 1 OS=Homo sapiens OX=9606 GN=NCBP1 PE=1 SV=1	24.631	24.7326	24.5364	24.8941	24.7064	24.9438	24.6122	24.7969	24.6804	24.6809	24.637	A0A024R179		24.5261	24.5628	24.4043
A0A024R189	TBL1Y	tr|A0A024R189|A0A024R189_HUMAN Transducin (Beta)-like 1Y-linked, isoform CRA_a OS=Homo sapiens OX=9606 GN=TBL1Y PE=4 SV=1;sp|Q9BQ87|TBL1Y_HUMAN F-box-like/WD repeat-containing protein TBL1Y OS=Homo sapiens OX=9606 GN=TBL1Y PE=2 SV=1;tr|A0A2R8YFW3|A0A2R8YFW	24092	37972	19689	36099	61469	53333	37586	52328	45752	47256	21912	437488		0	0	0	0	0	0	0	0	0	0	0	0				A0A024R189	TBL1Y	tr|A0A024R189|A0A024R189_HUMAN Transducin (Beta)-like 1Y-linked, isoform CRA_a OS=Homo sapiens OX=9606 GN=TBL1Y PE=4 SV=1;sp|Q9BQ87|TBL1Y_HUMAN F-box-like/WD repeat-containing protein TBL1Y OS=Homo sapiens OX=9606 GN=TBL1Y PE=2 SV=1;tr|A0A2R8YFW3|A0A2R8YFW	14.5563	15.2126	14.2651	15.1397	15.9076	15.7027	15.1979	15.6753	15.4815	15.5282	14.4194	A0A024R189		15.4323	13.3989	15.4023
A0A024R1A3	UBE1	tr|A0A024R1A3|A0A024R1A3_HUMAN Testicular secretory protein Li 63 OS=Homo sapiens OX=9606 GN=UBE1 PE=2 SV=1;sp|P22314|UBA1_HUMAN Ubiquitin-like modifier-activating enzyme 1 OS=Homo sapiens OX=9606 GN=UBA1 PE=1 SV=3;tr|B4DDE4|B4DDE4_HUMAN cDNA FLJ54582, hig	45405000	42255000	61236000	49442000	37853000	50985000	41044000	36378000	36858000	38170000	43728000	483354000		30709000	29913000	33790000	37083000	31087000	33044000	28930000	25199000	21654000	23300000	28738000	323447000				A0A024R1A3	UBE1	tr|A0A024R1A3|A0A024R1A3_HUMAN Testicular secretory protein Li 63 OS=Homo sapiens OX=9606 GN=UBE1 PE=2 SV=1;sp|P22314|UBA1_HUMAN Ubiquitin-like modifier-activating enzyme 1 OS=Homo sapiens OX=9606 GN=UBA1 PE=1 SV=3;tr|B4DDE4|B4DDE4_HUMAN cDNA FLJ54582, hig	25.4363	25.3326	25.8679	25.5592	25.1739	25.6036	25.2907	25.1166	25.1355	25.1859	25.3821	A0A024R1A3		24.8722	24.8343	25.0101
A0A024R1A4	UBE2L3	tr|A0A024R1A4|A0A024R1A4_HUMAN Ubiquitin-conjugating enzyme E2L 3, isoform CRA_a OS=Homo sapiens OX=9606 GN=UBE2L3 PE=3 SV=1;sp|P68036|UB2L3_HUMAN Ubiquitin-conjugating enzyme E2 L3 OS=Homo sapiens OX=9606 GN=UBE2L3 PE=1 SV=1;tr|A8K4W8|A8K4W8_HUMAN cDNA FL	5898200	5440000	5535700	5168900	4738800	5650900	3810000	4203300	4471700	4268300	4847400	54033200		16060000	16140000	15118000	13561000	13759000	14765000	14662000	9479500	10085000	11318000	12583000	147530500				A0A024R1A4	UBE2L3	tr|A0A024R1A4|A0A024R1A4_HUMAN Ubiquitin-conjugating enzyme E2L 3, isoform CRA_a OS=Homo sapiens OX=9606 GN=UBE2L3 PE=3 SV=1;sp|P68036|UB2L3_HUMAN Ubiquitin-conjugating enzyme E2 L3 OS=Homo sapiens OX=9606 GN=UBE2L3 PE=1 SV=1;tr|A8K4W8|A8K4W8_HUMAN cDNA FL	22.4918	22.3752	22.4003	22.3014	22.1761	22.43	21.8614	22.0031	22.0924	22.0252	22.2088	A0A024R1A4		23.937	23.9441	23.8498
A0A024R1C1	PPIL2	tr|A0A024R1C1|A0A024R1C1_HUMAN Peptidylprolyl isomerase (Cyclophilin)-like 2, isoform CRA_b OS=Homo sapiens OX=9606 GN=PPIL2 PE=4 SV=1;sp|Q13356|PPIL2_HUMAN RING-type E3 ubiquitin-protein ligase PPIL2 OS=Homo sapiens OX=9606 GN=PPIL2 PE=1 SV=1;tr|A8K0I0|A8	2733700	3004000	2892400	3498600	3378800	3445300	2004800	2651300	3032400	3219000	2975200	32835500		5710400	5998800	5238000	4823500	4847600	6012500	5389300	3733100	4436100	4677000	5076300	55942600				A0A024R1C1	PPIL2	tr|A0A024R1C1|A0A024R1C1_HUMAN Peptidylprolyl isomerase (Cyclophilin)-like 2, isoform CRA_b OS=Homo sapiens OX=9606 GN=PPIL2 PE=4 SV=1;sp|Q13356|PPIL2_HUMAN RING-type E3 ubiquitin-protein ligase PPIL2 OS=Homo sapiens OX=9606 GN=PPIL2 PE=1 SV=1;tr|A8K0I0|A8	21.3824	21.5185	21.4638	21.7383	21.6881	21.7162	20.935	21.3383	21.532	21.6182	21.5046	A0A024R1C1		22.4452	22.5162	22.3206
A0A024R1D6	hCG_2011153	tr|A0A024R1D6|A0A024R1D6_HUMAN HCG2011153, isoform CRA_b OS=Homo sapiens OX=9606 GN=hCG_2011153 PE=4 SV=1;sp|Q13769|THOC5_HUMAN THO complex subunit 5 homolog OS=Homo sapiens OX=9606 GN=THOC5 PE=1 SV=2;tr|F8WCP5|F8WCP5_HUMAN THO complex subunit 5 homolog OS	30110000	27024000	23697000	29549000	25523000	30420000	20664000	25042000	22070000	21940000	24727000	280766000		20492000	21856000	18088000	18415000	17455000	21454000	20309000	13922000	11784000	12273000	18083000	194131000				A0A024R1D6	hCG_2011153	tr|A0A024R1D6|A0A024R1D6_HUMAN HCG2011153, isoform CRA_b OS=Homo sapiens OX=9606 GN=hCG_2011153 PE=4 SV=1;sp|Q13769|THOC5_HUMAN THO complex subunit 5 homolog OS=Homo sapiens OX=9606 GN=THOC5 PE=1 SV=2;tr|F8WCP5|F8WCP5_HUMAN THO complex subunit 5 homolog OS	24.8437	24.6877	24.4982	24.8166	24.6053	24.8585	24.3006	24.5778	24.3956	24.3871	24.5596	A0A024R1D6		24.2886	24.3815	24.1085
A0A024R1F9	ASCC2	tr|A0A024R1F9|A0A024R1F9_HUMAN Activating signal cointegrator 1 complex subunit 2, isoform CRA_c OS=Homo sapiens OX=9606 GN=ASCC2 PE=4 SV=1;sp|Q9H1I8|ASCC2_HUMAN Activating signal cointegrator 1 complex subunit 2 OS=Homo sapiens OX=9606 GN=ASCC2 PE=1 SV=3;	338210	381150	405150	468350	393620	483290	287700	399250	353410	427210	382160	4319500		89876	79328	87452	87017	93585	101100	115050	80714	81050	73247	77634	966053				A0A024R1F9	ASCC2	tr|A0A024R1F9|A0A024R1F9_HUMAN Activating signal cointegrator 1 complex subunit 2, isoform CRA_c OS=Homo sapiens OX=9606 GN=ASCC2 PE=4 SV=1;sp|Q9H1I8|ASCC2_HUMAN Activating signal cointegrator 1 complex subunit 2 OS=Homo sapiens OX=9606 GN=ASCC2 PE=1 SV=3;	18.3676	18.54	18.6281	18.8372	18.5864	18.8825	18.1342	18.6069	18.431	18.7046	18.5438	A0A024R1F9		16.4556	16.2755	16.4162
A0A024R1I1	ZMAT5	tr|A0A024R1I1|A0A024R1I1_HUMAN Zinc finger, matrin type 5, isoform CRA_a OS=Homo sapiens OX=9606 GN=ZMAT5 PE=4 SV=1;sp|Q9UDW3|ZMAT5_HUMAN Zinc finger matrin-type protein 5 OS=Homo sapiens OX=9606 GN=ZMAT5 PE=1 SV=1	197720	165960	164320	192770	207820	247680	143420	200590	139910	193530	203110	2056830		754830	780270	676200	573650	621410	681330	740790	489480	505930	613960	698080	7135930				A0A024R1I1	ZMAT5	tr|A0A024R1I1|A0A024R1I1_HUMAN Zinc finger, matrin type 5, isoform CRA_a OS=Homo sapiens OX=9606 GN=ZMAT5 PE=4 SV=1;sp|Q9UDW3|ZMAT5_HUMAN Zinc finger matrin-type protein 5 OS=Homo sapiens OX=9606 GN=ZMAT5 PE=1 SV=1	17.5931	17.3405	17.3261	17.5565	17.665	17.9181	17.1299	17.6139	17.0941	17.5622	17.6319	A0A024R1I1		19.5258	19.5736	19.3671
A0A024R1I3	PDXP	tr|A0A024R1I3|A0A024R1I3_HUMAN Pyridoxal (Pyridoxine, vitamin B6) phosphatase, isoform CRA_a OS=Homo sapiens OX=9606 GN=PDXP PE=2 SV=1;sp|Q96GD0|PLPP_HUMAN Pyridoxal phosphate phosphatase OS=Homo sapiens OX=9606 GN=PDXP PE=1 SV=2	246160	232260	268870	267330	209830	291500	209920	216210	199680	191450	215540	2548750		0	0	0	0	0	0	0	0	0	0	0	0				A0A024R1I3	PDXP	tr|A0A024R1I3|A0A024R1I3_HUMAN Pyridoxal (Pyridoxine, vitamin B6) phosphatase, isoform CRA_a OS=Homo sapiens OX=9606 GN=PDXP PE=2 SV=1;sp|Q96GD0|PLPP_HUMAN Pyridoxal phosphate phosphatase OS=Homo sapiens OX=9606 GN=PDXP PE=1 SV=2	17.9092	17.8254	18.0365	18.0283	17.6789	18.1531	17.6795	17.7221	17.6073	17.5466	17.7176	A0A024R1I3		15.428	14.9862	14.1102
A0A024R1J3	CDC42EP1	tr|A0A024R1J3|A0A024R1J3_HUMAN CDC42 effector protein (Rho GTPase binding) 1, isoform CRA_a OS=Homo sapiens OX=9606 GN=CDC42EP1 PE=4 SV=1;sp|Q00587|BORG5_HUMAN Cdc42 effector protein 1 OS=Homo sapiens OX=9606 GN=CDC42EP1 PE=1 SV=1	1654500	1527500	1524800	1550800	1534000	1733800	1656000	1643000	1520400	1688500	1674200	17707500		1637600	1743800	1306500	1382600	1406100	1759100	1406600	899380	1149400	1042800	1347100	15080980				A0A024R1J3	CDC42EP1	tr|A0A024R1J3|A0A024R1J3_HUMAN CDC42 effector protein (Rho GTPase binding) 1, isoform CRA_a OS=Homo sapiens OX=9606 GN=CDC42EP1 PE=4 SV=1;sp|Q00587|BORG5_HUMAN Cdc42 effector protein 1 OS=Homo sapiens OX=9606 GN=CDC42EP1 PE=1 SV=1	20.658	20.5427	20.5402	20.5646	20.5489	20.7255	20.6593	20.6479	20.536	20.6873	20.675	A0A024R1J3		20.6432	20.7338	20.3173
A0A024R1J8	NF2	tr|A0A024R1J8|A0A024R1J8_HUMAN Neurofibromin 2 (Bilateral acoustic neuroma), isoform CRA_a OS=Homo sapiens OX=9606 GN=NF2 PE=4 SV=1;sp|P35240|MERL_HUMAN Merlin OS=Homo sapiens OX=9606 GN=NF2 PE=1 SV=1;tr|A0A024R1D9|A0A024R1D9_HUMAN Neurofibromin 2 (Bilater	9231400	9211300	8686900	10511000	9293500	11573000	8822900	10986000	9776500	11399000	9978400	109469900		9995100	10699000	9346800	9614400	9699300	11633000	13353000	9939400	8706500	9333100	10396000	112715600				A0A024R1J8	NF2	tr|A0A024R1J8|A0A024R1J8_HUMAN Neurofibromin 2 (Bilateral acoustic neuroma), isoform CRA_a OS=Homo sapiens OX=9606 GN=NF2 PE=4 SV=1;sp|P35240|MERL_HUMAN Merlin OS=Homo sapiens OX=9606 GN=NF2 PE=1 SV=1;tr|A0A024R1D9|A0A024R1D9_HUMAN Neurofibromin 2 (Bilater	23.1381	23.135	23.0504	23.3254	23.1478	23.4643	23.0728	23.3892	23.2209	23.4424	23.2504	A0A024R1J8		23.2528	23.351	23.156
A0A024R1K7	YWHAH	tr|A0A024R1K7|A0A024R1K7_HUMAN Tyrosine 3-monooxygenase/tryptophan 5-monooxygenase activation protein, eta polypeptide, isoform CRA_b OS=Homo sapiens OX=9606 GN=YWHAH PE=3 SV=1;sp|Q04917|1433F_HUMAN 14-3-3 protein eta OS=Homo sapiens OX=9606 GN=YWHAH PE=1	16774000	15643000	19014000	17328000	14915000	18935000	15179000	15839000	15967000	16576000	16717000	182887000		8776900	9562300	8908900	9973500	8551100	9997000	10141000	7374800	6889400	7076000	8526300	95777200				A0A024R1K7	YWHAH	tr|A0A024R1K7|A0A024R1K7_HUMAN Tyrosine 3-monooxygenase/tryptophan 5-monooxygenase activation protein, eta polypeptide, isoform CRA_b OS=Homo sapiens OX=9606 GN=YWHAH PE=3 SV=1;sp|Q04917|1433F_HUMAN 14-3-3 protein eta OS=Homo sapiens OX=9606 GN=YWHAH PE=1	23.9997	23.899	24.1806	24.0466	23.8303	24.1746	23.8556	23.917	23.9286	23.9826	23.9948	A0A024R1K7		23.0653	23.1889	23.0868
A0A024R1K8	SF3A1	tr|A0A024R1K8|A0A024R1K8_HUMAN Splicing factor 3a, subunit 1, 120kDa, isoform CRA_a OS=Homo sapiens OX=9606 GN=SF3A1 PE=4 SV=1;sp|Q15459|SF3A1_HUMAN Splicing factor 3A subunit 1 OS=Homo sapiens OX=9606 GN=SF3A1 PE=1 SV=1	88915000	86243000	77351000	92291000	82692000	99088000	76253000	92209000	87026000	89573000	87302000	958943000		72300000	75240000	66231000	61511000	66027000	78480000	83028000	59993000	55299000	60725000	67857000	746691000				A0A024R1K8	SF3A1	tr|A0A024R1K8|A0A024R1K8_HUMAN Splicing factor 3a, subunit 1, 120kDa, isoform CRA_a OS=Homo sapiens OX=9606 GN=SF3A1 PE=4 SV=1;sp|Q15459|SF3A1_HUMAN Splicing factor 3A subunit 1 OS=Homo sapiens OX=9606 GN=SF3A1 PE=1 SV=1	26.4059	26.3619	26.2049	26.4597	26.3012	26.5622	26.1843	26.4584	26.3749	26.4166	26.3795	A0A024R1K8		26.1075	26.165	25.981
A0A024R1L3	RP5-1104E15.5	tr|A0A024R1L3|A0A024R1L3_HUMAN Uncharacterized protein OS=Homo sapiens OX=9606 GN=RP5-1104E15.5 PE=4 SV=1;sp|Q9NQG6|MID51_HUMAN Mitochondrial dynamics protein MID51 OS=Homo sapiens OX=9606 GN=MIEF1 PE=1 SV=1;tr|B0QY95|B0QY95_HUMAN Mitochondrial dynamics pr	319100	326290	338080	408840	288110	395870	283810	268950	284100	283960	314740	3511850		188630	182340	158260	152040	178570	217520	204410	166070	145500	191330	163390	1948060				A0A024R1L3	RP5-1104E15.5	tr|A0A024R1L3|A0A024R1L3_HUMAN Uncharacterized protein OS=Homo sapiens OX=9606 GN=RP5-1104E15.5 PE=4 SV=1;sp|Q9NQG6|MID51_HUMAN Mitochondrial dynamics protein MID51 OS=Homo sapiens OX=9606 GN=MIEF1 PE=1 SV=1;tr|B0QY95|B0QY95_HUMAN Mitochondrial dynamics pr	18.2836	18.3158	18.367	18.6412	18.1363	18.5947	18.1146	18.037	18.116	18.1153	18.2638	A0A024R1L3		17.5252	17.4763	17.2719
A0A024R1M8	APOL2	tr|A0A024R1M8|A0A024R1M8_HUMAN Apolipoprotein L, 2, isoform CRA_a OS=Homo sapiens OX=9606 GN=APOL2 PE=4 SV=1;sp|Q9BQE5|APOL2_HUMAN Apolipoprotein L2 OS=Homo sapiens OX=9606 GN=APOL2 PE=1 SV=1;tr|J3KQL8|J3KQL8_HUMAN Apolipoprotein L2 OS=Homo sapiens OX=9606	738580	673880	957580	843020	593600	781850	782900	661970	666660	714140	710280	8124460		194970	206380	217840	241680	191210	247420	224110	198860	183450	203910	212510	2322340				A0A024R1M8	APOL2	tr|A0A024R1M8|A0A024R1M8_HUMAN Apolipoprotein L, 2, isoform CRA_a OS=Homo sapiens OX=9606 GN=APOL2 PE=4 SV=1;sp|Q9BQE5|APOL2_HUMAN Apolipoprotein L2 OS=Homo sapiens OX=9606 GN=APOL2 PE=1 SV=1;tr|J3KQL8|J3KQL8_HUMAN Apolipoprotein L2 OS=Homo sapiens OX=9606	19.4944	19.3621	19.869	19.6852	19.1791	19.5765	19.5785	19.3364	19.3466	19.4458	19.438	A0A024R1M8		17.5729	17.6549	17.7329
A0A024R1N1	MYH9	tr|A0A024R1N1|A0A024R1N1_HUMAN Myosin, heavy polypeptide 9, non-muscle, isoform CRA_a OS=Homo sapiens OX=9606 GN=MYH9 PE=3 SV=1;sp|P35579|MYH9_HUMAN Myosin-9 OS=Homo sapiens OX=9606 GN=MYH9 PE=1 SV=4;tr|Q86XU5|Q86XU5_HUMAN MYH9 protein (Fragment) OS=Homo s	1070100000	1046000000	1011300000	1186600000	962920000	1168500000	1544200000	1376800000	1553700000	1639100000	1233500000	13792720000		978060000	1095400000	831590000	942980000	943100000	1090900000	1635100000	1168400000	1690200000	1395400000	1140600000	12911730000				A0A024R1N1	MYH9	tr|A0A024R1N1|A0A024R1N1_HUMAN Myosin, heavy polypeptide 9, non-muscle, isoform CRA_a OS=Homo sapiens OX=9606 GN=MYH9 PE=3 SV=1;sp|P35579|MYH9_HUMAN Myosin-9 OS=Homo sapiens OX=9606 GN=MYH9 PE=1 SV=4;tr|Q86XU5|Q86XU5_HUMAN MYH9 protein (Fragment) OS=Homo s	29.9951	29.9622	29.9136	30.1442	29.8428	30.122	30.5242	30.3587	30.5331	30.6103	30.2001	A0A024R1N1		29.8653	30.0288	29.6313
A0A024R1N4	XRCC6	tr|A0A024R1N4|A0A024R1N4_HUMAN X-ray repair complementing defective repair in Chinese hamster cells 6 (Ku autoantigen, 70kDa), isoform CRA_a OS=Homo sapiens OX=9606 GN=XRCC6 PE=4 SV=1;sp|P12956|XRCC6_HUMAN X-ray repair cross-complementing protein 6 OS=Homo	134200000	127340000	127270000	144740000	119110000	141410000	138490000	141480000	141030000	148360000	132690000	1496120000		171310000	179040000	154580000	162780000	153680000	183670000	211150000	154820000	156060000	170960000	164570000	1862620000				A0A024R1N4	XRCC6	tr|A0A024R1N4|A0A024R1N4_HUMAN X-ray repair complementing defective repair in Chinese hamster cells 6 (Ku autoantigen, 70kDa), isoform CRA_a OS=Homo sapiens OX=9606 GN=XRCC6 PE=4 SV=1;sp|P12956|XRCC6_HUMAN X-ray repair cross-complementing protein 6 OS=Homo	26.9998	26.9241	26.9233	27.1089	26.8277	27.0753	27.0452	27.076	27.0714	27.1445	26.9835	A0A024R1N4		27.352	27.4157	27.2038
A0A024R1P2	RAC2	tr|A0A024R1P2|A0A024R1P2_HUMAN Ras-related C3 botulinum toxin substrate 2 (Rho family, small GTP binding protein Rac2), isoform CRA_a OS=Homo sapiens OX=9606 GN=RAC2 PE=4 SV=1;sp|P15153|RAC2_HUMAN Ras-related C3 botulinum toxin substrate 2 OS=Homo sapiens	0	0	0	0	0	0	0	0	0	0	0	0		399770	436960	371960	367020	331550	390840	373950	251190	305450	380980	357160	3966830				A0A024R1P2	RAC2	tr|A0A024R1P2|A0A024R1P2_HUMAN Ras-related C3 botulinum toxin substrate 2 (Rho family, small GTP binding protein Rac2), isoform CRA_a OS=Homo sapiens OX=9606 GN=RAC2 PE=4 SV=1;sp|P15153|RAC2_HUMAN Ras-related C3 botulinum toxin substrate 2 OS=Homo sapiens	16.4226	16.0761	15.7669	15.0332	15.8853	16.2185	16.3806	14.5691	14.8114	14.3949	16.115	A0A024R1P2		18.6088	18.7371	18.5048
A0A024R1P7	UNC84B	tr|A0A024R1P7|A0A024R1P7_HUMAN Unc-84 homolog B (C. elegans), isoform CRA_b OS=Homo sapiens OX=9606 GN=UNC84B PE=4 SV=1;sp|Q9UH99|SUN2_HUMAN SUN domain-containing protein 2 OS=Homo sapiens OX=9606 GN=SUN2 PE=1 SV=3;tr|B4E2A6|B4E2A6_HUMAN cDNA FLJ55508, hig	12403000	12504000	11333000	12126000	12639000	13036000	10449000	11148000	8818900	10133000	11180000	125769900		18153000	19930000	15155000	16026000	15491000	18649000	17024000	13917000	11960000	13656000	15717000	175678000				A0A024R1P7	UNC84B	tr|A0A024R1P7|A0A024R1P7_HUMAN Unc-84 homolog B (C. elegans), isoform CRA_b OS=Homo sapiens OX=9606 GN=UNC84B PE=4 SV=1;sp|Q9UH99|SUN2_HUMAN SUN domain-containing protein 2 OS=Homo sapiens OX=9606 GN=SUN2 PE=1 SV=3;tr|B4E2A6|B4E2A6_HUMAN cDNA FLJ55508, hig	23.5642	23.5759	23.434	23.5316	23.5914	23.636	23.3169	23.4103	23.0722	23.2726	23.4144	A0A024R1P7		24.1137	24.2484	23.8533
A0A024R1Q5	NAGA	tr|A0A024R1Q5|A0A024R1Q5_HUMAN Alpha-galactosidase OS=Homo sapiens OX=9606 GN=NAGA PE=3 SV=1;sp|P17050|NAGAB_HUMAN Alpha-N-acetylgalactosaminidase OS=Homo sapiens OX=9606 GN=NAGA PE=1 SV=2	728970	754280	730590	905850	772470	863420	686570	574630	403950	459540	668670	7548940		550040	504210	552850	690860	590780	659690	523520	553080	665820	579250	580640	6450740				A0A024R1Q5	NAGA	tr|A0A024R1Q5|A0A024R1Q5_HUMAN Alpha-galactosidase OS=Homo sapiens OX=9606 GN=NAGA PE=3 SV=1;sp|P17050|NAGAB_HUMAN Alpha-N-acetylgalactosaminidase OS=Homo sapiens OX=9606 GN=NAGA PE=1 SV=2	19.4755	19.5247	19.4787	19.7889	19.5591	19.7197	19.389	19.1323	18.6238	18.8098	19.3509	A0A024R1Q5		19.0692	18.9437	19.0765
A0A024R1S5	GTPBP1	tr|A0A024R1S5|A0A024R1S5_HUMAN GTP binding protein 1, isoform CRA_c OS=Homo sapiens OX=9606 GN=GTPBP1 PE=4 SV=1;sp|O00178|GTPB1_HUMAN GTP-binding protein 1 OS=Homo sapiens OX=9606 GN=GTPBP1 PE=1 SV=3;tr|B2RDW9|B2RDW9_HUMAN cDNA, FLJ96803, highly similar to	1276300	1282800	1517600	1415200	1228200	1463000	1423400	1370000	1406500	1485600	1387700	15256300		1857000	1953300	1906200	1835100	1758900	2043500	2118700	1635100	1831400	1763000	1738300	20440500				A0A024R1S5	GTPBP1	tr|A0A024R1S5|A0A024R1S5_HUMAN GTP binding protein 1, isoform CRA_c OS=Homo sapiens OX=9606 GN=GTPBP1 PE=4 SV=1;sp|O00178|GTPB1_HUMAN GTP-binding protein 1 OS=Homo sapiens OX=9606 GN=GTPBP1 PE=1 SV=3;tr|B2RDW9|B2RDW9_HUMAN cDNA, FLJ96803, highly similar to	20.2835	20.2909	20.5334	20.4326	20.2281	20.4805	20.4409	20.3857	20.4237	20.5026	20.4043	A0A024R1S5		20.8245	20.8975	20.8623
A0A024R1S8	LASP1	tr|A0A024R1S8|A0A024R1S8_HUMAN LIM and SH3 protein 1, isoform CRA_b OS=Homo sapiens OX=9606 GN=LASP1 PE=4 SV=1;sp|Q14847|LASP1_HUMAN LIM and SH3 domain protein 1 OS=Homo sapiens OX=9606 GN=LASP1 PE=1 SV=2;tr|A8K1D2|A8K1D2_HUMAN cDNA FLJ76601, highly simila	55354000	54193000	53938000	53609000	49070000	56649000	45944000	57925000	59255000	58769000	52066000	596772000		64792000	66333000	52617000	62817000	55463000	60536000	68659000	50259000	39078000	39183000	53168000	612905000				A0A024R1S8	LASP1	tr|A0A024R1S8|A0A024R1S8_HUMAN LIM and SH3 protein 1, isoform CRA_b OS=Homo sapiens OX=9606 GN=LASP1 PE=4 SV=1;sp|Q14847|LASP1_HUMAN LIM and SH3 domain protein 1 OS=Homo sapiens OX=9606 GN=LASP1 PE=1 SV=2;tr|A8K1D2|A8K1D2_HUMAN cDNA FLJ76601, highly simila	25.7222	25.6916	25.6848	25.676	25.5483	25.7555	25.4534	25.7877	25.8204	25.8086	25.6338	A0A024R1S8		25.9493	25.9832	25.649
A0A024R1T1	RPS19BP1	tr|A0A024R1T1|A0A024R1T1_HUMAN Ribosomal protein S19 binding protein 1, isoform CRA_a OS=Homo sapiens OX=9606 GN=RPS19BP1 PE=4 SV=1;sp|Q86WX3|AROS_HUMAN Active regulator of SIRT1 OS=Homo sapiens OX=9606 GN=RPS19BP1 PE=1 SV=1	782200	688240	737850	918390	728810	914550	428130	527280	467720	563410	677080	7433660		349190	370160	263250	252800	252310	316790	190080	128880	162040	152360	239680	2677540				A0A024R1T1	RPS19BP1	tr|A0A024R1T1|A0A024R1T1_HUMAN Ribosomal protein S19 binding protein 1, isoform CRA_a OS=Homo sapiens OX=9606 GN=RPS19BP1 PE=4 SV=1;sp|Q86WX3|AROS_HUMAN Active regulator of SIRT1 OS=Homo sapiens OX=9606 GN=RPS19BP1 PE=1 SV=1	19.5772	19.3926	19.493	19.8087	19.4752	19.8027	18.7077	19.0082	18.8353	19.1038	19.369	A0A024R1T1		18.4137	18.4978	18.0061
A0A024R1T4	TNRC6B	tr|A0A024R1T4|A0A024R1T4_HUMAN Trinucleotide repeat containing 6B, isoform CRA_b OS=Homo sapiens OX=9606 GN=TNRC6B PE=4 SV=1;sp|Q9UPQ9|TNR6B_HUMAN Trinucleotide repeat-containing gene 6B protein OS=Homo sapiens OX=9606 GN=TNRC6B PE=1 SV=4;tr|H0Y720|H0Y720_	1100300	1360900	1219400	1639100	1503900	1640100	1089300	1418400	1250800	1385400	1419700	15027300		1408300	1381400	1255100	1318800	1351000	1619200	1632600	1239200	1175700	1281500	1312400	14975200				A0A024R1T4	TNRC6B	tr|A0A024R1T4|A0A024R1T4_HUMAN Trinucleotide repeat containing 6B, isoform CRA_b OS=Homo sapiens OX=9606 GN=TNRC6B PE=4 SV=1;sp|Q9UPQ9|TNR6B_HUMAN Trinucleotide repeat-containing gene 6B protein OS=Homo sapiens OX=9606 GN=TNRC6B PE=1 SV=4;tr|H0Y720|H0Y720_	20.0695	20.3761	20.2177	20.6445	20.5203	20.6454	20.055	20.4358	20.2544	20.4019	20.4372	A0A024R1T4		20.4255	20.3977	20.2594
A0A024R1T5	CNP	tr|A0A024R1T5|A0A024R1T5_HUMAN 2,3-cyclic-nucleotide 3-phosphodiesterase OS=Homo sapiens OX=9606 GN=CNP PE=3 SV=1;sp|P09543|CN37_HUMAN 2,3-cyclic-nucleotide 3-phosphodiesterase OS=Homo sapiens OX=9606 GN=CNP PE=1 SV=2	31550000	26129000	23027000	28383000	27908000	30551000	21669000	23584000	25686000	26205000	27276000	291968000		28143000	26443000	23056000	24254000	25683000	27558000	23879000	18329000	20677000	22279000	23641000	263942000				A0A024R1T5	CNP	tr|A0A024R1T5|A0A024R1T5_HUMAN 2,3-cyclic-nucleotide 3-phosphodiesterase OS=Homo sapiens OX=9606 GN=CNP PE=3 SV=1;sp|P09543|CN37_HUMAN 2,3-cyclic-nucleotide 3-phosphodiesterase OS=Homo sapiens OX=9606 GN=CNP PE=1 SV=2	24.9111	24.6391	24.4568	24.7585	24.7342	24.8647	24.3691	24.4913	24.6145	24.6433	24.7011	A0A024R1T5		24.7463	24.6564	24.4586
A0A024R1T9	ACLY	tr|A0A024R1T9|A0A024R1T9_HUMAN ATP-citrate synthase OS=Homo sapiens OX=9606 GN=ACLY PE=3 SV=1;sp|P53396|ACLY_HUMAN ATP-citrate synthase OS=Homo sapiens OX=9606 GN=ACLY PE=1 SV=3;tr|Q4LE36|Q4LE36_HUMAN ACLY variant protein (Fragment) OS=Homo sapiens OX=9606	21359000	20425000	31643000	26974000	19705000	27088000	27832000	21241000	20508000	22347000	23117000	262239000		25095000	25713000	28047000	32612000	27569000	30238000	29405000	26051000	22674000	24728000	25916000	298048000				A0A024R1T9	ACLY	tr|A0A024R1T9|A0A024R1T9_HUMAN ATP-citrate synthase OS=Homo sapiens OX=9606 GN=ACLY PE=3 SV=1;sp|P53396|ACLY_HUMAN ATP-citrate synthase OS=Homo sapiens OX=9606 GN=ACLY PE=1 SV=3;tr|Q4LE36|Q4LE36_HUMAN ACLY variant protein (Fragment) OS=Homo sapiens OX=9606	24.3483	24.2838	24.9154	24.6851	24.2321	24.6912	24.7302	24.3403	24.2897	24.4136	24.4625	A0A024R1T9		24.5809	24.616	24.7413
A0A024R1U0	RANGAP1	tr|A0A024R1U0|A0A024R1U0_HUMAN Ran GTPase activating protein 1, isoform CRA_d OS=Homo sapiens OX=9606 GN=RANGAP1 PE=4 SV=1;sp|P46060|RAGP1_HUMAN Ran GTPase-activating protein 1 OS=Homo sapiens OX=9606 GN=RANGAP1 PE=1 SV=1;tr|B4DY16|B4DY16_HUMAN cDNA FLJ513	62414000	58036000	49869000	59938000	55434000	66425000	42706000	52617000	44976000	41692000	52628000	586735000		51125000	50592000	44798000	43058000	47184000	54816000	47827000	37686000	25018000	25899000	41134000	469137000				A0A024R1U0	RANGAP1	tr|A0A024R1U0|A0A024R1U0_HUMAN Ran GTPase activating protein 1, isoform CRA_d OS=Homo sapiens OX=9606 GN=RANGAP1 PE=4 SV=1;sp|P46060|RAGP1_HUMAN Ran GTPase-activating protein 1 OS=Homo sapiens OX=9606 GN=RANGAP1 PE=1 SV=1;tr|B4DY16|B4DY16_HUMAN cDNA FLJ513	25.8954	25.7904	25.5716	25.837	25.7243	25.9852	25.3479	25.649	25.4227	25.3133	25.6493	A0A024R1U0		25.6075	25.5924	25.4169
A0A024R1U2	PHF5A	tr|A0A024R1U2|A0A024R1U2_HUMAN PHD finger protein 5A, isoform CRA_a OS=Homo sapiens OX=9606 GN=PHF5A PE=4 SV=1;sp|Q7RTV0|PHF5A_HUMAN PHD finger-like domain-containing protein 5A OS=Homo sapiens OX=9606 GN=PHF5A PE=1 SV=1	17629000	15786000	15034000	18090000	16212000	19699000	18009000	21005000	19846000	21620000	17441000	200371000		7390800	6927300	6629100	10502000	6319700	7954400	7914200	8629500	5217400	4671200	7818100	79973700				A0A024R1U2	PHF5A	tr|A0A024R1U2|A0A024R1U2_HUMAN PHD finger protein 5A, isoform CRA_a OS=Homo sapiens OX=9606 GN=PHF5A PE=4 SV=1;sp|Q7RTV0|PHF5A_HUMAN PHD finger-like domain-containing protein 5A OS=Homo sapiens OX=9606 GN=PHF5A PE=1 SV=1	24.0714	23.9121	23.8417	24.1087	23.9506	24.2316	24.1022	24.3242	24.2423	24.3659	24.056	A0A024R1U2		22.8173	22.7239	22.6604
A0A024R1U4	RAB5C	tr|A0A024R1U4|A0A024R1U4_HUMAN RAB5C, member RAS oncogene family, isoform CRA_a OS=Homo sapiens OX=9606 GN=RAB5C PE=4 SV=1;sp|P51148|RAB5C_HUMAN Ras-related protein Rab-5C OS=Homo sapiens OX=9606 GN=RAB5C PE=1 SV=2;tr|K7ERI8|K7ERI8_HUMAN Uncharacterized pr	6793700	6986300	8556800	8292300	7340100	8354000	7639700	7368100	11368000	11589000	8409500	92697500		9017700	9529800	9536800	10466000	9326400	10356000	10386000	8683400	13630000	16469000	10225000	117626100				A0A024R1U4	RAB5C	tr|A0A024R1U4|A0A024R1U4_HUMAN RAB5C, member RAS oncogene family, isoform CRA_a OS=Homo sapiens OX=9606 GN=RAB5C PE=4 SV=1;sp|P51148|RAB5C_HUMAN Ras-related protein Rab-5C OS=Homo sapiens OX=9606 GN=RAB5C PE=1 SV=2;tr|K7ERI8|K7ERI8_HUMAN Uncharacterized pr	22.6958	22.7361	23.0286	22.9833	22.8074	22.994	22.8651	22.8129	23.4385	23.4663	23.0036	A0A024R1U4		23.1043	23.184	23.1851
A0A024R1W3	FKBP10	tr|A0A024R1W3|A0A024R1W3_HUMAN Peptidylprolyl isomerase OS=Homo sapiens OX=9606 GN=FKBP10 PE=4 SV=1;sp|Q96AY3|FKB10_HUMAN Peptidyl-prolyl cis-trans isomerase FKBP10 OS=Homo sapiens OX=9606 GN=FKBP10 PE=1 SV=1;tr|B4DJJ5|B4DJJ5_HUMAN Peptidylprolyl isomerase	1361300	1417100	1658300	1515900	1293500	1643300	2706400	1764600	2734400	3164800	1982400	21242000		736930	790960	790200	847350	682790	926880	1351600	1100500	2360800	2123000	1057700	12768710				A0A024R1W3	FKBP10	tr|A0A024R1W3|A0A024R1W3_HUMAN Peptidylprolyl isomerase OS=Homo sapiens OX=9606 GN=FKBP10 PE=4 SV=1;sp|Q96AY3|FKB10_HUMAN Peptidyl-prolyl cis-trans isomerase FKBP10 OS=Homo sapiens OX=9606 GN=FKBP10 PE=1 SV=1;tr|B4DJJ5|B4DJJ5_HUMAN Peptidylprolyl isomerase	20.3766	20.4345	20.6613	20.5317	20.3028	20.6482	21.3679	20.7509	21.3828	21.5937	20.9188	A0A024R1W3		19.4912	19.5932	19.5919
A0A024R1X3	VPS25	tr|A0A024R1X3|A0A024R1X3_HUMAN Vacuolar protein sorting 25 (Yeast), isoform CRA_a OS=Homo sapiens OX=9606 GN=VPS25 PE=4 SV=1;sp|Q9BRG1|VPS25_HUMAN Vacuolar protein-sorting-associated protein 25 OS=Homo sapiens OX=9606 GN=VPS25 PE=1 SV=1	14848000	13760000	13472000	15232000	12964000	15000000	13546000	16178000	15188000	16391000	14466000	161045000		10935000	11474000	9855100	10613000	9989000	10991000	12382000	9404100	9441600	10750000	9932000	115766800				A0A024R1X3	VPS25	tr|A0A024R1X3|A0A024R1X3_HUMAN Vacuolar protein sorting 25 (Yeast), isoform CRA_a OS=Homo sapiens OX=9606 GN=VPS25 PE=4 SV=1;sp|Q9BRG1|VPS25_HUMAN Vacuolar protein-sorting-associated protein 25 OS=Homo sapiens OX=9606 GN=VPS25 PE=1 SV=1	23.8238	23.714	23.6835	23.8606	23.628	23.8385	23.6914	23.9475	23.8564	23.9664	23.7862	A0A024R1X3		23.3825	23.4519	23.2324
A0A024R1X4	hCG_16955	tr|A0A024R1X4|A0A024R1X4_HUMAN HCG16955, isoform CRA_b OS=Homo sapiens OX=9606 GN=hCG_16955 PE=4 SV=1;sp|Q9Y2R0|COA3_HUMAN Cytochrome c oxidase assembly factor 3 homolog, mitochondrial OS=Homo sapiens OX=9606 GN=COA3 PE=1 SV=1;tr|K7EPV0|K7EPV0_HUMAN Cytoch	3396400	3019000	3474000	3759900	3721400	3936000	3666800	3225100	4615100	5364900	3766600	41945200		1971100	1959100	1972200	2095500	2099500	2386900	1915400	1847900	3389100	3213800	2147700	24998200				A0A024R1X4	hCG_16955	tr|A0A024R1X4|A0A024R1X4_HUMAN HCG16955, isoform CRA_b OS=Homo sapiens OX=9606 GN=hCG_16955 PE=4 SV=1;sp|Q9Y2R0|COA3_HUMAN Cytochrome c oxidase assembly factor 3 homolog, mitochondrial OS=Homo sapiens OX=9606 GN=COA3 PE=1 SV=1;tr|K7EPV0|K7EPV0_HUMAN Cytoch	21.6956	21.5256	21.7282	21.8423	21.8274	21.9083	21.8061	21.6209	22.1379	22.3551	21.8448	A0A024R1X4		20.9106	20.9018	20.9114
A0A024R1Z6	VAT1	tr|A0A024R1Z6|A0A024R1Z6_HUMAN Vesicle amine transport protein 1 homolog (T californica), isoform CRA_a OS=Homo sapiens OX=9606 GN=VAT1 PE=4 SV=1;sp|Q99536|VAT1_HUMAN Synaptic vesicle membrane protein VAT-1 homolog OS=Homo sapiens OX=9606 GN=VAT1 PE=1 SV=2	6864500	6440200	8910700	8930200	6509700	8835500	7781200	5383900	5761100	5615600	6874800	77907400		7104100	7040100	8099200	8836100	7541700	8746600	6840300	6175600	5420000	5246600	6757800	77808100				A0A024R1Z6	VAT1	tr|A0A024R1Z6|A0A024R1Z6_HUMAN Vesicle amine transport protein 1 homolog (T californica), isoform CRA_a OS=Homo sapiens OX=9606 GN=VAT1 PE=4 SV=1;sp|Q99536|VAT1_HUMAN Synaptic vesicle membrane protein VAT-1 homolog OS=Homo sapiens OX=9606 GN=VAT1 PE=1 SV=2	22.7107	22.6187	23.0871	23.0903	22.6342	23.0749	22.8916	22.3602	22.4579	22.421	22.7129	A0A024R1Z6		22.7602	22.7472	22.9493
A0A024R201	PSMD13	tr|A0A024R201|A0A024R201_HUMAN Proteasome (Prosome, macropain) 26S subunit, non-ATPase, 13, isoform CRA_a OS=Homo sapiens OX=9606 GN=PSMD13 PE=1 SV=1	125390	130870	110200	122080	90797	113290	113350	106030	110790	106590	101650	1231037		73827	135680	97983	123980	89530	110020	151690	91743	85613	117700	131100	1208866				A0A024R201	PSMD13	tr|A0A024R201|A0A024R201_HUMAN Proteasome (Prosome, macropain) 26S subunit, non-ATPase, 13, isoform CRA_a OS=Homo sapiens OX=9606 GN=PSMD13 PE=1 SV=1	16.9361	16.9978	16.7498	16.8975	16.4704	16.7897	16.7904	16.6941	16.7575	16.7017	16.6333	A0A024R201		16.1719	17.0498	16.5802
A0A024R216	HDGFRP3	tr|A0A024R216|A0A024R216_HUMAN Hepatoma-derived growth factor, related protein 3, isoform CRA_a OS=Homo sapiens OX=9606 GN=HDGFRP3 PE=1 SV=1;sp|Q9Y3E1|HDGR3_HUMAN Hepatoma-derived growth factor-related protein 3 OS=Homo sapiens OX=9606 GN=HDGFL3 PE=1 SV=1;	16178000	14452000	12508000	14964000	13597000	16029000	14306000	16330000	14812000	15425000	14227000	162828000		16988000	16807000	14397000	13450000	14692000	16794000	18826000	14257000	15138000	15318000	15281000	171948000				A0A024R216	HDGFRP3	tr|A0A024R216|A0A024R216_HUMAN Hepatoma-derived growth factor, related protein 3, isoform CRA_a OS=Homo sapiens OX=9606 GN=HDGFRP3 PE=1 SV=1;sp|Q9Y3E1|HDGR3_HUMAN Hepatoma-derived growth factor-related protein 3 OS=Homo sapiens OX=9606 GN=HDGFL3 PE=1 SV=1;	23.9475	23.7848	23.5763	23.835	23.6968	23.9342	23.7701	23.961	23.8203	23.8788	23.7621	A0A024R216		24.018	24.0026	23.7793
A0A024R219	ZA20D2	tr|A0A024R219|A0A024R219_HUMAN Zinc finger, A20 domain containing 2, isoform CRA_a OS=Homo sapiens OX=9606 GN=ZA20D2 PE=4 SV=1;sp|O76080|ZFAN5_HUMAN AN1-type zinc finger protein 5 OS=Homo sapiens OX=9606 GN=ZFAND5 PE=1 SV=1;tr|Q5QPB1|Q5QPB1_HUMAN AN1-type	198870	169940	204890	207010	208750	227020	255120	231600	367860	363270	256150	2690480		259400	274400	206460	194040	220370	279400	310180	245680	411000	351260	282770	3034960				A0A024R219	ZA20D2	tr|A0A024R219|A0A024R219_HUMAN Zinc finger, A20 domain containing 2, isoform CRA_a OS=Homo sapiens OX=9606 GN=ZA20D2 PE=4 SV=1;sp|O76080|ZFAN5_HUMAN AN1-type zinc finger protein 5 OS=Homo sapiens OX=9606 GN=ZFAND5 PE=1 SV=1;tr|Q5QPB1|Q5QPB1_HUMAN AN1-type	17.6015	17.3747	17.6445	17.6593	17.6714	17.7925	17.9608	17.8213	18.4888	18.4707	17.9666	A0A024R219		17.9848	18.0659	17.6555
A0A024R222	PSAT1	tr|A0A024R222|A0A024R222_HUMAN Phosphoserine aminotransferase OS=Homo sapiens OX=9606 GN=PSAT1 PE=3 SV=1;sp|Q9Y617|SERC_HUMAN Phosphoserine aminotransferase OS=Homo sapiens OX=9606 GN=PSAT1 PE=1 SV=2;tr|B4DHQ3|B4DHQ3_HUMAN Phosphoserine aminotransferase OS	20721000	19318000	27648000	22773000	18509000	24639000	20205000	17246000	17131000	16939000	20305000	225434000		22275000	22883000	23993000	26691000	22705000	25249000	22142000	18136000	14151000	15499000	20137000	233861000				A0A024R222	PSAT1	tr|A0A024R222|A0A024R222_HUMAN Phosphoserine aminotransferase OS=Homo sapiens OX=9606 GN=PSAT1 PE=3 SV=1;sp|Q9Y617|SERC_HUMAN Phosphoserine aminotransferase OS=Homo sapiens OX=9606 GN=PSAT1 PE=1 SV=2;tr|B4DHQ3|B4DHQ3_HUMAN Phosphoserine aminotransferase OS	24.3046	24.2034	24.7207	24.4408	24.1417	24.5544	24.2682	24.0398	24.0301	24.0138	24.2753	A0A024R222		24.4089	24.4478	24.5161
A0A024R223	VPS13A	tr|A0A024R223|A0A024R223_HUMAN Vacuolar protein sorting 13A (Yeast), isoform CRA_c OS=Homo sapiens OX=9606 GN=VPS13A PE=4 SV=1;tr|A0A024R238|A0A024R238_HUMAN Vacuolar protein sorting 13A (Yeast), isoform CRA_a OS=Homo sapiens OX=9606 GN=VPS13A PE=4 SV=1;sp	94971	102550	99917	131300	100050	109610	116040	126480	104840	116910	98951	1201619		224670	230120	256170	277920	286450	291220	300410	235570	225390	236910	255150	2819980				A0A024R223	VPS13A	tr|A0A024R223|A0A024R223_HUMAN Vacuolar protein sorting 13A (Yeast), isoform CRA_c OS=Homo sapiens OX=9606 GN=VPS13A PE=4 SV=1;tr|A0A024R238|A0A024R238_HUMAN Vacuolar protein sorting 13A (Yeast), isoform CRA_a OS=Homo sapiens OX=9606 GN=VPS13A PE=4 SV=1;sp	16.5352	16.646	16.6084	17.0025	16.6104	16.742	16.8243	16.9485	16.6778	16.835	16.5944	A0A024R223		17.7774	17.812	17.9667
A0A024R235	ZCCHC6	tr|A0A024R235|A0A024R235_HUMAN Zinc finger, CCHC domain containing 6, isoform CRA_b OS=Homo sapiens OX=9606 GN=ZCCHC6 PE=4 SV=1;sp|Q5VYS8|TUT7_HUMAN Terminal uridylyltransferase 7 OS=Homo sapiens OX=9606 GN=TUT7 PE=1 SV=1;tr|X6R3Q3|X6R3Q3_HUMAN Terminal ur	101830	131380	151060	150500	117930	148760	161850	188210	157730	157890	140300	1607440		393950	594280	350430	418690	431010	497390	568320	369900	457920	486850	409870	4978610				A0A024R235	ZCCHC6	tr|A0A024R235|A0A024R235_HUMAN Zinc finger, CCHC domain containing 6, isoform CRA_b OS=Homo sapiens OX=9606 GN=ZCCHC6 PE=4 SV=1;sp|Q5VYS8|TUT7_HUMAN Terminal uridylyltransferase 7 OS=Homo sapiens OX=9606 GN=TUT7 PE=1 SV=1;tr|X6R3Q3|X6R3Q3_HUMAN Terminal ur	16.6358	17.0034	17.2048	17.1994	16.8476	17.1826	17.3043	17.522	17.2671	17.2686	17.0982	A0A024R235		18.5877	19.1808	18.4188
A0A024R240	GNAQ	tr|A0A024R240|A0A024R240_HUMAN Epididymis secretory sperm binding protein OS=Homo sapiens OX=9606 GN=GNAQ PE=2 SV=1;sp|P50148|GNAQ_HUMAN Guanine nucleotide-binding protein G(q) subunit alpha OS=Homo sapiens OX=9606 GN=GNAQ PE=1 SV=4;tr|G9FP35|G9FP35_HUMAN	137890	155830	140300	141750	98381	167640	113180	101130	138650	148200	141450	1484401		1181300	1387700	1135100	1229300	1272800	1584400	1335100	1004700	1191600	1221100	1234600	13777700				A0A024R240	GNAQ	tr|A0A024R240|A0A024R240_HUMAN Epididymis secretory sperm binding protein OS=Homo sapiens OX=9606 GN=GNAQ PE=2 SV=1;sp|P50148|GNAQ_HUMAN Guanine nucleotide-binding protein G(q) subunit alpha OS=Homo sapiens OX=9606 GN=GNAQ PE=1 SV=4;tr|G9FP35|G9FP35_HUMAN	17.0732	17.2496	17.0982	17.113	16.5861	17.355	16.7883	16.6259	17.0811	17.1772	17.1099	A0A024R240		20.1719	20.4043	20.1144
A0A024R248	C9orf89	tr|A0A024R248|A0A024R248_HUMAN Chromosome 9 open reading frame 89, isoform CRA_b OS=Homo sapiens OX=9606 GN=C9orf89 PE=4 SV=1;sp|Q96LW7|CAR19_HUMAN Caspase recruitment domain-containing protein 19 OS=Homo sapiens OX=9606 GN=CARD19 PE=1 SV=1	273190	287780	336130	341850	499730	347670	338170	299870	324260	352160	327530	3728340		255370	322020	245890	253000	225190	314650	240800	182500	226590	363590	277570	2907170				A0A024R248	C9orf89	tr|A0A024R248|A0A024R248_HUMAN Chromosome 9 open reading frame 89, isoform CRA_b OS=Homo sapiens OX=9606 GN=C9orf89 PE=4 SV=1;sp|Q96LW7|CAR19_HUMAN Caspase recruitment domain-containing protein 19 OS=Homo sapiens OX=9606 GN=CARD19 PE=1 SV=1	18.0595	18.1346	18.3587	18.383	18.9308	18.4074	18.3674	18.194	18.3068	18.4259	18.3213	A0A024R248		17.9622	18.2968	17.9077
A0A024R259	KIAA0427	tr|A0A024R259|A0A024R259_HUMAN KIAA0427, isoform CRA_a OS=Homo sapiens OX=9606 GN=KIAA0427 PE=4 SV=1;sp|O43310|CTIF_HUMAN CBP80/20-dependent translation initiation factor OS=Homo sapiens OX=9606 GN=CTIF PE=1 SV=1	1336200	1361200	1114800	1357500	1207500	1441700	638360	959120	875330	940550	1121000	12353260		2698100	2691200	2101800	2139100	2306300	2396000	1840600	1398100	1337500	1335600	2005800	22250100				A0A024R259	KIAA0427	tr|A0A024R259|A0A024R259_HUMAN KIAA0427, isoform CRA_a OS=Homo sapiens OX=9606 GN=KIAA0427 PE=4 SV=1;sp|O43310|CTIF_HUMAN CBP80/20-dependent translation initiation factor OS=Homo sapiens OX=9606 GN=CTIF PE=1 SV=1	20.3497	20.3764	20.0884	20.3725	20.2036	20.4593	19.284	19.8714	19.7395	19.8431	20.0964	A0A024R259		21.3635	21.3598	21.0032
A0A024R277	SPTLC1	tr|A0A024R277|A0A024R277_HUMAN Serine palmitoyltransferase, long chain base subunit 1, isoform CRA_a OS=Homo sapiens OX=9606 GN=SPTLC1 PE=4 SV=1;sp|O15269|SPTC1_HUMAN Serine palmitoyltransferase 1 OS=Homo sapiens OX=9606 GN=SPTLC1 PE=1 SV=1;tr|Q6NUL7|Q6NUL	1441000	1459800	1893700	1679600	1475700	1768800	1888500	1568700	1736600	2011900	1658100	18582400		1691700	1802700	1858900	1483100	1487200	1986000	1798700	1374100	1932000	1989800	2295200	19699400				A0A024R277	SPTLC1	tr|A0A024R277|A0A024R277_HUMAN Serine palmitoyltransferase, long chain base subunit 1, isoform CRA_a OS=Homo sapiens OX=9606 GN=SPTLC1 PE=4 SV=1;sp|O15269|SPTC1_HUMAN Serine palmitoyltransferase 1 OS=Homo sapiens OX=9606 GN=SPTLC1 PE=1 SV=1;tr|Q6NUL7|Q6NUL	20.4586	20.4773	20.8528	20.6797	20.493	20.7543	20.8488	20.5811	20.7278	20.9401	20.6611	A0A024R277		20.69	20.7817	20.826
A0A024R297	SPIN	tr|A0A024R297|A0A024R297_HUMAN Spindlin, isoform CRA_a OS=Homo sapiens OX=9606 GN=SPIN PE=4 SV=1;sp|Q9Y657|SPIN1_HUMAN Spindlin-1 OS=Homo sapiens OX=9606 GN=SPIN1 PE=1 SV=3	2505700	2191500	2066100	2704100	2420200	2917800	2597200	2858300	2822800	2858100	2673100	28614900		1550100	1993900	1515500	1591400	1565200	2069800	2154500	1482600	1586000	1896400	1752700	19158100				A0A024R297	SPIN	tr|A0A024R297|A0A024R297_HUMAN Spindlin, isoform CRA_a OS=Homo sapiens OX=9606 GN=SPIN PE=4 SV=1;sp|Q9Y657|SPIN1_HUMAN Spindlin-1 OS=Homo sapiens OX=9606 GN=SPIN1 PE=1 SV=3	21.2568	21.0635	20.9785	21.3667	21.2067	21.4764	21.3085	21.4467	21.4287	21.4466	21.3501	A0A024R297		20.5639	20.9272	20.5314
A0A024R2B1	SERPINB8	tr|A0A024R2B1|A0A024R2B1_HUMAN Serpin peptidase inhibitor, clade B (Ovalbumin), member 8, isoform CRA_a OS=Homo sapiens OX=9606 GN=SERPINB8 PE=3 SV=1;sp|P50452|SPB8_HUMAN Serpin B8 OS=Homo sapiens OX=9606 GN=SERPINB8 PE=1 SV=2;tr|B2R9H3|B2R9H3_HUMAN cDNA,	1480100	1398900	1506900	1475500	1327000	1543500	1450300	1593400	1958300	1940800	1618500	17293200		382390	369460	334210	448590	347870	346400	409020	372790	338220	316320	347740	4013010				A0A024R2B1	SERPINB8	tr|A0A024R2B1|A0A024R2B1_HUMAN Serpin peptidase inhibitor, clade B (Ovalbumin), member 8, isoform CRA_a OS=Homo sapiens OX=9606 GN=SERPINB8 PE=3 SV=1;sp|P50452|SPB8_HUMAN Serpin B8 OS=Homo sapiens OX=9606 GN=SERPINB8 PE=1 SV=2;tr|B2R9H3|B2R9H3_HUMAN cDNA,	20.4973	20.4159	20.5232	20.4928	20.3397	20.5578	20.4679	20.6037	20.9012	20.8882	20.6262	A0A024R2B1		18.5447	18.4951	18.3504
A0A024R2E9	ATG7	tr|A0A024R2E9|A0A024R2E9_HUMAN ATG7 autophagy related 7 homolog (S. cerevisiae), isoform CRA_b OS=Homo sapiens OX=9606 GN=ATG7 PE=4 SV=1;tr|B3KQM6|B3KQM6_HUMAN cDNA FLJ90740 fis, clone PLACE1011045, highly similar to Autophagy-related protein 7 OS=Homo sap	1191900	1095400	1351800	1271900	1098300	1296700	1064400	1035100	1028200	1082500	1131000	12647200		1010000	981380	1113300	1155700	1049400	1005800	1041100	853300	666430	649190	961700	10487300				A0A024R2E9	ATG7	tr|A0A024R2E9|A0A024R2E9_HUMAN ATG7 autophagy related 7 homolog (S. cerevisiae), isoform CRA_b OS=Homo sapiens OX=9606 GN=ATG7 PE=4 SV=1;tr|B3KQM6|B3KQM6_HUMAN cDNA FLJ90740 fis, clone PLACE1011045, highly similar to Autophagy-related protein 7 OS=Homo sap	20.1848	20.063	20.3664	20.2786	20.0668	20.3064	20.0216	19.9813	19.9717	20.0459	20.1092	A0A024R2E9		19.9459	19.9045	20.0864
A0A024R2F9	TMEM43	tr|A0A024R2F9|A0A024R2F9_HUMAN Transmembrane protein 43 isoform 1 OS=Homo sapiens OX=9606 GN=TMEM43 PE=2 SV=1;sp|Q9BTV4|TMM43_HUMAN Transmembrane protein 43 OS=Homo sapiens OX=9606 GN=TMEM43 PE=1 SV=1;tr|Q8TEP9|Q8TEP9_HUMAN FLJ00144 protein (Fragment) OS=H	6125000	7765600	10223000	9952400	10445000	10478000	12179000	8955100	14419000	15051000	10924000	116517100		10810000	11680000	11230000	13641000	11323000	13211000	14135000	12544000	19780000	27179000	13347000	158880000				A0A024R2F9	TMEM43	tr|A0A024R2F9|A0A024R2F9_HUMAN Transmembrane protein 43 isoform 1 OS=Homo sapiens OX=9606 GN=TMEM43 PE=2 SV=1;sp|Q9BTV4|TMM43_HUMAN Transmembrane protein 43 OS=Homo sapiens OX=9606 GN=TMEM43 PE=1 SV=1;tr|Q8TEP9|Q8TEP9_HUMAN FLJ00144 protein (Fragment) OS=H	22.5463	22.8887	23.2853	23.2466	23.3163	23.3209	23.5379	23.0943	23.7815	23.8434	23.381	A0A024R2F9		23.3659	23.4775	23.4209
A0A024R2G2	FANCD2	tr|A0A024R2G2|A0A024R2G2_HUMAN Fanconi anemia, complementation group D2, isoform CRA_b OS=Homo sapiens OX=9606 GN=FANCD2 PE=4 SV=1;sp|Q9BXW9|FACD2_HUMAN Fanconi anemia group D2 protein OS=Homo sapiens OX=9606 GN=FANCD2 PE=1 SV=2;tr|H7BZJ7|H7BZJ7_HUMAN Fanc	918580	955340	902080	1173700	1086400	1242700	780130	856960	974560	1060700	994610	10945760		293980	338650	361580	305430	348640	399120	254410	171760	284640	394140	312790	3465140				A0A024R2G2	FANCD2	tr|A0A024R2G2|A0A024R2G2_HUMAN Fanconi anemia, complementation group D2, isoform CRA_b OS=Homo sapiens OX=9606 GN=FANCD2 PE=4 SV=1;sp|Q9BXW9|FACD2_HUMAN Fanconi anemia group D2 protein OS=Homo sapiens OX=9606 GN=FANCD2 PE=1 SV=2;tr|H7BZJ7|H7BZJ7_HUMAN Fanc	19.809	19.8657	19.7829	20.1626	20.0511	20.245	19.5734	19.7089	19.8944	20.0166	19.9238	A0A024R2G2		18.1654	18.3694	18.464
A0A024R2H7	TRNT1	tr|A0A024R2H7|A0A024R2H7_HUMAN tRNA nucleotidyl transferase, CCA-adding, 1, isoform CRA_b OS=Homo sapiens OX=9606 GN=TRNT1 PE=3 SV=1;sp|Q96Q11|TRNT1_HUMAN CCA tRNA nucleotidyltransferase 1, mitochondrial OS=Homo sapiens OX=9606 GN=TRNT1 PE=1 SV=2	483290	496540	671360	608160	487190	569430	545130	435090	394290	419830	541670	5651980		1283600	1056400	1244600	1343800	1220800	1420800	1234100	1151500	1040500	1187900	1132100	13316100				A0A024R2H7	TRNT1	tr|A0A024R2H7|A0A024R2H7_HUMAN tRNA nucleotidyl transferase, CCA-adding, 1, isoform CRA_b OS=Homo sapiens OX=9606 GN=TRNT1 PE=3 SV=1;sp|Q96Q11|TRNT1_HUMAN CCA tRNA nucleotidyltransferase 1, mitochondrial OS=Homo sapiens OX=9606 GN=TRNT1 PE=1 SV=2	18.8825	18.9216	19.3567	19.2141	18.8941	19.1192	19.0562	18.731	18.5889	18.6794	19.0471	A0A024R2H7		20.2918	20.0107	20.2473
A0A024R2J0	UBP1	tr|A0A024R2J0|A0A024R2J0_HUMAN Upstream binding protein 1 (LBP-1a), isoform CRA_b OS=Homo sapiens OX=9606 GN=UBP1 PE=4 SV=1;tr|A8KAN5|A8KAN5_HUMAN cDNA FLJ75097, highly similar to Homo sapiens upstream binding protein 1 (LBP-1a) (UBP1), mRNA OS=Homo sapien	1370800	1157500	1029600	1087800	957950	1097000	882510	1107700	1128300	1188900	1091400	12099460		1251000	1148000	1026800	905270	951690	983360	1330700	941520	930130	932090	963290	11363850				A0A024R2J0	UBP1	tr|A0A024R2J0|A0A024R2J0_HUMAN Upstream binding protein 1 (LBP-1a), isoform CRA_b OS=Homo sapiens OX=9606 GN=UBP1 PE=4 SV=1;tr|A8KAN5|A8KAN5_HUMAN cDNA FLJ75097, highly similar to Homo sapiens upstream binding protein 1 (LBP-1a) (UBP1), mRNA OS=Homo sapien	20.3866	20.1426	19.9737	20.053	19.8696	20.0651	19.7513	20.0791	20.1057	20.1812	20.0577	A0A024R2J0		20.2547	20.1307	19.9697
A0A024R2K1	RAB5A	tr|A0A024R2K1|A0A024R2K1_HUMAN RAB5A, member RAS oncogene family, isoform CRA_a OS=Homo sapiens OX=9606 GN=RAB5A PE=4 SV=1;sp|P20339|RAB5A_HUMAN Ras-related protein Rab-5A OS=Homo sapiens OX=9606 GN=RAB5A PE=1 SV=2;tr|A0A0A1HAN9|A0A0A1HAN9_HUMAN H.sapiens	1599600	1596600	1969700	1813800	1815000	2017400	1745100	2018000	2082200	2312000	1921400	20890800		1552000	1470900	1632800	1711300	1660100	1690300	1642400	1493400	1748700	2200600	1652900	18455400				A0A024R2K1	RAB5A	tr|A0A024R2K1|A0A024R2K1_HUMAN RAB5A, member RAS oncogene family, isoform CRA_a OS=Homo sapiens OX=9606 GN=RAB5A PE=4 SV=1;sp|P20339|RAB5A_HUMAN Ras-related protein Rab-5A OS=Homo sapiens OX=9606 GN=RAB5A PE=1 SV=2;tr|A0A0A1HAN9|A0A0A1HAN9_HUMAN H.sapiens	20.6093	20.6066	20.9095	20.7906	20.7915	20.9441	20.7349	20.9445	20.9897	21.1407	20.8737	A0A024R2K1		20.5657	20.4883	20.6389
A0A024R2L1	WDR48	tr|A0A024R2L1|A0A024R2L1_HUMAN Testicular tissue protein Li 224 OS=Homo sapiens OX=9606 GN=WDR48 PE=2 SV=1;sp|Q8TAF3|WDR48_HUMAN WD repeat-containing protein 48 OS=Homo sapiens OX=9606 GN=WDR48 PE=1 SV=1	1141300	1072500	981640	1168800	1082800	1225700	978900	1224400	1187800	1280900	1194100	12538840		526630	602520	450810	485420	485390	611020	587900	445930	396270	399680	509470	5501040				A0A024R2L1	WDR48	tr|A0A024R2L1|A0A024R2L1_HUMAN Testicular tissue protein Li 224 OS=Homo sapiens OX=9606 GN=WDR48 PE=2 SV=1;sp|Q8TAF3|WDR48_HUMAN WD repeat-containing protein 48 OS=Homo sapiens OX=9606 GN=WDR48 PE=1 SV=1	20.1222	20.0325	19.9048	20.1566	20.0463	20.2252	19.9008	20.2236	20.1799	20.2887	20.1875	A0A024R2L1		19.0064	19.2006	18.7822
A0A024R2M6	ACAA1	tr|A0A024R2M6|A0A024R2M6_HUMAN Acetyl-Coenzyme A acyltransferase 1 (Peroxisomal 3-oxoacyl-Coenzyme A thiolase), isoform CRA_a OS=Homo sapiens OX=9606 GN=ACAA1 PE=2 SV=1;sp|P09110|THIK_HUMAN 3-ketoacyl-CoA thiolase, peroxisomal OS=Homo sapiens OX=9606 GN=AC	10249000	9587300	12479000	13154000	11229000	11820000	13918000	11298000	16629000	16582000	12181000	139126300		6483600	6919900	6926400	8940700	7372600	7623200	8126800	7796200	11148000	13408000	7898800	92644200				A0A024R2M6	ACAA1	tr|A0A024R2M6|A0A024R2M6_HUMAN Acetyl-Coenzyme A acyltransferase 1 (Peroxisomal 3-oxoacyl-Coenzyme A thiolase), isoform CRA_a OS=Homo sapiens OX=9606 GN=ACAA1 PE=2 SV=1;sp|P09110|THIK_HUMAN 3-ketoacyl-CoA thiolase, peroxisomal OS=Homo sapiens OX=9606 GN=AC	23.289	23.1927	23.573	23.649	23.4207	23.4947	23.7304	23.4296	23.9872	23.9831	23.5381	A0A024R2M6		22.6284	22.7223	22.7237
A0A024R2M7	OXSR1	tr|A0A024R2M7|A0A024R2M7_HUMAN Oxidative-stress responsive 1, isoform CRA_a OS=Homo sapiens OX=9606 GN=OXSR1 PE=4 SV=1;sp|O95747|OXSR1_HUMAN Serine/threonine-protein kinase OSR1 OS=Homo sapiens OX=9606 GN=OXSR1 PE=1 SV=1;tr|C9JIG9|C9JIG9_HUMAN Serine/threo	6543600	5686700	6966900	6932300	5396800	6841300	7075600	6589100	5229300	5429100	5934200	68624900		5397300	5597200	5579200	5939900	5305400	6026200	6682600	4859200	4362900	4376100	5225400	59351400				A0A024R2M7	OXSR1	tr|A0A024R2M7|A0A024R2M7_HUMAN Oxidative-stress responsive 1, isoform CRA_a OS=Homo sapiens OX=9606 GN=OXSR1 PE=4 SV=1;sp|O95747|OXSR1_HUMAN Serine/threonine-protein kinase OSR1 OS=Homo sapiens OX=9606 GN=OXSR1 PE=1 SV=1;tr|C9JIG9|C9JIG9_HUMAN Serine/threo	22.6417	22.4392	22.7321	22.7249	22.3637	22.7058	22.7544	22.6516	22.3182	22.3723	22.5006	A0A024R2M7		22.3638	22.4163	22.4116
A0A024R2Q9	OXSM	tr|A0A024R2Q9|A0A024R2Q9_HUMAN 3-oxoacyl-[acyl-carrier-protein] synthase, mitochondrial OS=Homo sapiens OX=9606 GN=OXSM PE=3 SV=1;sp|Q9NWU1|OXSM_HUMAN 3-oxoacyl-[acyl-carrier-protein] synthase, mitochondrial OS=Homo sapiens OX=9606 GN=OXSM PE=1 SV=1;tr|C9J	1210100	1098200	1044800	1124800	1024100	1124800	674230	680380	532420	557120	949230	10020180		1424900	1472900	1291500	1368000	1299300	1403500	948920	724180	751610	685240	1109100	12479150				A0A024R2Q9	OXSM	tr|A0A024R2Q9|A0A024R2Q9_HUMAN 3-oxoacyl-[acyl-carrier-protein] synthase, mitochondrial OS=Homo sapiens OX=9606 GN=OXSM PE=3 SV=1;sp|Q9NWU1|OXSM_HUMAN 3-oxoacyl-[acyl-carrier-protein] synthase, mitochondrial OS=Homo sapiens OX=9606 GN=OXSM PE=1 SV=1;tr|C9J	20.2067	20.0667	19.9948	20.1012	19.9659	20.1012	19.3629	19.376	19.0222	19.0876	19.8564	A0A024R2Q9		20.4424	20.4902	20.3006
A0A024R2T2	KIAA1143	tr|A0A024R2T2|A0A024R2T2_HUMAN KIAA1143, isoform CRA_a OS=Homo sapiens OX=9606 GN=KIAA1143 PE=4 SV=1;sp|Q96AT1|K1143_HUMAN Uncharacterized protein KIAA1143 OS=Homo sapiens OX=9606 GN=KIAA1143 PE=1 SV=2	1580200	1769600	1441800	1875400	1603700	1753700	1533100	1575700	1924800	2099500	1740000	18897500		1876000	2214800	1804700	1782200	1672100	2029000	2267200	1406100	2036400	2130500	1885700	21104700				A0A024R2T2	KIAA1143	tr|A0A024R2T2|A0A024R2T2_HUMAN KIAA1143, isoform CRA_a OS=Homo sapiens OX=9606 GN=KIAA1143 PE=4 SV=1;sp|Q96AT1|K1143_HUMAN Uncharacterized protein KIAA1143 OS=Homo sapiens OX=9606 GN=KIAA1143 PE=1 SV=2	20.5917	20.755	20.4594	20.8388	20.613	20.742	20.548	20.5876	20.8763	21.0016	20.7307	A0A024R2T2		20.8392	21.0787	20.7833
A0A024R2T9	USP19	tr|A0A024R2T9|A0A024R2T9_HUMAN Ubiquitin specific peptidase 19, isoform CRA_a OS=Homo sapiens OX=9606 GN=USP19 PE=4 SV=1;sp|O94966|UBP19_HUMAN Ubiquitin carboxyl-terminal hydrolase 19 OS=Homo sapiens OX=9606 GN=USP19 PE=1 SV=2;tr|A5PL36|A5PL36_HUMAN USP19	1064200	1023900	1208200	1385200	1053900	1303100	951930	1094500	891290	931120	1033100	11940440		700270	729580	784270	937140	832560	798350	836650	667670	528460	515520	711790	8042260				A0A024R2T9	USP19	tr|A0A024R2T9|A0A024R2T9_HUMAN Ubiquitin specific peptidase 19, isoform CRA_a OS=Homo sapiens OX=9606 GN=USP19 PE=4 SV=1;sp|O94966|UBP19_HUMAN Ubiquitin carboxyl-terminal hydrolase 19 OS=Homo sapiens OX=9606 GN=USP19 PE=1 SV=2;tr|A5PL36|A5PL36_HUMAN USP19	20.0213	19.9656	20.2044	20.4017	20.0073	20.3135	19.8605	20.0618	19.7655	19.8286	19.9785	A0A024R2T9		19.4176	19.4767	19.581
A0A024R2U6	RBM5	tr|A0A024R2U6|A0A024R2U6_HUMAN RNA binding motif protein 5, isoform CRA_a OS=Homo sapiens OX=9606 GN=RBM5 PE=4 SV=1;sp|P52756|RBM5_HUMAN RNA-binding protein 5 OS=Homo sapiens OX=9606 GN=RBM5 PE=1 SV=2;tr|Q59HE6|Q59HE6_HUMAN RNA binding motif protein 5 vari	6983100	7066200	5979900	7597100	6712500	7796200	6148000	7040700	6229400	6589300	6992100	75134500		5109700	5526200	4297800	4144200	4419800	5501500	5289900	3991200	3293500	3636300	4612700	49822800				A0A024R2U6	RBM5	tr|A0A024R2U6|A0A024R2U6_HUMAN RNA binding motif protein 5, isoform CRA_a OS=Homo sapiens OX=9606 GN=RBM5 PE=4 SV=1;sp|P52756|RBM5_HUMAN RNA-binding protein 5 OS=Homo sapiens OX=9606 GN=RBM5 PE=1 SV=2;tr|Q59HE6|Q59HE6_HUMAN RNA binding motif protein 5 vari	22.7354	22.7525	22.5117	22.857	22.6784	22.8943	22.5517	22.7473	22.5707	22.6517	22.7373	A0A024R2U6		22.2848	22.3979	22.0352
A0A024R2U9	APEH	tr|A0A024R2U9|A0A024R2U9_HUMAN N-acylaminoacyl-peptide hydrolase, isoform CRA_b OS=Homo sapiens OX=9606 GN=APEH PE=4 SV=1;sp|P13798|ACPH_HUMAN Acylamino-acid-releasing enzyme OS=Homo sapiens OX=9606 GN=APEH PE=1 SV=4;tr|C9JIF9|C9JIF9_HUMAN Acylamino-acid-r	2245400	1993100	2924100	2328900	1833100	2420500	2093100	1829400	1671500	1819300	2057400	23215800		3172300	3414500	3541900	3806200	3360300	3739100	3442900	2979700	2598200	2866000	3248100	36169200				A0A024R2U9	APEH	tr|A0A024R2U9|A0A024R2U9_HUMAN N-acylaminoacyl-peptide hydrolase, isoform CRA_b OS=Homo sapiens OX=9606 GN=APEH PE=4 SV=1;sp|P13798|ACPH_HUMAN Acylamino-acid-releasing enzyme OS=Homo sapiens OX=9606 GN=APEH PE=1 SV=4;tr|C9JIF9|C9JIF9_HUMAN Acylamino-acid-r	21.0985	20.9266	21.4796	21.1512	20.8059	21.2069	20.9972	20.8029	20.6727	20.795	20.9724	A0A024R2U9		21.5971	21.7032	21.7561
A0A024R2V4	CCDC51	tr|A0A024R2V4|A0A024R2V4_HUMAN Coiled-coil domain containing 51, isoform CRA_a OS=Homo sapiens OX=9606 GN=CCDC51 PE=4 SV=1;sp|Q96ER9|CCD51_HUMAN Coiled-coil domain-containing protein 51 OS=Homo sapiens OX=9606 GN=CCDC51 PE=1 SV=2;tr|C9JSW8|C9JSW8_HUMAN Coi	998630	923170	1297400	1198000	890440	1161100	1497100	1030100	1801500	2442900	1267500	14507840		660090	661390	760520	854400	834030	937710	874940	728670	1960100	1700500	993890	10966240				A0A024R2V4	CCDC51	tr|A0A024R2V4|A0A024R2V4_HUMAN Coiled-coil domain containing 51, isoform CRA_a OS=Homo sapiens OX=9606 GN=CCDC51 PE=4 SV=1;sp|Q96ER9|CCD51_HUMAN Coiled-coil domain-containing protein 51 OS=Homo sapiens OX=9606 GN=CCDC51 PE=1 SV=2;tr|C9JSW8|C9JSW8_HUMAN Coi	19.9296	19.8162	20.3072	20.1922	19.7642	20.1471	20.5137	19.9744	20.7808	21.2202	20.2736	A0A024R2V4		19.3323	19.3351	19.5366
A0A024R2X1	GMPPB	tr|A0A024R2X1|A0A024R2X1_HUMAN GDP-mannose pyrophosphorylase B, isoform CRA_b OS=Homo sapiens OX=9606 GN=GMPPB PE=4 SV=1;sp|Q9Y5P6|GMPPB_HUMAN Mannose-1-phosphate guanyltransferase beta OS=Homo sapiens OX=9606 GN=GMPPB PE=1 SV=2;tr|A0A024R329|A0A024R329_HU	45574	49680	81587	61647	49730	58506	67189	59340	67054	76667	50119	667093		0	0	0	0	0	0	0	0	0	0	0	0				A0A024R2X1	GMPPB	tr|A0A024R2X1|A0A024R2X1_HUMAN GDP-mannose pyrophosphorylase B, isoform CRA_b OS=Homo sapiens OX=9606 GN=GMPPB PE=4 SV=1;sp|Q9Y5P6|GMPPB_HUMAN Mannose-1-phosphate guanyltransferase beta OS=Homo sapiens OX=9606 GN=GMPPB PE=1 SV=2;tr|A0A024R329|A0A024R329_HU	15.4759	15.6004	16.3161	15.9117	15.6018	15.8363	16.0359	15.8567	16.033	16.2263	15.6131	A0A024R2X1		15.9273	17.6134	16.6072
A0A024R2Z6	GNL3	tr|A0A024R2Z6|A0A024R2Z6_HUMAN Guanine nucleotide binding protein-like 3 (Nucleolar), isoform CRA_b OS=Homo sapiens OX=9606 GN=GNL3 PE=4 SV=1	10305000	9922800	10246000	12716000	10709000	13278000	6696600	8419700	7352000	7486800	9870100	107002000		17789000	18291000	17290000	17141000	18684000	21673000	14565000	11949000	10099000	9950300	16110000	173541300				A0A024R2Z6	GNL3	tr|A0A024R2Z6|A0A024R2Z6_HUMAN Guanine nucleotide binding protein-like 3 (Nucleolar), isoform CRA_b OS=Homo sapiens OX=9606 GN=GNL3 PE=4 SV=1	23.2968	23.2423	23.2886	23.6001	23.3523	23.6625	22.675	23.0053	22.8097	22.8359	23.2346	A0A024R2Z6		24.0845	24.1246	24.0434
A0A024R306	CCDC72	tr|A0A024R306|A0A024R306_HUMAN Coiled-coil domain containing 72, isoform CRA_a OS=Homo sapiens OX=9606 GN=CCDC72 PE=4 SV=1;sp|Q9Y2S6|TMA7_HUMAN Translation machinery-associated protein 7 OS=Homo sapiens OX=9606 GN=TMA7 PE=1 SV=1	18777000	17701000	14655000	16591000	15753000	20893000	17279000	20848000	18318000	17766000	19249000	197830000		7946600	7953600	7315100	6253800	6757400	8331500	9472400	6189600	6595600	6737000	7243600	80796200				A0A024R306	CCDC72	tr|A0A024R306|A0A024R306_HUMAN Coiled-coil domain containing 72, isoform CRA_a OS=Homo sapiens OX=9606 GN=CCDC72 PE=4 SV=1;sp|Q9Y2S6|TMA7_HUMAN Translation machinery-associated protein 7 OS=Homo sapiens OX=9606 GN=TMA7 PE=1 SV=1	24.1625	24.0773	23.8049	23.9839	23.9091	24.3165	24.0425	24.3134	24.1268	24.0826	24.1983	A0A024R306		22.9219	22.9232	22.8024
A0A024R307	TREX1	tr|A0A024R307|A0A024R307_HUMAN Three prime repair exonuclease 1, isoform CRA_d OS=Homo sapiens OX=9606 GN=TREX1 PE=4 SV=1;tr|A0A024R2U4|A0A024R2U4_HUMAN Three prime repair exonuclease 1, isoform CRA_b OS=Homo sapiens OX=9606 GN=TREX1 PE=4 SV=1;sp|Q8WXE1|AT	3110700	3061300	3111000	3512600	3375500	3793100	2556700	3490400	3405300	3723200	3222600	36362400		12573000	12787000	11872000	13455000	11668000	12891000	8533800	8172800	8096500	7778200	10556000	118383300				A0A024R307	TREX1	tr|A0A024R307|A0A024R307_HUMAN Three prime repair exonuclease 1, isoform CRA_d OS=Homo sapiens OX=9606 GN=TREX1 PE=4 SV=1;tr|A0A024R2U4|A0A024R2U4_HUMAN Three prime repair exonuclease 1, isoform CRA_b OS=Homo sapiens OX=9606 GN=TREX1 PE=4 SV=1;sp|Q8WXE1|AT	21.5688	21.5457	21.5689	21.7441	21.6867	21.8549	21.2859	21.735	21.6994	21.8281	21.6198	A0A024R307		23.5838	23.6082	23.5011
A0A024R324	RHOA	tr|A0A024R324|A0A024R324_HUMAN Epididymis secretory sperm binding protein OS=Homo sapiens OX=9606 GN=RHOA PE=2 SV=1;sp|P61586|RHOA_HUMAN Transforming protein RhoA OS=Homo sapiens OX=9606 GN=RHOA PE=1 SV=1;tr|B4DKN9|B4DKN9_HUMAN cDNA FLJ57740, highly simila	20012000	18164000	19083000	19673000	18950000	21355000	13953000	15549000	20773000	20905000	18115000	206532000		25390000	23433000	23063000	26904000	24313000	28140000	18151000	17299000	18035000	19230000	21876000	245834000				A0A024R324	RHOA	tr|A0A024R324|A0A024R324_HUMAN Epididymis secretory sperm binding protein OS=Homo sapiens OX=9606 GN=RHOA PE=2 SV=1;sp|P61586|RHOA_HUMAN Transforming protein RhoA OS=Homo sapiens OX=9606 GN=RHOA PE=1 SV=1;tr|B4DKN9|B4DKN9_HUMAN cDNA FLJ57740, highly simila	24.2544	24.1146	24.1858	24.2297	24.1757	24.3481	23.7341	23.8903	24.3082	24.3173	24.1107	A0A024R324		24.5978	24.482	24.4591
A0A024R325	SUCLG2	tr|A0A024R325|A0A024R325_HUMAN Succinate--CoA ligase [GDP-forming] subunit beta, mitochondrial OS=Homo sapiens OX=9606 GN=SUCLG2 PE=3 SV=1;sp|Q96I99|SUCB2_HUMAN Succinate--CoA ligase [GDP-forming] subunit beta, mitochondrial OS=Homo sapiens OX=9606 GN=SUCL	4318300	4220000	5475300	5194500	3672800	4794100	4333800	4249500	4055900	4332700	4583300	49230200		6769900	7020200	7266300	7835800	7052100	7781000	6545100	5969500	5852400	6125200	6467700	74685200				A0A024R325	SUCLG2	tr|A0A024R325|A0A024R325_HUMAN Succinate--CoA ligase [GDP-forming] subunit beta, mitochondrial OS=Homo sapiens OX=9606 GN=SUCLG2 PE=3 SV=1;sp|Q96I99|SUCB2_HUMAN Succinate--CoA ligase [GDP-forming] subunit beta, mitochondrial OS=Homo sapiens OX=9606 GN=SUCL	22.042	22.0088	22.3845	22.3086	21.8084	22.1928	22.0472	22.0189	21.9516	22.0468	22.128	A0A024R325		22.6907	22.7431	22.7928
A0A024R326	RPL29	tr|A0A024R326|A0A024R326_HUMAN 60S ribosomal protein L29 OS=Homo sapiens OX=9606 GN=RPL29 PE=1 SV=1;sp|P47914|RL29_HUMAN 60S ribosomal protein L29 OS=Homo sapiens OX=9606 GN=RPL29 PE=1 SV=2;tr|Q6IPI1|Q6IPI1_HUMAN 60S ribosomal protein L29 OS=Homo sapiens O	11806000	12529000	14443000	16855000	13997000	17405000	16789000	17847000	17479000	19541000	14826000	173517000		17494000	19734000	18495000	20165000	18313000	23065000	28601000	21467000	23859000	25738000	18869000	235800000				A0A024R326	RPL29	tr|A0A024R326|A0A024R326_HUMAN 60S ribosomal protein L29 OS=Homo sapiens OX=9606 GN=RPL29 PE=1 SV=1;sp|P47914|RL29_HUMAN 60S ribosomal protein L29 OS=Homo sapiens OX=9606 GN=RPL29 PE=1 SV=2;tr|Q6IPI1|Q6IPI1_HUMAN 60S ribosomal protein L29 OS=Homo sapiens O	23.493	23.5788	23.7839	24.0067	23.7386	24.053	24.001	24.0892	24.0591	24.22	23.8216	A0A024R326		24.0604	24.2342	24.1406
A0A024R332	NIF3L1BP1	tr|A0A024R332|A0A024R332_HUMAN Ngg1 interacting factor 3 like 1 binding protein 1, isoform CRA_a OS=Homo sapiens OX=9606 GN=NIF3L1BP1 PE=4 SV=1;sp|Q6I9Y2|THOC7_HUMAN THO complex subunit 7 homolog OS=Homo sapiens OX=9606 GN=THOC7 PE=1 SV=3;tr|A0A024R341|A0A	13350000	12286000	10512000	12543000	11465000	13560000	9323400	10676000	9701400	9913700	11030000	124360500		16206000	17464000	14334000	14146000	13869000	17197000	15978000	10737000	9663100	9690000	13969000	153253100				A0A024R332	NIF3L1BP1	tr|A0A024R332|A0A024R332_HUMAN Ngg1 interacting factor 3 like 1 binding protein 1, isoform CRA_a OS=Homo sapiens OX=9606 GN=NIF3L1BP1 PE=4 SV=1;sp|Q6I9Y2|THOC7_HUMAN THO complex subunit 7 homolog OS=Homo sapiens OX=9606 GN=THOC7 PE=1 SV=3;tr|A0A024R341|A0A	23.6703	23.5505	23.3255	23.5804	23.4507	23.6929	23.1524	23.3479	23.2098	23.241	23.3949	A0A024R332		23.95	24.0579	23.7729
A0A024R333	TMEM113	tr|A0A024R333|A0A024R333_HUMAN Transmembrane protein 113, isoform CRA_a OS=Homo sapiens OX=9606 GN=TMEM113 PE=4 SV=1;sp|Q6UXN9|WDR82_HUMAN WD repeat-containing protein 82 OS=Homo sapiens OX=9606 GN=WDR82 PE=1 SV=1	15776000	14919000	13260000	16001000	14146000	16635000	15102000	17016000	18897000	18381000	15327000	175460000		13812000	14858000	11578000	13625000	11490000	14977000	15334000	12723000	11586000	11657000	13302000	144942000				A0A024R333	TMEM113	tr|A0A024R333|A0A024R333_HUMAN Transmembrane protein 113, isoform CRA_a OS=Homo sapiens OX=9606 GN=TMEM113 PE=4 SV=1;sp|Q6UXN9|WDR82_HUMAN WD repeat-containing protein 82 OS=Homo sapiens OX=9606 GN=WDR82 PE=1 SV=1	23.9112	23.8306	23.6606	23.9317	23.7539	23.9877	23.8482	24.0204	24.1717	24.1317	23.8696	A0A024R333		23.7194	23.8247	23.4649
A0A024R355	THEX1	tr|A0A024R355|A0A024R355_HUMAN Three prime histone mRNA exonuclease 1, isoform CRA_b OS=Homo sapiens OX=9606 GN=THEX1 PE=4 SV=1;sp|Q8IV48|ERI1_HUMAN 3-5 exoribonuclease 1 OS=Homo sapiens OX=9606 GN=ERI1 PE=1 SV=3;tr|E5RIV7|E5RIV7_HUMAN 3-5 exoribonucle	1032300	1074800	1061800	1377000	1208800	1333200	969740	965410	996550	1053600	1085300	12158500		420010	496550	412690	507100	429030	562360	456190	380520	361970	382600	426010	4835030				A0A024R355	THEX1	tr|A0A024R355|A0A024R355_HUMAN Three prime histone mRNA exonuclease 1, isoform CRA_b OS=Homo sapiens OX=9606 GN=THEX1 PE=4 SV=1;sp|Q8IV48|ERI1_HUMAN 3-5 exoribonuclease 1 OS=Homo sapiens OX=9606 GN=ERI1 PE=1 SV=3;tr|E5RIV7|E5RIV7_HUMAN 3-5 exoribonucle	19.9774	20.0356	20.0181	20.3931	20.2051	20.3465	19.8872	19.8808	19.9266	20.0069	20.0497	A0A024R355		18.6801	18.9216	18.6547
A0A024R377	KIAA0863	tr|A0A024R377|A0A024R377_HUMAN KIAA0863 protein, isoform CRA_a OS=Homo sapiens OX=9606 GN=KIAA0863 PE=4 SV=1;sp|Q6IQ32|ADNP2_HUMAN Activity-dependent neuroprotector homeobox protein 2 OS=Homo sapiens OX=9606 GN=ADNP2 PE=1 SV=1	0	0	0	0	0	0	0	0	0	0	0	0		248360	271960	229870	213940	204260	261570	242230	199020	174360	177430	223100	2446100				A0A024R377	KIAA0863	tr|A0A024R377|A0A024R377_HUMAN KIAA0863 protein, isoform CRA_a OS=Homo sapiens OX=9606 GN=KIAA0863 PE=4 SV=1;sp|Q6IQ32|ADNP2_HUMAN Activity-dependent neuroprotector homeobox protein 2 OS=Homo sapiens OX=9606 GN=ADNP2 PE=1 SV=1	14.2732	14.6404	15.46	16.5211	15.675	16.0621	16.2856	15.5342	15.7292	15.3367	16.2632	A0A024R377		17.9221	18.053	17.8105
A0A024R388	THUMPD1	tr|A0A024R388|A0A024R388_HUMAN THUMP domain containing 1, isoform CRA_a OS=Homo sapiens OX=9606 GN=THUMPD1 PE=4 SV=1;sp|Q9NXG2|THUM1_HUMAN THUMP domain-containing protein 1 OS=Homo sapiens OX=9606 GN=THUMPD1 PE=1 SV=2;tr|O60362|O60362_HUMAN Uncharacterized	1260600	1234600	1773600	1668400	1249500	1637100	1247000	1078100	1119100	1225200	1367100	14860300		2122400	2120800	2070100	2233500	2074900	2444600	1947300	1526100	1485600	1695600	1897500	21618400				A0A024R388	THUMPD1	tr|A0A024R388|A0A024R388_HUMAN THUMP domain containing 1, isoform CRA_a OS=Homo sapiens OX=9606 GN=THUMPD1 PE=4 SV=1;sp|Q9NXG2|THUM1_HUMAN THUMP domain-containing protein 1 OS=Homo sapiens OX=9606 GN=THUMPD1 PE=1 SV=2;tr|O60362|O60362_HUMAN Uncharacterized	20.2657	20.2356	20.7582	20.67	20.2529	20.6427	20.25	20.0401	20.0939	20.2246	20.3827	A0A024R388		21.0173	21.0162	20.9813
A0A024R394	CHORDC1	tr|A0A024R394|A0A024R394_HUMAN Cysteine and histidine-rich domain (CHORD)-containing 1, isoform CRA_c OS=Homo sapiens OX=9606 GN=CHORDC1 PE=4 SV=1;sp|Q9UHD1|CHRD1_HUMAN Cysteine and histidine-rich domain-containing protein 1 OS=Homo sapiens OX=9606 GN=CHOR	1710900	1538000	2452500	2011200	1680900	2105200	3624100	2671000	2737000	2752200	2229700	25512700		2851900	2762200	2777100	4527500	2817300	3101200	3926300	4617400	2375500	2251900	3139800	35148100				A0A024R394	CHORDC1	tr|A0A024R394|A0A024R394_HUMAN Cysteine and histidine-rich domain (CHORD)-containing 1, isoform CRA_c OS=Homo sapiens OX=9606 GN=CHORDC1 PE=4 SV=1;sp|Q9UHD1|CHRD1_HUMAN Cysteine and histidine-rich domain-containing protein 1 OS=Homo sapiens OX=9606 GN=CHOR	20.7063	20.5526	21.2258	20.9396	20.6808	21.0055	21.7892	21.3489	21.3842	21.3922	21.0884	A0A024R394		21.4435	21.3974	21.4051
A0A024R395	MRE11A	tr|A0A024R395|A0A024R395_HUMAN Double-strand break repair protein OS=Homo sapiens OX=9606 GN=MRE11A PE=3 SV=1;sp|P49959|MRE11_HUMAN Double-strand break repair protein MRE11 OS=Homo sapiens OX=9606 GN=MRE11 PE=1 SV=3;tr|Q05D78|Q05D78_HUMAN MRE11A protein (F	37261000	34086000	30850000	35684000	32473000	36909000	24318000	31588000	32019000	30792000	32376000	358356000		40040000	42132000	35655000	34517000	36079000	40854000	40233000	27492000	26426000	29093000	35486000	388007000				A0A024R395	MRE11A	tr|A0A024R395|A0A024R395_HUMAN Double-strand break repair protein OS=Homo sapiens OX=9606 GN=MRE11A PE=3 SV=1;sp|P49959|MRE11_HUMAN Double-strand break repair protein MRE11 OS=Homo sapiens OX=9606 GN=MRE11 PE=1 SV=3;tr|Q05D78|Q05D78_HUMAN MRE11A protein (F	25.1512	25.0227	24.8788	25.0888	24.9527	25.1375	24.5355	24.9129	24.9324	24.8761	24.9484	A0A024R395		25.2549	25.3284	25.0876
A0A024R3A2	DCUN1D5	tr|A0A024R3A2|A0A024R3A2_HUMAN DCN1-like protein OS=Homo sapiens OX=9606 GN=DCUN1D5 PE=4 SV=1;sp|Q9BTE7|DCNL5_HUMAN DCN1-like protein 5 OS=Homo sapiens OX=9606 GN=DCUN1D5 PE=1 SV=1;tr|E9PM04|E9PM04_HUMAN DCN1-like protein OS=Homo sapiens OX=9606 GN=DCUN1D5	5364200	5040900	4565400	5009200	4652300	5437300	4958000	4943500	6541500	7165500	5259000	58936800		4002500	4338100	3542100	3398000	3575400	4131300	4366900	3278300	3186200	3442700	3723100	40984600				A0A024R3A2	DCUN1D5	tr|A0A024R3A2|A0A024R3A2_HUMAN DCN1-like protein OS=Homo sapiens OX=9606 GN=DCUN1D5 PE=4 SV=1;sp|Q9BTE7|DCNL5_HUMAN DCN1-like protein 5 OS=Homo sapiens OX=9606 GN=DCUN1D5 PE=1 SV=1;tr|E9PM04|E9PM04_HUMAN DCN1-like protein OS=Homo sapiens OX=9606 GN=DCUN1D5	22.3549	22.2652	22.1223	22.2561	22.1495	22.3745	22.2413	22.2371	22.6412	22.7726	22.3264	A0A024R3A2		21.9325	22.0486	21.7562
A0A024R3C4	KDELC2	tr|A0A024R3C4|A0A024R3C4_HUMAN KDEL (Lys-Asp-Glu-Leu) containing 2, isoform CRA_a OS=Homo sapiens OX=9606 GN=KDELC2 PE=4 SV=1;sp|Q7Z4H8|KDEL2_HUMAN KDEL motif-containing protein 2 OS=Homo sapiens OX=9606 GN=KDELC2 PE=1 SV=2;tr|B2R8W4|B2R8W4_HUMAN cDNA, FLJ	1085300	841100	978370	1114100	945570	970200	1185900	928010	1176000	1375000	801560	11401110		1434000	1483700	1662900	1733900	1680800	1781000	2104800	1538600	2661400	2323400	1688200	20092700				A0A024R3C4	KDELC2	tr|A0A024R3C4|A0A024R3C4_HUMAN KDEL (Lys-Asp-Glu-Leu) containing 2, isoform CRA_a OS=Homo sapiens OX=9606 GN=KDELC2 PE=4 SV=1;sp|Q7Z4H8|KDEL2_HUMAN KDEL motif-containing protein 2 OS=Homo sapiens OX=9606 GN=KDELC2 PE=1 SV=2;tr|B2R8W4|B2R8W4_HUMAN cDNA, FLJ	20.0497	19.6819	19.9	20.0874	19.8508	19.8879	20.1776	19.8238	20.1655	20.391	19.6125	A0A024R3C4		20.4516	20.5008	20.6653
A0A024R3C7	ATM	tr|A0A024R3C7|A0A024R3C7_HUMAN Serine-protein kinase ATM OS=Homo sapiens OX=9606 GN=ATM PE=3 SV=1;sp|Q13315|ATM_HUMAN Serine-protein kinase ATM OS=Homo sapiens OX=9606 GN=ATM PE=1 SV=4	27799000	25299000	20414000	25029000	22989000	23986000	12566000	15437000	17067000	17072000	20378000	228036000		25559000	25629000	21629000	20461000	20153000	23070000	17361000	12107000	14028000	14977000	19018000	213992000				A0A024R3C7	ATM	tr|A0A024R3C7|A0A024R3C7_HUMAN Serine-protein kinase ATM OS=Homo sapiens OX=9606 GN=ATM PE=3 SV=1;sp|Q13315|ATM_HUMAN Serine-protein kinase ATM OS=Homo sapiens OX=9606 GN=ATM PE=1 SV=4	24.7285	24.5926	24.2831	24.5771	24.4544	24.5157	23.583	23.8799	24.0247	24.0251	24.2805	A0A024R3C7		24.6073	24.6113	24.3665
A0A024R3E4	YAP1	tr|A0A024R3E4|A0A024R3E4_HUMAN Yes-associated protein 1, 65kDa, isoform CRA_b OS=Homo sapiens OX=9606 GN=YAP1 PE=4 SV=1;sp|P46937|YAP1_HUMAN Transcriptional coactivator YAP1 OS=Homo sapiens OX=9606 GN=YAP1 PE=1 SV=2;tr|Q86T74|Q86T74_HUMAN Uncharacterized p	2070400	1867600	1804700	1770200	1480300	1851700	1428300	1765800	1987400	2108200	1730600	19865200		1398800	1527200	1173700	1244900	1148800	1376400	1393000	942740	1435800	1451300	1283700	14376340				A0A024R3E4	YAP1	tr|A0A024R3E4|A0A024R3E4_HUMAN Yes-associated protein 1, 65kDa, isoform CRA_b OS=Homo sapiens OX=9606 GN=YAP1 PE=4 SV=1;sp|P46937|YAP1_HUMAN Transcriptional coactivator YAP1 OS=Homo sapiens OX=9606 GN=YAP1 PE=1 SV=2;tr|Q86T74|Q86T74_HUMAN Uncharacterized p	20.9815	20.8328	20.7833	20.7555	20.4975	20.8204	20.4459	20.7519	20.9225	21.0076	20.7228	A0A024R3E4		20.4158	20.5425	20.1626
A0A024R3F4	PHLDB1	tr|A0A024R3F4|A0A024R3F4_HUMAN Pleckstrin homology-like domain, family B, member 1, isoform CRA_c OS=Homo sapiens OX=9606 GN=PHLDB1 PE=4 SV=1;tr|A0A024R3H6|A0A024R3H6_HUMAN Pleckstrin homology-like domain, family B, member 1, isoform CRA_b OS=Homo sapiens	632840	613090	629940	653480	569340	685720	755300	788890	784170	795960	703420	7612150		612980	564230	469560	583620	537620	609840	840110	534960	631920	629330	548320	6562490				A0A024R3F4	PHLDB1	tr|A0A024R3F4|A0A024R3F4_HUMAN Pleckstrin homology-like domain, family B, member 1, isoform CRA_c OS=Homo sapiens OX=9606 GN=PHLDB1 PE=4 SV=1;tr|A0A024R3H6|A0A024R3H6_HUMAN Pleckstrin homology-like domain, family B, member 1, isoform CRA_b OS=Homo sapiens	19.2715	19.2257	19.2649	19.3178	19.1189	19.3873	19.5267	19.5895	19.5808	19.6023	19.424	A0A024R3F4		19.2255	19.1059	18.841
A0A024R3J7	hCG_2032701	tr|A0A024R3J7|A0A024R3J7_HUMAN HCG2032701, isoform CRA_a OS=Homo sapiens OX=9606 GN=hCG_2032701 PE=4 SV=1;sp|P46977|STT3A_HUMAN Dolichyl-diphosphooligosaccharide--protein glycosyltransferase subunit STT3A OS=Homo sapiens OX=9606 GN=STT3A PE=1 SV=2	7683200	9103100	12111000	14382000	12785000	14173000	15740000	12134000	15547000	17146000	13210000	144014300		10773000	11134000	12894000	14465000	13123000	15292000	16532000	13490000	20018000	22651000	13797000	164169000				A0A024R3J7	hCG_2032701	tr|A0A024R3J7|A0A024R3J7_HUMAN HCG2032701, isoform CRA_a OS=Homo sapiens OX=9606 GN=hCG_2032701 PE=4 SV=1;sp|P46977|STT3A_HUMAN Dolichyl-diphosphooligosaccharide--protein glycosyltransferase subunit STT3A OS=Homo sapiens OX=9606 GN=STT3A PE=1 SV=2	22.8733	23.1179	23.5298	23.7778	23.6079	23.7566	23.9079	23.5326	23.8901	24.0314	23.6551	A0A024R3J7		23.3609	23.4085	23.6202
A0A024R3K9	NFRKB	tr|A0A024R3K9|A0A024R3K9_HUMAN Nuclear factor related to kappaB binding protein, isoform CRA_c OS=Homo sapiens OX=9606 GN=NFRKB PE=4 SV=1;sp|Q6P4R8|NFRKB_HUMAN Nuclear factor related to kappa-B-binding protein OS=Homo sapiens OX=9606 GN=NFRKB PE=1 SV=2;tr|	2492600	2318000	2398400	2629500	2482900	2627500	1950400	2406200	2574700	2572100	2425400	26877700		4842300	5052200	4384600	4162700	4191200	5177700	4889200	3546400	3399400	3649800	4425300	47720800				A0A024R3K9	NFRKB	tr|A0A024R3K9|A0A024R3K9_HUMAN Nuclear factor related to kappaB binding protein, isoform CRA_c OS=Homo sapiens OX=9606 GN=NFRKB PE=4 SV=1;sp|Q6P4R8|NFRKB_HUMAN Nuclear factor related to kappa-B-binding protein OS=Homo sapiens OX=9606 GN=NFRKB PE=1 SV=2;tr|	21.2492	21.1444	21.1936	21.3264	21.2436	21.3253	20.8953	21.1983	21.296	21.2945	21.2098	A0A024R3K9		22.2073	22.2685	22.064
A0A024R3L9	VPS26B	tr|A0A024R3L9|A0A024R3L9_HUMAN Vacuolar protein sorting 26 homolog B (Yeast), isoform CRA_a OS=Homo sapiens OX=9606 GN=VPS26B PE=4 SV=1;sp|Q4G0F5|VP26B_HUMAN Vacuolar protein sorting-associated protein 26B OS=Homo sapiens OX=9606 GN=VPS26B PE=1 SV=2	1192400	1294800	1289900	1415300	1231900	1456400	1408900	1261900	1492300	2002100	1377400	15423300		657910	636570	743270	808530	657530	836540	708790	561930	747260	799270	765040	7922640				A0A024R3L9	VPS26B	tr|A0A024R3L9|A0A024R3L9_HUMAN Vacuolar protein sorting 26 homolog B (Yeast), isoform CRA_a OS=Homo sapiens OX=9606 GN=VPS26B PE=4 SV=1;sp|Q4G0F5|VP26B_HUMAN Vacuolar protein sorting-associated protein 26B OS=Homo sapiens OX=9606 GN=VPS26B PE=1 SV=2	20.1854	20.3043	20.2988	20.4327	20.2325	20.474	20.4261	20.2672	20.5091	20.9331	20.3935	A0A024R3L9		19.3275	19.28	19.5035
A0A024R3M1	THYN1	tr|A0A024R3M1|A0A024R3M1_HUMAN Thymocyte nuclear protein 1, isoform CRA_a OS=Homo sapiens OX=9606 GN=THYN1 PE=4 SV=1;sp|Q9P016|THYN1_HUMAN Thymocyte nuclear protein 1 OS=Homo sapiens OX=9606 GN=THYN1 PE=1 SV=1	23607000	21171000	18920000	22872000	19487000	23677000	20685000	22542000	19200000	19060000	20041000	231262000		27219000	28746000	23804000	24221000	24023000	28878000	27764000	23323000	18366000	19401000	23869000	269614000				A0A024R3M1	THYN1	tr|A0A024R3M1|A0A024R3M1_HUMAN Thymocyte nuclear protein 1, isoform CRA_a OS=Homo sapiens OX=9606 GN=THYN1 PE=4 SV=1;sp|Q9P016|THYN1_HUMAN Thymocyte nuclear protein 1 OS=Homo sapiens OX=9606 GN=THYN1 PE=1 SV=1	24.4927	24.3356	24.1734	24.4471	24.216	24.497	24.3021	24.4261	24.1946	24.184	24.2565	A0A024R3M1		24.6981	24.7769	24.5047
A0A024R3P1	DEGS1	tr|A0A024R3P1|A0A024R3P1_HUMAN Degenerative spermatocyte homolog 1, lipid desaturase (Drosophila), isoform CRA_a OS=Homo sapiens OX=9606 GN=DEGS1 PE=3 SV=1;sp|O15121|DEGS1_HUMAN Sphingolipid delta(4)-desaturase DES1 OS=Homo sapiens OX=9606 GN=DEGS1 PE=1 SV	257430	292820	539340	512130	382750	603650	715860	489300	1184000	1023300	628170	6628750		0	0	0	0	0	0	0	0	0	0	0	0				A0A024R3P1	DEGS1	tr|A0A024R3P1|A0A024R3P1_HUMAN Degenerative spermatocyte homolog 1, lipid desaturase (Drosophila), isoform CRA_a OS=Homo sapiens OX=9606 GN=DEGS1 PE=3 SV=1;sp|O15121|DEGS1_HUMAN Sphingolipid delta(4)-desaturase DES1 OS=Homo sapiens OX=9606 GN=DEGS1 PE=1 SV	17.9738	18.1597	19.0408	18.9662	18.546	19.2034	19.4493	18.9004	20.1752	19.9648	19.2608	A0A024R3P1		15.2236	14.1121	14.5233
A0A024R3P9	ACBD3	tr|A0A024R3P9|A0A024R3P9_HUMAN Acyl-Coenzyme A binding domain containing 3, isoform CRA_a OS=Homo sapiens OX=9606 GN=ACBD3 PE=4 SV=1;sp|Q9H3P7|GCP60_HUMAN Golgi resident protein GCP60 OS=Homo sapiens OX=9606 GN=ACBD3 PE=1 SV=4	1955500	1802100	2887900	2677600	2001900	2951400	2236300	1923800	2687400	2652200	2344800	26120900		1884700	1826400	2123500	2422300	1964900	2500600	1844600	1678600	1993100	2620300	2030800	22889800				A0A024R3P9	ACBD3	tr|A0A024R3P9|A0A024R3P9_HUMAN Acyl-Coenzyme A binding domain containing 3, isoform CRA_a OS=Homo sapiens OX=9606 GN=ACBD3 PE=4 SV=1;sp|Q9H3P7|GCP60_HUMAN Golgi resident protein GCP60 OS=Homo sapiens OX=9606 GN=ACBD3 PE=1 SV=4	20.8991	20.7812	21.4616	21.3525	20.9329	21.493	21.0927	20.8755	21.3578	21.3388	21.161	A0A024R3P9		20.8459	20.8006	21.018
A0A024R3Q3	ARF1	tr|A0A024R3Q3|A0A024R3Q3_HUMAN ADP-ribosylation factor 1, isoform CRA_a OS=Homo sapiens OX=9606 GN=ARF1 PE=3 SV=1;sp|P84077|ARF1_HUMAN ADP-ribosylation factor 1 OS=Homo sapiens OX=9606 GN=ARF1 PE=1 SV=2;tr|A0A024R0Y6|A0A024R0Y6_HUMAN ADP-ribosylation facto	22222000	19875000	26213000	23907000	19741000	25050000	17514000	17493000	21147000	21755000	21403000	236320000		19569000	19398000	20553000	22051000	19187000	20146000	17766000	14936000	16342000	18574000	17555000	206077000				A0A024R3Q3	ARF1	tr|A0A024R3Q3|A0A024R3Q3_HUMAN ADP-ribosylation factor 1, isoform CRA_a OS=Homo sapiens OX=9606 GN=ARF1 PE=3 SV=1;sp|P84077|ARF1_HUMAN ADP-ribosylation factor 1 OS=Homo sapiens OX=9606 GN=ARF1 PE=1 SV=2;tr|A0A024R0Y6|A0A024R0Y6_HUMAN ADP-ribosylation facto	24.4055	24.2445	24.6438	24.5109	24.2347	24.5783	24.062	24.0603	24.334	24.3748	24.3513	A0A024R3Q3		24.2221	24.2094	24.2928
A0A024R3Q6	FBXO28	tr|A0A024R3Q6|A0A024R3Q6_HUMAN F-box protein 28, isoform CRA_a OS=Homo sapiens OX=9606 GN=FBXO28 PE=4 SV=1;sp|Q9NVF7|FBX28_HUMAN F-box only protein 28 OS=Homo sapiens OX=9606 GN=FBXO28 PE=1 SV=1	0	0	0	0	0	0	0	0	0	0	0	0		352290	380840	319050	287730	341740	428770	537270	385110	413430	429290	388490	4264010				A0A024R3Q6	FBXO28	tr|A0A024R3Q6|A0A024R3Q6_HUMAN F-box protein 28, isoform CRA_a OS=Homo sapiens OX=9606 GN=FBXO28 PE=4 SV=1;sp|Q9NVF7|FBX28_HUMAN F-box only protein 28 OS=Homo sapiens OX=9606 GN=FBXO28 PE=1 SV=1	15.3342	15.8158	16.9319	15.6276	14.4229	16.2532	14.9886	14.878	17.1457	16.155	17.4197	A0A024R3Q6		18.4264	18.5388	18.2834
A0A024R3R0	MRPL55	tr|A0A024R3R0|A0A024R3R0_HUMAN Mitochondrial ribosomal protein L55, isoform CRA_a OS=Homo sapiens OX=9606 GN=MRPL55 PE=4 SV=1;sp|Q7Z7F7|RM55_HUMAN 39S ribosomal protein L55, mitochondrial OS=Homo sapiens OX=9606 GN=MRPL55 PE=1 SV=1;tr|X6R631|X6R631_HUMAN 3	113200	77906	139670	89381	59185	102610	214630	155130	352040	376800	152100	1832652		674520	778400	698480	789050	678440	787070	1065600	796500	2254900	2159600	1059400	11741960				A0A024R3R0	MRPL55	tr|A0A024R3R0|A0A024R3R0_HUMAN Mitochondrial ribosomal protein L55, isoform CRA_a OS=Homo sapiens OX=9606 GN=MRPL55 PE=4 SV=1;sp|Q7Z7F7|RM55_HUMAN 39S ribosomal protein L55, mitochondrial OS=Homo sapiens OX=9606 GN=MRPL55 PE=1 SV=1;tr|X6R631|X6R631_HUMAN 3	16.7885	16.2494	17.0917	16.4477	15.8529	16.6468	17.7115	17.2431	18.4254	18.5234	17.2147	A0A024R3R0		19.3635	19.5702	19.4139
A0A024R3R1	ARID4B	tr|A0A024R3R1|A0A024R3R1_HUMAN AT rich interactive domain 4B (RBP1-like), isoform CRA_d OS=Homo sapiens OX=9606 GN=ARID4B PE=4 SV=1;sp|Q4LE39|ARI4B_HUMAN AT-rich interactive domain-containing protein 4B OS=Homo sapiens OX=9606 GN=ARID4B PE=1 SV=2;tr|A0A024	3867800	3578900	3102000	3490300	3305100	3970600	3083500	3887300	3645200	3919400	3485900	39336000		6064200	5971600	5254200	5250600	5461500	6121500	7343500	4604900	4553300	5044400	5684600	61354300				A0A024R3R1	ARID4B	tr|A0A024R3R1|A0A024R3R1_HUMAN AT rich interactive domain 4B (RBP1-like), isoform CRA_d OS=Homo sapiens OX=9606 GN=ARID4B PE=4 SV=1;sp|Q4LE39|ARI4B_HUMAN AT-rich interactive domain-containing protein 4B OS=Homo sapiens OX=9606 GN=ARID4B PE=1 SV=2;tr|A0A024	21.8831	21.7711	21.5648	21.7349	21.6563	21.9209	21.5561	21.8903	21.7976	21.9022	21.7331	A0A024R3R1		22.5319	22.5097	22.325
A0A024R3R5	LBR	tr|A0A024R3R5|A0A024R3R5_HUMAN Lamin B receptor, isoform CRA_a OS=Homo sapiens OX=9606 GN=LBR PE=4 SV=1;sp|Q14739|LBR_HUMAN Lamin-B receptor OS=Homo sapiens OX=9606 GN=LBR PE=1 SV=2;tr|C9JXK0|C9JXK0_HUMAN Lamin-B receptor (Fragment) OS=Homo sapiens OX=9606	22117000	38090000	31055000	29655000	36651000	31708000	33236000	42784000	22824000	21736000	31895000	341751000		15901000	20942000	11588000	12499000	10607000	12419000	16657000	13407000	6240300	8707800	12250000	141218100				A0A024R3R5	LBR	tr|A0A024R3R5|A0A024R3R5_HUMAN Lamin B receptor, isoform CRA_a OS=Homo sapiens OX=9606 GN=LBR PE=4 SV=1;sp|Q14739|LBR_HUMAN Lamin-B receptor OS=Homo sapiens OX=9606 GN=LBR PE=1 SV=2;tr|C9JXK0|C9JXK0_HUMAN Lamin-B receptor (Fragment) OS=Homo sapiens OX=9606	24.3987	25.1829	24.8883	24.8218	25.1273	24.9183	24.9862	25.3506	24.444	24.3736	24.9268	A0A024R3R5		23.9226	24.3199	23.4661
A0A024R3S1	C1orf198	tr|A0A024R3S1|A0A024R3S1_HUMAN Chromosome 1 open reading frame 198, isoform CRA_a OS=Homo sapiens OX=9606 GN=C1orf198 PE=4 SV=1;sp|Q9H425|CA198_HUMAN Uncharacterized protein C1orf198 OS=Homo sapiens OX=9606 GN=C1orf198 PE=1 SV=1;tr|E5RFY9|E5RFY9_HUMAN Unch	0	0	0	0	0	0	0	0	0	0	0	0		282270	341950	207420	214580	205540	243510	281650	200730	194830	218510	214680	2605670				A0A024R3S1	C1orf198	tr|A0A024R3S1|A0A024R3S1_HUMAN Chromosome 1 open reading frame 198, isoform CRA_a OS=Homo sapiens OX=9606 GN=C1orf198 PE=4 SV=1;sp|Q9H425|CA198_HUMAN Uncharacterized protein C1orf198 OS=Homo sapiens OX=9606 GN=C1orf198 PE=1 SV=1;tr|E5RFY9|E5RFY9_HUMAN Unch	15.3299	15.1223	15.3688	14.6241	16.0936	15.8012	13.9528	15.6402	15.5362	15.0868	13.5709	A0A024R3S1		18.1067	18.3834	17.6622
A0A024R3T8	PARP1	tr|A0A024R3T8|A0A024R3T8_HUMAN Poly [ADP-ribose] polymerase OS=Homo sapiens OX=9606 GN=PARP1 PE=4 SV=1;sp|P09874|PARP1_HUMAN Poly [ADP-ribose] polymerase 1 OS=Homo sapiens OX=9606 GN=PARP1 PE=1 SV=4;tr|B2R5W3|B2R5W3_HUMAN Poly [ADP-ribose] polymerase OS=Ho	245590000	224830000	199430000	249690000	222300000	253340000	150140000	199650000	221280000	213280000	213180000	2392710000		250330000	264230000	226210000	233120000	224060000	264300000	226640000	164890000	172550000	188120000	221820000	2436270000				A0A024R3T8	PARP1	tr|A0A024R3T8|A0A024R3T8_HUMAN Poly [ADP-ribose] polymerase OS=Homo sapiens OX=9606 GN=PARP1 PE=4 SV=1;sp|P09874|PARP1_HUMAN Poly [ADP-ribose] polymerase 1 OS=Homo sapiens OX=9606 GN=PARP1 PE=1 SV=4;tr|B2R5W3|B2R5W3_HUMAN Poly [ADP-ribose] polymerase OS=Ho	27.8717	27.7443	27.5713	27.8956	27.7279	27.9165	27.1617	27.5729	27.7213	27.6682	27.6675	A0A024R3T8		27.8993	27.9772	27.7531
A0A024R3U8	FLJ22555	tr|A0A024R3U8|A0A024R3U8_HUMAN Uncharacterized protein OS=Homo sapiens OX=9606 GN=FLJ22555 PE=4 SV=1;sp|Q8WWC4|MAIP1_HUMAN m-AAA protease-interacting protein 1, mitochondrial OS=Homo sapiens OX=9606 GN=MAIP1 PE=1 SV=1;tr|H7C0V0|H7C0V0_HUMAN m-AAA protease-	3090800	2687200	3978200	3340300	2747400	3594500	4537600	3141300	6226300	7499400	4037000	44880000		1615900	1564600	1821400	1978200	1898400	1913300	2107700	1923500	4346300	4663700	2322100	26155100				A0A024R3U8	FLJ22555	tr|A0A024R3U8|A0A024R3U8_HUMAN Uncharacterized protein OS=Homo sapiens OX=9606 GN=FLJ22555 PE=4 SV=1;sp|Q8WWC4|MAIP1_HUMAN m-AAA protease-interacting protein 1, mitochondrial OS=Homo sapiens OX=9606 GN=MAIP1 PE=1 SV=1;tr|H7C0V0|H7C0V0_HUMAN m-AAA protease-	21.5595	21.3577	21.9237	21.6715	21.3896	21.7774	22.1135	21.5829	22.5699	22.8383	21.9449	A0A024R3U8		20.6239	20.5774	20.7966
A0A024R3V0	DNAPTP6	tr|A0A024R3V0|A0A024R3V0_HUMAN DNA polymerase-transactivated protein 6, isoform CRA_a OS=Homo sapiens OX=9606 GN=DNAPTP6 PE=4 SV=1;sp|Q9NUQ6|SPS2L_HUMAN SPATS2-like protein OS=Homo sapiens OX=9606 GN=SPATS2L PE=1 SV=2;tr|B8ZZZ7|B8ZZZ7_HUMAN DNA polymerase-	2275800	2463400	2498000	2934500	2821500	3139100	2912800	3329400	2956500	3445600	2760000	31536600		4444800	4554500	4265000	3851200	4126800	5387400	6026500	4322500	4858800	4792100	4521600	51151200				A0A024R3V0	DNAPTP6	tr|A0A024R3V0|A0A024R3V0_HUMAN DNA polymerase-transactivated protein 6, isoform CRA_a OS=Homo sapiens OX=9606 GN=DNAPTP6 PE=4 SV=1;sp|Q9NUQ6|SPS2L_HUMAN SPATS2-like protein OS=Homo sapiens OX=9606 GN=SPATS2L PE=1 SV=2;tr|B8ZZZ7|B8ZZZ7_HUMAN DNA polymerase-	21.1179	21.2322	21.2523	21.4847	21.428	21.5819	21.474	21.6668	21.4955	21.7163	21.3962	A0A024R3V0		22.0837	22.1189	22.0241
A0A024R3V4	PPIL3	tr|A0A024R3V4|A0A024R3V4_HUMAN Peptidyl-prolyl cis-trans isomerase OS=Homo sapiens OX=9606 GN=PPIL3 PE=2 SV=1;sp|Q9H2H8|PPIL3_HUMAN Peptidyl-prolyl cis-trans isomerase-like 3 OS=Homo sapiens OX=9606 GN=PPIL3 PE=1 SV=1;tr|H7BZ14|H7BZ14_HUMAN Peptidyl-prolyl	1388100	1670300	1626400	1626000	1384000	1858400	1399400	1560800	1444600	1570900	1673600	17202500		5936800	6334000	5747200	5712400	6096000	7157400	6289000	4635200	4419500	4649000	5695100	62671600				A0A024R3V4	PPIL3	tr|A0A024R3V4|A0A024R3V4_HUMAN Peptidyl-prolyl cis-trans isomerase OS=Homo sapiens OX=9606 GN=PPIL3 PE=2 SV=1;sp|Q9H2H8|PPIL3_HUMAN Peptidyl-prolyl cis-trans isomerase-like 3 OS=Homo sapiens OX=9606 GN=PPIL3 PE=1 SV=1;tr|H7BZ14|H7BZ14_HUMAN Peptidyl-prolyl	20.4047	20.6717	20.6333	20.6329	20.4004	20.8256	20.4164	20.5739	20.4622	20.5832	20.6745	A0A024R3V4		22.5013	22.5947	22.4544
A0A024R3V8	TSNAX	tr|A0A024R3V8|A0A024R3V8_HUMAN Translin-associated factor X, isoform CRA_c OS=Homo sapiens OX=9606 GN=TSNAX PE=4 SV=1;sp|Q99598|TSNAX_HUMAN Translin-associated protein X OS=Homo sapiens OX=9606 GN=TSNAX PE=1 SV=1;tr|C4P0D6|C4P0D6_HUMAN Disrupted in schizop	564470	572380	811310	768980	569870	746820	684360	646860	654980	750240	672040	7442310		1547300	1638300	1642600	1667300	1630600	1860800	1803000	1512100	1475300	1636700	1554400	17968400				A0A024R3V8	TSNAX	tr|A0A024R3V8|A0A024R3V8_HUMAN Translin-associated factor X, isoform CRA_c OS=Homo sapiens OX=9606 GN=TSNAX PE=4 SV=1;sp|Q99598|TSNAX_HUMAN Translin-associated protein X OS=Homo sapiens OX=9606 GN=TSNAX PE=1 SV=1;tr|C4P0D6|C4P0D6_HUMAN Disrupted in schizop	19.1065	19.1266	19.6299	19.5526	19.1203	19.5104	19.3844	19.3031	19.3211	19.517	19.3582	A0A024R3V8		20.5613	20.6438	20.6476
A0A024R3W2	TOMM20	tr|A0A024R3W2|A0A024R3W2_HUMAN Translocase of outer mitochondrial membrane 20 homolog (Yeast), isoform CRA_a OS=Homo sapiens OX=9606 GN=TOMM20 PE=3 SV=1;sp|Q15388|TOM20_HUMAN Mitochondrial import receptor subunit TOM20 homolog OS=Homo sapiens OX=9606 GN=TO	474860	516010	792740	560610	866700	416530	521580	541200	1116200	1011000	589280	7406710		326630	323880	188770	212790	198990	267480	261780	192260	439580	853210	383290	3648660				A0A024R3W2	TOMM20	tr|A0A024R3W2|A0A024R3W2_HUMAN Translocase of outer mitochondrial membrane 20 homolog (Yeast), isoform CRA_a OS=Homo sapiens OX=9606 GN=TOMM20 PE=3 SV=1;sp|Q15388|TOM20_HUMAN Mitochondrial import receptor subunit TOM20 homolog OS=Homo sapiens OX=9606 GN=TO	18.8571	18.977	19.5965	19.0966	19.7252	18.6681	18.9925	19.0458	20.0902	19.9474	19.1686	A0A024R3W2		18.3173	18.3051	17.5263
A0A024R3W4	GGPS1	tr|A0A024R3W4|A0A024R3W4_HUMAN Geranylgeranyl diphosphate synthase 1, isoform CRA_a OS=Homo sapiens OX=9606 GN=GGPS1 PE=3 SV=1;sp|O95749|GGPPS_HUMAN Geranylgeranyl pyrophosphate synthase OS=Homo sapiens OX=9606 GN=GGPS1 PE=1 SV=1;tr|A0A2R8Y7P7|A0A2R8Y7P7_H	84644	84004	128160	120260	93403	116140	85502	103650	99897	99130	100930	1115720		0	0	0	0	0	0	0	0	0	0	0	0				A0A024R3W4	GGPS1	tr|A0A024R3W4|A0A024R3W4_HUMAN Geranylgeranyl diphosphate synthase 1, isoform CRA_a OS=Homo sapiens OX=9606 GN=GGPS1 PE=3 SV=1;sp|O95749|GGPPS_HUMAN Geranylgeranyl pyrophosphate synthase OS=Homo sapiens OX=9606 GN=GGPS1 PE=1 SV=1;tr|A0A2R8Y7P7|A0A2R8Y7P7_H	16.3691	16.3582	16.9676	16.8758	16.5112	16.8255	16.3837	16.6614	16.6082	16.597	16.623	A0A024R3W4		14.4689	15.1311	14.6456
A0A024R3W7	EEF1B2	tr|A0A024R3W7|A0A024R3W7_HUMAN Eukaryotic translation elongation factor 1 beta 2, isoform CRA_a OS=Homo sapiens OX=9606 GN=EEF1B2 PE=3 SV=1;sp|P24534|EF1B_HUMAN Elongation factor 1-beta OS=Homo sapiens OX=9606 GN=EEF1B2 PE=1 SV=3	50553000	37022000	48680000	39912000	30654000	41457000	62870000	61521000	42588000	43694000	44265000	503216000		24466000	22344000	29874000	25958000	27161000	29068000	50085000	34854000	23523000	20746000	28664000	316743000				A0A024R3W7	EEF1B2	tr|A0A024R3W7|A0A024R3W7_HUMAN Eukaryotic translation elongation factor 1 beta 2, isoform CRA_a OS=Homo sapiens OX=9606 GN=EEF1B2 PE=3 SV=1;sp|P24534|EF1B_HUMAN Elongation factor 1-beta OS=Homo sapiens OX=9606 GN=EEF1B2 PE=1 SV=3	25.5913	25.1419	25.5368	25.2503	24.8696	25.3051	25.9059	25.8746	25.3439	25.3809	25.3997	A0A024R3W7		24.5443	24.4134	24.8324
A0A024R3X4	HSPD1	tr|A0A024R3X4|A0A024R3X4_HUMAN Epididymis secretory sperm binding protein OS=Homo sapiens OX=9606 GN=HSPD1 PE=2 SV=1;sp|P10809|CH60_HUMAN 60 kDa heat shock protein, mitochondrial OS=Homo sapiens OX=9606 GN=HSPD1 PE=1 SV=2;tr|B7Z597|B7Z597_HUMAN cDNA FLJ543	177860000	160040000	201780000	178230000	143070000	194470000	263970000	169670000	187630000	197200000	180220000	2054140000		136120000	131780000	137600000	151050000	136680000	151540000	170240000	154900000	185050000	168920000	141840000	1665720000				A0A024R3X4	HSPD1	tr|A0A024R3X4|A0A024R3X4_HUMAN Epididymis secretory sperm binding protein OS=Homo sapiens OX=9606 GN=HSPD1 PE=2 SV=1;sp|P10809|CH60_HUMAN 60 kDa heat shock protein, mitochondrial OS=Homo sapiens OX=9606 GN=HSPD1 PE=1 SV=2;tr|B7Z597|B7Z597_HUMAN cDNA FLJ543	27.4062	27.2539	27.5882	27.4092	27.0921	27.535	27.9758	27.3382	27.4833	27.5551	27.4252	A0A024R3X4		27.0203	26.9736	27.0359
A0A024R3Z2	SUMO1	tr|A0A024R3Z2|A0A024R3Z2_HUMAN Small ubiquitin-related modifier OS=Homo sapiens OX=9606 GN=SUMO1 PE=3 SV=1;sp|P63165|SUMO1_HUMAN Small ubiquitin-related modifier 1 OS=Homo sapiens OX=9606 GN=SUMO1 PE=1 SV=1;tr|B8ZZN6|B8ZZN6_HUMAN Small ubiquitin-related mo	6577700	8731700	5647600	8637400	6180900	8672900	6070500	5879100	4437800	4254000	5731700	70821300		2695300	5757400	2469500	4303100	2379500	3277900	4354600	1611900	1229200	1505800	2654600	32238800				A0A024R3Z2	SUMO1	tr|A0A024R3Z2|A0A024R3Z2_HUMAN Small ubiquitin-related modifier OS=Homo sapiens OX=9606 GN=SUMO1 PE=3 SV=1;sp|P63165|SUMO1_HUMAN Small ubiquitin-related modifier 1 OS=Homo sapiens OX=9606 GN=SUMO1 PE=1 SV=1;tr|B8ZZN6|B8ZZN6_HUMAN Small ubiquitin-related mo	22.6492	23.0578	22.4292	23.0422	22.5594	23.0481	22.5334	22.4872	22.0814	22.0204	22.4505	A0A024R3Z2		21.362	22.457	21.2358
A0A024R3Z6	BZW1	tr|A0A024R3Z6|A0A024R3Z6_HUMAN Basic leucine zipper and W2 domains 1, isoform CRA_a OS=Homo sapiens OX=9606 GN=BZW1 PE=4 SV=1;sp|Q7L1Q6|BZW1_HUMAN Basic leucine zipper and W2 domain-containing protein 1 OS=Homo sapiens OX=9606 GN=BZW1 PE=1 SV=1;tr|Q53FN7|Q	9671400	9703900	11304000	12338000	11244000	13102000	15929000	17014000	14857000	17275000	13340000	145778300		11038000	10910000	11461000	11297000	12091000	13622000	21241000	15970000	15870000	15830000	13446000	152776000				A0A024R3Z6	BZW1	tr|A0A024R3Z6|A0A024R3Z6_HUMAN Basic leucine zipper and W2 domains 1, isoform CRA_a OS=Homo sapiens OX=9606 GN=BZW1 PE=4 SV=1;sp|Q7L1Q6|BZW1_HUMAN Basic leucine zipper and W2 domain-containing protein 1 OS=Homo sapiens OX=9606 GN=BZW1 PE=1 SV=1;tr|Q53FN7|Q	23.2053	23.2101	23.4303	23.5566	23.4227	23.6433	23.9252	24.0202	23.8246	24.0422	23.6693	A0A024R3Z6		23.396	23.3791	23.4502
A0A024R406	KCTD18	tr|A0A024R406|A0A024R406_HUMAN Potassium channel tetramerisation domain containing 18, isoform CRA_a OS=Homo sapiens OX=9606 GN=KCTD18 PE=4 SV=1;tr|A8K4A2|A8K4A2_HUMAN cDNA FLJ76153, highly similar to Homo sapiens potassium channel tetramerisation domain c	341870	308690	269940	335150	308670	314220	205250	247140	276470	251550	242690	3101640		748430	822120	662930	649300	664310	795810	647750	464500	524570	575710	668360	7223790				A0A024R406	KCTD18	tr|A0A024R406|A0A024R406_HUMAN Potassium channel tetramerisation domain containing 18, isoform CRA_a OS=Homo sapiens OX=9606 GN=KCTD18 PE=4 SV=1;tr|A8K4A2|A8K4A2_HUMAN cDNA FLJ76153, highly similar to Homo sapiens potassium channel tetramerisation domain c	18.3831	18.2358	18.0423	18.3544	18.2357	18.2614	17.647	17.915	18.0768	17.9405	17.8888	A0A024R406		19.5135	19.649	19.3385
A0A024R407	MAP2	tr|A0A024R407|A0A024R407_HUMAN Microtubule-associated protein OS=Homo sapiens OX=9606 GN=MAP2 PE=4 SV=1;sp|P11137|MTAP2_HUMAN Microtubule-associated protein 2 OS=Homo sapiens OX=9606 GN=MAP2 PE=1 SV=4;tr|A8K5Y1|A8K5Y1_HUMAN Microtubule-associated protein O	10750000	9667300	9370100	10034000	9325000	11829000	5745400	6321700	6016300	6321000	8485800	93865600		12475000	13060000	10730000	10613000	12114000	13638000	8745500	6452300	6481200	6583800	10182000	111074800				A0A024R407	MAP2	tr|A0A024R407|A0A024R407_HUMAN Microtubule-associated protein OS=Homo sapiens OX=9606 GN=MAP2 PE=4 SV=1;sp|P11137|MTAP2_HUMAN Microtubule-associated protein 2 OS=Homo sapiens OX=9606 GN=MAP2 PE=1 SV=4;tr|A8K5Y1|A8K5Y1_HUMAN Microtubule-associated protein O	23.3578	23.2047	23.1596	23.2584	23.1527	23.4958	22.454	22.5919	22.5204	22.5917	23.0166	A0A024R407		23.5725	23.6387	23.3551
A0A024R411	ORC2L	tr|A0A024R411|A0A024R411_HUMAN Origin recognition complex, subunit 2-like (Yeast), isoform CRA_a OS=Homo sapiens OX=9606 GN=ORC2L PE=4 SV=1;sp|Q13416|ORC2_HUMAN Origin recognition complex subunit 2 OS=Homo sapiens OX=9606 GN=ORC2 PE=1 SV=2;tr|B4DYU9|B4DYU9	9116100	7747600	7328300	8621300	8195900	9561100	5586200	7516700	7962000	7882300	7828000	87345500		4477200	4985200	4058900	3792400	4132500	4658800	4355300	2949000	3249200	3544700	3816800	44020000				A0A024R411	ORC2L	tr|A0A024R411|A0A024R411_HUMAN Origin recognition complex, subunit 2-like (Yeast), isoform CRA_a OS=Homo sapiens OX=9606 GN=ORC2L PE=4 SV=1;sp|Q13416|ORC2_HUMAN Origin recognition complex subunit 2 OS=Homo sapiens OX=9606 GN=ORC2 PE=1 SV=2;tr|B4DYU9|B4DYU9	23.12	22.8853	22.805	23.0395	22.9665	23.1887	22.4134	22.8417	22.9247	22.9102	22.9002	A0A024R411		22.0942	22.2492	21.9527
A0A024R413	NDUFB3	tr|A0A024R413|A0A024R413_HUMAN NADH dehydrogenase (Ubiquinone) 1 beta subcomplex, 3, 12kDa, isoform CRA_a OS=Homo sapiens OX=9606 GN=NDUFB3 PE=4 SV=1;sp|O43676|NDUB3_HUMAN NADH dehydrogenase [ubiquinone] 1 beta subcomplex subunit 3 OS=Homo sapiens OX=9606	661270	1001500	1482900	1620200	2099500	1377000	1486400	1473400	1439100	1940900	1322100	15904270		921020	1070200	879110	1185000	908770	1083000	1207200	1234900	1343400	1811000	1159500	12803100				A0A024R413	NDUFB3	tr|A0A024R413|A0A024R413_HUMAN NADH dehydrogenase (Ubiquinone) 1 beta subcomplex, 3, 12kDa, isoform CRA_a OS=Homo sapiens OX=9606 GN=NDUFB3 PE=4 SV=1;sp|O43676|NDUB3_HUMAN NADH dehydrogenase [ubiquinone] 1 beta subcomplex subunit 3 OS=Homo sapiens OX=9606	19.3349	19.9337	20.5	20.6277	21.0016	20.3931	20.5034	20.4907	20.4567	20.8883	20.3344	A0A024R413		19.8129	20.0294	19.7457
A0A024R415	PNKD	tr|A0A024R415|A0A024R415_HUMAN Paroxysmal nonkinesiogenic dyskinesia, isoform CRA_a OS=Homo sapiens OX=9606 GN=PNKD PE=3 SV=1;sp|Q8N490|PNKD_HUMAN Probable hydrolase PNKD OS=Homo sapiens OX=9606 GN=PNKD PE=1 SV=2;tr|Q96P23|Q96P23_HUMAN Myofibrillogenesis r	234680	208430	238790	269970	290470	303040	222610	203550	332710	343270	255890	2903410		85281	95377	101240	108130	123510	135740	106320	57836	164320	199070	115790	1292614				A0A024R415	PNKD	tr|A0A024R415|A0A024R415_HUMAN Paroxysmal nonkinesiogenic dyskinesia, isoform CRA_a OS=Homo sapiens OX=9606 GN=PNKD PE=3 SV=1;sp|Q8N490|PNKD_HUMAN Probable hydrolase PNKD OS=Homo sapiens OX=9606 GN=PNKD PE=1 SV=2;tr|Q96P23|Q96P23_HUMAN Myofibrillogenesis r	17.8403	17.6692	17.8654	18.0424	18.148	18.2091	17.7642	17.635	18.3439	18.389	17.9652	A0A024R415		16.3799	16.5414	16.6274
A0A024R433	IGFBP5	tr|A0A024R433|A0A024R433_HUMAN Insulin-like growth factor binding protein 5, isoform CRA_a OS=Homo sapiens OX=9606 GN=IGFBP5 PE=4 SV=1;sp|P24593|IBP5_HUMAN Insulin-like growth factor-binding protein 5 OS=Homo sapiens OX=9606 GN=IGFBP5 PE=1 SV=1;tr|C9JXX4|C	3721200	3787000	3815900	4438700	3694100	4422000	5504500	3494400	5047000	5681400	4188500	47794700		3076500	3085000	3327100	4186300	3100100	3935600	4105000	2978800	6984600	5834000	3568000	44181000				A0A024R433	IGFBP5	tr|A0A024R433|A0A024R433_HUMAN Insulin-like growth factor binding protein 5, isoform CRA_a OS=Homo sapiens OX=9606 GN=IGFBP5 PE=4 SV=1;sp|P24593|IBP5_HUMAN Insulin-like growth factor-binding protein 5 OS=Homo sapiens OX=9606 GN=IGFBP5 PE=1 SV=1;tr|C9JXX4|C	21.8273	21.8526	21.8636	22.0817	21.8168	22.0763	22.3922	21.7366	22.267	22.4378	21.998	A0A024R433		21.5529	21.5568	21.6658
A0A024R442	DNPEP	tr|A0A024R442|A0A024R442_HUMAN Aspartyl aminopeptidase, isoform CRA_b OS=Homo sapiens OX=9606 GN=DNPEP PE=1 SV=1;sp|Q9ULA0|DNPEP_HUMAN Aspartyl aminopeptidase OS=Homo sapiens OX=9606 GN=DNPEP PE=1 SV=1;tr|Q53SB6|Q53SB6_HUMAN Uncharacterized protein DNPEP O	0	0	0	0	0	0	0	0	0	0	0	0		427030	410240	454280	510420	440260	477630	380150	321150	357450	377200	401950	4557760				A0A024R442	DNPEP	tr|A0A024R442|A0A024R442_HUMAN Aspartyl aminopeptidase, isoform CRA_b OS=Homo sapiens OX=9606 GN=DNPEP PE=1 SV=1;sp|Q9ULA0|DNPEP_HUMAN Aspartyl aminopeptidase OS=Homo sapiens OX=9606 GN=DNPEP PE=1 SV=1;tr|Q53SB6|Q53SB6_HUMAN Uncharacterized protein DNPEP O	15.8279	16.1344	13.9553	15.6592	14.2382	15.5706	16.4186	15.7001	16.0945	14.0426	15.3618	A0A024R442		18.704	18.6461	18.7932
A0A024R443	DNPEP	tr|A0A024R443|A0A024R443_HUMAN Aspartyl aminopeptidase, isoform CRA_a OS=Homo sapiens OX=9606 GN=DNPEP PE=3 SV=1	2111600	1859200	2691900	2311800	1826600	2444700	2056600	1840900	1920200	2094400	2216100	23374000		1287000	1282500	1258800	1327900	1220700	1340900	1166600	1015300	956120	976690	1081100	12913610				A0A024R443	DNPEP	tr|A0A024R443|A0A024R443_HUMAN Aspartyl aminopeptidase, isoform CRA_a OS=Homo sapiens OX=9606 GN=DNPEP PE=3 SV=1	21.0099	20.8263	21.3602	21.1406	20.8007	21.2212	20.9718	20.812	20.8728	20.9981	21.0796	A0A024R443		20.2956	20.2905	20.2636
A0A024R462	FN1	tr|A0A024R462|A0A024R462_HUMAN Fibronectin 1, isoform CRA_n OS=Homo sapiens OX=9606 GN=FN1 PE=4 SV=1;tr|A0A384MR03|A0A384MR03_HUMAN Epididymis secretory sperm binding protein OS=Homo sapiens OX=9606 PE=2 SV=1;tr|B7ZLE5|B7ZLE5_HUMAN FN1 protein OS=Homo sapi	6425100	6362900	4831500	5600900	4413800	6072000	11744000	6542400	6134300	6365600	6404400	70896900		6304600	6454900	5082100	4833000	4576900	5961200	8004400	6662400	8579300	7185100	6115600	69759500				A0A024R462	FN1	tr|A0A024R462|A0A024R462_HUMAN Fibronectin 1, isoform CRA_n OS=Homo sapiens OX=9606 GN=FN1 PE=4 SV=1;tr|A0A384MR03|A0A384MR03_HUMAN Epididymis secretory sperm binding protein OS=Homo sapiens OX=9606 PE=2 SV=1;tr|B7ZLE5|B7ZLE5_HUMAN FN1 protein OS=Homo sapi	22.6153	22.6013	22.204	22.4172	22.0736	22.5337	23.4854	22.6414	22.5485	22.6019	22.6106	A0A024R462		22.588	22.622	22.277
A0A024R464	ANKZF1	tr|A0A024R464|A0A024R464_HUMAN Ankyrin repeat and zinc finger domain containing 1, isoform CRA_b OS=Homo sapiens OX=9606 GN=ANKZF1 PE=4 SV=1;sp|Q9H8Y5|ANKZ1_HUMAN Ankyrin repeat and zinc finger domain-containing protein 1 OS=Homo sapiens OX=9606 GN=ANKZF1	534140	575240	657590	633240	645250	758510	636550	619630	584780	684140	670640	6999710		479670	461320	399520	335960	483670	506660	472620	391680	370590	402690	459440	4763820				A0A024R464	ANKZF1	tr|A0A024R464|A0A024R464_HUMAN Ankyrin repeat and zinc finger domain containing 1, isoform CRA_b OS=Homo sapiens OX=9606 GN=ANKZF1 PE=4 SV=1;sp|Q9H8Y5|ANKZ1_HUMAN Ankyrin repeat and zinc finger domain-containing protein 1 OS=Homo sapiens OX=9606 GN=ANKZF1	19.0269	19.1338	19.3268	19.2724	19.2995	19.5328	19.2799	19.241	19.1575	19.3839	19.3552	A0A024R464		18.8717	18.8154	18.6079
A0A024R473	MRPL44	tr|A0A024R473|A0A024R473_HUMAN Mitochondrial ribosomal protein L44, isoform CRA_a OS=Homo sapiens OX=9606 GN=MRPL44 PE=4 SV=1;sp|Q9H9J2|RM44_HUMAN 39S ribosomal protein L44, mitochondrial OS=Homo sapiens OX=9606 GN=MRPL44 PE=1 SV=1	4197100	3872500	5593400	4898000	3449800	4702800	9396500	5759600	13880000	15538000	6845200	78132900		3442900	3398600	3746100	4420100	3598200	3830200	5299500	4926000	11147000	10262000	5303600	59374200				A0A024R473	MRPL44	tr|A0A024R473|A0A024R473_HUMAN Mitochondrial ribosomal protein L44, isoform CRA_a OS=Homo sapiens OX=9606 GN=MRPL44 PE=4 SV=1;sp|Q9H9J2|RM44_HUMAN 39S ribosomal protein L44, mitochondrial OS=Homo sapiens OX=9606 GN=MRPL44 PE=1 SV=1	22.001	21.8848	22.4153	22.2238	21.7181	22.1651	23.1637	22.4575	23.7265	23.8893	22.7067	A0A024R473		21.7152	21.6965	21.837
A0A024R475	CUL3	tr|A0A024R475|A0A024R475_HUMAN Cullin 3, isoform CRA_a OS=Homo sapiens OX=9606 GN=CUL3 PE=3 SV=1;sp|Q13618|CUL3_HUMAN Cullin-3 OS=Homo sapiens OX=9606 GN=CUL3 PE=1 SV=2;tr|Q53S54|Q53S54_HUMAN Uncharacterized protein CUL3 (Fragment) OS=Homo sapiens OX=9606	33854000	30822000	28033000	32744000	28780000	33033000	30179000	32954000	31145000	31437000	30253000	343234000		25960000	26629000	23167000	23583000	23268000	25920000	27047000	20900000	19336000	20155000	23063000	259028000				A0A024R475	CUL3	tr|A0A024R475|A0A024R475_HUMAN Cullin 3, isoform CRA_a OS=Homo sapiens OX=9606 GN=CUL3 PE=3 SV=1;sp|Q13618|CUL3_HUMAN Cullin-3 OS=Homo sapiens OX=9606 GN=CUL3 PE=1 SV=2;tr|Q53S54|Q53S54_HUMAN Uncharacterized protein CUL3 (Fragment) OS=Homo sapiens OX=9606	25.0128	24.8775	24.7406	24.9647	24.7786	24.9774	24.847	24.9739	24.8925	24.906	24.8506	A0A024R475		24.6298	24.6665	24.4656
A0A024R482	GMPPA	tr|A0A024R482|A0A024R482_HUMAN Epididymis secretory sperm binding protein OS=Homo sapiens OX=9606 GN=GMPPA PE=2 SV=1;sp|Q96IJ6|GMPPA_HUMAN Mannose-1-phosphate guanyltransferase alpha OS=Homo sapiens OX=9606 GN=GMPPA PE=1 SV=1;tr|A0A087WUI8|A0A087WUI8_HUMAN	2428500	2186500	2922500	2687200	1952600	2615900	1953300	1751300	1816000	1999600	2162500	24475900		1488700	1620700	1736200	1752300	1539100	1754200	1476800	1157100	1065500	1208900	1397500	16197000				A0A024R482	GMPPA	tr|A0A024R482|A0A024R482_HUMAN Epididymis secretory sperm binding protein OS=Homo sapiens OX=9606 GN=GMPPA PE=2 SV=1;sp|Q96IJ6|GMPPA_HUMAN Mannose-1-phosphate guanyltransferase alpha OS=Homo sapiens OX=9606 GN=GMPPA PE=1 SV=1;tr|A0A087WUI8|A0A087WUI8_HUMAN	21.2116	21.0602	21.4788	21.3577	20.897	21.3189	20.8975	20.74	20.7923	20.9313	21.0443	A0A024R482		20.5056	20.6282	20.7275
A0A024R491	C2orf33	tr|A0A024R491|A0A024R491_HUMAN Chromosome 2 open reading frame 33, isoform CRA_a OS=Homo sapiens OX=9606 GN=C2orf33 PE=4 SV=1;sp|Q9GZY8|MFF_HUMAN Mitochondrial fission factor OS=Homo sapiens OX=9606 GN=MFF PE=1 SV=1;tr|A0A0A0MS29|A0A0A0MS29_HUMAN Mitochond	224520	217070	310030	272140	211030	238790	297850	236640	828110	827200	331450	3994830		993220	1073800	1018900	1064400	1048700	1101300	1164200	1011100	1765000	2690000	1241100	14171720				A0A024R491	C2orf33	tr|A0A024R491|A0A024R491_HUMAN Chromosome 2 open reading frame 33, isoform CRA_a OS=Homo sapiens OX=9606 GN=C2orf33 PE=4 SV=1;sp|Q9GZY8|MFF_HUMAN Mitochondrial fission factor OS=Homo sapiens OX=9606 GN=MFF PE=1 SV=1;tr|A0A0A0MS29|A0A0A0MS29_HUMAN Mitochond	17.7765	17.7278	18.242	18.054	17.6871	17.8654	18.1842	17.8523	19.6595	19.6579	18.3384	A0A024R491		19.9218	20.0343	19.9586
A0A024R496	CAB39	tr|A0A024R496|A0A024R496_HUMAN Calcium binding protein 39, isoform CRA_a OS=Homo sapiens OX=9606 GN=CAB39 PE=4 SV=1;sp|Q9Y376|CAB39_HUMAN Calcium-binding protein 39 OS=Homo sapiens OX=9606 GN=CAB39 PE=1 SV=1;tr|Q7Z4X0|Q7Z4X0_HUMAN MO25-like protein OS=Homo	9016100	9762300	9696400	10369000	8534400	10211000	8260100	9390900	10288000	11044000	9682800	106255000		9231500	9392400	9191300	8918800	8798000	9682800	10308000	7222900	8643100	9429700	8853000	99671500				A0A024R496	CAB39	tr|A0A024R496|A0A024R496_HUMAN Calcium binding protein 39, isoform CRA_a OS=Homo sapiens OX=9606 GN=CAB39 PE=4 SV=1;sp|Q9Y376|CAB39_HUMAN Calcium-binding protein 39 OS=Homo sapiens OX=9606 GN=CAB39 PE=1 SV=1;tr|Q7Z4X0|Q7Z4X0_HUMAN MO25-like protein OS=Homo	23.1041	23.2188	23.209	23.3058	23.0249	23.2836	22.9777	23.1628	23.2945	23.3968	23.207	A0A024R496		23.1381	23.1631	23.1318
A0A024R499	IRS1	tr|A0A024R499|A0A024R499_HUMAN Insulin receptor substrate 1, isoform CRA_a OS=Homo sapiens OX=9606 GN=IRS1 PE=4 SV=1;sp|P35568|IRS1_HUMAN Insulin receptor substrate 1 OS=Homo sapiens OX=9606 GN=IRS1 PE=1 SV=1	111640	99724	98716	125320	115120	134250	133610	97100	118030	132620	112880	1279010		43706	33815	34913	34325	36608	33116	41539	20752	34274	45878	33558	392484				A0A024R499	IRS1	tr|A0A024R499|A0A024R499_HUMAN Insulin receptor substrate 1, isoform CRA_a OS=Homo sapiens OX=9606 GN=IRS1 PE=4 SV=1;sp|P35568|IRS1_HUMAN Insulin receptor substrate 1 OS=Homo sapiens OX=9606 GN=IRS1 PE=1 SV=1	16.7685	16.6057	16.591	16.9353	16.8128	17.0346	17.0277	16.5672	16.8488	17.0169	16.7844	A0A024R499		15.4155	15.0454	15.0915
A0A024R4A0	NCL	tr|A0A024R4A0|A0A024R4A0_HUMAN Nucleolin, isoform CRA_b OS=Homo sapiens OX=9606 GN=NCL PE=4 SV=1;sp|P19338|NUCL_HUMAN Nucleolin OS=Homo sapiens OX=9606 GN=NCL PE=1 SV=3;tr|B3KTP9|B3KTP9_HUMAN cDNA FLJ38578 fis, clone HCHON2007674, highly similar to NUCLEOL	239830000	263240000	276240000	340910000	283660000	364450000	373450000	363310000	293970000	335700000	304040000	3438800000		282990000	292040000	274660000	269850000	281620000	353170000	372390000	308970000	282170000	289970000	284990000	3292820000				A0A024R4A0	NCL	tr|A0A024R4A0|A0A024R4A0_HUMAN Nucleolin, isoform CRA_b OS=Homo sapiens OX=9606 GN=NCL PE=4 SV=1;sp|P19338|NUCL_HUMAN Nucleolin OS=Homo sapiens OX=9606 GN=NCL PE=1 SV=3;tr|B3KTP9|B3KTP9_HUMAN cDNA FLJ38578 fis, clone HCHON2007674, highly similar to NUCLEOL	27.8374	27.9718	28.0413	28.3448	28.0796	28.4411	28.4763	28.4366	28.1311	28.3226	28.1797	A0A024R4A0		28.0762	28.1216	28.0331
A0A024R4A5	TNRC15	tr|A0A024R4A5|A0A024R4A5_HUMAN Trinucleotide repeat containing 15, isoform CRA_a OS=Homo sapiens OX=9606 GN=TNRC15 PE=4 SV=1;sp|Q6Y7W6|GGYF2_HUMAN GRB10-interacting GYF protein 2 OS=Homo sapiens OX=9606 GN=GIGYF2 PE=1 SV=1;tr|I1E4Y6|I1E4Y6_HUMAN GRB10-inte	2855600	3816700	3499400	4564000	5045200	5571000	3986200	5305800	3950700	5167600	4540600	48302800		6509700	6551400	6409900	5986200	6787900	8115400	8229400	6974400	6531300	7074700	6689200	75859500				A0A024R4A5	TNRC15	tr|A0A024R4A5|A0A024R4A5_HUMAN Trinucleotide repeat containing 15, isoform CRA_a OS=Homo sapiens OX=9606 GN=TNRC15 PE=4 SV=1;sp|Q6Y7W6|GGYF2_HUMAN GRB10-interacting GYF protein 2 OS=Homo sapiens OX=9606 GN=GIGYF2 PE=1 SV=1;tr|I1E4Y6|I1E4Y6_HUMAN GRB10-inte	21.4454	21.8639	21.7387	22.1219	22.2665	22.4095	21.9266	22.3391	21.9137	22.3011	22.1145	A0A024R4A5		22.6342	22.6434	22.6119
A0A024R4C8	DFFB	tr|A0A024R4C8|A0A024R4C8_HUMAN DNAation factor, 40kDa, beta polypeptide (Caspase-activated DNase), isoform CRA_b OS=Homo sapiens OX=9606 GN=DFFB PE=4 SV=1;sp|O76075|DFFB_HUMAN DNA fragmentation factor subunit beta OS=Homo sapiens OX=9606 GN=DFFB PE=1 SV=1;	187740	176260	161260	183830	170280	160480	137750	162740	150990	167690	160320	1819340		98732	88149	101640	115730	91909	87466	123380	111760	72272	71579	85996	1048613				A0A024R4C8	DFFB	tr|A0A024R4C8|A0A024R4C8_HUMAN DNAation factor, 40kDa, beta polypeptide (Caspase-activated DNase), isoform CRA_b OS=Homo sapiens OX=9606 GN=DFFB PE=4 SV=1;sp|O76075|DFFB_HUMAN DNA fragmentation factor subunit beta OS=Homo sapiens OX=9606 GN=DFFB PE=1 SV=1;	17.5184	17.4273	17.299	17.488	17.3776	17.292	17.0717	17.3122	17.2041	17.3554	17.2906	A0A024R4C8		16.5912	16.4277	16.6331
A0A024R4E5	HDLBP	tr|A0A024R4E5|A0A024R4E5_HUMAN High density lipoprotein binding protein (Vigilin), isoform CRA_a OS=Homo sapiens OX=9606 GN=HDLBP PE=1 SV=1;sp|Q00341|VIGLN_HUMAN Vigilin OS=Homo sapiens OX=9606 GN=HDLBP PE=1 SV=2;tr|B2R5V9|B2R5V9_HUMAN cDNA, FLJ92652, high	39010000	48251000	38814000	55423000	55564000	59251000	30104000	36591000	37350000	42970000	44769000	488097000		53866000	57876000	53566000	51458000	53536000	66362000	43110000	32789000	43434000	47124000	48913000	552034000				A0A024R4E5	HDLBP	tr|A0A024R4E5|A0A024R4E5_HUMAN High density lipoprotein binding protein (Vigilin), isoform CRA_a OS=Homo sapiens OX=9606 GN=HDLBP PE=1 SV=1;sp|Q00341|VIGLN_HUMAN Vigilin OS=Homo sapiens OX=9606 GN=HDLBP PE=1 SV=2;tr|B2R5V9|B2R5V9_HUMAN cDNA, FLJ92652, high	25.2173	25.5241	25.2101	25.724	25.7276	25.8203	24.8435	25.125	25.1546	25.3568	25.416	A0A024R4E5		25.6829	25.7865	25.6748
A0A024R4E7	PEX11B	tr|A0A024R4E7|A0A024R4E7_HUMAN Peroxisomal biogenesis factor 11B, isoform CRA_a OS=Homo sapiens OX=9606 GN=PEX11B PE=4 SV=1;sp|O96011|PX11B_HUMAN Peroxisomal membrane protein 11B OS=Homo sapiens OX=9606 GN=PEX11B PE=1 SV=1;tr|B3KSS3|B3KSS3_HUMAN cDNA FLJ36	993490	1020900	1439700	1357500	1172600	1462500	1780700	1461800	2826600	2687500	1691600	17894890		766000	772160	747560	835260	844030	903880	954620	1056800	1569800	2321400	1042300	11813810				A0A024R4E7	PEX11B	tr|A0A024R4E7|A0A024R4E7_HUMAN Peroxisomal biogenesis factor 11B, isoform CRA_a OS=Homo sapiens OX=9606 GN=PEX11B PE=4 SV=1;sp|O96011|PX11B_HUMAN Peroxisomal membrane protein 11B OS=Homo sapiens OX=9606 GN=PEX11B PE=1 SV=1;tr|B3KSS3|B3KSS3_HUMAN cDNA FLJ36	19.9221	19.9614	20.4573	20.3725	20.1613	20.48	20.764	20.4793	21.4306	21.3578	20.69	A0A024R4E7		19.547	19.5585	19.5118
A0A024R4F1	ENO1	tr|A0A024R4F1|A0A024R4F1_HUMAN Enolase 1, (Alpha), isoform CRA_a OS=Homo sapiens OX=9606 GN=ENO1 PE=2 SV=1;sp|P06733|ENOA_HUMAN Alpha-enolase OS=Homo sapiens OX=9606 GN=ENO1 PE=1 SV=2;tr|A0A2R8Y6G6|A0A2R8Y6G6_HUMAN Alpha-enolase OS=Homo sapiens OX=9606 GN=	182690000	170600000	238040000	199030000	146420000	196430000	156870000	142540000	142920000	139210000	171330000	1886080000		189300000	183610000	205090000	216520000	185930000	200870000	174010000	141320000	118640000	130710000	162780000	1908780000				A0A024R4F1	ENO1	tr|A0A024R4F1|A0A024R4F1_HUMAN Enolase 1, (Alpha), isoform CRA_a OS=Homo sapiens OX=9606 GN=ENO1 PE=2 SV=1;sp|P06733|ENOA_HUMAN Alpha-enolase OS=Homo sapiens OX=9606 GN=ENO1 PE=1 SV=2;tr|A0A2R8Y6G6|A0A2R8Y6G6_HUMAN Alpha-enolase OS=Homo sapiens OX=9606 GN=	27.4448	27.346	27.8266	27.5684	27.1255	27.5494	27.225	27.0868	27.0906	27.0527	27.3522	A0A024R4F1		27.4961	27.4521	27.6117
A0A024R4F4	POLD1	tr|A0A024R4F4|A0A024R4F4_HUMAN DNA polymerase OS=Homo sapiens OX=9606 GN=POLD1 PE=3 SV=1;sp|P28340|DPOD1_HUMAN DNA polymerase delta catalytic subunit OS=Homo sapiens OX=9606 GN=POLD1 PE=1 SV=2;tr|Q308M6|Q308M6_HUMAN DNA polymerase OS=Homo sapiens OX=9606 P	609270	522750	616360	631460	556780	662470	590310	541110	463340	524510	594530	6312890		1419600	1425300	1398300	1407700	1408100	1555700	1521900	1125700	990490	1141600	1292600	14686990				A0A024R4F4	POLD1	tr|A0A024R4F4|A0A024R4F4_HUMAN DNA polymerase OS=Homo sapiens OX=9606 GN=POLD1 PE=3 SV=1;sp|P28340|DPOD1_HUMAN DNA polymerase delta catalytic subunit OS=Homo sapiens OX=9606 GN=POLD1 PE=1 SV=2;tr|Q308M6|Q308M6_HUMAN DNA polymerase OS=Homo sapiens OX=9606 P	19.2167	18.9958	19.2334	19.2683	19.0867	19.3375	19.1711	19.0456	18.8217	19.0006	19.1814	A0A024R4F4		20.4371	20.4428	20.4152
A0A024R4F6	ICMT	tr|A0A024R4F6|A0A024R4F6_HUMAN Protein-S-isoprenylcysteine O-methyltransferase OS=Homo sapiens OX=9606 GN=ICMT PE=3 SV=1;sp|O60725|ICMT_HUMAN Protein-S-isoprenylcysteine O-methyltransferase OS=Homo sapiens OX=9606 GN=ICMT PE=1 SV=1;tr|B3KS61|B3KS61_HUMAN P	239430	192630	285310	248850	212120	287960	305790	264910	469570	451400	309590	3267560		375480	1108600	726230	103690	128200	1167900	515330	61715	1120100	543860	721940	6573045				A0A024R4F6	ICMT	tr|A0A024R4F6|A0A024R4F6_HUMAN Protein-S-isoprenylcysteine O-methyltransferase OS=Homo sapiens OX=9606 GN=ICMT PE=3 SV=1;sp|O60725|ICMT_HUMAN Protein-S-isoprenylcysteine O-methyltransferase OS=Homo sapiens OX=9606 GN=ICMT PE=1 SV=1;tr|B3KS61|B3KS61_HUMAN P	17.8692	17.5555	18.1222	17.9249	17.6945	18.1355	18.2222	18.0151	18.841	18.784	18.24	A0A024R4F6		18.5184	20.0803	19.4701
A0A024R4G1	LRRC47	tr|A0A024R4G1|A0A024R4G1_HUMAN Leucine rich repeat containing 47, isoform CRA_a OS=Homo sapiens OX=9606 GN=LRRC47 PE=4 SV=1;sp|Q8N1G4|LRC47_HUMAN Leucine-rich repeat-containing protein 47 OS=Homo sapiens OX=9606 GN=LRRC47 PE=1 SV=1	7482200	8416000	9067300	10282000	8691500	10373000	10459000	9283000	8697400	9987900	9039900	101779200		10777000	10935000	10687000	12713000	10795000	13172000	12527000	11680000	10865000	10406000	11432000	125989000				A0A024R4G1	LRRC47	tr|A0A024R4G1|A0A024R4G1_HUMAN Leucine rich repeat containing 47, isoform CRA_a OS=Homo sapiens OX=9606 GN=LRRC47 PE=4 SV=1;sp|Q8N1G4|LRC47_HUMAN Leucine-rich repeat-containing protein 47 OS=Homo sapiens OX=9606 GN=LRRC47 PE=1 SV=1	22.835	23.0047	23.1122	23.2936	23.0512	23.3063	23.3182	23.1462	23.0522	23.2517	23.1079	A0A024R4G1		23.3615	23.3825	23.3494
A0A024R4I7	LZIC	tr|A0A024R4I7|A0A024R4I7_HUMAN Leucine zipper and CTNNBIP1 domain containing, isoform CRA_a OS=Homo sapiens OX=9606 GN=LZIC PE=4 SV=1;sp|Q8WZA0|LZIC_HUMAN Protein LZIC OS=Homo sapiens OX=9606 GN=LZIC PE=1 SV=1;tr|K7ES95|K7ES95_HUMAN Protein LZIC (Fragment)	2694900	2546000	2271700	2908200	2474200	2643100	2079800	2330200	2434300	2424200	2482000	27288600		0	0	0	0	0	0	0	0	0	0	0	0				A0A024R4I7	LZIC	tr|A0A024R4I7|A0A024R4I7_HUMAN Leucine zipper and CTNNBIP1 domain containing, isoform CRA_a OS=Homo sapiens OX=9606 GN=LZIC PE=4 SV=1;sp|Q8WZA0|LZIC_HUMAN Protein LZIC OS=Homo sapiens OX=9606 GN=LZIC PE=1 SV=1;tr|K7ES95|K7ES95_HUMAN Protein LZIC (Fragment)	21.3618	21.2798	21.1153	21.4717	21.2385	21.3338	20.988	21.152	21.2151	21.2091	21.2431	A0A024R4I7		15.1802	14.7113	15.5013
A0A024R4M0	RPS9	tr|A0A024R4M0|A0A024R4M0_HUMAN 40S ribosomal protein S9 OS=Homo sapiens OX=9606 GN=RPS9 PE=1 SV=1;sp|P46781|RS9_HUMAN 40S ribosomal protein S9 OS=Homo sapiens OX=9606 GN=RPS9 PE=1 SV=3;tr|A5D904|A5D904_HUMAN RPS9 protein (Fragment) OS=Homo sapiens OX=9606	20658000	29159000	32046000	40367000	38707000	44980000	34289000	37169000	27585000	34870000	34275000	374105000		66149000	68667000	71470000	74480000	71904000	88482000	78619000	72333000	66663000	68054000	69651000	796472000				A0A024R4M0	RPS9	tr|A0A024R4M0|A0A024R4M0_HUMAN 40S ribosomal protein S9 OS=Homo sapiens OX=9606 GN=RPS9 PE=1 SV=1;sp|P46781|RS9_HUMAN 40S ribosomal protein S9 OS=Homo sapiens OX=9606 GN=RPS9 PE=1 SV=3;tr|A5D904|A5D904_HUMAN RPS9 protein (Fragment) OS=Homo sapiens OX=9606	24.3002	24.7974	24.9336	25.2667	25.2061	25.4228	25.0312	25.1476	24.7174	25.0555	25.0307	A0A024R4M0		25.9792	26.0331	26.0908
A0A024R4N9	TSEN34	tr|A0A024R4N9|A0A024R4N9_HUMAN tRNA-splicing endonuclease subunit Sen34 OS=Homo sapiens OX=9606 GN=TSEN34 PE=1 SV=1;sp|Q9BSV6|SEN34_HUMAN tRNA-splicing endonuclease subunit Sen34 OS=Homo sapiens OX=9606 GN=TSEN34 PE=1 SV=1;tr|B4DT51|B4DT51_HUMAN tRNA-splic	98162	108600	120610	106300	79651	114390	73678	68098	93255	98469	78113	1039326		491050	493120	477860	466030	500670	583720	508160	445090	459000	467540	483120	5375360				A0A024R4N9	TSEN34	tr|A0A024R4N9|A0A024R4N9_HUMAN tRNA-splicing endonuclease subunit Sen34 OS=Homo sapiens OX=9606 GN=TSEN34 PE=1 SV=1;sp|Q9BSV6|SEN34_HUMAN tRNA-splicing endonuclease subunit Sen34 OS=Homo sapiens OX=9606 GN=TSEN34 PE=1 SV=1;tr|B4DT51|B4DT51_HUMAN tRNA-splic	16.5829	16.7287	16.88	16.6978	16.2814	16.8036	16.1689	16.0553	16.5089	16.5874	16.2533	A0A024R4N9		18.9055	18.9116	18.8662
A0A024R4Q5	TFPT	tr|A0A024R4Q5|A0A024R4Q5_HUMAN TCF3 (E2A) fusion partner (In childhood Leukemia), isoform CRA_c OS=Homo sapiens OX=9606 GN=TFPT PE=1 SV=1;sp|P0C1Z6|TFPT_HUMAN TCF3 fusion partner OS=Homo sapiens OX=9606 GN=TFPT PE=1 SV=1;tr|A0A0G2JP55|A0A0G2JP55_HUMAN TCF3	952460	905180	783460	928680	902720	983070	755230	831340	832880	808290	952590	9635900		1056700	1092200	802390	826300	854490	1054800	1004800	652000	690570	702570	882070	9618890				A0A024R4Q5	TFPT	tr|A0A024R4Q5|A0A024R4Q5_HUMAN TCF3 (E2A) fusion partner (In childhood Leukemia), isoform CRA_c OS=Homo sapiens OX=9606 GN=TFPT PE=1 SV=1;sp|P0C1Z6|TFPT_HUMAN TCF3 fusion partner OS=Homo sapiens OX=9606 GN=TFPT PE=1 SV=1;tr|A0A0G2JP55|A0A0G2JP55_HUMAN TCF3	19.8613	19.7878	19.5795	19.8248	19.7839	19.9069	19.5266	19.6651	19.6677	19.6245	19.8615	A0A024R4Q5		20.0111	20.0588	19.6139
A0A024R4R3	CNOT3	tr|A0A024R4R3|A0A024R4R3_HUMAN CCR4-NOT transcription complex, subunit 3, isoform CRA_a OS=Homo sapiens OX=9606 GN=CNOT3 PE=4 SV=1;sp|O75175|CNOT3_HUMAN CCR4-NOT transcription complex subunit 3 OS=Homo sapiens OX=9606 GN=CNOT3 PE=1 SV=1;tr|H7C148|H7C148_HU	2519600	2313800	2395900	2898900	2493500	2792800	3016600	3223800	2489700	2725000	2620700	29490300		3018500	2891600	2916400	2711100	2713100	3234900	3732900	2923900	2485700	2574300	2787600	31990000				A0A024R4R3	CNOT3	tr|A0A024R4R3|A0A024R4R3_HUMAN CCR4-NOT transcription complex, subunit 3, isoform CRA_a OS=Homo sapiens OX=9606 GN=CNOT3 PE=4 SV=1;sp|O75175|CNOT3_HUMAN CCR4-NOT transcription complex subunit 3 OS=Homo sapiens OX=9606 GN=CNOT3 PE=1 SV=1;tr|H7C148|H7C148_HU	21.2648	21.1418	21.1921	21.4671	21.2497	21.4133	21.5245	21.6203	21.2475	21.3778	21.3215	A0A024R4R3		21.5254	21.4634	21.4758
A0A024R4R9	LENG8	tr|A0A024R4R9|A0A024R4R9_HUMAN Leukocyte receptor cluster (LRC) member 8, isoform CRA_a OS=Homo sapiens OX=9606 GN=LENG8 PE=4 SV=1;sp|Q96PV6|LENG8_HUMAN Leukocyte receptor cluster member 8 OS=Homo sapiens OX=9606 GN=LENG8 PE=1 SV=3;tr|C9JMY0|C9JMY0_HUMAN L	3033300	2923500	2787200	3637100	3292700	3728600	2935500	3920400	3430200	3668900	3354800	36712200		3449000	3505200	3207200	3439400	3270100	3889700	4153800	3556100	2944200	2869200	3424100	37708000				A0A024R4R9	LENG8	tr|A0A024R4R9|A0A024R4R9_HUMAN Leukocyte receptor cluster (LRC) member 8, isoform CRA_a OS=Homo sapiens OX=9606 GN=LENG8 PE=4 SV=1;sp|Q96PV6|LENG8_HUMAN Leukocyte receptor cluster member 8 OS=Homo sapiens OX=9606 GN=LENG8 PE=1 SV=3;tr|C9JMY0|C9JMY0_HUMAN L	21.5325	21.4793	21.4104	21.7944	21.6508	21.8302	21.4852	21.9026	21.7099	21.8069	21.6778	A0A024R4R9		21.7177	21.7411	21.6129
A0A024R4S0	CHMP2A	tr|A0A024R4S0|A0A024R4S0_HUMAN Chromatin modifying protein 2A, isoform CRA_b OS=Homo sapiens OX=9606 GN=CHMP2A PE=3 SV=1;sp|O43633|CHM2A_HUMAN Charged multivesicular body protein 2a OS=Homo sapiens OX=9606 GN=CHMP2A PE=1 SV=1;tr|M0R1L7|M0R1L7_HUMAN Charged	7938900	8056500	6687300	7628100	6666000	7734800	8708800	10050000	11219000	11852000	8961200	95502600		6043900	6415000	5459100	4898700	4883000	5941400	8815400	6315900	8293900	8740500	7030500	72837300				A0A024R4S0	CHMP2A	tr|A0A024R4S0|A0A024R4S0_HUMAN Chromatin modifying protein 2A, isoform CRA_b OS=Homo sapiens OX=9606 GN=CHMP2A PE=3 SV=1;sp|O43633|CHM2A_HUMAN Charged multivesicular body protein 2a OS=Homo sapiens OX=9606 GN=CHMP2A PE=1 SV=1;tr|M0R1L7|M0R1L7_HUMAN Charged	22.9205	22.9417	22.673	22.8629	22.6684	22.8829	23.054	23.2607	23.4194	23.4986	23.0953	A0A024R4S0		22.527	22.613	22.3802
A0A024R4S1	EPN1	tr|A0A024R4S1|A0A024R4S1_HUMAN Epsin 1, isoform CRA_a OS=Homo sapiens OX=9606 GN=EPN1 PE=4 SV=1;sp|Q9Y6I3|EPN1_HUMAN Epsin-1 OS=Homo sapiens OX=9606 GN=EPN1 PE=1 SV=2;tr|B4DU91|B4DU91_HUMAN cDNA FLJ55368, highly similar to Epsin-1 OS=Homo sapiens OX=9606 P	1580400	1547800	2000700	2336900	1931600	2137700	1856500	1890300	2067300	2306500	1981800	21637500		1557600	1923300	2014900	1936500	1781800	2044600	2355300	1725500	1811500	2105700	1832100	21088800				A0A024R4S1	EPN1	tr|A0A024R4S1|A0A024R4S1_HUMAN Epsin 1, isoform CRA_a OS=Homo sapiens OX=9606 GN=EPN1 PE=4 SV=1;sp|Q9Y6I3|EPN1_HUMAN Epsin-1 OS=Homo sapiens OX=9606 GN=EPN1 PE=1 SV=2;tr|B4DU91|B4DU91_HUMAN cDNA FLJ55368, highly similar to Epsin-1 OS=Homo sapiens OX=9606 P	20.5919	20.5618	20.9321	21.1562	20.8814	21.0276	20.8242	20.8502	20.9793	21.1373	20.9184	A0A024R4S1		20.5709	20.8752	20.9423
A0A024R4S2	PPP1R12C	tr|A0A024R4S2|A0A024R4S2_HUMAN Protein phosphatase 1, regulatory (Inhibitor) subunit 12C, isoform CRA_b OS=Homo sapiens OX=9606 GN=PPP1R12C PE=4 SV=1;sp|Q9BZL4|PP12C_HUMAN Protein phosphatase 1 regulatory subunit 12C OS=Homo sapiens OX=9606 GN=PPP1R12C PE=	2685600	2925800	2550700	2871400	2295600	2998800	2802400	2751700	2540300	2723400	2680800	29826500		4512200	4653200	3842600	3946800	4088900	4699700	5507800	3860300	3654000	4059000	4311700	47136200				A0A024R4S2	PPP1R12C	tr|A0A024R4S2|A0A024R4S2_HUMAN Protein phosphatase 1, regulatory (Inhibitor) subunit 12C, isoform CRA_b OS=Homo sapiens OX=9606 GN=PPP1R12C PE=4 SV=1;sp|Q9BZL4|PP12C_HUMAN Protein phosphatase 1 regulatory subunit 12C OS=Homo sapiens OX=9606 GN=PPP1R12C PE=	21.3568	21.4804	21.2825	21.4533	21.1304	21.516	21.4182	21.3919	21.2766	21.377	21.3542	A0A024R4S2		22.1054	22.1498	21.8737
A0A024R4T4	UBE2M	tr|A0A024R4T4|A0A024R4T4_HUMAN Epididymis secretory sperm binding protein OS=Homo sapiens OX=9606 GN=UBE2M PE=2 SV=1;sp|P61081|UBC12_HUMAN NEDD8-conjugating enzyme Ubc12 OS=Homo sapiens OX=9606 GN=UBE2M PE=1 SV=1	7153400	6104000	6576500	6635000	6302800	6779400	5542700	6545100	7011300	6894300	6514300	72058800		7563200	7485100	6879100	7875900	6507700	7082800	7021500	6019600	4953700	5068700	6727100	73184400				A0A024R4T4	UBE2M	tr|A0A024R4T4|A0A024R4T4_HUMAN Epididymis secretory sperm binding protein OS=Homo sapiens OX=9606 GN=UBE2M PE=2 SV=1;sp|P61081|UBC12_HUMAN NEDD8-conjugating enzyme Ubc12 OS=Homo sapiens OX=9606 GN=UBE2M PE=1 SV=1	22.7702	22.5413	22.6489	22.6617	22.5876	22.6927	22.4022	22.642	22.7413	22.717	22.6352	A0A024R4T4		22.8506	22.8356	22.7138
A0A024R4U3	TTLL12	tr|A0A024R4U3|A0A024R4U3_HUMAN Tubulin tyrosine ligase-like family, member 12, isoform CRA_a OS=Homo sapiens OX=9606 GN=TTLL12 PE=4 SV=1;sp|Q14166|TTL12_HUMAN Tubulin--tyrosine ligase-like protein 12 OS=Homo sapiens OX=9606 GN=TTLL12 PE=1 SV=2	3411900	3347100	4253200	3891100	2919500	3812900	3600000	2964800	2922000	3202900	3381900	37707300		2969500	3248400	3123400	3719000	2902500	3143800	3071000	2453600	2329900	2470400	2829000	32260500				A0A024R4U3	TTLL12	tr|A0A024R4U3|A0A024R4U3_HUMAN Tubulin tyrosine ligase-like family, member 12, isoform CRA_a OS=Homo sapiens OX=9606 GN=TTLL12 PE=4 SV=1;sp|Q14166|TTL12_HUMAN Tubulin--tyrosine ligase-like protein 12 OS=Homo sapiens OX=9606 GN=TTLL12 PE=1 SV=2	21.7021	21.6745	22.0201	21.8917	21.4773	21.8625	21.7796	21.4995	21.4785	21.6109	21.6894	A0A024R4U3		21.5018	21.6313	21.5747
A0A024R4X0	CYB5R3	tr|A0A024R4X0|A0A024R4X0_HUMAN NADH-cytochrome b5 reductase OS=Homo sapiens OX=9606 GN=CYB5R3 PE=3 SV=1;sp|P00387|NB5R3_HUMAN NADH-cytochrome b5 reductase 3 OS=Homo sapiens OX=9606 GN=CYB5R3 PE=1 SV=3;tr|Q6ZVI6|Q6ZVI6_HUMAN NADH-cytochrome b5 reductase OS=	2901500	2910600	4636600	3730100	3241600	3878400	3612300	2983100	7279000	6296100	3868300	45337600		10641000	10662000	11468000	13005000	10972000	12846000	11699000	10043000	16225000	23860000	13316000	144737000				A0A024R4X0	CYB5R3	tr|A0A024R4X0|A0A024R4X0_HUMAN NADH-cytochrome b5 reductase OS=Homo sapiens OX=9606 GN=CYB5R3 PE=3 SV=1;sp|P00387|NB5R3_HUMAN NADH-cytochrome b5 reductase 3 OS=Homo sapiens OX=9606 GN=CYB5R3 PE=1 SV=3;tr|Q6ZVI6|Q6ZVI6_HUMAN NADH-cytochrome b5 reductase OS=	21.4684	21.4729	22.1446	21.8308	21.6283	21.887	21.7845	21.5084	22.7953	22.586	21.8833	A0A024R4X0		23.3431	23.346	23.4511
A0A024R4X7	hCG_1989366	tr|A0A024R4X7|A0A024R4X7_HUMAN HCG1989366, isoform CRA_a OS=Homo sapiens OX=9606 GN=hCG_1989366 PE=4 SV=1;sp|Q9UKX7|NUP50_HUMAN Nuclear pore complex protein Nup50 OS=Homo sapiens OX=9606 GN=NUP50 PE=1 SV=2	13414000	14186000	13380000	15825000	15577000	17900000	15735000	16585000	13213000	12790000	14108000	162713000		12773000	13707000	12156000	13841000	12400000	16176000	16839000	12075000	7543300	7833200	12605000	137948500				A0A024R4X7	hCG_1989366	tr|A0A024R4X7|A0A024R4X7_HUMAN HCG1989366, isoform CRA_a OS=Homo sapiens OX=9606 GN=hCG_1989366 PE=4 SV=1;sp|Q9UKX7|NUP50_HUMAN Nuclear pore complex protein Nup50 OS=Homo sapiens OX=9606 GN=NUP50 PE=1 SV=2	23.6772	23.758	23.6736	23.9157	23.8929	24.0935	23.9075	23.9834	23.6555	23.6085	23.75	A0A024R4X7		23.6066	23.7084	23.5352
A0A024R4Z3	FAM111A	tr|A0A024R4Z3|A0A024R4Z3_HUMAN Family with sequence similarity 111, member A, isoform CRA_a OS=Homo sapiens OX=9606 GN=FAM111A PE=4 SV=1;sp|Q96PZ2|F111A_HUMAN Protein FAM111A OS=Homo sapiens OX=9606 GN=FAM111A PE=1 SV=2	23011	32346	24207	28252	27723	26094	8918.1	11626	21915	26688	21970	252750		874350	955940	799540	779100	735300	919760	549060	384480	351330	399640	699900	7448400				A0A024R4Z3	FAM111A	tr|A0A024R4Z3|A0A024R4Z3_HUMAN Family with sequence similarity 111, member A, isoform CRA_a OS=Homo sapiens OX=9606 GN=FAM111A PE=4 SV=1;sp|Q96PZ2|F111A_HUMAN Protein FAM111A OS=Homo sapiens OX=9606 GN=FAM111A PE=1 SV=2	14.49	14.9813	14.5631	14.7861	14.7588	14.6714	13.1225	13.5051	14.4196	14.7039	14.4232	A0A024R4Z3		19.7379	19.8666	19.6088
A0A024R4Z4	hCG_2039447	tr|A0A024R4Z4|A0A024R4Z4_HUMAN HCG2039447, isoform CRA_d OS=Homo sapiens OX=9606 GN=hCG_2039447 PE=4 SV=1;tr|A0A024R4Z1|A0A024R4Z1_HUMAN HCG2042749, isoform CRA_b OS=Homo sapiens OX=9606 GN=hCG_2042749 PE=4 SV=1;sp|Q96JP5|ZFP91_HUMAN E3 ubiquitin-protein l	4128700	4257600	3878900	4444100	3927500	4583300	3735800	4135800	4752200	4788900	4121300	46754100		4130800	4249700	3753300	4155800	3791900	4423300	3864400	3273700	3194200	3474200	3908300	42219600				A0A024R4Z4	hCG_2039447	tr|A0A024R4Z4|A0A024R4Z4_HUMAN HCG2039447, isoform CRA_d OS=Homo sapiens OX=9606 GN=hCG_2039447 PE=4 SV=1;tr|A0A024R4Z1|A0A024R4Z1_HUMAN HCG2042749, isoform CRA_b OS=Homo sapiens OX=9606 GN=hCG_2042749 PE=4 SV=1;sp|Q96JP5|ZFP91_HUMAN E3 ubiquitin-protein l	21.9773	22.0216	21.8872	22.0835	21.9052	22.128	21.833	21.9797	22.1802	22.1913	21.9747	A0A024R4Z4		21.978	22.0189	21.8397
A0A024R4Z6	SSRP1	tr|A0A024R4Z6|A0A024R4Z6_HUMAN FACT complex subunit SSRP1 OS=Homo sapiens OX=9606 GN=SSRP1 PE=3 SV=1;sp|Q08945|SSRP1_HUMAN FACT complex subunit SSRP1 OS=Homo sapiens OX=9606 GN=SSRP1 PE=1 SV=1	7746800	7929100	9042100	10138000	6701000	9807200	9261000	9605000	13306000	15602000	10317000	109455200		5467900	5785700	6137900	6725200	5731400	6946700	7550500	6646600	15286000	19271000	7485500	93034400				A0A024R4Z6	SSRP1	tr|A0A024R4Z6|A0A024R4Z6_HUMAN FACT complex subunit SSRP1 OS=Homo sapiens OX=9606 GN=SSRP1 PE=3 SV=1;sp|Q08945|SSRP1_HUMAN FACT complex subunit SSRP1 OS=Homo sapiens OX=9606 GN=SSRP1 PE=1 SV=1	22.8852	22.9187	23.1082	23.2733	22.6759	23.2254	23.1427	23.1954	23.6656	23.8952	23.2985	A0A024R4Z6		22.3826	22.4641	22.5493
A0A024R525	FTH1	tr|A0A024R525|A0A024R525_HUMAN Ferritin OS=Homo sapiens OX=9606 GN=FTH1 PE=3 SV=1;sp|P02794|FRIH_HUMAN Ferritin heavy chain OS=Homo sapiens OX=9606 GN=FTH1 PE=1 SV=2;tr|Q6NS36|Q6NS36_HUMAN Ferritin (Fragment) OS=Homo sapiens OX=9606 GN=FTH1 PE=2 SV=1;tr|G3	3539800	3556600	4057500	4107400	2631800	3841900	6069200	3691100	3345900	3737100	3668200	42246500		6661300	7112200	6298900	7736200	6016300	7084500	8298400	7774000	8047600	7713500	6507400	79250300				A0A024R525	FTH1	tr|A0A024R525|A0A024R525_HUMAN Ferritin OS=Homo sapiens OX=9606 GN=FTH1 PE=3 SV=1;sp|P02794|FRIH_HUMAN Ferritin heavy chain OS=Homo sapiens OX=9606 GN=FTH1 PE=1 SV=2;tr|Q6NS36|Q6NS36_HUMAN Ferritin (Fragment) OS=Homo sapiens OX=9606 GN=FTH1 PE=2 SV=1;tr|G3	21.7552	21.7621	21.9522	21.9698	21.3276	21.8734	22.5331	21.8156	21.674	21.8335	21.8066	A0A024R525		22.6674	22.7619	22.5867
A0A024R534	MTA2	tr|A0A024R534|A0A024R534_HUMAN Metastasis associated 1 family, member 2, isoform CRA_a OS=Homo sapiens OX=9606 GN=MTA2 PE=4 SV=1;sp|O94776|MTA2_HUMAN Metastasis-associated protein MTA2 OS=Homo sapiens OX=9606 GN=MTA2 PE=1 SV=1	30266000	28296000	22288000	26859000	26757000	31559000	23421000	24691000	27048000	30126000	26474000	297785000		31251000	31912000	27020000	25346000	24455000	31232000	29870000	20938000	25941000	25979000	27020000	300964000				A0A024R534	MTA2	tr|A0A024R534|A0A024R534_HUMAN Metastasis associated 1 family, member 2, isoform CRA_a OS=Homo sapiens OX=9606 GN=MTA2 PE=4 SV=1;sp|O94776|MTA2_HUMAN Metastasis-associated protein MTA2 OS=Homo sapiens OX=9606 GN=MTA2 PE=1 SV=1	24.8512	24.7541	24.4098	24.6789	24.6734	24.9115	24.4813	24.5575	24.689	24.8445	24.6581	A0A024R534		24.8974	24.9276	24.6875
A0A024R542	TNKS1BP1	tr|A0A024R542|A0A024R542_HUMAN Tankyrase 1 binding protein 1, 182kDa, isoform CRA_a OS=Homo sapiens OX=9606 GN=TNKS1BP1 PE=2 SV=1;sp|Q9C0C2|TB182_HUMAN 182 kDa tankyrase-1-binding protein OS=Homo sapiens OX=9606 GN=TNKS1BP1 PE=1 SV=4;tr|B3KXS7|B3KXS7_HUMAN	12170000	11871000	11419000	12585000	10649000	13438000	12412000	15692000	12038000	13468000	12600000	138342000		16651000	17471000	14804000	14565000	15240000	17516000	21301000	15999000	13869000	14489000	16380000	178285000				A0A024R542	TNKS1BP1	tr|A0A024R542|A0A024R542_HUMAN Tankyrase 1 binding protein 1, 182kDa, isoform CRA_a OS=Homo sapiens OX=9606 GN=TNKS1BP1 PE=2 SV=1;sp|Q9C0C2|TB182_HUMAN 182 kDa tankyrase-1-binding protein OS=Homo sapiens OX=9606 GN=TNKS1BP1 PE=1 SV=4;tr|B3KXS7|B3KXS7_HUMAN	23.5368	23.5009	23.4449	23.5852	23.3442	23.6798	23.5652	23.9035	23.5211	23.683	23.5869	A0A024R542		23.9891	24.0585	23.8195
A0A024R546	ZDHHC5	tr|A0A024R546|A0A024R546_HUMAN Palmitoyltransferase OS=Homo sapiens OX=9606 GN=ZDHHC5 PE=3 SV=1;sp|Q9C0B5|ZDHC5_HUMAN Palmitoyltransferase ZDHHC5 OS=Homo sapiens OX=9606 GN=ZDHHC5 PE=1 SV=2;tr|H0YEF4|H0YEF4_HUMAN Palmitoyltransferase ZDHHC5 (Fragment) OS=H	2258000	2453500	2282200	2775900	2490400	2651000	1737900	2239200	2273100	2402100	2225300	25788600		2638000	3331400	2200900	2241200	2365300	2946000	3349500	2032100	2354700	2570800	2678000	28707900				A0A024R546	ZDHHC5	tr|A0A024R546|A0A024R546_HUMAN Palmitoyltransferase OS=Homo sapiens OX=9606 GN=ZDHHC5 PE=3 SV=1;sp|Q9C0B5|ZDHC5_HUMAN Palmitoyltransferase ZDHHC5 OS=Homo sapiens OX=9606 GN=ZDHHC5 PE=1 SV=2;tr|H0YEF4|H0YEF4_HUMAN Palmitoyltransferase ZDHHC5 (Fragment) OS=H	21.1066	21.2264	21.122	21.4045	21.2479	21.3381	20.7289	21.0946	21.1162	21.1959	21.0856	A0A024R546		21.331	21.6677	21.0697
A0A024R565	HSPC152	tr|A0A024R565|A0A024R565_HUMAN Uncharacterized protein OS=Homo sapiens OX=9606 GN=HSPC152 PE=4 SV=1;sp|Q9UI30|TR112_HUMAN Multifunctional methyltransferase subunit TRM112-like protein OS=Homo sapiens OX=9606 GN=TRMT112 PE=1 SV=1;tr|F5GX77|F5GX77_HUMAN Mult	1193500	1178700	1212900	1286400	1160300	1446900	1771700	1613800	1729100	1865800	1454800	15913900		801370	802950	784880	1024000	712290	852260	1134400	995570	767850	755220	878900	9509690				A0A024R565	HSPC152	tr|A0A024R565|A0A024R565_HUMAN Uncharacterized protein OS=Homo sapiens OX=9606 GN=HSPC152 PE=4 SV=1;sp|Q9UI30|TR112_HUMAN Multifunctional methyltransferase subunit TRM112-like protein OS=Homo sapiens OX=9606 GN=TRMT112 PE=1 SV=1;tr|F5GX77|F5GX77_HUMAN Mult	20.1868	20.1688	20.21	20.2949	20.1461	20.4645	20.7567	20.622	20.7216	20.8314	20.4724	A0A024R565		19.6121	19.615	19.5821
A0A024R566	SF1	tr|A0A024R566|A0A024R566_HUMAN Splicing factor 1, isoform CRA_a OS=Homo sapiens OX=9606 GN=SF1 PE=4 SV=1;tr|B4DJU4|B4DJU4_HUMAN cDNA FLJ53344, highly similar to Splicing factor 1 OS=Homo sapiens OX=9606 PE=2 SV=1;tr|A0A024R5D9|A0A024R5D9_HUMAN Splicing fac	35779000	34036000	31268000	37456000	31656000	36817000	35377000	38012000	37991000	36315000	34318000	389025000		25925000	26709000	22442000	23055000	22067000	26724000	26417000	21166000	15616000	16695000	22401000	249217000				A0A024R566	SF1	tr|A0A024R566|A0A024R566_HUMAN Splicing factor 1, isoform CRA_a OS=Homo sapiens OX=9606 GN=SF1 PE=4 SV=1;tr|B4DJU4|B4DJU4_HUMAN cDNA FLJ53344, highly similar to Splicing factor 1 OS=Homo sapiens OX=9606 PE=2 SV=1;tr|A0A024R5D9|A0A024R5D9_HUMAN Splicing fac	25.0926	25.0206	24.8982	25.1587	24.916	25.1339	25.0763	25.18	25.1792	25.1141	25.0325	A0A024R566		24.6278	24.6708	24.4197
A0A024R576	ZFPL1	tr|A0A024R576|A0A024R576_HUMAN Zinc finger protein-like 1, isoform CRA_a OS=Homo sapiens OX=9606 GN=ZFPL1 PE=4 SV=1;sp|O95159|ZFPL1_HUMAN Zinc finger protein-like 1 OS=Homo sapiens OX=9606 GN=ZFPL1 PE=1 SV=2;tr|E9PQ47|E9PQ47_HUMAN Zinc finger protein-like	1099200	1427700	1717800	1596600	1613200	1664200	2410500	1744700	3691000	3428200	1770200	22163300		1602500	1614400	1951400	2539800	1888300	1981300	1979100	2164900	2312000	2610200	2108000	22751900				A0A024R576	ZFPL1	tr|A0A024R576|A0A024R576_HUMAN Zinc finger protein-like 1, isoform CRA_a OS=Homo sapiens OX=9606 GN=ZFPL1 PE=4 SV=1;sp|O95159|ZFPL1_HUMAN Zinc finger protein-like 1 OS=Homo sapiens OX=9606 GN=ZFPL1 PE=1 SV=2;tr|E9PQ47|E9PQ47_HUMAN Zinc finger protein-like	20.068	20.4453	20.7121	20.6066	20.6215	20.6664	21.2009	20.7345	21.8156	21.709	20.7555	A0A024R576		20.6119	20.6226	20.8961
A0A024R578	MRPL49	tr|A0A024R578|A0A024R578_HUMAN Mitochondrial ribosomal protein L49, isoform CRA_b OS=Homo sapiens OX=9606 GN=MRPL49 PE=4 SV=1;sp|Q13405|RM49_HUMAN 39S ribosomal protein L49, mitochondrial OS=Homo sapiens OX=9606 GN=MRPL49 PE=1 SV=1;tr|H0YDP7|H0YDP7_HUMAN 3	1974400	1654100	2528700	1939200	1528200	1994000	3514600	2438400	5063800	5871400	2735000	31241800		5373900	4761700	5389400	5289200	5481400	5885000	7385200	6380600	15976000	15492000	7881300	85295700				A0A024R578	MRPL49	tr|A0A024R578|A0A024R578_HUMAN Mitochondrial ribosomal protein L49, isoform CRA_b OS=Homo sapiens OX=9606 GN=MRPL49 PE=4 SV=1;sp|Q13405|RM49_HUMAN 39S ribosomal protein L49, mitochondrial OS=Homo sapiens OX=9606 GN=MRPL49 PE=1 SV=1;tr|H0YDP7|H0YDP7_HUMAN 3	20.913	20.6576	21.27	20.887	20.5434	20.9272	21.7449	21.2175	22.2718	22.4853	21.3831	A0A024R578		22.3575	22.183	22.3617
A0A024R582	DPF2	tr|A0A024R582|A0A024R582_HUMAN D4, zinc and double PHD fingers family 2, isoform CRA_a OS=Homo sapiens OX=9606 GN=DPF2 PE=4 SV=1;sp|Q92785|REQU_HUMAN Zinc finger protein ubi-d4 OS=Homo sapiens OX=9606 GN=DPF2 PE=1 SV=2;tr|J3KMZ8|J3KMZ8_HUMAN Zinc finger pr	4038600	4008900	3194200	3928700	3824600	4016200	3594700	4524500	5417800	5681600	4147400	46377200		4764900	5037100	3940200	4218100	3756900	4324800	5223400	3533700	3702100	3991900	4375700	46868800				A0A024R582	DPF2	tr|A0A024R582|A0A024R582_HUMAN D4, zinc and double PHD fingers family 2, isoform CRA_a OS=Homo sapiens OX=9606 GN=DPF2 PE=4 SV=1;sp|Q92785|REQU_HUMAN Zinc finger protein ubi-d4 OS=Homo sapiens OX=9606 GN=DPF2 PE=1 SV=2;tr|J3KMZ8|J3KMZ8_HUMAN Zinc finger pr	21.9454	21.9348	21.607	21.9056	21.8669	21.9374	21.7774	22.1093	22.3693	22.4379	21.9838	A0A024R582		22.184	22.2642	21.9098
A0A024R588	SF1	tr|A0A024R588|A0A024R588_HUMAN Splicing factor 1, isoform CRA_d OS=Homo sapiens OX=9606 GN=SF1 PE=4 SV=1;tr|B4DSE4|B4DSE4_HUMAN cDNA FLJ54056, highly similar to Splicing factor 1 OS=Homo sapiens OX=9606 PE=2 SV=1;tr|B4DX42|B4DX42_HUMAN cDNA FLJ54064, highl	393160	346680	390130	461930	445200	511900	148220	394210	382250	445900	387420	4307000		2902500	2412200	2469000	2133800	2446400	2818500	2462900	1756400	1467300	1921300	2270600	25060900				A0A024R588	SF1	tr|A0A024R588|A0A024R588_HUMAN Splicing factor 1, isoform CRA_d OS=Homo sapiens OX=9606 GN=SF1 PE=4 SV=1;tr|B4DSE4|B4DSE4_HUMAN cDNA FLJ54056, highly similar to Splicing factor 1 OS=Homo sapiens OX=9606 PE=2 SV=1;tr|B4DX42|B4DX42_HUMAN cDNA FLJ54064, highl	18.5848	18.4032	18.5736	18.8173	18.7641	18.9655	17.1774	18.5886	18.5442	18.7664	18.5635	A0A024R588		21.4689	21.2019	21.2355
A0A024R5A3	CAPN1	tr|A0A024R5A3|A0A024R5A3_HUMAN Calpain 1, (Mu/I) large subunit, isoform CRA_b OS=Homo sapiens OX=9606 GN=CAPN1 PE=3 SV=1;tr|A0A024R580|A0A024R580_HUMAN Calpain 1, (Mu/I) large subunit, isoform CRA_a OS=Homo sapiens OX=9606 GN=CAPN1 PE=3 SV=1;sp|P07384|CAN1	6274500	5578400	7857000	6573500	4998600	6850200	6162200	6020300	5220500	5707100	6220400	67462700		7009000	6857100	7644500	8518800	6953500	7639900	7149800	5796000	5641100	5622600	6676600	75508900				A0A024R5A3	CAPN1	tr|A0A024R5A3|A0A024R5A3_HUMAN Calpain 1, (Mu/I) large subunit, isoform CRA_b OS=Homo sapiens OX=9606 GN=CAPN1 PE=3 SV=1;tr|A0A024R580|A0A024R580_HUMAN Calpain 1, (Mu/I) large subunit, isoform CRA_a OS=Homo sapiens OX=9606 GN=CAPN1 PE=3 SV=1;sp|P07384|CAN1	22.5811	22.4114	22.9055	22.6482	22.2531	22.7077	22.555	22.5214	22.3158	22.4443	22.5686	A0A024R5A3		22.7408	22.7092	22.866
A0A024R5B2	MARK2	tr|A0A024R5B2|A0A024R5B2_HUMAN Non-specific serine/threonine protein kinase OS=Homo sapiens OX=9606 GN=MARK2 PE=4 SV=1;tr|E7ETY4|E7ETY4_HUMAN Non-specific serine/threonine protein kinase OS=Homo sapiens OX=9606 GN=MARK2 PE=1 SV=1;tr|A9CP04|A9CP04_HUMAN Non	981340	940070	945420	1100700	952410	1058500	1136700	1186200	943000	1032700	1057900	11334940		2373100	2388300	2127000	2321700	2238400	2664600	2830300	2241200	1960200	2040800	2263300	25448900				A0A024R5B2	MARK2	tr|A0A024R5B2|A0A024R5B2_HUMAN Non-specific serine/threonine protein kinase OS=Homo sapiens OX=9606 GN=MARK2 PE=4 SV=1;tr|E7ETY4|E7ETY4_HUMAN Non-specific serine/threonine protein kinase OS=Homo sapiens OX=9606 GN=MARK2 PE=1 SV=1;tr|A9CP04|A9CP04_HUMAN Non	19.9044	19.8424	19.8506	20.07	19.8612	20.0136	20.1164	20.1779	19.8469	19.978	20.0128	A0A024R5B2		21.1783	21.1876	21.0204
A0A024R5C5	PC	tr|A0A024R5C5|A0A024R5C5_HUMAN Pyruvate carboxylase OS=Homo sapiens OX=9606 GN=PC PE=4 SV=1;sp|P11498|PYC_HUMAN Pyruvate carboxylase, mitochondrial OS=Homo sapiens OX=9606 GN=PC PE=1 SV=2	5420200	5072700	7380300	6617000	4610700	6302400	6216100	4354400	4997200	5070800	5576100	61617900		4886900	5086800	5261200	5790200	4898600	5688200	4853900	4324200	4289000	5102200	4809100	54990300				A0A024R5C5	PC	tr|A0A024R5C5|A0A024R5C5_HUMAN Pyruvate carboxylase OS=Homo sapiens OX=9606 GN=PC PE=4 SV=1;sp|P11498|PYC_HUMAN Pyruvate carboxylase, mitochondrial OS=Homo sapiens OX=9606 GN=PC PE=1 SV=2	22.3699	22.2743	22.8152	22.6577	22.1366	22.5875	22.5676	22.054	22.2527	22.2738	22.4108	A0A024R5C5		22.2205	22.2783	22.327
A0A024R5E5	TCIRG1	tr|A0A024R5E5|A0A024R5E5_HUMAN V-type proton ATPase subunit a OS=Homo sapiens OX=9606 GN=TCIRG1 PE=3 SV=1;sp|Q13488|VPP3_HUMAN V-type proton ATPase 116 kDa subunit a isoform 3 OS=Homo sapiens OX=9606 GN=TCIRG1 PE=1 SV=3	235960	381940	385020	581120	482750	497010	455920	396110	656570	926270	576460	5575130		303000	345950	323460	289460	296160	414770	344530	284550	505900	482050	338090	3927920				A0A024R5E5	TCIRG1	tr|A0A024R5E5|A0A024R5E5_HUMAN V-type proton ATPase subunit a OS=Homo sapiens OX=9606 GN=TCIRG1 PE=3 SV=1;sp|Q13488|VPP3_HUMAN V-type proton ATPase 116 kDa subunit a isoform 3 OS=Homo sapiens OX=9606 GN=TCIRG1 PE=1 SV=3	17.8482	18.543	18.5546	19.1485	18.8809	18.9229	18.7984	18.5955	19.3246	19.8211	19.1369	A0A024R5E5		18.209	18.4002	18.3032
A0A024R5E8	HTATIP	tr|A0A024R5E8|A0A024R5E8_HUMAN Histone acetyltransferase OS=Homo sapiens OX=9606 GN=HTATIP PE=3 SV=1;tr|B2R8A7|B2R8A7_HUMAN Histone acetyltransferase OS=Homo sapiens OX=9606 PE=2 SV=1;tr|A0A024R597|A0A024R597_HUMAN Histone acetyltransferase OS=Homo sapiens	718140	645300	574630	696680	683260	654040	525600	675490	620580	687930	648180	7129830		969300	1000300	851380	812370	886670	1019700	1026700	755290	808070	794310	832000	9756090				A0A024R5E8	HTATIP	tr|A0A024R5E8|A0A024R5E8_HUMAN Histone acetyltransferase OS=Homo sapiens OX=9606 GN=HTATIP PE=3 SV=1;tr|B2R8A7|B2R8A7_HUMAN Histone acetyltransferase OS=Homo sapiens OX=9606 PE=2 SV=1;tr|A0A024R597|A0A024R597_HUMAN Histone acetyltransferase OS=Homo sapiens	19.4539	19.2996	19.1323	19.4101	19.3821	19.319	19.0036	19.3656	19.2433	19.3919	19.306	A0A024R5E8		19.8866	19.932	19.6994
A0A024R5F3	SAPS3	tr|A0A024R5F3|A0A024R5F3_HUMAN SAPS domain family, member 3, isoform CRA_c OS=Homo sapiens OX=9606 GN=SAPS3 PE=4 SV=1;tr|H7BXH2|H7BXH2_HUMAN Serine/threonine-protein phosphatase 6 regulatory subunit 3 OS=Homo sapiens OX=9606 GN=PPP6R3 PE=1 SV=1;tr|E9PKF6|E	702520	692520	981800	981790	792010	1041100	765330	745080	834510	965880	899240	9401780		930880	1066500	1166500	1235800	1177200	1257700	1083500	1051400	1122200	1200500	1157100	12449280				A0A024R5F3	SAPS3	tr|A0A024R5F3|A0A024R5F3_HUMAN SAPS domain family, member 3, isoform CRA_c OS=Homo sapiens OX=9606 GN=SAPS3 PE=4 SV=1;tr|H7BXH2|H7BXH2_HUMAN Serine/threonine-protein phosphatase 6 regulatory subunit 3 OS=Homo sapiens OX=9606 GN=PPP6R3 PE=1 SV=1;tr|E9PKF6|E	19.4222	19.4015	19.9051	19.9051	19.5952	19.9897	19.5457	19.507	19.6706	19.8815	19.7783	A0A024R5F3		19.8282	20.0245	20.1538
A0A024R5F4	CPT1A	tr|A0A024R5F4|A0A024R5F4_HUMAN Carnitine palmitoyltransferase 1A (Liver), isoform CRA_a OS=Homo sapiens OX=9606 GN=CPT1A PE=3 SV=1;sp|P50416|CPT1A_HUMAN Carnitine O-palmitoyltransferase 1, liver isoform OS=Homo sapiens OX=9606 GN=CPT1A PE=1 SV=2;tr|B2RAQ8|	11246000	10898000	12880000	13718000	10856000	13355000	25269000	16176000	18676000	19957000	14618000	167649000		12102000	14404000	12618000	14681000	13400000	15686000	22237000	18108000	29030000	23174000	16474000	191914000				A0A024R5F4	CPT1A	tr|A0A024R5F4|A0A024R5F4_HUMAN Carnitine palmitoyltransferase 1A (Liver), isoform CRA_a OS=Homo sapiens OX=9606 GN=CPT1A PE=3 SV=1;sp|P50416|CPT1A_HUMAN Carnitine O-palmitoyltransferase 1, liver isoform OS=Homo sapiens OX=9606 GN=CPT1A PE=1 SV=2;tr|B2RAQ8|	23.4229	23.3776	23.6186	23.7096	23.372	23.6709	24.5909	23.9474	24.1547	24.2504	23.8012	A0A024R5F4		23.5287	23.78	23.589
A0A024R5H6	PACS1	tr|A0A024R5H6|A0A024R5H6_HUMAN Phosphofurin acidic cluster sorting protein 1, isoform CRA_a OS=Homo sapiens OX=9606 GN=PACS1 PE=4 SV=1;sp|Q6VY07|PACS1_HUMAN Phosphofurin acidic cluster sorting protein 1 OS=Homo sapiens OX=9606 GN=PACS1 PE=1 SV=2;tr|B4DF77|	325170	301930	312120	323970	278650	381830	388810	390250	339680	339300	330770	3712480		340820	326000	294430	298640	311730	373060	419290	276290	311360	288380	295610	3535610				A0A024R5H6	PACS1	tr|A0A024R5H6|A0A024R5H6_HUMAN Phosphofurin acidic cluster sorting protein 1, isoform CRA_a OS=Homo sapiens OX=9606 GN=PACS1 PE=4 SV=1;sp|Q6VY07|PACS1_HUMAN Phosphofurin acidic cluster sorting protein 1 OS=Homo sapiens OX=9606 GN=PACS1 PE=1 SV=2;tr|B4DF77|	18.3108	18.2039	18.2517	18.3055	18.0881	18.5426	18.5687	18.574	18.3738	18.3722	18.3355	A0A024R5H6		18.3787	18.3145	18.1676
A0A024R5J5	RAB6A	tr|A0A024R5J5|A0A024R5J5_HUMAN H.sapiens ras-related Hrab6 protein OS=Homo sapiens OX=9606 GN=RAB6A PE=2 SV=1;sp|P20340|RAB6A_HUMAN Ras-related protein Rab-6A OS=Homo sapiens OX=9606 GN=RAB6A PE=1 SV=3;tr|B7Z5Z9|B7Z5Z9_HUMAN cDNA FLJ51066, highly similar t	6897200	6534300	9905300	8515100	6895900	8948200	7665700	6832900	13610000	13248000	9179200	98231800		9703800	9437600	10769000	11369000	9682300	11352000	10729000	8467700	14233000	21489000	11220000	128452400				A0A024R5J5	RAB6A	tr|A0A024R5J5|A0A024R5J5_HUMAN H.sapiens ras-related Hrab6 protein OS=Homo sapiens OX=9606 GN=RAB6A PE=2 SV=1;sp|P20340|RAB6A_HUMAN Ras-related protein Rab-6A OS=Homo sapiens OX=9606 GN=RAB6A PE=1 SV=3;tr|B7Z5Z9|B7Z5Z9_HUMAN cDNA FLJ51066, highly similar t	22.7176	22.6396	23.2398	23.0216	22.7173	23.0932	22.87	22.7041	23.6982	23.6593	23.1299	A0A024R5J5		23.2101	23.17	23.3604
A0A024R5K1	CORO1B	tr|A0A024R5K1|A0A024R5K1_HUMAN Coronin OS=Homo sapiens OX=9606 GN=CORO1B PE=3 SV=1;sp|Q9BR76|COR1B_HUMAN Coronin-1B OS=Homo sapiens OX=9606 GN=CORO1B PE=1 SV=1;tr|Q9NSK3|Q9NSK3_HUMAN Uncharacterized protein DKFZp762I166 (Fragment) OS=Homo sapiens OX=9606 G	50538000	50716000	41583000	47928000	43523000	54008000	38647000	50390000	55111000	57819000	48243000	538506000		70068000	71527000	55889000	63142000	60223000	74165000	71916000	57410000	55085000	56830000	64387000	700642000				A0A024R5K1	CORO1B	tr|A0A024R5K1|A0A024R5K1_HUMAN Coronin OS=Homo sapiens OX=9606 GN=CORO1B PE=3 SV=1;sp|Q9BR76|COR1B_HUMAN Coronin-1B OS=Homo sapiens OX=9606 GN=CORO1B PE=1 SV=1;tr|Q9NSK3|Q9NSK3_HUMAN Uncharacterized protein DKFZp762I166 (Fragment) OS=Homo sapiens OX=9606 G	25.5909	25.5959	25.3095	25.5144	25.3753	25.6867	25.2039	25.5866	25.7158	25.785	25.5238	A0A024R5K1		26.0623	26.092	25.7361
A0A024R5K3	NDUFS8	tr|A0A024R5K3|A0A024R5K3_HUMAN NADH dehydrogenase (Ubiquinone) Fe-S protein 8, 23kDa (NADH-coenzyme Q reductase), isoform CRA_b OS=Homo sapiens OX=9606 GN=NDUFS8 PE=3 SV=1;tr|E9PPW7|E9PPW7_HUMAN NADH dehydrogenase [ubiquinone] iron-sulfur protein 8, mitoch	1516400	1957500	2538700	2986500	3353200	2523700	2290400	2379900	3000600	3500400	2474800	28522100		1241200	1313100	1149900	1382600	1193400	1520100	1332500	1206900	2056300	2048900	1375000	15819900				A0A024R5K3	NDUFS8	tr|A0A024R5K3|A0A024R5K3_HUMAN NADH dehydrogenase (Ubiquinone) Fe-S protein 8, 23kDa (NADH-coenzyme Q reductase), isoform CRA_b OS=Homo sapiens OX=9606 GN=NDUFS8 PE=3 SV=1;tr|E9PPW7|E9PPW7_HUMAN NADH dehydrogenase [ubiquinone] iron-sulfur protein 8, mitoch	20.5322	20.9006	21.2757	21.51	21.6771	21.2671	21.1272	21.1825	21.5168	21.7391	21.2389	A0A024R5K3		20.2433	20.3245	20.1331
A0A024R5K6	NDUFC2	tr|A0A024R5K6|A0A024R5K6_HUMAN NADH dehydrogenase [ubiquinone] 1 subunit C2 OS=Homo sapiens OX=9606 GN=NDUFC2 PE=3 SV=1;sp|O95298|NDUC2_HUMAN NADH dehydrogenase [ubiquinone] 1 subunit C2 OS=Homo sapiens OX=9606 GN=NDUFC2 PE=1 SV=1;tr|E9PRJ5|E9PRJ5_HUMAN NA	1162500	1940600	2675000	3405100	4197800	2720800	2645700	2767000	2562700	3341900	2634300	30053400		2164500	2312300	2019800	2531700	2092700	2637900	2725500	2629500	3261200	3483800	2501900	28360800				A0A024R5K6	NDUFC2	tr|A0A024R5K6|A0A024R5K6_HUMAN NADH dehydrogenase [ubiquinone] 1 subunit C2 OS=Homo sapiens OX=9606 GN=NDUFC2 PE=3 SV=1;sp|O95298|NDUC2_HUMAN NADH dehydrogenase [ubiquinone] 1 subunit C2 OS=Homo sapiens OX=9606 GN=NDUFC2 PE=1 SV=1;tr|E9PRJ5|E9PRJ5_HUMAN NA	20.1488	20.8881	21.3511	21.6993	22.0012	21.3756	21.3352	21.3999	21.2892	21.6722	21.329	A0A024R5K6		21.0456	21.1409	20.9458
A0A024R5K8	SERPINH1	tr|A0A024R5K8|A0A024R5K8_HUMAN Serpin peptidase inhibitor, clade H (Heat shock protein 47), member 1, (Collagen binding protein 1), isoform CRA_a OS=Homo sapiens OX=9606 GN=SERPINH1 PE=3 SV=1;sp|P50454|SERPH_HUMAN Serpin H1 OS=Homo sapiens OX=9606 GN=SERPI	79126000	69352000	74358000	79230000	67052000	79510000	138700000	92357000	136910000	151880000	98146000	1066621000		47690000	49484000	45297000	47335000	45861000	52215000	83989000	61577000	133550000	109830000	61445000	738273000				A0A024R5K8	SERPINH1	tr|A0A024R5K8|A0A024R5K8_HUMAN Serpin peptidase inhibitor, clade H (Heat shock protein 47), member 1, (Collagen binding protein 1), isoform CRA_a OS=Homo sapiens OX=9606 GN=SERPINH1 PE=3 SV=1;sp|P50454|SERPH_HUMAN Serpin H1 OS=Homo sapiens OX=9606 GN=SERPI	26.2376	26.0474	26.148	26.2395	25.9988	26.2446	27.0474	26.4607	27.0287	27.1784	26.5484	A0A024R5K8		25.5072	25.5605	25.4329
A0A024R5L0	PRCP	tr|A0A024R5L0|A0A024R5L0_HUMAN Prolylcarboxypeptidase (Angiotensinase C), isoform CRA_a OS=Homo sapiens OX=9606 GN=PRCP PE=4 SV=1;sp|P42785|PCP_HUMAN Lysosomal Pro-X carboxypeptidase OS=Homo sapiens OX=9606 GN=PRCP PE=1 SV=1;tr|B7Z7Q6|B7Z7Q6_HUMAN cDNA FLJ	8910700	8368800	8651700	9373800	7689500	8890400	8326600	7426200	6593500	7140400	8054700	89426300		2675900	2573900	2468500	2604000	2501500	2809000	3012700	2199000	2518000	2267500	2435300	28065300				A0A024R5L0	PRCP	tr|A0A024R5L0|A0A024R5L0_HUMAN Prolylcarboxypeptidase (Angiotensinase C), isoform CRA_a OS=Homo sapiens OX=9606 GN=PRCP PE=4 SV=1;sp|P42785|PCP_HUMAN Lysosomal Pro-X carboxypeptidase OS=Homo sapiens OX=9606 GN=PRCP PE=1 SV=1;tr|B7Z7Q6|B7Z7Q6_HUMAN cDNA FLJ	23.0871	22.9966	23.0446	23.1602	22.8745	23.0838	22.9893	22.8242	22.6526	22.7676	22.9414	A0A024R5L0		21.3516	21.2955	21.2352
A0A024R5M9	NUMA1	tr|A0A024R5M9|A0A024R5M9_HUMAN Nuclear mitotic apparatus protein 1, isoform CRA_a OS=Homo sapiens OX=9606 GN=NUMA1 PE=4 SV=1;tr|A0A087WY61|A0A087WY61_HUMAN Nuclear mitotic apparatus protein 1 OS=Homo sapiens OX=9606 GN=NUMA1 PE=1 SV=1;tr|Q59HB8|Q59HB8_HUMA	226940000	207480000	174690000	216740000	190040000	216110000	163280000	164680000	117530000	115590000	167360000	1960440000		197420000	205150000	166350000	157640000	160050000	208600000	174780000	117850000	78032000	80000000	158740000	1704612000				A0A024R5M9	NUMA1	tr|A0A024R5M9|A0A024R5M9_HUMAN Nuclear mitotic apparatus protein 1, isoform CRA_a OS=Homo sapiens OX=9606 GN=NUMA1 PE=4 SV=1;tr|A0A087WY61|A0A087WY61_HUMAN Nuclear mitotic apparatus protein 1 OS=Homo sapiens OX=9606 GN=NUMA1 PE=1 SV=1;tr|Q59HB8|Q59HB8_HUMA	27.7577	27.6284	27.3802	27.6914	27.5017	27.6872	27.2828	27.2951	26.8085	26.7844	27.3184	A0A024R5M9		27.5567	27.6121	27.3096
A0A024R5Q1	hCG_2003792	tr|A0A024R5Q1|A0A024R5Q1_HUMAN HCG2003792, isoform CRA_b OS=Homo sapiens OX=9606 GN=hCG_2003792 PE=4 SV=1;sp|Q9NX55|HYPK_HUMAN Huntingtin-interacting protein K OS=Homo sapiens OX=9606 GN=HYPK PE=1 SV=2	5112300	4477300	4792100	4940800	4458000	4941000	5061300	5203000	4479500	4426800	4799500	52691600		5062600	5261100	4741500	4554600	4657500	4682200	6064600	4262700	3845700	4024800	4240200	51397500				A0A024R5Q1	hCG_2003792	tr|A0A024R5Q1|A0A024R5Q1_HUMAN HCG2003792, isoform CRA_b OS=Homo sapiens OX=9606 GN=hCG_2003792 PE=4 SV=1;sp|Q9NX55|HYPK_HUMAN Huntingtin-interacting protein K OS=Homo sapiens OX=9606 GN=HYPK PE=1 SV=2	22.2855	22.0942	22.1922	22.2363	22.088	22.2364	22.2711	22.3109	22.0949	22.0778	22.1945	A0A024R5Q1		22.2714	22.3269	22.1769
A0A024R5S5	EIF3S1	tr|A0A024R5S5|A0A024R5S5_HUMAN Eukaryotic translation initiation factor 3 subunit J OS=Homo sapiens OX=9606 GN=EIF3S1 PE=3 SV=1;sp|O75822|EIF3J_HUMAN Eukaryotic translation initiation factor 3 subunit J OS=Homo sapiens OX=9606 GN=EIF3J PE=1 SV=2	15181000	19354000	18885000	25906000	25503000	28846000	24855000	26691000	21081000	25306000	23200000	254808000		17168000	18055000	19523000	19319000	20255000	24147000	22874000	20857000	19167000	18268000	19532000	219165000				A0A024R5S5	EIF3S1	tr|A0A024R5S5|A0A024R5S5_HUMAN Eukaryotic translation initiation factor 3 subunit J OS=Homo sapiens OX=9606 GN=EIF3S1 PE=3 SV=1;sp|O75822|EIF3J_HUMAN Eukaryotic translation initiation factor 3 subunit J OS=Homo sapiens OX=9606 GN=EIF3J PE=1 SV=2	23.8558	24.2061	24.1707	24.6268	24.6042	24.7819	24.567	24.6698	24.3294	24.593	24.4676	A0A024R5S5		24.0332	24.1059	24.2187
A0A024R5S7	CCPG1	tr|A0A024R5S7|A0A024R5S7_HUMAN Cell cycle progression 1, isoform CRA_a OS=Homo sapiens OX=9606 GN=CCPG1 PE=4 SV=1;sp|Q9ULG6|CCPG1_HUMAN Cell cycle progression protein 1 OS=Homo sapiens OX=9606 GN=CCPG1 PE=1 SV=3	477880	492000	540760	526180	463230	524260	633530	500320	415420	446210	481170	5500960		1001200	984230	882970	1004000	809810	1085900	897380	904530	945710	990630	923460	10429820				A0A024R5S7	CCPG1	tr|A0A024R5S7|A0A024R5S7_HUMAN Cell cycle progression 1, isoform CRA_a OS=Homo sapiens OX=9606 GN=CCPG1 PE=4 SV=1;sp|Q9ULG6|CCPG1_HUMAN Cell cycle progression protein 1 OS=Homo sapiens OX=9606 GN=CCPG1 PE=1 SV=3	18.8663	18.9083	19.0446	19.0052	18.8214	18.9999	19.2731	18.9325	18.6642	18.7674	18.8762	A0A024R5S7		19.9333	19.9086	19.752
A0A024R5S9	NEDD4	tr|A0A024R5S9|A0A024R5S9_HUMAN E3 ubiquitin-protein ligase OS=Homo sapiens OX=9606 GN=NEDD4 PE=4 SV=1	3077100	2955500	3733400	3363900	2741900	3706500	2714100	2566000	2562600	2738000	2881300	33040300		644890	694750	690110	634960	644880	705240	585200	494650	520620	536950	576070	6728320				A0A024R5S9	NEDD4	tr|A0A024R5S9|A0A024R5S9_HUMAN E3 ubiquitin-protein ligase OS=Homo sapiens OX=9606 GN=NEDD4 PE=4 SV=1	21.5531	21.495	21.8321	21.6817	21.3867	21.8216	21.372	21.2911	21.2892	21.3847	21.4583	A0A024R5S9		19.2987	19.4061	19.3965
A0A024R5U5	ADAM10	tr|A0A024R5U5|A0A024R5U5_HUMAN ADAM metallopeptidase domain 10, isoform CRA_b OS=Homo sapiens OX=9606 GN=ADAM10 PE=4 SV=1;sp|O14672|ADA10_HUMAN Disintegrin and metalloproteinase domain-containing protein 10 OS=Homo sapiens OX=9606 GN=ADAM10 PE=1 SV=1	0	0	0	0	0	0	0	0	0	0	0	0		128660	124700	113910	121820	123830	142720	160170	141410	150920	184180	134980	1527300				A0A024R5U5	ADAM10	tr|A0A024R5U5|A0A024R5U5_HUMAN ADAM metallopeptidase domain 10, isoform CRA_b OS=Homo sapiens OX=9606 GN=ADAM10 PE=4 SV=1;sp|O14672|ADA10_HUMAN Disintegrin and metalloproteinase domain-containing protein 10 OS=Homo sapiens OX=9606 GN=ADAM10 PE=1 SV=1	15.1261	16.6751	15.1027	15.4069	15.104	14.6556	13.2511	14.8064	14.7636	16.8744	14.8386	A0A024R5U5		16.9732	16.9281	16.7975
A0A024R5V9	NARG2	tr|A0A024R5V9|A0A024R5V9_HUMAN NMDA receptor regulated 2, isoform CRA_b OS=Homo sapiens OX=9606 GN=NARG2 PE=4 SV=1;sp|Q659A1|ICE2_HUMAN Little elongation complex subunit 2 OS=Homo sapiens OX=9606 GN=ICE2 PE=1 SV=2;tr|B3KXT2|B3KXT2_HUMAN cDNA FLJ45998 fis,	337590	347130	307500	373080	358300	401100	267330	241580	322170	309370	316190	3581340		172380	185540	165410	162070	139870	171430	122370	95311	62752	82083	143640	1502856				A0A024R5V9	NARG2	tr|A0A024R5V9|A0A024R5V9_HUMAN NMDA receptor regulated 2, isoform CRA_b OS=Homo sapiens OX=9606 GN=NARG2 PE=4 SV=1;sp|Q659A1|ICE2_HUMAN Little elongation complex subunit 2 OS=Homo sapiens OX=9606 GN=ICE2 PE=1 SV=2;tr|B3KXT2|B3KXT2_HUMAN cDNA FLJ45998 fis,	18.3649	18.4051	18.2302	18.5091	18.4508	18.6136	18.0283	17.8821	18.2975	18.239	18.2704	A0A024R5V9		17.3952	17.5014	17.3357
A0A024R5X6	GABPB2	tr|A0A024R5X6|A0A024R5X6_HUMAN GA binding protein transcription factor, beta subunit 2, isoform CRA_a OS=Homo sapiens OX=9606 GN=GABPB2 PE=4 SV=1;sp|Q06547|GABP1_HUMAN GA-binding protein subunit beta-1 OS=Homo sapiens OX=9606 GN=GABPB1 PE=1 SV=2;tr|F5H7I4|	1952900	1783400	1601300	1950300	1748100	2128500	1659500	1926600	1528500	1575400	1810900	19665400		3546000	3786500	3312000	3363800	3500700	4087300	4243400	2954200	2602500	3010500	3358000	37764900				A0A024R5X6	GABPB2	tr|A0A024R5X6|A0A024R5X6_HUMAN GA binding protein transcription factor, beta subunit 2, isoform CRA_a OS=Homo sapiens OX=9606 GN=GABPB2 PE=4 SV=1;sp|Q06547|GABP1_HUMAN GA-binding protein subunit beta-1 OS=Homo sapiens OX=9606 GN=GABPB1 PE=1 SV=2;tr|F5H7I4|	20.8972	20.7662	20.6108	20.8953	20.7374	21.0214	20.6623	20.8776	20.5437	20.5873	20.7883	A0A024R5X6		21.7578	21.8524	21.6593
A0A024R5X7	CLPX	tr|A0A024R5X7|A0A024R5X7_HUMAN ClpX caseinolytic peptidase X homolog (E. coli), isoform CRA_a OS=Homo sapiens OX=9606 GN=CLPX PE=4 SV=1;sp|O76031|CLPX_HUMAN ATP-dependent Clp protease ATP-binding subunit clpX-like, mitochondrial OS=Homo sapiens OX=9606 GN=	4372500	4027400	5079800	5348400	5971000	5161200	5768700	4894100	10654000	11225000	5852400	68354500		4028400	3952800	4192600	4315300	4045700	4518300	5160900	3970300	9851000	11200000	5425600	60660900				A0A024R5X7	CLPX	tr|A0A024R5X7|A0A024R5X7_HUMAN ClpX caseinolytic peptidase X homolog (E. coli), isoform CRA_a OS=Homo sapiens OX=9606 GN=CLPX PE=4 SV=1;sp|O76031|CLPX_HUMAN ATP-dependent Clp protease ATP-binding subunit clpX-like, mitochondrial OS=Homo sapiens OX=9606 GN=	22.06	21.9414	22.2763	22.3507	22.5095	22.2993	22.4598	22.2226	23.3449	23.4202	22.4806	A0A024R5X7		21.9418	21.9144	21.9994
A0A024R5Y1	SPG21	tr|A0A024R5Y1|A0A024R5Y1_HUMAN Spastic paraplegia 21 (Autosomal recessive, Mast syndrome), isoform CRA_a OS=Homo sapiens OX=9606 GN=SPG21 PE=4 SV=1;sp|Q9NZD8|SPG21_HUMAN Maspardin OS=Homo sapiens OX=9606 GN=SPG21 PE=1 SV=1;tr|H3BRR0|H3BRR0_HUMAN Maspardin	339750	307340	449330	449110	369860	417480	366410	283370	334660	398640	349120	4065070		61543	60988	64809	56628	58238	66718	65690	52241	79116	67566	71184	704721				A0A024R5Y1	SPG21	tr|A0A024R5Y1|A0A024R5Y1_HUMAN Spastic paraplegia 21 (Autosomal recessive, Mast syndrome), isoform CRA_a OS=Homo sapiens OX=9606 GN=SPG21 PE=4 SV=1;sp|Q9NZD8|SPG21_HUMAN Maspardin OS=Homo sapiens OX=9606 GN=SPG21 PE=1 SV=1;tr|H3BRR0|H3BRR0_HUMAN Maspardin	18.3741	18.2295	18.7774	18.7767	18.4966	18.6713	18.4831	18.1123	18.3523	18.6047	18.4134	A0A024R5Y1		15.9093	15.8962	15.9839
A0A024R5Z3	SMAD3	tr|A0A024R5Z3|A0A024R5Z3_HUMAN Mothers against decapentaplegic homolog OS=Homo sapiens OX=9606 GN=SMAD3 PE=3 SV=1;sp|P84022|SMAD3_HUMAN Mothers against decapentaplegic homolog 3 OS=Homo sapiens OX=9606 GN=SMAD3 PE=1 SV=1;tr|Q59F45|Q59F45_HUMAN Mothers agai	2904400	2793200	2696100	3275700	3285100	3323500	3565600	3684500	2917800	3081000	2870600	34397500		8210900	8370900	7970300	9135400	8223400	9804900	10715000	9281500	6415100	6855600	8426000	93409000				A0A024R5Z3	SMAD3	tr|A0A024R5Z3|A0A024R5Z3_HUMAN Mothers against decapentaplegic homolog OS=Homo sapiens OX=9606 GN=SMAD3 PE=3 SV=1;sp|P84022|SMAD3_HUMAN Mothers against decapentaplegic homolog 3 OS=Homo sapiens OX=9606 GN=SMAD3 PE=1 SV=1;tr|Q59F45|Q59F45_HUMAN Mothers agai	21.4698	21.4135	21.3624	21.6434	21.6475	21.6643	21.7657	21.813	21.4764	21.555	21.4529	A0A024R5Z3		22.9691	22.997	22.9262
A0A024R5Z9	PKM2	tr|A0A024R5Z9|A0A024R5Z9_HUMAN Pyruvate kinase OS=Homo sapiens OX=9606 GN=PKM2 PE=3 SV=1;tr|B4DRT3|B4DRT3_HUMAN Pyruvate kinase OS=Homo sapiens OX=9606 PE=2 SV=1;tr|H3BTN5|H3BTN5_HUMAN Pyruvate kinase (Fragment) OS=Homo sapiens OX=9606 GN=PKM PE=1 SV=1;tr|	915510	874300	1306900	1071000	729210	1022400	814770	676330	669600	795900	924860	9800780		1991600	1972400	2272600	2411000	2116200	2234600	1922800	1522800	1478300	1376200	1778100	21076600				A0A024R5Z9	PKM2	tr|A0A024R5Z9|A0A024R5Z9_HUMAN Pyruvate kinase OS=Homo sapiens OX=9606 GN=PKM2 PE=3 SV=1;tr|B4DRT3|B4DRT3_HUMAN Pyruvate kinase OS=Homo sapiens OX=9606 PE=2 SV=1;tr|H3BTN5|H3BTN5_HUMAN Pyruvate kinase (Fragment) OS=Homo sapiens OX=9606 GN=PKM PE=1 SV=1;tr|	19.8042	19.7378	20.3177	20.0305	19.476	19.9635	19.636	19.3674	19.3529	19.6022	19.8189	A0A024R5Z9		20.9255	20.9115	21.1159
A0A024R604	hCG_2004507	tr|A0A024R604|A0A024R604_HUMAN HCG2004507, isoform CRA_b OS=Homo sapiens OX=9606 GN=hCG_2004507 PE=3 SV=1;tr|U3KQA5|U3KQA5_HUMAN Casein kinase I isoform gamma-1 OS=Homo sapiens OX=9606 GN=CSNK1G1 PE=1 SV=2;tr|A0A024R5W3|A0A024R5W3_HUMAN HCG2004507, isoform	1412600	1545400	1473700	1644700	1537900	1696700	1583800	1870000	1442200	1736700	1701700	17645400		320530	405680	255210	197130	330530	309680	692840	247180	287540	322930	286970	3656220				A0A024R604	hCG_2004507	tr|A0A024R604|A0A024R604_HUMAN HCG2004507, isoform CRA_b OS=Homo sapiens OX=9606 GN=hCG_2004507 PE=3 SV=1;tr|U3KQA5|U3KQA5_HUMAN Casein kinase I isoform gamma-1 OS=Homo sapiens OX=9606 GN=CSNK1G1 PE=1 SV=2;tr|A0A024R5W3|A0A024R5W3_HUMAN HCG2004507, isoform	20.4299	20.5595	20.491	20.6494	20.5525	20.6943	20.595	20.8346	20.4598	20.7279	20.6985	A0A024R604		18.2901	18.63	17.9613
A0A024R608	RPLP1	tr|A0A024R608|A0A024R608_HUMAN Ribosomal protein, large, P1, isoform CRA_a OS=Homo sapiens OX=9606 GN=RPLP1 PE=3 SV=1;sp|P05386|RLA1_HUMAN 60S acidic ribosomal protein P1 OS=Homo sapiens OX=9606 GN=RPLP1 PE=1 SV=1;tr|Q7Z612|Q7Z612_HUMAN Acidic ribosomal ph	7863300	8670100	9879200	11892000	9953200	11093000	10854000	11893000	12253000	14978000	10849000	120177800		9063600	9832900	9846600	9899700	10272000	11137000	13512000	11250000	13011000	14251000	10676000	122751800				A0A024R608	RPLP1	tr|A0A024R608|A0A024R608_HUMAN Ribosomal protein, large, P1, isoform CRA_a OS=Homo sapiens OX=9606 GN=RPLP1 PE=3 SV=1;sp|P05386|RLA1_HUMAN 60S acidic ribosomal protein P1 OS=Homo sapiens OX=9606 GN=RPLP1 PE=1 SV=1;tr|Q7Z612|Q7Z612_HUMAN Acidic ribosomal ph	22.9067	23.0476	23.236	23.5035	23.2467	23.4031	23.3717	23.5036	23.5466	23.8363	23.3711	A0A024R608		23.1117	23.2292	23.2312
A0A024R611	CORO1A	tr|A0A024R611|A0A024R611_HUMAN Coronin OS=Homo sapiens OX=9606 GN=CORO1A PE=3 SV=1;sp|P31146|COR1A_HUMAN Coronin-1A OS=Homo sapiens OX=9606 GN=CORO1A PE=1 SV=4;tr|H3BRY3|H3BRY3_HUMAN Coronin OS=Homo sapiens OX=9606 GN=CORO1A PE=1 SV=1;tr|Q59G88|Q59G88_HUMA	10410000	10388000	9169400	11041000	9560600	12269000	8052800	10023000	11206000	11421000	10345000	113885800		9708600	10718000	8585500	9632900	9149900	10937000	9519500	6958200	6964500	7707700	9102700	98984500				A0A024R611	CORO1A	tr|A0A024R611|A0A024R611_HUMAN Coronin OS=Homo sapiens OX=9606 GN=CORO1A PE=3 SV=1;sp|P31146|COR1A_HUMAN Coronin-1A OS=Homo sapiens OX=9606 GN=CORO1A PE=1 SV=4;tr|H3BRY3|H3BRY3_HUMAN Coronin OS=Homo sapiens OX=9606 GN=CORO1A PE=1 SV=1;tr|Q59G88|Q59G88_HUMA	23.3115	23.3084	23.1284	23.3964	23.1887	23.5485	22.9411	23.2568	23.4178	23.4452	23.3024	A0A024R611		23.2108	23.3535	23.0335
A0A024R637	TBC1D4	tr|A0A024R637|A0A024R637_HUMAN TBC1 domain family, member 4, isoform CRA_b OS=Homo sapiens OX=9606 GN=TBC1D4 PE=4 SV=1;sp|O60343|TBCD4_HUMAN TBC1 domain family member 4 OS=Homo sapiens OX=9606 GN=TBC1D4 PE=1 SV=2	123940	125970	187610	159830	110950	151530	274370	151990	285680	307720	181210	2060800		60436	40196	44736	69952	42607	48438	44821	41237	36907	41069	41904	512303				A0A024R637	TBC1D4	tr|A0A024R637|A0A024R637_HUMAN TBC1 domain family, member 4, isoform CRA_b OS=Homo sapiens OX=9606 GN=TBC1D4 PE=4 SV=1;sp|O60343|TBCD4_HUMAN TBC1 domain family member 4 OS=Homo sapiens OX=9606 GN=TBC1D4 PE=1 SV=2	16.9193	16.9427	17.5174	17.2862	16.7596	17.2092	18.0658	17.2136	18.124	18.2313	17.4673	A0A024R637		15.8831	15.2948	15.4491
A0A024R652	MTHFD1	tr|A0A024R652|A0A024R652_HUMAN Methylenetetrahydrofolate dehydrogenase (NADP+ dependent) 1, methenyltetrahydrofolate cyclohydrolase, formyltetrahydrofolate synthetase, isoform CRA_a OS=Homo sapiens OX=9606 GN=MTHFD1 PE=3 SV=1;sp|P11586|C1TC_HUMAN C-1-tetra	38916000	38099000	46506000	52487000	41499000	48711000	56674000	49374000	44281000	48168000	45507000	510222000		36112000	38644000	39053000	44185000	40844000	43492000	49953000	41564000	35660000	37208000	39459000	446174000				A0A024R652	MTHFD1	tr|A0A024R652|A0A024R652_HUMAN Methylenetetrahydrofolate dehydrogenase (NADP+ dependent) 1, methenyltetrahydrofolate cyclohydrolase, formyltetrahydrofolate synthetase, isoform CRA_a OS=Homo sapiens OX=9606 GN=MTHFD1 PE=3 SV=1;sp|P11586|C1TC_HUMAN C-1-tetra	25.2139	25.1833	25.4709	25.6455	25.3066	25.5377	25.7562	25.5572	25.4002	25.5216	25.4396	A0A024R652		25.106	25.2037	25.2189
A0A024R663	KTN1	tr|A0A024R663|A0A024R663_HUMAN Kinectin 1 (Kinesin receptor), isoform CRA_a OS=Homo sapiens OX=9606 GN=KTN1 PE=4 SV=1;sp|Q86UP2|KTN1_HUMAN Kinectin OS=Homo sapiens OX=9606 GN=KTN1 PE=1 SV=1	30771000	34418000	43474000	47610000	50535000	52930000	54994000	53630000	57621000	61396000	49041000	536420000		40090000	36844000	44932000	46798000	48477000	55967000	57462000	47509000	53663000	70291000	49713000	551746000				A0A024R663	KTN1	tr|A0A024R663|A0A024R663_HUMAN Kinectin 1 (Kinesin receptor), isoform CRA_a OS=Homo sapiens OX=9606 GN=KTN1 PE=4 SV=1;sp|Q86UP2|KTN1_HUMAN Kinectin OS=Homo sapiens OX=9606 GN=KTN1 PE=1 SV=1	24.8751	25.0367	25.3736	25.5048	25.5908	25.6576	25.7128	25.6765	25.7801	25.8716	25.5475	A0A024R663		25.2567	25.1349	25.4212
A0A024R667	C14orf150	tr|A0A024R667|A0A024R667_HUMAN Chromosome 14 open reading frame 150, isoform CRA_a OS=Homo sapiens OX=9606 GN=C14orf150 PE=4 SV=1;sp|Q96FK6|WDR89_HUMAN WD repeat-containing protein 89 OS=Homo sapiens OX=9606 GN=WDR89 PE=2 SV=1;tr|G3V4B8|G3V4B8_HUMAN WD rep	1071300	1002100	952080	1244400	1047300	1141900	976730	992360	737370	694040	942640	10802220		44071	46097	32852	39412	27828	36870	43202	41954	31473	28862	32454	405075				A0A024R667	C14orf150	tr|A0A024R667|A0A024R667_HUMAN Chromosome 14 open reading frame 150, isoform CRA_a OS=Homo sapiens OX=9606 GN=C14orf150 PE=4 SV=1;sp|Q96FK6|WDR89_HUMAN WD repeat-containing protein 89 OS=Homo sapiens OX=9606 GN=WDR89 PE=2 SV=1;tr|G3V4B8|G3V4B8_HUMAN WD rep	20.0309	19.9346	19.8607	20.247	19.9982	20.123	19.8976	19.9205	19.492	19.4047	19.8463	A0A024R667		15.4275	15.4924	15.0037
A0A024R669	MNAT1	tr|A0A024R669|A0A024R669_HUMAN Menage a trois homolog 1, cyclin H assembly factor (Xenopus laevis), isoform CRA_b OS=Homo sapiens OX=9606 GN=MNAT1 PE=4 SV=1;tr|A0A024R688|A0A024R688_HUMAN Menage a trois homolog 1, cyclin H assembly factor (Xenopus laevis),	4185600	3770400	3596500	4296700	3825100	4471500	879860	1107200	1173200	1237500	3097700	31641260		4042300	4190200	3551100	3729700	3681300	4278100	1094400	827440	912600	962110	2599000	29868250				A0A024R669	MNAT1	tr|A0A024R669|A0A024R669_HUMAN Menage a trois homolog 1, cyclin H assembly factor (Xenopus laevis), isoform CRA_b OS=Homo sapiens OX=9606 GN=MNAT1 PE=4 SV=1;tr|A0A024R688|A0A024R688_HUMAN Menage a trois homolog 1, cyclin H assembly factor (Xenopus laevis),	21.997	21.8463	21.7782	22.0348	21.8671	22.0923	19.7469	20.0785	20.162	20.239	21.5628	A0A024R669		21.9467	21.9986	21.7598
A0A024R670	SYNJ2BP	tr|A0A024R670|A0A024R670_HUMAN Synaptojanin 2 binding protein, isoform CRA_a OS=Homo sapiens OX=9606 GN=SYNJ2BP PE=4 SV=1;sp|P57105|SYJ2B_HUMAN Synaptojanin-2-binding protein OS=Homo sapiens OX=9606 GN=SYNJ2BP PE=1 SV=2;tr|A0A087X1F5|A0A087X1F5_HUMAN SYNJ2	685570	703680	819360	898330	917560	807970	829820	858060	1639600	1801200	996310	10957460		268310	280040	292970	288380	255660	298240	360140	281060	577510	756130	331470	3989910				A0A024R670	SYNJ2BP	tr|A0A024R670|A0A024R670_HUMAN Synaptojanin 2 binding protein, isoform CRA_a OS=Homo sapiens OX=9606 GN=SYNJ2BP PE=4 SV=1;sp|P57105|SYJ2B_HUMAN Synaptojanin-2-binding protein OS=Homo sapiens OX=9606 GN=SYNJ2BP PE=1 SV=2;tr|A0A087X1F5|A0A087X1F5_HUMAN SYNJ2	19.3869	19.4246	19.6441	19.7769	19.8074	19.6239	19.6624	19.7107	20.6449	20.7805	19.9262	A0A024R670		18.0335	18.0953	18.1604
A0A024R680	ARID4A	tr|A0A024R680|A0A024R680_HUMAN AT rich interactive domain 4A (RBP1-like), isoform CRA_b OS=Homo sapiens OX=9606 GN=ARID4A PE=4 SV=1;tr|A0A024R6A2|A0A024R6A2_HUMAN AT rich interactive domain 4A (RBP1-like), isoform CRA_a OS=Homo sapiens OX=9606 GN=ARID4A PE	0	0	0	0	0	0	0	0	0	0	0	0		291590	302510	272130	224570	229110	273930	258130	170640	208230	184360	240750	2655950				A0A024R680	ARID4A	tr|A0A024R680|A0A024R680_HUMAN AT rich interactive domain 4A (RBP1-like), isoform CRA_b OS=Homo sapiens OX=9606 GN=ARID4A PE=4 SV=1;tr|A0A024R6A2|A0A024R6A2_HUMAN AT rich interactive domain 4A (RBP1-like), isoform CRA_a OS=Homo sapiens OX=9606 GN=ARID4A PE	14.3733	14.6664	15.4388	17.2165	14.9766	14.8233	16.1228	15.1443	14.5223	16.5857	15.3398	A0A024R680		18.1536	18.2066	18.0539
A0A024R684	NUMB	tr|A0A024R684|A0A024R684_HUMAN Numb homolog (Drosophila), isoform CRA_e OS=Homo sapiens OX=9606 GN=NUMB PE=4 SV=1;tr|A0A024R681|A0A024R681_HUMAN Numb homolog (Drosophila), isoform CRA_f OS=Homo sapiens OX=9606 GN=NUMB PE=4 SV=1;tr|B2RCI6|B2RCI6_HUMAN cDNA,	3649100	3246600	2968100	3646400	3357400	3925000	2207500	2987700	2632500	3034700	3074700	34729700		3193700	3161300	2683400	3174200	2931100	3450700	2905300	2361700	2041000	1943700	2648200	30494300				A0A024R684	NUMB	tr|A0A024R684|A0A024R684_HUMAN Numb homolog (Drosophila), isoform CRA_e OS=Homo sapiens OX=9606 GN=NUMB PE=4 SV=1;tr|A0A024R681|A0A024R681_HUMAN Numb homolog (Drosophila), isoform CRA_f OS=Homo sapiens OX=9606 GN=NUMB PE=4 SV=1;tr|B2RCI6|B2RCI6_HUMAN cDNA,	21.7991	21.6305	21.5011	21.798	21.6789	21.9043	21.074	21.5106	21.328	21.5331	21.552	A0A024R684		21.6068	21.5921	21.3556
A0A024R687	PLEKHC1	tr|A0A024R687|A0A024R687_HUMAN Pleckstrin homology domain containing, family C (With FERM domain) member 1, isoform CRA_b OS=Homo sapiens OX=9606 GN=PLEKHC1 PE=4 SV=1;sp|Q96AC1|FERM2_HUMAN Fermitin family homolog 2 OS=Homo sapiens OX=9606 GN=FERMT2 PE=1 SV	26467000	24190000	21108000	25334000	20381000	25742000	22511000	25229000	21218000	19506000	22996000	254682000		29276000	30429000	23361000	27488000	25539000	27779000	31996000	23538000	12107000	11066000	24194000	266773000				A0A024R687	PLEKHC1	tr|A0A024R687|A0A024R687_HUMAN Pleckstrin homology domain containing, family C (With FERM domain) member 1, isoform CRA_b OS=Homo sapiens OX=9606 GN=PLEKHC1 PE=4 SV=1;sp|Q96AC1|FERM2_HUMAN Fermitin family homolog 2 OS=Homo sapiens OX=9606 GN=FERMT2 PE=1 SV	24.6577	24.5279	24.3313	24.5946	24.2807	24.6176	24.4241	24.5886	24.3388	24.2174	24.4549	A0A024R687		24.8032	24.8589	24.4776
A0A024R694	ACTN1	tr|A0A024R694|A0A024R694_HUMAN Actinin, alpha 1, isoform CRA_a OS=Homo sapiens OX=9606 GN=ACTN1 PE=2 SV=1;sp|P12814|ACTN1_HUMAN Alpha-actinin-1 OS=Homo sapiens OX=9606 GN=ACTN1 PE=1 SV=2;tr|Q86TX4|Q86TX4_HUMAN Full-length cDNA clone CS0DB009YA03 of Neurobl	68069000	83907000	77413000	95144000	83027000	104420000	70983000	83253000	76251000	87880000	83985000	914332000		108230000	118400000	104640000	106560000	112360000	132660000	128320000	96928000	92030000	87853000	105110000	1193091000				A0A024R694	ACTN1	tr|A0A024R694|A0A024R694_HUMAN Actinin, alpha 1, isoform CRA_a OS=Homo sapiens OX=9606 GN=ACTN1 PE=2 SV=1;sp|P12814|ACTN1_HUMAN Alpha-actinin-1 OS=Homo sapiens OX=9606 GN=ACTN1 PE=1 SV=2;tr|Q86TX4|Q86TX4_HUMAN Full-length cDNA clone CS0DB009YA03 of Neurobl	26.0205	26.3223	26.2061	26.5036	26.3071	26.6378	26.081	26.311	26.1843	26.389	26.3236	A0A024R694		26.6895	26.8191	26.6409
A0A024R6C9	DLST	tr|A0A024R6C9|A0A024R6C9_HUMAN Dihydrolipoamide S-succinyltransferase (E2 component of 2-oxo-glutarate complex), isoform CRA_a OS=Homo sapiens OX=9606 GN=DLST PE=4 SV=1;sp|P36957|ODO2_HUMAN Dihydrolipoyllysine-residue succinyltransferase component of 2-oxo	6582100	6162500	8387500	7720600	5985300	8364900	12060000	6557300	21959000	25816000	11353000	120948200		6103000	5897100	6291500	6627500	6428000	7438100	7065300	6657800	28919000	26816000	9883900	118127200				A0A024R6C9	DLST	tr|A0A024R6C9|A0A024R6C9_HUMAN Dihydrolipoamide S-succinyltransferase (E2 component of 2-oxo-glutarate complex), isoform CRA_a OS=Homo sapiens OX=9606 GN=DLST PE=4 SV=1;sp|P36957|ODO2_HUMAN Dihydrolipoyllysine-residue succinyltransferase component of 2-oxo	22.6501	22.5551	22.9998	22.8803	22.513	22.9959	23.5237	22.6447	24.3883	24.6218	23.4366	A0A024R6C9		22.5411	22.4916	22.585
A0A024R6D4	ERH	tr|A0A024R6D4|A0A024R6D4_HUMAN Enhancer of rudimentary homolog OS=Homo sapiens OX=9606 GN=ERH PE=3 SV=1;sp|P84090|ERH_HUMAN Enhancer of rudimentary homolog OS=Homo sapiens OX=9606 GN=ERH PE=1 SV=1;tr|G3V279|G3V279_HUMAN Enhancer of rudimentary homolog OS=H	40170000	41900000	32286000	48578000	37601000	45682000	40269000	47575000	31503000	31048000	37756000	434368000		60451000	71124000	57677000	56068000	57949000	74773000	88235000	61433000	34523000	35680000	58791000	656704000				A0A024R6D4	ERH	tr|A0A024R6D4|A0A024R6D4_HUMAN Enhancer of rudimentary homolog OS=Homo sapiens OX=9606 GN=ERH PE=3 SV=1;sp|P84090|ERH_HUMAN Enhancer of rudimentary homolog OS=Homo sapiens OX=9606 GN=ERH PE=1 SV=1;tr|G3V279|G3V279_HUMAN Enhancer of rudimentary homolog OS=H	25.2596	25.3204	24.9444	25.5338	25.1643	25.4451	25.2632	25.5037	24.909	24.888	25.1702	A0A024R6D4		25.8493	26.0838	25.7815
A0A024R6D8	SFRS5	tr|A0A024R6D8|A0A024R6D8_HUMAN Splicing factor, arginine/serine-rich 5, isoform CRA_a OS=Homo sapiens OX=9606 GN=SFRS5 PE=4 SV=1;sp|Q13243|SRSF5_HUMAN Serine/arginine-rich splicing factor 5 OS=Homo sapiens OX=9606 GN=SRSF5 PE=1 SV=1;tr|Q59EK7|Q59EK7_HUMAN	8083200	10026000	8982000	12481000	10550000	12689000	10217000	11051000	10387000	11544000	10400000	116410200		16403000	18049000	15104000	15382000	15713000	20326000	19495000	14586000	14833000	16117000	16595000	182603000				A0A024R6D8	SFRS5	tr|A0A024R6D8|A0A024R6D8_HUMAN Splicing factor, arginine/serine-rich 5, isoform CRA_a OS=Homo sapiens OX=9606 GN=SFRS5 PE=4 SV=1;sp|Q13243|SRSF5_HUMAN Serine/arginine-rich splicing factor 5 OS=Homo sapiens OX=9606 GN=SRSF5 PE=1 SV=1;tr|Q59EK7|Q59EK7_HUMAN	22.9465	23.2572	23.0986	23.5732	23.3307	23.5971	23.2845	23.3977	23.3083	23.4606	23.3101	A0A024R6D8		23.9675	24.1054	23.8484
A0A024R6G6	NDUFB1	tr|A0A024R6G6|A0A024R6G6_HUMAN NADH dehydrogenase (Ubiquinone) 1 beta subcomplex, 1, 7kDa, isoform CRA_a OS=Homo sapiens OX=9606 GN=NDUFB1 PE=4 SV=1;sp|O75438|NDUB1_HUMAN NADH dehydrogenase [ubiquinone] 1 beta subcomplex subunit 1 OS=Homo sapiens OX=9606 G	453980	778590	1111900	1222200	1595500	924060	922930	952190	1040200	1340000	1092000	11433550		970320	1105400	855980	1139900	832090	1004000	1201800	1273900	1213300	1428000	1080000	12104690				A0A024R6G6	NDUFB1	tr|A0A024R6G6|A0A024R6G6_HUMAN NADH dehydrogenase (Ubiquinone) 1 beta subcomplex, 1, 7kDa, isoform CRA_a OS=Homo sapiens OX=9606 GN=NDUFB1 PE=4 SV=1;sp|O75438|NDUB1_HUMAN NADH dehydrogenase [ubiquinone] 1 beta subcomplex subunit 1 OS=Homo sapiens OX=9606 G	18.7923	19.5705	20.0846	20.221	20.6056	19.8176	19.8159	19.8609	19.9884	20.3538	20.0585	A0A024R6G6		19.8881	20.0761	19.7072
A0A024R6I3	TMED10	tr|A0A024R6I3|A0A024R6I3_HUMAN Testicular tissue protein Li 206 OS=Homo sapiens OX=9606 GN=TMED10 PE=2 SV=1;sp|P49755|TMEDA_HUMAN Transmembrane emp24 domain-containing protein 10 OS=Homo sapiens OX=9606 GN=TMED10 PE=1 SV=2;tr|Q53GF9|Q53GF9_HUMAN Full-lengt	3731100	4810800	6462300	6692900	5052000	5407800	8833700	4583700	9954600	9846300	6199700	71574900		2154100	2093900	2461900	2846600	2309600	2416400	2980600	2869400	4746100	6971400	2752900	34602900				A0A024R6I3	TMED10	tr|A0A024R6I3|A0A024R6I3_HUMAN Testicular tissue protein Li 206 OS=Homo sapiens OX=9606 GN=TMED10 PE=2 SV=1;sp|P49755|TMEDA_HUMAN Transmembrane emp24 domain-containing protein 10 OS=Homo sapiens OX=9606 GN=TMED10 PE=1 SV=2;tr|Q53GF9|Q53GF9_HUMAN Full-lengt	21.8312	22.1978	22.6236	22.6742	22.2684	22.3666	23.0746	22.1281	23.2469	23.2311	22.5638	A0A024R6I3		21.0387	20.9978	21.2313
A0A024R6K3	SETD3	tr|A0A024R6K3|A0A024R6K3_HUMAN Histone-lysine N-methyltransferase OS=Homo sapiens OX=9606 GN=SETD3 PE=3 SV=1;sp|Q86TU7|SETD3_HUMAN Histone-lysine N-methyltransferase setd3 OS=Homo sapiens OX=9606 GN=SETD3 PE=1 SV=1;tr|Q6NXR6|Q6NXR6_HUMAN Histone-lysine N-m	764070	731950	717040	918960	949900	973990	810840	904030	932020	1027700	836460	9566960		934890	1055000	992040	946880	920460	1027300	1248400	931220	1013500	1069600	977780	11117070				A0A024R6K3	SETD3	tr|A0A024R6K3|A0A024R6K3_HUMAN Histone-lysine N-methyltransferase OS=Homo sapiens OX=9606 GN=SETD3 PE=3 SV=1;sp|Q86TU7|SETD3_HUMAN Histone-lysine N-methyltransferase setd3 OS=Homo sapiens OX=9606 GN=SETD3 PE=1 SV=1;tr|Q6NXR6|Q6NXR6_HUMAN Histone-lysine N-m	19.5433	19.4814	19.4517	19.8096	19.8574	19.8935	19.6291	19.786	19.83	19.971	19.6739	A0A024R6K3		19.8344	20.0088	19.92
A0A024R6K8	WARS	tr|A0A024R6K8|A0A024R6K8_HUMAN Epididymis secretory sperm binding protein OS=Homo sapiens OX=9606 GN=WARS PE=2 SV=1;sp|P23381|SYWC_HUMAN Tryptophan--tRNA ligase, cytoplasmic OS=Homo sapiens OX=9606 GN=WARS PE=1 SV=2	33583000	32497000	37818000	34406000	27632000	32550000	31646000	30781000	25098000	25950000	31307000	343268000		36973000	36052000	36813000	41627000	34192000	36189000	36395000	30821000	22821000	23389000	32088000	367360000				A0A024R6K8	WARS	tr|A0A024R6K8|A0A024R6K8_HUMAN Epididymis secretory sperm binding protein OS=Homo sapiens OX=9606 GN=WARS PE=2 SV=1;sp|P23381|SYWC_HUMAN Tryptophan--tRNA ligase, cytoplasmic OS=Homo sapiens OX=9606 GN=WARS PE=1 SV=2	25.0012	24.9538	25.1726	25.0362	24.7198	24.9562	24.9155	24.8755	24.5811	24.6292	24.9	A0A024R6K8		25.14	25.1036	25.1337
A0A024R6N2	CDC42BPB	tr|A0A024R6N2|A0A024R6N2_HUMAN CDC42 binding protein kinase beta (DMPK-like), isoform CRA_a OS=Homo sapiens OX=9606 GN=CDC42BPB PE=3 SV=1;sp|Q9Y5S2|MRCKB_HUMAN Serine/threonine-protein kinase MRCK beta OS=Homo sapiens OX=9606 GN=CDC42BPB PE=1 SV=2	14488000	14811000	13444000	15052000	13356000	15928000	11281000	12936000	13644000	14697000	14095000	153732000		13843000	14442000	11829000	12256000	11787000	14208000	13306000	10312000	11292000	11854000	12199000	137328000				A0A024R6N2	CDC42BPB	tr|A0A024R6N2|A0A024R6N2_HUMAN CDC42 binding protein kinase beta (DMPK-like), isoform CRA_a OS=Homo sapiens OX=9606 GN=CDC42BPB PE=3 SV=1;sp|Q9Y5S2|MRCKB_HUMAN Serine/threonine-protein kinase MRCK beta OS=Homo sapiens OX=9606 GN=CDC42BPB PE=1 SV=2	23.7884	23.8202	23.6805	23.8435	23.671	23.9251	23.4274	23.6249	23.7018	23.809	23.7487	A0A024R6N2		23.7227	23.7838	23.4958
A0A024R6Q2	C14orf172	tr|A0A024R6Q2|A0A024R6Q2_HUMAN tRNA (adenine(58)-N(1))-methyltransferase catalytic subunit TRMT61A OS=Homo sapiens OX=9606 GN=C14orf172 PE=3 SV=1;sp|Q96FX7|TRM61_HUMAN tRNA (adenine(58)-N(1))-methyltransferase catalytic subunit TRMT61A OS=Homo sapiens OX=9	142020	170870	172480	196640	169260	230990	231370	189670	184570	219110	200860	2107840		35459	41641	48359	53096	61975	62535	74183	57405	45153	69027	57743	606576				A0A024R6Q2	C14orf172	tr|A0A024R6Q2|A0A024R6Q2_HUMAN tRNA (adenine(58)-N(1))-methyltransferase catalytic subunit TRMT61A OS=Homo sapiens OX=9606 GN=C14orf172 PE=3 SV=1;sp|Q96FX7|TRM61_HUMAN tRNA (adenine(58)-N(1))-methyltransferase catalytic subunit TRMT61A OS=Homo sapiens OX=9	17.1157	17.3825	17.3961	17.5852	17.3689	17.8175	17.8198	17.5331	17.4938	17.7413	17.6158	A0A024R6Q2		15.1139	15.3457	15.5615
A0A024R6S1	DNAJA2	tr|A0A024R6S1|A0A024R6S1_HUMAN DnaJ (Hsp40) homolog, subfamily A, member 2, isoform CRA_a OS=Homo sapiens OX=9606 GN=DNAJA2 PE=3 SV=1;sp|O60884|DNJA2_HUMAN DnaJ homolog subfamily A member 2 OS=Homo sapiens OX=9606 GN=DNAJA2 PE=1 SV=1	7674800	6770800	7760400	7400600	6255500	7772000	9699300	10170000	10601000	11638000	8468400	94210800		9914200	10349000	10584000	10248000	9697500	10799000	16147000	11872000	14465000	14418000	11769000	130262700				A0A024R6S1	DNAJA2	tr|A0A024R6S1|A0A024R6S1_HUMAN DnaJ (Hsp40) homolog, subfamily A, member 2, isoform CRA_a OS=Homo sapiens OX=9606 GN=DNAJA2 PE=3 SV=1;sp|O60884|DNJA2_HUMAN DnaJ homolog subfamily A member 2 OS=Homo sapiens OX=9606 GN=DNAJA2 PE=1 SV=1	22.8717	22.6909	22.8877	22.8192	22.5767	22.8899	23.2094	23.2778	23.3377	23.4723	23.0137	A0A024R6S1		23.2411	23.303	23.3354
A0A024R6U3	hCG_2025883	tr|A0A024R6U3|A0A024R6U3_HUMAN HCG2025883, isoform CRA_c OS=Homo sapiens OX=9606 GN=hCG_2025883 PE=4 SV=1;sp|O75208|COQ9_HUMAN Ubiquinone biosynthesis protein COQ9, mitochondrial OS=Homo sapiens OX=9606 GN=COQ9 PE=1 SV=1;tr|H3BPY0|H3BPY0_HUMAN Ubiquinone b	108210	79510	159070	147980	123880	103910	109840	105770	94920	125260	144650	1303000		445330	460920	416690	509460	428280	472010	385150	338370	371730	374870	390790	4593600				A0A024R6U3	hCG_2025883	tr|A0A024R6U3|A0A024R6U3_HUMAN HCG2025883, isoform CRA_c OS=Homo sapiens OX=9606 GN=hCG_2025883 PE=4 SV=1;sp|O75208|COQ9_HUMAN Ubiquinone biosynthesis protein COQ9, mitochondrial OS=Homo sapiens OX=9606 GN=COQ9 PE=1 SV=1;tr|H3BPY0|H3BPY0_HUMAN Ubiquinone b	16.7235	16.2788	17.2793	17.175	16.9186	16.665	16.745	16.6906	16.5344	16.9346	17.1422	A0A024R6U3		18.7645	18.8142	18.6686
A0A024R6W0	GOT2	tr|A0A024R6W0|A0A024R6W0_HUMAN Aspartate aminotransferase OS=Homo sapiens OX=9606 GN=GOT2 PE=4 SV=1;sp|P00505|AATM_HUMAN Aspartate aminotransferase, mitochondrial OS=Homo sapiens OX=9606 GN=GOT2 PE=1 SV=3;tr|B3KUZ8|B3KUZ8_HUMAN Aspartate aminotransferase O	34129000	31877000	43245000	37887000	30120000	38184000	42293000	29617000	29931000	31150000	33996000	382429000		35751000	32720000	37998000	38604000	35595000	38362000	33442000	29287000	29114000	28475000	32254000	371602000				A0A024R6W0	GOT2	tr|A0A024R6W0|A0A024R6W0_HUMAN Aspartate aminotransferase OS=Homo sapiens OX=9606 GN=GOT2 PE=4 SV=1;sp|P00505|AATM_HUMAN Aspartate aminotransferase, mitochondrial OS=Homo sapiens OX=9606 GN=GOT2 PE=1 SV=3;tr|B3KUZ8|B3KUZ8_HUMAN Aspartate aminotransferase O	25.0245	24.926	25.366	25.1752	24.8442	25.1865	25.3339	24.8199	24.8351	24.8927	25.0189	A0A024R6W0		25.0915	24.9637	25.1794
A0A024R6X2	CBFB	tr|A0A024R6X2|A0A024R6X2_HUMAN Core-binding factor, beta subunit, isoform CRA_b OS=Homo sapiens OX=9606 GN=CBFB PE=4 SV=1;sp|Q13951|PEBB_HUMAN Core-binding factor subunit beta OS=Homo sapiens OX=9606 GN=CBFB PE=1 SV=2;tr|J3KS23|J3KS23_HUMAN Core-binding fa	1614800	1239400	1231500	1357500	1320300	1600600	1026500	1663800	1725000	1572800	1392700	15744900		885380	872090	876060	711470	829000	924810	1149400	765750	768860	817810	746540	9347170				A0A024R6X2	CBFB	tr|A0A024R6X2|A0A024R6X2_HUMAN Core-binding factor, beta subunit, isoform CRA_b OS=Homo sapiens OX=9606 GN=CBFB PE=4 SV=1;sp|Q13951|PEBB_HUMAN Core-binding factor subunit beta OS=Homo sapiens OX=9606 GN=CBFB PE=1 SV=2;tr|J3KS23|J3KS23_HUMAN Core-binding fa	20.6229	20.2412	20.232	20.3725	20.3324	20.6102	19.9693	20.666	20.7182	20.5849	20.4095	A0A024R6X2		19.7559	19.7341	19.7407
A0A024R6Y2	NUTF2	tr|A0A024R6Y2|A0A024R6Y2_HUMAN Nuclear transport factor 2, isoform CRA_a OS=Homo sapiens OX=9606 GN=NUTF2 PE=4 SV=1;sp|P61970|NTF2_HUMAN Nuclear transport factor 2 OS=Homo sapiens OX=9606 GN=NUTF2 PE=1 SV=1;tr|H3BRV9|H3BRV9_HUMAN Nuclear transport factor 2	7053500	7048900	6941900	7236800	6074000	7210500	4635500	4938200	5327900	5331400	6175300	67973900		8085200	8183800	7703700	8943900	7636600	8021200	6385100	5631000	4742900	4826200	6863600	77023200				A0A024R6Y2	NUTF2	tr|A0A024R6Y2|A0A024R6Y2_HUMAN Nuclear transport factor 2, isoform CRA_a OS=Homo sapiens OX=9606 GN=NUTF2 PE=4 SV=1;sp|P61970|NTF2_HUMAN Nuclear transport factor 2 OS=Homo sapiens OX=9606 GN=NUTF2 PE=1 SV=1;tr|H3BRV9|H3BRV9_HUMAN Nuclear transport factor 2	22.7499	22.749	22.7269	22.7869	22.5342	22.7817	22.1443	22.2356	22.3451	22.3461	22.5581	A0A024R6Y2		22.9469	22.9643	22.8771
A0A024R6Y3	hCG_2027080	tr|A0A024R6Y3|A0A024R6Y3_HUMAN Peptide deformylase OS=Homo sapiens OX=9606 GN=hCG_2027080 PE=3 SV=1;sp|Q9HBH1|DEFM_HUMAN Peptide deformylase, mitochondrial OS=Homo sapiens OX=9606 GN=PDF PE=1 SV=1	201460	252620	278110	299600	292010	305370	419200	376570	444940	471030	290420	3631330		68114	67301	60445	105870	74929	62621	69652	68020	79085	50102	67725	773864				A0A024R6Y3	hCG_2027080	tr|A0A024R6Y3|A0A024R6Y3_HUMAN Peptide deformylase OS=Homo sapiens OX=9606 GN=hCG_2027080 PE=3 SV=1;sp|Q9HBH1|DEFM_HUMAN Peptide deformylase, mitochondrial OS=Homo sapiens OX=9606 GN=PDF PE=1 SV=1	17.6201	17.9466	18.0853	18.1927	18.1557	18.2202	18.6773	18.5226	18.7633	18.8455	18.1478	A0A024R6Y3		16.0557	16.0383	15.8833
A0A024R6Z0	DYNC1LI2	tr|A0A024R6Z0|A0A024R6Z0_HUMAN Dynein, cytoplasmic 1, light intermediate chain 2, isoform CRA_a OS=Homo sapiens OX=9606 GN=DYNC1LI2 PE=4 SV=1;sp|O43237|DC1L2_HUMAN Cytoplasmic dynein 1 light intermediate chain 2 OS=Homo sapiens OX=9606 GN=DYNC1LI2 PE=1 SV=	17693000	14593000	13198000	13087000	10635000	12349000	12569000	15632000	12390000	12473000	13134000	147753000		23088000	23224000	19570000	17363000	18706000	18109000	25249000	17492000	14446000	15004000	19486000	211737000				A0A024R6Z0	DYNC1LI2	tr|A0A024R6Z0|A0A024R6Z0_HUMAN Dynein, cytoplasmic 1, light intermediate chain 2, isoform CRA_a OS=Homo sapiens OX=9606 GN=DYNC1LI2 PE=4 SV=1;sp|O43237|DC1L2_HUMAN Cytoplasmic dynein 1 light intermediate chain 2 OS=Homo sapiens OX=9606 GN=DYNC1LI2 PE=1 SV=	24.0767	23.7988	23.6538	23.6416	23.3423	23.5579	23.5834	23.898	23.5627	23.5723	23.6468	A0A024R6Z0		24.4606	24.4691	24.2221
A0A024R704	SRPK2	tr|A0A024R704|A0A024R704_HUMAN SFRS protein kinase 2, isoform CRA_b OS=Homo sapiens OX=9606 GN=SRPK2 PE=4 SV=1;sp|P78362|SRPK2_HUMAN SRSF protein kinase 2 OS=Homo sapiens OX=9606 GN=SRPK2 PE=1 SV=3	531370	509640	489600	572160	589480	586510	703940	627440	627010	652380	586200	6475730		1174200	1312000	1173100	1236700	1229800	1395800	1948300	1505600	1459600	1549700	1409800	15394600				A0A024R704	SRPK2	tr|A0A024R704|A0A024R704_HUMAN SFRS protein kinase 2, isoform CRA_b OS=Homo sapiens OX=9606 GN=SRPK2 PE=4 SV=1;sp|P78362|SRPK2_HUMAN SRSF protein kinase 2 OS=Homo sapiens OX=9606 GN=SRPK2 PE=1 SV=3	19.0194	18.9591	18.9012	19.1261	19.1691	19.1618	19.4251	19.2591	19.2581	19.3154	19.161	A0A024R704		20.1632	20.3233	20.1619
A0A024R705	VPS4A	tr|A0A024R705|A0A024R705_HUMAN Vacuolar protein sorting 4A (Yeast), isoform CRA_c OS=Homo sapiens OX=9606 GN=VPS4A PE=3 SV=1;sp|Q9UN37|VPS4A_HUMAN Vacuolar protein sorting-associated protein 4A OS=Homo sapiens OX=9606 GN=VPS4A PE=1 SV=1;tr|I3L4J1|I3L4J1_HU	2787300	2856100	3280800	3322400	2646000	3400400	3353000	3137200	3638500	4052500	3434500	35908700		2673500	2572900	2858900	2778600	2558300	2902000	3069700	2546100	2884100	3187000	2727500	30758600				A0A024R705	VPS4A	tr|A0A024R705|A0A024R705_HUMAN Vacuolar protein sorting 4A (Yeast), isoform CRA_c OS=Homo sapiens OX=9606 GN=VPS4A PE=3 SV=1;sp|Q9UN37|VPS4A_HUMAN Vacuolar protein sorting-associated protein 4A OS=Homo sapiens OX=9606 GN=VPS4A PE=1 SV=1;tr|I3L4J1|I3L4J1_HU	21.4104	21.4456	21.6456	21.6638	21.3354	21.6973	21.677	21.581	21.7949	21.9504	21.7117	A0A024R705		21.3503	21.295	21.447
A0A024R718	PBEF1	tr|A0A024R718|A0A024R718_HUMAN Nicotinamide phosphoribosyltransferase OS=Homo sapiens OX=9606 GN=PBEF1 PE=3 SV=1;sp|P43490|NAMPT_HUMAN Nicotinamide phosphoribosyltransferase OS=Homo sapiens OX=9606 GN=NAMPT PE=1 SV=1;tr|A0A0C4DFS8|A0A0C4DFS8_HUMAN Nicotina	57180000	53479000	75893000	67712000	50180000	67076000	46507000	41783000	39708000	39118000	53533000	592169000		41190000	41856000	44946000	49840000	41114000	46448000	34166000	29492000	23536000	24388000	35696000	412672000				A0A024R718	PBEF1	tr|A0A024R718|A0A024R718_HUMAN Nicotinamide phosphoribosyltransferase OS=Homo sapiens OX=9606 GN=PBEF1 PE=3 SV=1;sp|P43490|NAMPT_HUMAN Nicotinamide phosphoribosyltransferase OS=Homo sapiens OX=9606 GN=NAMPT PE=1 SV=1;tr|A0A0C4DFS8|A0A0C4DFS8_HUMAN Nicotina	25.769	25.6725	26.1775	26.0129	25.5806	25.9993	25.4709	25.3164	25.2429	25.2213	25.6739	A0A024R718		25.2958	25.3189	25.4217
A0A024R722	HBP1	tr|A0A024R722|A0A024R722_HUMAN HMG-box transcription factor 1, isoform CRA_a OS=Homo sapiens OX=9606 GN=HBP1 PE=4 SV=1;sp|O60381|HBP1_HUMAN HMG box-containing protein 1 OS=Homo sapiens OX=9606 GN=HBP1 PE=1 SV=2;tr|B4DJ36|B4DJ36_HUMAN cDNA FLJ56446, highly	2037800	1876500	2163300	2321400	2040200	2341500	1625700	1860300	1770000	1704100	1958400	21699200		859600	909520	884530	811990	855850	971460	845090	592780	529930	603780	855830	8720360				A0A024R722	HBP1	tr|A0A024R722|A0A024R722_HUMAN HMG-box transcription factor 1, isoform CRA_a OS=Homo sapiens OX=9606 GN=HBP1 PE=4 SV=1;sp|O60381|HBP1_HUMAN HMG box-containing protein 1 OS=Homo sapiens OX=9606 GN=HBP1 PE=1 SV=2;tr|B4DJ36|B4DJ36_HUMAN cDNA FLJ56446, highly	20.9586	20.8396	21.0448	21.1466	20.9603	21.159	20.6326	20.8271	20.7553	20.7006	20.9012	A0A024R722		19.7133	19.7947	19.7546
A0A024R725	IMPDH1	tr|A0A024R725|A0A024R725_HUMAN Inosine-5-monophosphate dehydrogenase OS=Homo sapiens OX=9606 GN=IMPDH1 PE=3 SV=1;tr|A0A3B3IRL5|A0A3B3IRL5_HUMAN Inosine-5-monophosphate dehydrogenase 1 (Fragment) OS=Homo sapiens OX=9606 GN=IMPDH1 PE=4 SV=1;tr|C9J381|C9J38	169430	141970	207730	180830	169860	243670	168020	176590	210880	222210	177340	2068530		389260	410080	366340	453920	418070	460360	474340	398120	437280	578750	430890	4817410				A0A024R725	IMPDH1	tr|A0A024R725|A0A024R725_HUMAN Inosine-5-monophosphate dehydrogenase OS=Homo sapiens OX=9606 GN=IMPDH1 PE=3 SV=1;tr|A0A3B3IRL5|A0A3B3IRL5_HUMAN Inosine-5-monophosphate dehydrogenase 1 (Fragment) OS=Homo sapiens OX=9606 GN=IMPDH1 PE=4 SV=1;tr|C9J381|C9J38	17.3703	17.1152	17.6644	17.4643	17.374	17.8946	17.3583	17.43	17.6861	17.7616	17.4362	A0A024R725		18.5704	18.6455	18.4828
A0A024R732	SNTB2	tr|A0A024R732|A0A024R732_HUMAN Syntrophin, beta 2 (Dystrophin-associated protein A1, 59kDa, basic component 2), isoform CRA_a OS=Homo sapiens OX=9606 GN=SNTB2 PE=4 SV=1;sp|Q13425|SNTB2_HUMAN Beta-2-syntrophin OS=Homo sapiens OX=9606 GN=SNTB2 PE=1 SV=1	4741200	4942000	4603400	4857600	5075500	5646900	5019100	5853400	5133200	5462400	5112000	56446700		3022000	3064800	2661000	2859700	2779200	3324700	3975800	3096400	2626400	2980000	3128500	33518500				A0A024R732	SNTB2	tr|A0A024R732|A0A024R732_HUMAN Syntrophin, beta 2 (Dystrophin-associated protein A1, 59kDa, basic component 2), isoform CRA_a OS=Homo sapiens OX=9606 GN=SNTB2 PE=4 SV=1;sp|Q13425|SNTB2_HUMAN Beta-2-syntrophin OS=Homo sapiens OX=9606 GN=SNTB2 PE=1 SV=1	22.1768	22.2367	22.1343	22.2118	22.2751	22.429	22.259	22.4808	22.2914	22.3811	22.2855	A0A024R732		21.5271	21.5474	21.3435
A0A024R734	NFAT5	tr|A0A024R734|A0A024R734_HUMAN Nuclear factor of activated T-cells 5, tonicity-responsive, isoform CRA_b OS=Homo sapiens OX=9606 GN=NFAT5 PE=4 SV=1;sp|O94916|NFAT5_HUMAN Nuclear factor of activated T-cells 5 OS=Homo sapiens OX=9606 GN=NFAT5 PE=1 SV=1	5915600	5612000	6816300	7562600	6511600	7825300	8309300	8056800	8388600	8899500	7268800	81166400		3017700	3342400	3266400	3694800	3252000	3919500	5015600	3574700	4019200	5260500	3647900	42010700				A0A024R734	NFAT5	tr|A0A024R734|A0A024R734_HUMAN Nuclear factor of activated T-cells 5, tonicity-responsive, isoform CRA_b OS=Homo sapiens OX=9606 GN=NFAT5 PE=4 SV=1;sp|O94916|NFAT5_HUMAN Nuclear factor of activated T-cells 5 OS=Homo sapiens OX=9606 GN=NFAT5 PE=1 SV=1	22.4961	22.4201	22.7006	22.8505	22.6346	22.8997	22.9863	22.9418	23	23.0853	22.7933	A0A024R734		21.525	21.6725	21.6393
A0A024R745	NDUFA5	tr|A0A024R745|A0A024R745_HUMAN NADH dehydrogenase (Ubiquinone) 1 alpha subcomplex, 5, 13kDa, isoform CRA_b OS=Homo sapiens OX=9606 GN=NDUFA5 PE=4 SV=1;sp|Q16718|NDUA5_HUMAN NADH dehydrogenase [ubiquinone] 1 alpha subcomplex subunit 5 OS=Homo sapiens OX=960	1999700	2842200	3878700	4713300	5397800	3644400	3381000	3504300	4071800	4962700	3531900	41927800		1024100	1381600	1143100	1708400	1297500	1418200	1576000	1010800	1528300	1604400	1124500	14816900				A0A024R745	NDUFA5	tr|A0A024R745|A0A024R745_HUMAN NADH dehydrogenase (Ubiquinone) 1 alpha subcomplex, 5, 13kDa, isoform CRA_b OS=Homo sapiens OX=9606 GN=NDUFA5 PE=4 SV=1;sp|Q16718|NDUA5_HUMAN NADH dehydrogenase [ubiquinone] 1 alpha subcomplex subunit 5 OS=Homo sapiens OX=960	20.9314	21.4386	21.8871	22.1683	22.3639	21.7973	21.689	21.7407	21.9572	22.2427	21.752	A0A024R745		19.9659	20.3979	20.1245
A0A024R753	RBM28	tr|A0A024R753|A0A024R753_HUMAN RNA binding motif protein 28 isoform 1 OS=Homo sapiens OX=9606 GN=RBM28 PE=2 SV=1;sp|Q9NW13|RBM28_HUMAN RNA-binding protein 28 OS=Homo sapiens OX=9606 GN=RBM28 PE=1 SV=3	12181000	11863000	13504000	17029000	13604000	17655000	14746000	16601000	14329000	15168000	14497000	161177000		17909000	18675000	18208000	17829000	19428000	24393000	21889000	18205000	15465000	16617000	18788000	207406000				A0A024R753	RBM28	tr|A0A024R753|A0A024R753_HUMAN RNA binding motif protein 28 isoform 1 OS=Homo sapiens OX=9606 GN=RBM28 PE=2 SV=1;sp|Q9NW13|RBM28_HUMAN RNA-binding protein 28 OS=Homo sapiens OX=9606 GN=RBM28 PE=1 SV=3	23.5381	23.5	23.6869	24.0215	23.6975	24.0736	23.8138	23.9848	23.7724	23.8545	23.7893	A0A024R753		24.0942	24.1546	24.1181
A0A024R770	NRF1	tr|A0A024R770|A0A024R770_HUMAN Nuclear respiratory factor 1, isoform CRA_a OS=Homo sapiens OX=9606 GN=NRF1 PE=4 SV=1;sp|Q16656|NRF1_HUMAN Nuclear respiratory factor 1 OS=Homo sapiens OX=9606 GN=NRF1 PE=1 SV=1;tr|A0A024R774|A0A024R774_HUMAN Nuclear respirat	4387000	3948000	3538300	4368200	3736900	4405800	3713800	4093200	3812800	3740500	3862600	43607100		4235100	4262100	3661300	3666600	4048600	4336100	4380300	3359800	2994100	3054700	3819200	41817900				A0A024R770	NRF1	tr|A0A024R770|A0A024R770_HUMAN Nuclear respiratory factor 1, isoform CRA_a OS=Homo sapiens OX=9606 GN=NRF1 PE=4 SV=1;sp|Q16656|NRF1_HUMAN Nuclear respiratory factor 1 OS=Homo sapiens OX=9606 GN=NRF1 PE=1 SV=1;tr|A0A024R774|A0A024R774_HUMAN Nuclear respirat	22.0648	21.9127	21.7546	22.0586	21.8334	22.071	21.8245	21.9648	21.8624	21.8348	21.8811	A0A024R770		22.014	22.0231	21.8039
A0A024R776	CNOT4	tr|A0A024R776|A0A024R776_HUMAN CCR4-NOT transcription complex, subunit 4, isoform CRA_a OS=Homo sapiens OX=9606 GN=CNOT4 PE=4 SV=1;tr|A0A024R785|A0A024R785_HUMAN CCR4-NOT transcription complex, subunit 4, isoform CRA_c OS=Homo sapiens OX=9606 GN=CNOT4 PE=4	67039	76225	76987	90988	97034	101190	47733	88683	66393	88195	89485	889952		0	0	0	0	0	0	0	0	0	0	0	0				A0A024R776	CNOT4	tr|A0A024R776|A0A024R776_HUMAN CCR4-NOT transcription complex, subunit 4, isoform CRA_a OS=Homo sapiens OX=9606 GN=CNOT4 PE=4 SV=1;tr|A0A024R785|A0A024R785_HUMAN CCR4-NOT transcription complex, subunit 4, isoform CRA_c OS=Homo sapiens OX=9606 GN=CNOT4 PE=4	16.0327	16.218	16.2323	16.4734	16.5662	16.6267	15.5427	16.4364	16.0187	16.4284	16.4494	A0A024R776		15.0917	15.2806	14.7712
A0A024R798	SLC44A2	tr|A0A024R798|A0A024R798_HUMAN Choline transporter-like protein 2 isoform 2 OS=Homo sapiens OX=9606 GN=SLC44A2 PE=3 SV=1;tr|A0A024R7D2|A0A024R7D2_HUMAN Solute carrier family 44, member 2, isoform CRA_a OS=Homo sapiens OX=9606 GN=SLC44A2 PE=3 SV=1;tr|A0A088	1213800	1232500	992140	1124800	1066000	1202100	797030	943990	913220	881810	1055400	11422790		2233000	2248400	2031300	2062100	2022300	2549100	2387500	1845400	1970500	2253400	2274500	23877500				A0A024R798	SLC44A2	tr|A0A024R798|A0A024R798_HUMAN Choline transporter-like protein 2 isoform 2 OS=Homo sapiens OX=9606 GN=SLC44A2 PE=3 SV=1;tr|A0A024R7D2|A0A024R7D2_HUMAN Solute carrier family 44, member 2, isoform CRA_a OS=Homo sapiens OX=9606 GN=SLC44A2 PE=3 SV=1;tr|A0A088	20.2111	20.2332	19.9202	20.1012	20.0238	20.1971	19.6043	19.8484	19.8006	19.7501	20.0094	A0A024R798		21.0906	21.1005	20.954
A0A024R7A8	AKR1B1	tr|A0A024R7A8|A0A024R7A8_HUMAN Aldo-keto reductase family 1, member B1 (Aldose reductase), isoform CRA_a OS=Homo sapiens OX=9606 GN=AKR1B1 PE=4 SV=1;sp|P15121|ALDR_HUMAN Aldose reductase OS=Homo sapiens OX=9606 GN=AKR1B1 PE=1 SV=3;tr|Q59EL5|Q59EL5_HUMAN Al	28185000	24681000	32934000	27324000	22054000	29305000	22322000	19083000	19135000	18967000	24178000	268168000		34833000	34226000	34642000	42555000	33364000	36519000	27301000	27004000	18871000	19708000	29422000	338445000				A0A024R7A8	AKR1B1	tr|A0A024R7A8|A0A024R7A8_HUMAN Aldo-keto reductase family 1, member B1 (Aldose reductase), isoform CRA_a OS=Homo sapiens OX=9606 GN=AKR1B1 PE=4 SV=1;sp|P15121|ALDR_HUMAN Aldose reductase OS=Homo sapiens OX=9606 GN=AKR1B1 PE=1 SV=3;tr|Q59EL5|Q59EL5_HUMAN Al	24.7484	24.5569	24.9731	24.7037	24.3945	24.8046	24.412	24.1858	24.1897	24.177	24.5272	A0A024R7A8		25.054	25.0286	25.046
A0A024R7B7	CDC37	tr|A0A024R7B7|A0A024R7B7_HUMAN CDC37 cell division cycle 37 homolog (S. cerevisiae), isoform CRA_a OS=Homo sapiens OX=9606 GN=CDC37 PE=4 SV=1;sp|Q16543|CDC37_HUMAN Hsp90 co-chaperone Cdc37 OS=Homo sapiens OX=9606 GN=CDC37 PE=1 SV=1;tr|Q6FG59|Q6FG59_HUMAN C	5066200	5737200	7854700	6826800	5390500	7517900	4847000	5171200	5165600	5473100	6821300	65871500		8239200	8577100	9288600	9399000	9104800	10094000	8373900	7024100	6515500	7398200	8134600	92149000				A0A024R7B7	CDC37	tr|A0A024R7B7|A0A024R7B7_HUMAN CDC37 cell division cycle 37 homolog (S. cerevisiae), isoform CRA_a OS=Homo sapiens OX=9606 GN=CDC37 PE=4 SV=1;sp|Q16543|CDC37_HUMAN Hsp90 co-chaperone Cdc37 OS=Homo sapiens OX=9606 GN=CDC37 PE=1 SV=1;tr|Q6FG59|Q6FG59_HUMAN C	22.2725	22.4519	22.9051	22.7028	22.362	22.8419	22.2087	22.3021	22.3005	22.3839	22.7016	A0A024R7B7		22.9741	23.0321	23.147
A0A024R7C7	ILF3	tr|A0A024R7C7|A0A024R7C7_HUMAN Interleukin enhancer binding factor 3, 90kDa, isoform CRA_d OS=Homo sapiens OX=9606 GN=ILF3 PE=4 SV=1;sp|Q12906|ILF3_HUMAN Interleukin enhancer-binding factor 3 OS=Homo sapiens OX=9606 GN=ILF3 PE=1 SV=3;tr|F4ZW64|F4ZW64_HUMAN	6472100	6380500	5939800	6827000	5948900	7271500	8874500	8613000	6786100	6735200	6623200	76471800		6780700	7732400	6338800	5735600	6408400	7477700	9424400	6722400	5362200	5606600	6867400	74456600				A0A024R7C7	ILF3	tr|A0A024R7C7|A0A024R7C7_HUMAN Interleukin enhancer binding factor 3, 90kDa, isoform CRA_d OS=Homo sapiens OX=9606 GN=ILF3 PE=4 SV=1;sp|Q12906|ILF3_HUMAN Interleukin enhancer-binding factor 3 OS=Homo sapiens OX=9606 GN=ILF3 PE=1 SV=3;tr|F4ZW64|F4ZW64_HUMAN	22.6258	22.6052	22.502	22.7028	22.5042	22.7938	23.0812	23.0381	22.6942	22.6833	22.6591	A0A024R7C7		22.693	22.8825	22.5958
A0A024R7E0	BTBD14B	tr|A0A024R7E0|A0A024R7E0_HUMAN BTB (POZ) domain containing 14B, isoform CRA_a OS=Homo sapiens OX=9606 GN=BTBD14B PE=4 SV=1;sp|Q96RE7|NACC1_HUMAN Nucleus accumbens-associated protein 1 OS=Homo sapiens OX=9606 GN=NACC1 PE=1 SV=1	4484100	4074700	3672600	4175700	3855600	4295500	3587900	4124200	4592700	4647100	3972300	45482400		2398500	2630800	2143800	2152500	2029400	2447400	2874600	1807100	2238200	2276900	2292800	25292000				A0A024R7E0	BTBD14B	tr|A0A024R7E0|A0A024R7E0_HUMAN BTB (POZ) domain containing 14B, isoform CRA_a OS=Homo sapiens OX=9606 GN=BTBD14B PE=4 SV=1;sp|Q96RE7|NACC1_HUMAN Nucleus accumbens-associated protein 1 OS=Homo sapiens OX=9606 GN=NACC1 PE=1 SV=1	22.0964	21.9583	21.8084	21.9936	21.8785	22.0344	21.7747	21.9757	22.1309	22.1479	21.9215	A0A024R7E0		21.1937	21.3271	21.0317
A0A024R7F1	PRKCSH	tr|A0A024R7F1|A0A024R7F1_HUMAN Protein kinase C substrate 80K-H, isoform CRA_a OS=Homo sapiens OX=9606 GN=PRKCSH PE=4 SV=1;sp|P14314|GLU2B_HUMAN Glucosidase 2 subunit beta OS=Homo sapiens OX=9606 GN=PRKCSH PE=1 SV=2;tr|K7ELL7|K7ELL7_HUMAN Glucosidase 2 sub	25077000	22654000	37202000	30908000	21364000	31501000	39401000	23824000	22267000	23585000	27029000	304812000		15268000	14831000	18672000	22264000	16872000	19489000	18296000	18243000	20323000	16420000	16569000	197247000				A0A024R7F1	PRKCSH	tr|A0A024R7F1|A0A024R7F1_HUMAN Protein kinase C substrate 80K-H, isoform CRA_a OS=Homo sapiens OX=9606 GN=PRKCSH PE=4 SV=1;sp|P14314|GLU2B_HUMAN Glucosidase 2 subunit beta OS=Homo sapiens OX=9606 GN=PRKCSH PE=1 SV=2;tr|K7ELL7|K7ELL7_HUMAN Glucosidase 2 sub	24.5799	24.4333	25.1489	24.8815	24.3487	24.9089	25.2317	24.5059	24.4084	24.4914	24.688	A0A024R7F1		23.864	23.8221	24.1544
A0A024R7I3	RAB8A	tr|A0A024R7I3|A0A024R7I3_HUMAN RAB8A, member RAS oncogene family, isoform CRA_a OS=Homo sapiens OX=9606 GN=RAB8A PE=4 SV=1;sp|P61006|RAB8A_HUMAN Ras-related protein Rab-8A OS=Homo sapiens OX=9606 GN=RAB8A PE=1 SV=1	6714400	6176800	6353300	7030500	6049200	6993300	5836400	6086300	6301100	6411900	6602900	70556100		6085800	6035800	5722100	5738700	6143600	6436000	6582500	5121600	5504200	6829300	5837500	66037100				A0A024R7I3	RAB8A	tr|A0A024R7I3|A0A024R7I3_HUMAN RAB8A, member RAS oncogene family, isoform CRA_a OS=Homo sapiens OX=9606 GN=RAB8A PE=4 SV=1;sp|P61006|RAB8A_HUMAN Ras-related protein Rab-8A OS=Homo sapiens OX=9606 GN=RAB8A PE=1 SV=1	22.6788	22.5584	22.5991	22.7452	22.5283	22.7375	22.4766	22.5371	22.5872	22.6123	22.6547	A0A024R7I3		22.537	22.5251	22.4481
A0A024R7J4	MRPL34	tr|A0A024R7J4|A0A024R7J4_HUMAN Mitochondrial ribosomal protein L34, isoform CRA_a OS=Homo sapiens OX=9606 GN=MRPL34 PE=4 SV=1;sp|Q9BQ48|RM34_HUMAN 39S ribosomal protein L34, mitochondrial OS=Homo sapiens OX=9606 GN=MRPL34 PE=1 SV=1;tr|M0R226|M0R226_HUMAN 3	161910	173440	238100	202990	113810	206810	338100	209630	534990	595790	247110	3022680		46711	59439	56097	64340	56264	70379	81666	59470	118390	139830	79329	831915				A0A024R7J4	MRPL34	tr|A0A024R7J4|A0A024R7J4_HUMAN Mitochondrial ribosomal protein L34, isoform CRA_a OS=Homo sapiens OX=9606 GN=MRPL34 PE=4 SV=1;sp|Q9BQ48|RM34_HUMAN 39S ribosomal protein L34, mitochondrial OS=Homo sapiens OX=9606 GN=MRPL34 PE=1 SV=1;tr|M0R226|M0R226_HUMAN 3	17.3048	17.4041	17.8612	17.631	16.7963	17.6579	18.3671	17.6775	19.0292	19.1844	17.9148	A0A024R7J4		15.5115	15.8591	15.7756
A0A024R7J6	BCNP1	tr|A0A024R7J6|A0A024R7J6_HUMAN B-cell novel protein 1, isoform CRA_a OS=Homo sapiens OX=9606 GN=BCNP1 PE=4 SV=1;tr|A0A024R7H7|A0A024R7H7_HUMAN B-cell novel protein 1, isoform CRA_b OS=Homo sapiens OX=9606 GN=BCNP1 PE=4 SV=1;tr|M0QX95|M0QX95_HUMAN Niban-lik	0	0	0	0	0	0	0	0	0	0	0	0		707000	626730	606940	530330	539500	643300	583110	452770	453280	450470	570360	6163790				A0A024R7J6	BCNP1	tr|A0A024R7J6|A0A024R7J6_HUMAN B-cell novel protein 1, isoform CRA_a OS=Homo sapiens OX=9606 GN=BCNP1 PE=4 SV=1;tr|A0A024R7H7|A0A024R7H7_HUMAN B-cell novel protein 1, isoform CRA_b OS=Homo sapiens OX=9606 GN=BCNP1 PE=4 SV=1;tr|M0QX95|M0QX95_HUMAN Niban-lik	15.0827	16.1968	16.0445	15.6052	15.1902	15.6893	15.2753	15.6709	15.1265	16.7431	15.1415	A0A024R7J6		19.4314	19.2575	19.2112
A0A024R7J7	DDA1	tr|A0A024R7J7|A0A024R7J7_HUMAN DDA1, isoform CRA_a OS=Homo sapiens OX=9606 GN=DDA1 PE=4 SV=1;sp|Q9BW61|DDA1_HUMAN DET1- and DDB1-associated protein 1 OS=Homo sapiens OX=9606 GN=DDA1 PE=1 SV=1	961120	1010400	1083900	1328600	1110600	1330700	548000	643590	720270	734760	961580	10433520		1336300	1444100	1404300	1445300	1348900	1587400	1021800	849350	831810	876770	1329200	13475230				A0A024R7J7	DDA1	tr|A0A024R7J7|A0A024R7J7_HUMAN DDA1, isoform CRA_a OS=Homo sapiens OX=9606 GN=DDA1 PE=4 SV=1;sp|Q9BW61|DDA1_HUMAN DET1- and DDB1-associated protein 1 OS=Homo sapiens OX=9606 GN=DDA1 PE=1 SV=1	19.8744	19.9465	20.0478	20.3415	20.0829	20.3438	19.0638	19.2958	19.4582	19.4869	19.875	A0A024R7J7		20.3498	20.4617	20.4214
A0A024R7K7	GATAD2A	tr|A0A024R7K7|A0A024R7K7_HUMAN GATA zinc finger domain containing 2A, isoform CRA_b OS=Homo sapiens OX=9606 GN=GATAD2A PE=4 SV=1;sp|Q86YP4|P66A_HUMAN Transcriptional repressor p66-alpha OS=Homo sapiens OX=9606 GN=GATAD2A PE=1 SV=1;tr|A0A024R7M6|A0A024R7M6_	3845500	3790800	3140700	3730000	3697500	4287100	3379500	3552700	4456000	4906200	3713800	42499800		2978900	3151900	2714900	2562600	2482300	3114800	3192800	2163100	3028200	3212200	2968700	31570400				A0A024R7K7	GATAD2A	tr|A0A024R7K7|A0A024R7K7_HUMAN GATA zinc finger domain containing 2A, isoform CRA_b OS=Homo sapiens OX=9606 GN=GATAD2A PE=4 SV=1;sp|Q86YP4|P66A_HUMAN Transcriptional repressor p66-alpha OS=Homo sapiens OX=9606 GN=GATAD2A PE=1 SV=1;tr|A0A024R7M6|A0A024R7M6_	21.8747	21.8541	21.5827	21.8307	21.8181	22.0316	21.6884	21.7605	22.0873	22.2262	21.8245	A0A024R7K7		21.5063	21.5878	21.3725
A0A024R7L2	HSPC142	tr|A0A024R7L2|A0A024R7L2_HUMAN HSPC142 protein, isoform CRA_a OS=Homo sapiens OX=9606 GN=HSPC142 PE=4 SV=1;sp|Q9NWV8|BABA1_HUMAN BRISC and BRCA1-A complex member 1 OS=Homo sapiens OX=9606 GN=BABAM1 PE=1 SV=1;tr|J3KQS6|J3KQS6_HUMAN BRISC and BRCA1-A complex	613330	525220	509770	564810	538320	608710	422230	443770	406560	372250	467140	5472110		1642600	1750100	1536200	1421100	1617100	1766100	1526300	1140300	903440	939600	1381800	15624640				A0A024R7L2	HSPC142	tr|A0A024R7L2|A0A024R7L2_HUMAN HSPC142 protein, isoform CRA_a OS=Homo sapiens OX=9606 GN=HSPC142 PE=4 SV=1;sp|Q9NWV8|BABA1_HUMAN BRISC and BRCA1-A complex member 1 OS=Homo sapiens OX=9606 GN=BABAM1 PE=1 SV=1;tr|J3KQS6|J3KQS6_HUMAN BRISC and BRCA1-A complex	19.2263	19.0026	18.9595	19.1074	19.0381	19.2154	18.6877	18.7595	18.6331	18.5059	18.8335	A0A024R7L2		20.6476	20.739	20.5509
A0A024R7L5	UPF1	tr|A0A024R7L5|A0A024R7L5_HUMAN UPF1 regulator of nonsense transcripts homolog (Yeast), isoform CRA_b OS=Homo sapiens OX=9606 GN=UPF1 PE=4 SV=1;tr|A0A024R7L8|A0A024R7L8_HUMAN UPF1 regulator of nonsense transcripts homolog (Yeast), isoform CRA_a OS=Homo sapi	17484000	21729000	19539000	26996000	23950000	27517000	21801000	24455000	22388000	25134000	22865000	253858000		23148000	23513000	23062000	23862000	24514000	29567000	27650000	22489000	24183000	24787000	24030000	270805000				A0A024R7L5	UPF1	tr|A0A024R7L5|A0A024R7L5_HUMAN UPF1 regulator of nonsense transcripts homolog (Yeast), isoform CRA_b OS=Homo sapiens OX=9606 GN=UPF1 PE=4 SV=1;tr|A0A024R7L8|A0A024R7L8_HUMAN UPF1 regulator of nonsense transcripts homolog (Yeast), isoform CRA_a OS=Homo sapi	24.0595	24.3731	24.2199	24.6862	24.5135	24.7138	24.3779	24.5436	24.4162	24.5831	24.4466	A0A024R7L5		24.4644	24.487	24.459
A0A024R7M8	LOC115098	tr|A0A024R7M8|A0A024R7M8_HUMAN Uncharacterized protein OS=Homo sapiens OX=9606 GN=LOC115098 PE=4 SV=1;sp|Q96CT7|CC124_HUMAN Coiled-coil domain-containing protein 124 OS=Homo sapiens OX=9606 GN=CCDC124 PE=1 SV=1;tr|M0R2F5|M0R2F5_HUMAN Coiled-coil domain-con	13731000	12341000	13468000	13202000	11286000	14738000	14711000	14092000	14357000	15016000	13552000	150494000		9602000	9621600	8080100	7528800	7829700	9436100	10988000	7361300	8247700	8135100	8417100	95247500				A0A024R7M8	LOC115098	tr|A0A024R7M8|A0A024R7M8_HUMAN Uncharacterized protein OS=Homo sapiens OX=9606 GN=LOC115098 PE=4 SV=1;sp|Q96CT7|CC124_HUMAN Coiled-coil domain-containing protein 124 OS=Homo sapiens OX=9606 GN=CCDC124 PE=1 SV=1;tr|M0R2F5|M0R2F5_HUMAN Coiled-coil domain-con	23.7109	23.557	23.683	23.6543	23.428	23.813	23.8104	23.7484	23.7753	23.84	23.692	A0A024R7M8		23.1949	23.1978	22.9459
A0A024R7N6	PIK3R2	tr|A0A024R7N6|A0A024R7N6_HUMAN Phosphoinositide-3-kinase, regulatory subunit 2 (P85 beta), isoform CRA_a OS=Homo sapiens OX=9606 GN=PIK3R2 PE=4 SV=1;sp|O00459|P85B_HUMAN Phosphatidylinositol 3-kinase regulatory subunit beta OS=Homo sapiens OX=9606 GN=PIK3R	91268	86446	96036	86546	83459	85879	73229	83494	102820	108480	83614	981271		364190	410320	361430	368870	363740	405670	429970	309050	308630	335340	358900	4016110				A0A024R7N6	PIK3R2	tr|A0A024R7N6|A0A024R7N6_HUMAN Phosphoinositide-3-kinase, regulatory subunit 2 (P85 beta), isoform CRA_a OS=Homo sapiens OX=9606 GN=PIK3R2 PE=4 SV=1;sp|O00459|P85B_HUMAN Phosphatidylinositol 3-kinase regulatory subunit beta OS=Homo sapiens OX=9606 GN=PIK3R	16.4778	16.3995	16.5513	16.4012	16.3488	16.39	16.1601	16.3494	16.6498	16.7271	16.3515	A0A024R7N6		18.4743	18.6464	18.4634
A0A024R7P3	ATP13A1	tr|A0A024R7P3|A0A024R7P3_HUMAN Cation-transporting ATPase OS=Homo sapiens OX=9606 GN=ATP13A1 PE=3 SV=1;tr|A0A024R7N2|A0A024R7N2_HUMAN Cation-transporting ATPase OS=Homo sapiens OX=9606 GN=ATP13A1 PE=3 SV=1;sp|Q9HD20|AT131_HUMAN Manganese-transporting ATPas	8589900	13894000	13682000	14598000	13697000	13314000	13650000	15469000	13672000	14000000	13587000	148152900		11233000	12835000	10452000	12063000	10184000	10773000	13952000	10553000	9299800	12147000	10695000	124186800				A0A024R7P3	ATP13A1	tr|A0A024R7P3|A0A024R7P3_HUMAN Cation-transporting ATPase OS=Homo sapiens OX=9606 GN=ATP13A1 PE=3 SV=1;tr|A0A024R7N2|A0A024R7N2_HUMAN Cation-transporting ATPase OS=Homo sapiens OX=9606 GN=ATP13A1 PE=3 SV=1;sp|Q9HD20|AT131_HUMAN Manganese-transporting ATPas	23.0342	23.728	23.7058	23.7993	23.7074	23.6664	23.7024	23.8829	23.7047	23.7389	23.6957	A0A024R7P3		23.4212	23.6136	23.3173
A0A024R7P4	KIAA1191	tr|A0A024R7P4|A0A024R7P4_HUMAN KIAA1191, isoform CRA_b OS=Homo sapiens OX=9606 GN=KIAA1191 PE=4 SV=1;tr|A0A087WT18|A0A087WT18_HUMAN Putative monooxygenase p33MONOX OS=Homo sapiens OX=9606 GN=KIAA1191 PE=1 SV=1;tr|A0A024R7Q7|A0A024R7Q7_HUMAN KIAA1191, isofo	356100	347180	336270	433750	370870	443260	121360	259120	417120	450160	370410	3905600		70171	103960	81200	99429	91503	118060	85301	52696	80035	87859	78638	948852				A0A024R7P4	KIAA1191	tr|A0A024R7P4|A0A024R7P4_HUMAN KIAA1191, isoform CRA_b OS=Homo sapiens OX=9606 GN=KIAA1191 PE=4 SV=1;tr|A0A087WT18|A0A087WT18_HUMAN Putative monooxygenase p33MONOX OS=Homo sapiens OX=9606 GN=KIAA1191 PE=1 SV=1;tr|A0A024R7Q7|A0A024R7Q7_HUMAN KIAA1191, isofo	18.4419	18.4053	18.3593	18.7265	18.5006	18.7578	16.8889	17.9833	18.6701	18.7801	18.4988	A0A024R7P4		16.0986	16.6657	16.3092
A0A024R7R0	RAP80	tr|A0A024R7R0|A0A024R7R0_HUMAN Receptor associated protein 80, isoform CRA_c OS=Homo sapiens OX=9606 GN=RAP80 PE=4 SV=1;sp|Q96RL1|UIMC1_HUMAN BRCA1-A complex subunit RAP80 OS=Homo sapiens OX=9606 GN=UIMC1 PE=1 SV=2;tr|A0A024R7S2|A0A024R7S2_HUMAN Receptor a	2918400	2906100	2507900	2986000	2661600	3232300	1913800	2396000	1803600	1799500	2552600	27677800		3335500	3583700	3003000	2909000	3069400	3689100	2904600	2147200	1564500	1651700	2865000	30722700				A0A024R7R0	RAP80	tr|A0A024R7R0|A0A024R7R0_HUMAN Receptor associated protein 80, isoform CRA_c OS=Homo sapiens OX=9606 GN=RAP80 PE=4 SV=1;sp|Q96RL1|UIMC1_HUMAN BRCA1-A complex subunit RAP80 OS=Homo sapiens OX=9606 GN=UIMC1 PE=1 SV=2;tr|A0A024R7S2|A0A024R7S2_HUMAN Receptor a	21.4767	21.4707	21.258	21.5098	21.3439	21.6241	20.868	21.1922	20.7824	20.7792	21.2835	A0A024R7R0		21.6695	21.773	21.518
A0A024R7S3	CLTB	tr|A0A024R7S3|A0A024R7S3_HUMAN Clathrin light chain OS=Homo sapiens OX=9606 GN=CLTB PE=3 SV=1;sp|P09497|CLCB_HUMAN Clathrin light chain B OS=Homo sapiens OX=9606 GN=CLTB PE=1 SV=1;tr|D6RJD1|D6RJD1_HUMAN Clathrin light chain (Fragment) OS=Homo sapiens OX=96	7321300	7860600	8796500	10063000	8685100	10876000	7933500	8358600	6930200	8289200	8258800	93372800		6592600	7097300	7273000	7349700	7158100	8958300	7312000	6377400	7156200	6203500	6680900	78159000				A0A024R7S3	CLTB	tr|A0A024R7S3|A0A024R7S3_HUMAN Clathrin light chain OS=Homo sapiens OX=9606 GN=CLTB PE=3 SV=1;sp|P09497|CLCB_HUMAN Clathrin light chain B OS=Homo sapiens OX=9606 GN=CLTB PE=1 SV=1;tr|D6RJD1|D6RJD1_HUMAN Clathrin light chain (Fragment) OS=Homo sapiens OX=96	22.8037	22.9062	23.0685	23.2626	23.0501	23.3746	22.9195	22.9948	22.7245	22.9828	22.9775	A0A024R7S3		22.6524	22.7588	22.7941
A0A024R7T3	HNRPF	tr|A0A024R7T3|A0A024R7T3_HUMAN Heterogeneous nuclear ribonucleoprotein F, isoform CRA_a OS=Homo sapiens OX=9606 GN=HNRPF PE=4 SV=1;sp|P52597|HNRPF_HUMAN Heterogeneous nuclear ribonucleoprotein F OS=Homo sapiens OX=9606 GN=HNRNPF PE=1 SV=3;tr|B4DKS8|B4DKS8_	22379000	22117000	21063000	25344000	21690000	25321000	24016000	24166000	21295000	21992000	22358000	251741000		22092000	23452000	19623000	20186000	21067000	24213000	28542000	21064000	15121000	16141000	20479000	231980000				A0A024R7T3	HNRPF	tr|A0A024R7T3|A0A024R7T3_HUMAN Heterogeneous nuclear ribonucleoprotein F, isoform CRA_a OS=Homo sapiens OX=9606 GN=HNRPF PE=4 SV=1;sp|P52597|HNRPF_HUMAN Heterogeneous nuclear ribonucleoprotein F OS=Homo sapiens OX=9606 GN=HNRNPF PE=1 SV=3;tr|B4DKS8|B4DKS8_	24.4156	24.3987	24.3282	24.5951	24.3705	24.5938	24.5175	24.5265	24.344	24.3905	24.4143	A0A024R7T3		24.397	24.4832	24.226
A0A024R7T4	ZNF22	tr|A0A024R7T4|A0A024R7T4_HUMAN Zinc finger protein 22 (KOX 15), isoform CRA_a OS=Homo sapiens OX=9606 GN=ZNF22 PE=4 SV=1;sp|P17026|ZNF22_HUMAN Zinc finger protein 22 OS=Homo sapiens OX=9606 GN=ZNF22 PE=1 SV=3	1117800	1298000	1380300	1913400	1527700	1680300	2762900	2403500	2349800	2432300	1685600	20551600		2162300	2083500	1902500	3975600	2165200	2591000	2023300	2411800	1350600	1212700	2289100	24167600				A0A024R7T4	ZNF22	tr|A0A024R7T4|A0A024R7T4_HUMAN Zinc finger protein 22 (KOX 15), isoform CRA_a OS=Homo sapiens OX=9606 GN=ZNF22 PE=4 SV=1;sp|P17026|ZNF22_HUMAN Zinc finger protein 22 OS=Homo sapiens OX=9606 GN=ZNF22 PE=1 SV=3	20.0922	20.3079	20.3966	20.8677	20.5429	20.6803	21.3978	21.1967	21.1641	21.2139	20.6848	A0A024R7T4		21.0441	20.9906	20.8595
A0A024R7V6	RAB2	tr|A0A024R7V6|A0A024R7V6_HUMAN RAB2, member RAS oncogene family, isoform CRA_a OS=Homo sapiens OX=9606 GN=RAB2 PE=4 SV=1;sp|P61019|RAB2A_HUMAN Ras-related protein Rab-2A OS=Homo sapiens OX=9606 GN=RAB2A PE=1 SV=1;tr|E9PKL7|E9PKL7_HUMAN Ras-related protein	11836000	11355000	20165000	16224000	11940000	16113000	16965000	13489000	28309000	24082000	17267000	187745000		7145200	7304000	8570100	9809100	7794100	9039600	8311400	7766300	11303000	16064000	8632400	101739200				A0A024R7V6	RAB2	tr|A0A024R7V6|A0A024R7V6_HUMAN RAB2, member RAS oncogene family, isoform CRA_a OS=Homo sapiens OX=9606 GN=RAB2 PE=4 SV=1;sp|P61019|RAB2A_HUMAN Ras-related protein Rab-2A OS=Homo sapiens OX=9606 GN=RAB2A PE=1 SV=1;tr|E9PKL7|E9PKL7_HUMAN Ras-related protein	23.4967	23.4368	24.2654	23.9516	23.5093	23.9417	24.0161	23.6853	24.7548	24.5215	24.0415	A0A024R7V6		22.7685	22.8003	23.0309
A0A024R7W0	IMPAD1	tr|A0A024R7W0|A0A024R7W0_HUMAN Inositol monophosphatase domain containing 1, isoform CRA_a OS=Homo sapiens OX=9606 GN=IMPAD1 PE=4 SV=1;sp|Q9NX62|IMPA3_HUMAN Inositol monophosphatase 3 OS=Homo sapiens OX=9606 GN=IMPAD1 PE=1 SV=1	983480	924450	1754400	1332700	1099100	1376800	1591000	1002900	3333600	2901000	1654200	17953630		724880	714730	823870	1029400	773660	883520	917140	760650	1564600	2376100	1034600	11603150				A0A024R7W0	IMPAD1	tr|A0A024R7W0|A0A024R7W0_HUMAN Inositol monophosphatase domain containing 1, isoform CRA_a OS=Homo sapiens OX=9606 GN=IMPAD1 PE=4 SV=1;sp|Q9NX62|IMPA3_HUMAN Inositol monophosphatase 3 OS=Homo sapiens OX=9606 GN=IMPAD1 PE=1 SV=1	19.9075	19.8182	20.7425	20.3459	20.0679	20.3929	20.6015	19.9357	21.6686	21.4681	20.6577	A0A024R7W0		19.4674	19.447	19.6521
A0A024R7W9	COPS5	tr|A0A024R7W9|A0A024R7W9_HUMAN COP9 constitutive photomorphogenic homolog subunit 5 (Arabidopsis), isoform CRA_a OS=Homo sapiens OX=9606 GN=COPS5 PE=2 SV=1;sp|Q92905|CSN5_HUMAN COP9 signalosome complex subunit 5 OS=Homo sapiens OX=9606 GN=COPS5 PE=1 SV=4;t	6552300	6691600	8295600	9138500	7572000	8854800	6120200	5996900	7049400	7364800	7199400	80835500		10756000	11106000	11213000	11817000	11318000	12530000	10863000	8537800	8043200	8805200	9802200	114791400				A0A024R7W9	COPS5	tr|A0A024R7W9|A0A024R7W9_HUMAN COP9 constitutive photomorphogenic homolog subunit 5 (Arabidopsis), isoform CRA_a OS=Homo sapiens OX=9606 GN=COPS5 PE=2 SV=1;sp|Q92905|CSN5_HUMAN COP9 signalosome complex subunit 5 OS=Homo sapiens OX=9606 GN=COPS5 PE=1 SV=4;t	22.6436	22.6739	22.9839	23.1235	22.8522	23.078	22.5451	22.5158	22.7491	22.8122	22.7794	A0A024R7W9		23.3586	23.4048	23.4187
A0A024R7X0	ARFGEF1	tr|A0A024R7X0|A0A024R7X0_HUMAN ADP-ribosylation factor guanine nucleotide-exchange factor 1(Brefeldin A-inhibited), isoform CRA_a OS=Homo sapiens OX=9606 GN=ARFGEF1 PE=4 SV=1;sp|Q9Y6D6|BIG1_HUMAN Brefeldin A-inhibited guanine nucleotide-exchange protein 1	409000	400780	411540	454270	361400	427040	641050	475450	471990	552870	428390	5033780		95850	114660	116920	139390	105870	113150	134050	113560	106870	109810	107850	1257980				A0A024R7X0	ARFGEF1	tr|A0A024R7X0|A0A024R7X0_HUMAN ADP-ribosylation factor guanine nucleotide-exchange factor 1(Brefeldin A-inhibited), isoform CRA_a OS=Homo sapiens OX=9606 GN=ARFGEF1 PE=4 SV=1;sp|Q9Y6D6|BIG1_HUMAN Brefeldin A-inhibited guanine nucleotide-exchange protein 1	18.6417	18.6125	18.6507	18.7932	18.4632	18.704	19.2901	18.8589	18.8484	19.0766	18.7086	A0A024R7X0		16.5485	16.807	16.8352
A0A024R804	MAFK	tr|A0A024R804|A0A024R804_HUMAN V-maf musculoaponeurotic fibrosarcoma oncogene homolog K (Avian), isoform CRA_a OS=Homo sapiens OX=9606 GN=MAFK PE=3 SV=1;sp|O60675|MAFK_HUMAN Transcription factor MafK OS=Homo sapiens OX=9606 GN=MAFK PE=1 SV=1;tr|A8WFP5|A8WF	258430	240030	225420	250110	259440	296490	471360	398380	465090	481980	329060	3675790		531750	584110	475210	468700	522110	585570	1032500	749950	1043400	1066800	708660	7768760				A0A024R804	MAFK	tr|A0A024R804|A0A024R804_HUMAN V-maf musculoaponeurotic fibrosarcoma oncogene homolog K (Avian), isoform CRA_a OS=Homo sapiens OX=9606 GN=MAFK PE=3 SV=1;sp|O60675|MAFK_HUMAN Transcription factor MafK OS=Homo sapiens OX=9606 GN=MAFK PE=1 SV=1;tr|A8WFP5|A8WF	17.9794	17.8729	17.7823	17.9322	17.985	18.1776	18.8465	18.6038	18.8272	18.8786	18.328	A0A024R804		19.0204	19.1559	18.8582
A0A024R806	MGC10911	tr|A0A024R806|A0A024R806_HUMAN Uncharacterized protein OS=Homo sapiens OX=9606 GN=MGC10911 PE=4 SV=1;sp|Q9BT73|PSMG3_HUMAN Proteasome assembly chaperone 3 OS=Homo sapiens OX=9606 GN=PSMG3 PE=1 SV=1	140820	119270	118580	111070	110870	118640	98085	86760	83059	102750	105350	1195254		1580200	1698700	1416700	1506400	1399400	1400400	1490900	1135900	1016100	1104900	1316100	15065700				A0A024R806	MGC10911	tr|A0A024R806|A0A024R806_HUMAN Uncharacterized protein OS=Homo sapiens OX=9606 GN=MGC10911 PE=4 SV=1;sp|Q9BT73|PSMG3_HUMAN Proteasome assembly chaperone 3 OS=Homo sapiens OX=9606 GN=PSMG3 PE=1 SV=1	17.1035	16.8639	16.8555	16.7611	16.7585	16.8562	16.5817	16.4047	16.3418	16.6488	16.6848	A0A024R806		20.5917	20.696	20.4341
A0A024R819	NUDT1	tr|A0A024R819|A0A024R819_HUMAN Nudix (Nucleoside diphosphate linked moiety X)-type motif 1, isoform CRA_a OS=Homo sapiens OX=9606 GN=NUDT1 PE=3 SV=1;tr|A0A024R858|A0A024R858_HUMAN Nudix (Nucleoside diphosphate linked moiety X)-type motif 1, isoform CRA_b O	330540	343570	365320	314580	339960	336410	291300	293850	284180	351760	354410	3605880		151810	168460	157700	178850	179710	171180	187940	130480	158950	188570	164060	1837710				A0A024R819	NUDT1	tr|A0A024R819|A0A024R819_HUMAN Nudix (Nucleoside diphosphate linked moiety X)-type motif 1, isoform CRA_a OS=Homo sapiens OX=9606 GN=NUDT1 PE=3 SV=1;tr|A0A024R858|A0A024R858_HUMAN Nudix (Nucleoside diphosphate linked moiety X)-type motif 1, isoform CRA_b O	18.3345	18.3902	18.4788	18.2631	18.375	18.3599	18.1521	18.1647	18.1164	18.4242	18.4351	A0A024R819		17.2119	17.362	17.2668
A0A024R829	POLE3	tr|A0A024R829|A0A024R829_HUMAN Polymerase (DNA directed), epsilon 3 (P17 subunit), isoform CRA_a OS=Homo sapiens OX=9606 GN=POLE3 PE=4 SV=1;sp|Q9NRF9|DPOE3_HUMAN DNA polymerase epsilon subunit 3 OS=Homo sapiens OX=9606 GN=POLE3 PE=1 SV=1	896130	818670	790100	924520	905600	1102200	561150	920260	1113200	1093600	950720	10076150		817130	890480	880730	753130	733360	976850	1092300	715460	768320	870600	881760	9380120				A0A024R829	POLE3	tr|A0A024R829|A0A024R829_HUMAN Polymerase (DNA directed), epsilon 3 (P17 subunit), isoform CRA_a OS=Homo sapiens OX=9606 GN=POLE3 PE=4 SV=1;sp|Q9NRF9|DPOE3_HUMAN DNA polymerase epsilon subunit 3 OS=Homo sapiens OX=9606 GN=POLE3 PE=1 SV=1	19.7733	19.6429	19.5917	19.8183	19.7885	20.072	19.098	19.8117	20.0863	20.0607	19.8587	A0A024R829		19.6402	19.7642	19.7483
A0A024R832	CDC26	tr|A0A024R832|A0A024R832_HUMAN Cell division cycle 26, isoform CRA_a OS=Homo sapiens OX=9606 GN=CDC26 PE=4 SV=1;sp|Q8NHZ8|CDC26_HUMAN Anaphase-promoting complex subunit CDC26 OS=Homo sapiens OX=9606 GN=CDC26 PE=1 SV=1	975550	829710	803680	986450	937730	1039600	730790	856980	880430	835670	785110	9661700		800010	782440	757880	628050	760530	865420	745270	620170	567900	620770	755750	7904190				A0A024R832	CDC26	tr|A0A024R832|A0A024R832_HUMAN Cell division cycle 26, isoform CRA_a OS=Homo sapiens OX=9606 GN=CDC26 PE=4 SV=1;sp|Q8NHZ8|CDC26_HUMAN Anaphase-promoting complex subunit CDC26 OS=Homo sapiens OX=9606 GN=CDC26 PE=1 SV=1	19.8959	19.6622	19.6163	19.9119	19.8388	19.9876	19.4791	19.7089	19.7478	19.6726	19.5825	A0A024R832		19.6097	19.5776	19.5316
A0A024R838	hCG_20884	tr|A0A024R838|A0A024R838_HUMAN HCG20884, isoform CRA_a OS=Homo sapiens OX=9606 GN=hCG_20884 PE=4 SV=1;sp|Q8N0T1|CH059_HUMAN Uncharacterized protein C8orf59 OS=Homo sapiens OX=9606 GN=C8orf59 PE=1 SV=4	1480200	1507900	1391400	2287500	1687000	1736300	1366800	954870	1022000	997280	1132700	15563950		1197000	1624200	1316900	2128700	1198800	1234100	1289800	550970	661570	652150	785130	12639320				A0A024R838	hCG_20884	tr|A0A024R838|A0A024R838_HUMAN HCG20884, isoform CRA_a OS=Homo sapiens OX=9606 GN=hCG_20884 PE=4 SV=1;sp|Q8N0T1|CH059_HUMAN Uncharacterized protein C8orf59 OS=Homo sapiens OX=9606 GN=C8orf59 PE=1 SV=4	20.4974	20.5241	20.4081	21.1253	20.686	20.7276	20.3824	19.8649	19.963	19.9276	20.1113	A0A024R838		20.191	20.6313	20.3287
A0A024R845	RAB14	tr|A0A024R845|A0A024R845_HUMAN RAB14, member RAS oncogene family, isoform CRA_a OS=Homo sapiens OX=9606 GN=RAB14 PE=4 SV=1;sp|P61106|RAB14_HUMAN Ras-related protein Rab-14 OS=Homo sapiens OX=9606 GN=RAB14 PE=1 SV=4;tr|X6RFL8|X6RFL8_HUMAN Ras-related protei	5310700	5596300	7285700	6611900	5753600	6798000	7200900	5357000	8832700	8969900	6488200	74204900		4515000	4557900	4818200	5008900	4686700	5367100	5068000	3885400	6104100	7622900	5056600	56690800				A0A024R845	RAB14	tr|A0A024R845|A0A024R845_HUMAN RAB14, member RAS oncogene family, isoform CRA_a OS=Homo sapiens OX=9606 GN=RAB14 PE=4 SV=1;sp|P61106|RAB14_HUMAN Ras-related protein Rab-14 OS=Homo sapiens OX=9606 GN=RAB14 PE=1 SV=4;tr|X6RFL8|X6RFL8_HUMAN Ras-related protei	22.3405	22.416	22.7966	22.6566	22.456	22.6967	22.7797	22.353	23.0744	23.0967	22.6294	A0A024R845		22.1063	22.1199	22.2001
A0A024R856	hCG_96198	tr|A0A024R856|A0A024R856_HUMAN HCG96198, isoform CRA_a OS=Homo sapiens OX=9606 GN=hCG_96198 PE=4 SV=1;tr|H9KVB4|H9KVB4_HUMAN Trinucleotide repeat-containing gene 18 protein OS=Homo sapiens OX=9606 GN=TNRC18 PE=1 SV=1;sp|O15417|TNC18_HUMAN Trinucleotide rep	66667	64350	46093	69373	56142	66573	34555	53729	33713	38133	49003	578331		21816	19655	26542	24212	15429	26081	31517	22908	26560	25926	20040	260686				A0A024R856	hCG_96198	tr|A0A024R856|A0A024R856_HUMAN HCG96198, isoform CRA_a OS=Homo sapiens OX=9606 GN=hCG_96198 PE=4 SV=1;tr|H9KVB4|H9KVB4_HUMAN Trinucleotide repeat-containing gene 18 protein OS=Homo sapiens OX=9606 GN=TNRC18 PE=1 SV=1;sp|O15417|TNC18_HUMAN Trinucleotide rep	16.0247	15.9737	15.4923	16.0821	15.7768	16.0226	15.0766	15.7134	15.041	15.2188	15.5806	A0A024R856		14.4131	14.2626	14.696
A0A024R857	FBXL18	tr|A0A024R857|A0A024R857_HUMAN F-box and leucine-rich repeat protein 18, isoform CRA_b OS=Homo sapiens OX=9606 GN=FBXL18 PE=4 SV=1;sp|Q96ME1|FXL18_HUMAN F-box/LRR-repeat protein 18 OS=Homo sapiens OX=9606 GN=FBXL18 PE=1 SV=2;tr|B3KTC9|B3KTC9_HUMAN cDNA FLJ	8141300	7670100	6649000	7989300	7163000	7543200	5336400	6377800	5280900	5435700	6672600	74259300		7227600	7695200	6250700	5946700	6227600	6337400	6306100	4554800	3577300	3828700	5587800	63539900				A0A024R857	FBXL18	tr|A0A024R857|A0A024R857_HUMAN F-box and leucine-rich repeat protein 18, isoform CRA_b OS=Homo sapiens OX=9606 GN=FBXL18 PE=4 SV=1;sp|Q96ME1|FXL18_HUMAN F-box/LRR-repeat protein 18 OS=Homo sapiens OX=9606 GN=FBXL18 PE=1 SV=2;tr|B3KTC9|B3KTC9_HUMAN cDNA FLJ	22.9568	22.8708	22.6647	22.9296	22.7721	22.8467	22.3474	22.6046	22.3324	22.374	22.6698	A0A024R857		22.7851	22.8755	22.5756
A0A024R861	PPP6C	tr|A0A024R861|A0A024R861_HUMAN Serine/threonine-protein phosphatase OS=Homo sapiens OX=9606 GN=PPP6C PE=2 SV=1;sp|O00743|PPP6_HUMAN Serine/threonine-protein phosphatase 6 catalytic subunit OS=Homo sapiens OX=9606 GN=PPP6C PE=1 SV=1;tr|B7Z3E2|B7Z3E2_HUMAN c	1428500	1448500	2120300	1810000	1489100	2049800	1546700	1533200	1598200	1747100	1631700	18403100		2271700	2437700	2504100	2585100	2397600	2845600	2414800	2033500	2141300	2356600	2284000	26272000				A0A024R861	PPP6C	tr|A0A024R861|A0A024R861_HUMAN Serine/threonine-protein phosphatase OS=Homo sapiens OX=9606 GN=PPP6C PE=2 SV=1;sp|O00743|PPP6_HUMAN Serine/threonine-protein phosphatase 6 catalytic subunit OS=Homo sapiens OX=9606 GN=PPP6C PE=1 SV=1;tr|B7Z3E2|B7Z3E2_HUMAN c	20.4461	20.4661	21.0158	20.7876	20.506	20.9671	20.5608	20.5481	20.608	20.7365	20.6379	A0A024R861		21.1153	21.2171	21.2559
A0A024R872	C9orf88	tr|A0A024R872|A0A024R872_HUMAN Chromosome 9 open reading frame 88, isoform CRA_a OS=Homo sapiens OX=9606 GN=C9orf88 PE=4 SV=1;sp|Q96TA1|NIBL1_HUMAN Niban-like protein 1 OS=Homo sapiens OX=9606 GN=FAM129B PE=1 SV=3	19065000	17780000	18867000	19005000	15769000	18702000	21500000	18928000	13922000	13939000	16836000	194313000		18147000	18655000	16684000	17022000	16369000	18053000	21518000	15675000	11154000	11034000	15619000	179930000				A0A024R872	C9orf88	tr|A0A024R872|A0A024R872_HUMAN Chromosome 9 open reading frame 88, isoform CRA_a OS=Homo sapiens OX=9606 GN=C9orf88 PE=4 SV=1;sp|Q96TA1|NIBL1_HUMAN Niban-like protein 1 OS=Homo sapiens OX=9606 GN=FAM129B PE=1 SV=3	24.1844	24.0838	24.1694	24.1799	23.9106	24.1567	24.3578	24.174	23.7309	23.7326	24.005	A0A024R872		24.1132	24.1531	23.992
A0A024R883	ATP6V1G1	tr|A0A024R883|A0A024R883_HUMAN V-type proton ATPase subunit G OS=Homo sapiens OX=9606 GN=ATP6V1G1 PE=3 SV=1;sp|O75348|VATG1_HUMAN V-type proton ATPase subunit G 1 OS=Homo sapiens OX=9606 GN=ATP6V1G1 PE=1 SV=3	1356400	1546600	1645800	1752300	1433200	1763100	2283900	1938000	2462500	2687800	1857200	20726800		1328300	1254600	1202500	1383100	1317400	1351000	1620200	1284900	2001400	1885800	1367600	15996800				A0A024R883	ATP6V1G1	tr|A0A024R883|A0A024R883_HUMAN V-type proton ATPase subunit G OS=Homo sapiens OX=9606 GN=ATP6V1G1 PE=3 SV=1;sp|O75348|VATG1_HUMAN V-type proton ATPase subunit G 1 OS=Homo sapiens OX=9606 GN=ATP6V1G1 PE=1 SV=3	20.3714	20.5607	20.6504	20.7408	20.4508	20.7497	21.1231	20.8861	21.2317	21.358	20.8247	A0A024R883		20.3412	20.2588	20.1976
A0A024R8A7	hCG_31253	tr|A0A024R8A7|A0A024R8A7_HUMAN HCG31253, isoform CRA_a OS=Homo sapiens OX=9606 GN=hCG_31253 PE=4 SV=1;sp|Q96I24|FUBP3_HUMAN Far upstream element-binding protein 3 OS=Homo sapiens OX=9606 GN=FUBP3 PE=1 SV=2	17086000	19790000	16640000	21312000	20178000	22084000	15770000	21603000	16797000	17558000	20109000	208927000		25302000	24850000	21285000	20997000	21257000	25414000	25496000	19899000	15986000	16791000	21732000	239009000				A0A024R8A7	hCG_31253	tr|A0A024R8A7|A0A024R8A7_HUMAN HCG31253, isoform CRA_a OS=Homo sapiens OX=9606 GN=hCG_31253 PE=4 SV=1;sp|Q96I24|FUBP3_HUMAN Far upstream element-binding protein 3 OS=Homo sapiens OX=9606 GN=FUBP3 PE=1 SV=2	24.0263	24.2383	23.9882	24.3452	24.2663	24.3965	23.9107	24.3647	24.0017	24.0656	24.2613	A0A024R8A7		24.5927	24.5667	24.3433
A0A024R8B1	TBC1D13	tr|A0A024R8B1|A0A024R8B1_HUMAN TBC1 domain family, member 13, isoform CRA_b OS=Homo sapiens OX=9606 GN=TBC1D13 PE=4 SV=1;tr|Q59F95|Q59F95_HUMAN TBC1 domain family, member 13 variant (Fragment) OS=Homo sapiens OX=9606 PE=2 SV=1;tr|A0A024R8C8|A0A024R8C8_HUMA	78279	79084	95423	80207	69250	88087	58888	56607	75321	69335	72187	822668		0	0	0	0	0	0	0	0	0	0	0	0				A0A024R8B1	TBC1D13	tr|A0A024R8B1|A0A024R8B1_HUMAN TBC1 domain family, member 13, isoform CRA_b OS=Homo sapiens OX=9606 GN=TBC1D13 PE=4 SV=1;tr|Q59F95|Q59F95_HUMAN TBC1 domain family, member 13 variant (Fragment) OS=Homo sapiens OX=9606 PE=2 SV=1;tr|A0A024R8C8|A0A024R8C8_HUMA	16.2563	16.2711	16.542	16.2914	16.0795	16.4266	15.8457	15.7887	16.2008	16.0813	16.1395	A0A024R8B1		16.1015	15.0772	14.877
A0A024R8C7	C9orf74	tr|A0A024R8C7|A0A024R8C7_HUMAN Ubiquitin-related modifier 1 OS=Homo sapiens OX=9606 GN=C9orf74 PE=3 SV=1;sp|Q9BTM9|URM1_HUMAN Ubiquitin-related modifier 1 OS=Homo sapiens OX=9606 GN=URM1 PE=1 SV=1	163190	155390	174700	119010	106140	166250	120900	150300	138710	150710	178460	1623760		0	0	0	0	0	0	0	0	0	0	0	0				A0A024R8C7	C9orf74	tr|A0A024R8C7|A0A024R8C7_HUMAN Ubiquitin-related modifier 1 OS=Homo sapiens OX=9606 GN=C9orf74 PE=3 SV=1;sp|Q9BTM9|URM1_HUMAN Ubiquitin-related modifier 1 OS=Homo sapiens OX=9606 GN=URM1 PE=1 SV=1	17.3162	17.2455	17.4145	16.8607	16.6956	17.343	16.8835	17.1975	17.0817	17.2014	17.4452	A0A024R8C7		14.8079	14.4511	16.2825
A0A024R8E4	C9orf32	tr|A0A024R8E4|A0A024R8E4_HUMAN Chromosome 9 open reading frame 32, isoform CRA_a OS=Homo sapiens OX=9606 GN=C9orf32 PE=4 SV=1;sp|Q9BV86|NTM1A_HUMAN N-terminal Xaa-Pro-Lys N-methyltransferase 1 OS=Homo sapiens OX=9606 GN=NTMT1 PE=1 SV=3;tr|S4R338|S4R338_HUM	346400	327310	334450	347790	312670	354660	345050	318090	287040	336890	306380	3616730		0	0	0	0	0	0	0	0	0	0	0	0				A0A024R8E4	C9orf32	tr|A0A024R8E4|A0A024R8E4_HUMAN Chromosome 9 open reading frame 32, isoform CRA_a OS=Homo sapiens OX=9606 GN=C9orf32 PE=4 SV=1;sp|Q9BV86|NTM1A_HUMAN N-terminal Xaa-Pro-Lys N-methyltransferase 1 OS=Homo sapiens OX=9606 GN=NTMT1 PE=1 SV=3;tr|S4R338|S4R338_HUM	18.4021	18.3203	18.3514	18.4079	18.2543	18.4361	18.3964	18.2791	18.1309	18.3619	18.225	A0A024R8E4		16.2051	13.5702	15.1918
A0A024R8F4	SNAPC4	tr|A0A024R8F4|A0A024R8F4_HUMAN Small nuclear RNA activating complex, polypeptide 4, 190kDa, isoform CRA_a OS=Homo sapiens OX=9606 GN=SNAPC4 PE=4 SV=1;sp|Q5SXM2|SNPC4_HUMAN snRNA-activating protein complex subunit 4 OS=Homo sapiens OX=9606 GN=SNAPC4 PE=1 SV	69258	72778	70503	70737	72225	75613	38857	46536	60246	56492	54507	687752		329110	385140	283080	349940	296090	361080	256930	169710	198420	245180	307750	3182430				A0A024R8F4	SNAPC4	tr|A0A024R8F4|A0A024R8F4_HUMAN Small nuclear RNA activating complex, polypeptide 4, 190kDa, isoform CRA_a OS=Homo sapiens OX=9606 GN=SNAPC4 PE=4 SV=1;sp|Q5SXM2|SNPC4_HUMAN snRNA-activating protein complex subunit 4 OS=Homo sapiens OX=9606 GN=SNAPC4 PE=1 SV	16.0797	16.1512	16.1054	16.1102	16.1402	16.2063	15.2459	15.5061	15.8786	15.7858	15.7342	A0A024R8F4		18.3282	18.555	18.1108
A0A024R8G1	SURF2	tr|A0A024R8G1|A0A024R8G1_HUMAN Surfeit 2, isoform CRA_a OS=Homo sapiens OX=9606 GN=SURF2 PE=4 SV=1;sp|Q15527|SURF2_HUMAN Surfeit locus protein 2 OS=Homo sapiens OX=9606 GN=SURF2 PE=1 SV=3	86024	104200	106320	130630	94791	132240	114820	103000	88249	103700	111890	1175864		0	0	0	0	0	0	0	0	0	0	0	0				A0A024R8G1	SURF2	tr|A0A024R8G1|A0A024R8G1_HUMAN Surfeit 2, isoform CRA_a OS=Homo sapiens OX=9606 GN=SURF2 PE=4 SV=1;sp|Q15527|SURF2_HUMAN Surfeit locus protein 2 OS=Homo sapiens OX=9606 GN=SURF2 PE=1 SV=3	16.3925	16.669	16.6981	16.9951	16.5325	17.0128	16.809	16.6523	16.4293	16.6621	16.7717	A0A024R8G1		15.655	16.464	14.9625
A0A024R8H6	BRD3	tr|A0A024R8H6|A0A024R8H6_HUMAN Bromodomain containing 3, isoform CRA_a OS=Homo sapiens OX=9606 GN=BRD3 PE=4 SV=1;sp|Q15059|BRD3_HUMAN Bromodomain-containing protein 3 OS=Homo sapiens OX=9606 GN=BRD3 PE=1 SV=1;tr|A0A140F1N4|A0A140F1N4_HUMAN Bromodomain-cont	10856000	10169000	8289200	9778500	9133600	10938000	8442300	9740000	9377500	10040000	9544600	106308700		9058100	9597600	7346000	7238000	7724200	9811800	9830500	6742900	7239400	8012900	8275200	90876600				A0A024R8H6	BRD3	tr|A0A024R8H6|A0A024R8H6_HUMAN Bromodomain containing 3, isoform CRA_a OS=Homo sapiens OX=9606 GN=BRD3 PE=4 SV=1;sp|Q15059|BRD3_HUMAN Bromodomain-containing protein 3 OS=Homo sapiens OX=9606 GN=BRD3 PE=1 SV=1;tr|A0A140F1N4|A0A140F1N4_HUMAN Bromodomain-cont	23.372	23.2777	22.9828	23.2212	23.1228	23.3828	23.0092	23.2155	23.1608	23.2593	23.1863	A0A024R8H6		23.1108	23.1942	22.8085
A0A024R8I0	BTBD14A	tr|A0A024R8I0|A0A024R8I0_HUMAN BTB (POZ) domain containing 14A, isoform CRA_a OS=Homo sapiens OX=9606 GN=BTBD14A PE=4 SV=1;sp|Q96BF6|NACC2_HUMAN Nucleus accumbens-associated protein 2 OS=Homo sapiens OX=9606 GN=NACC2 PE=1 SV=1	48736	46929	40846	41520	35090	48301	27247	42008	34794	37246	46111	448828		0	0	0	0	0	0	0	0	0	0	0	0				A0A024R8I0	BTBD14A	tr|A0A024R8I0|A0A024R8I0_HUMAN BTB (POZ) domain containing 14A, isoform CRA_a OS=Homo sapiens OX=9606 GN=BTBD14A PE=4 SV=1;sp|Q96BF6|NACC2_HUMAN Nucleus accumbens-associated protein 2 OS=Homo sapiens OX=9606 GN=NACC2 PE=1 SV=1	15.5727	15.5182	15.3179	15.3415	15.0988	15.5598	14.7338	15.3584	15.0866	15.1848	15.4928	A0A024R8I0		16.6465	15.5873	15.317
A0A024R8L0	MRPS7	tr|A0A024R8L0|A0A024R8L0_HUMAN Mitochondrial ribosomal protein S7, isoform CRA_a OS=Homo sapiens OX=9606 GN=MRPS7 PE=4 SV=1;sp|Q9Y2R9|RT07_HUMAN 28S ribosomal protein S7, mitochondrial OS=Homo sapiens OX=9606 GN=MRPS7 PE=1 SV=2;tr|J3QLS3|J3QLS3_HUMAN 28S r	4424700	3705900	5768600	5295300	4132600	5754600	6549600	4188600	13883000	15619000	7059300	76381200		4801900	4734500	5218000	5707700	5126000	5904500	5216800	4742000	18211000	19440000	7524000	86626400				A0A024R8L0	MRPS7	tr|A0A024R8L0|A0A024R8L0_HUMAN Mitochondrial ribosomal protein S7, isoform CRA_a OS=Homo sapiens OX=9606 GN=MRPS7 PE=4 SV=1;sp|Q9Y2R9|RT07_HUMAN 28S ribosomal protein S7, mitochondrial OS=Homo sapiens OX=9606 GN=MRPS7 PE=1 SV=2;tr|J3QLS3|J3QLS3_HUMAN 28S r	22.0771	21.8214	22.4598	22.3363	21.9786	22.4563	22.643	21.998	23.7268	23.8968	22.7511	A0A024R8L0		22.1952	22.1748	22.3151
A0A024R8M0	GNA13	tr|A0A024R8M0|A0A024R8M0_HUMAN Guanine nucleotide binding protein (G protein), alpha 13, isoform CRA_a OS=Homo sapiens OX=9606 GN=GNA13 PE=4 SV=1;sp|Q14344|GNA13_HUMAN Guanine nucleotide-binding protein subunit alpha-13 OS=Homo sapiens OX=9606 GN=GNA13 PE=	11403000	11236000	9304700	11320000	10467000	12807000	7147000	8383900	9372000	10925000	10780000	113145600		20486000	24071000	18092000	17901000	18372000	25346000	19379000	14435000	20875000	19538000	20233000	218728000				A0A024R8M0	GNA13	tr|A0A024R8M0|A0A024R8M0_HUMAN Guanine nucleotide binding protein (G protein), alpha 13, isoform CRA_a OS=Homo sapiens OX=9606 GN=GNA13 PE=4 SV=1;sp|Q14344|GNA13_HUMAN Guanine nucleotide-binding protein subunit alpha-13 OS=Homo sapiens OX=9606 GN=GNA13 PE=	23.4429	23.4216	23.1495	23.4324	23.3193	23.6104	22.7689	22.9992	23.1599	23.3811	23.3619	A0A024R8M0		24.2881	24.5208	24.1088
A0A024R8M4	PRPSAP1	tr|A0A024R8M4|A0A024R8M4_HUMAN Phosphoribosyl pyrophosphate synthetase-associated protein 1, isoform CRA_a OS=Homo sapiens OX=9606 GN=PRPSAP1 PE=4 SV=1;sp|Q14558|KPRA_HUMAN Phosphoribosyl pyrophosphate synthase-associated protein 1 OS=Homo sapiens OX=9606	175020	184090	243620	250590	164290	172580	210580	179100	152950	236220	189840	2158880		115740	139530	133280	150300	130830	100080	140970	108430	108130	126740	118480	1372510				A0A024R8M4	PRPSAP1	tr|A0A024R8M4|A0A024R8M4_HUMAN Phosphoribosyl pyrophosphate synthetase-associated protein 1, isoform CRA_a OS=Homo sapiens OX=9606 GN=PRPSAP1 PE=4 SV=1;sp|Q14558|KPRA_HUMAN Phosphoribosyl pyrophosphate synthase-associated protein 1 OS=Homo sapiens OX=9606	17.4172	17.4901	17.8943	17.935	17.3259	17.3969	17.684	17.4504	17.2227	17.8498	17.5344	A0A024R8M4		16.8205	17.0902	17.0241
A0A024R8N4	hCG_1776081	tr|A0A024R8N4|A0A024R8N4_HUMAN HCG1776081, isoform CRA_a OS=Homo sapiens OX=9606 GN=hCG_1776081 PE=4 SV=1;sp|Q9C0B0|UNK_HUMAN RING finger protein unkempt homolog OS=Homo sapiens OX=9606 GN=UNK PE=1 SV=2;tr|K7EQ93|K7EQ93_HUMAN RING finger protein unkempt ho	2185400	2773100	2620100	3385700	3195400	3593100	2502100	2783200	2555400	2853500	2799800	31246800		3092600	3140100	3052400	3086500	3343100	3853400	3166500	2623900	2272800	2425200	2960900	33017400				A0A024R8N4	hCG_1776081	tr|A0A024R8N4|A0A024R8N4_HUMAN HCG1776081, isoform CRA_a OS=Homo sapiens OX=9606 GN=hCG_1776081 PE=4 SV=1;sp|Q9C0B0|UNK_HUMAN RING finger protein unkempt homolog OS=Homo sapiens OX=9606 GN=UNK PE=1 SV=2;tr|K7EQ93|K7EQ93_HUMAN RING finger protein unkempt ho	21.0595	21.4031	21.3212	21.691	21.6076	21.7768	21.2547	21.4083	21.2851	21.4443	21.4169	A0A024R8N4		21.5604	21.5824	21.5415
A0A024R8P8	RPL38	tr|A0A024R8P8|A0A024R8P8_HUMAN Ribosomal protein L38, isoform CRA_a OS=Homo sapiens OX=9606 GN=RPL38 PE=3 SV=1;sp|P63173|RL38_HUMAN 60S ribosomal protein L38 OS=Homo sapiens OX=9606 GN=RPL38 PE=1 SV=2;tr|J3KT73|J3KT73_HUMAN 60S ribosomal protein L38 OS=Hom	7289500	7705200	7316100	8947000	8802600	9284000	3300500	7926000	9439000	10332000	8350200	88692100		8898500	9150700	8346800	8419800	8888300	9810400	9266000	6873000	9097700	9903800	8680400	97335400				A0A024R8P8	RPL38	tr|A0A024R8P8|A0A024R8P8_HUMAN Ribosomal protein L38, isoform CRA_a OS=Homo sapiens OX=9606 GN=RPL38 PE=3 SV=1;sp|P63173|RL38_HUMAN 60S ribosomal protein L38 OS=Homo sapiens OX=9606 GN=RPL38 PE=1 SV=2;tr|J3KT73|J3KT73_HUMAN 60S ribosomal protein L38 OS=Hom	22.7974	22.8774	22.8026	23.093	23.0695	23.1463	21.6543	22.9182	23.1702	23.3006	22.9934	A0A024R8P8		23.0851	23.1255	22.9928
A0A024R8Q1	GAA	tr|A0A024R8Q1|A0A024R8Q1_HUMAN Glucosidase, alpha acid (Pompe disease, glycogen storage disease type II), isoform CRA_a OS=Homo sapiens OX=9606 GN=GAA PE=3 SV=1;sp|P10253|LYAG_HUMAN Lysosomal alpha-glucosidase OS=Homo sapiens OX=9606 GN=GAA PE=1 SV=4	1005900	969630	1350300	1234500	904630	1254800	948080	719320	807580	916110	944900	11055750		1935600	2112500	2470700	2802200	2284600	2584300	2123800	1733300	1883100	2040100	2149300	24119500				A0A024R8Q1	GAA	tr|A0A024R8Q1|A0A024R8Q1_HUMAN Glucosidase, alpha acid (Pompe disease, glycogen storage disease type II), isoform CRA_a OS=Homo sapiens OX=9606 GN=GAA PE=3 SV=1;sp|P10253|LYAG_HUMAN Lysosomal alpha-glucosidase OS=Homo sapiens OX=9606 GN=GAA PE=1 SV=4	19.9401	19.8871	20.3648	20.2355	19.787	20.259	19.8546	19.4563	19.6232	19.8052	19.8498	A0A024R8Q1		20.8843	21.0105	21.2365
A0A024R8R0	SAP30BP	tr|A0A024R8R0|A0A024R8R0_HUMAN SAP30 binding protein, isoform CRA_a OS=Homo sapiens OX=9606 GN=SAP30BP PE=4 SV=1;sp|Q9UHR5|S30BP_HUMAN SAP30-binding protein OS=Homo sapiens OX=9606 GN=SAP30BP PE=1 SV=1;tr|J3QQJ0|J3QQJ0_HUMAN SAP30-binding protein (Fragment	3543600	3824500	3627100	4388600	3942600	5011300	5812700	6033500	4755400	5678900	4383200	51001400		3715400	3920200	3753800	3711100	4028300	5223400	6854800	4869800	4198300	4280300	4505200	49060600				A0A024R8R0	SAP30BP	tr|A0A024R8R0|A0A024R8R0_HUMAN SAP30 binding protein, isoform CRA_a OS=Homo sapiens OX=9606 GN=SAP30BP PE=4 SV=1;sp|Q9UHR5|S30BP_HUMAN SAP30-binding protein OS=Homo sapiens OX=9606 GN=SAP30BP PE=1 SV=1;tr|J3QQJ0|J3QQJ0_HUMAN SAP30-binding protein (Fragment	21.7568	21.8668	21.7904	22.0653	21.9107	22.2568	22.4708	22.5246	22.1811	22.4372	22.0636	A0A024R8R0		21.8251	21.9025	21.8399
A0A024R8R4	NPLOC4	tr|A0A024R8R4|A0A024R8R4_HUMAN Nuclear protein localization 4 homolog (S. cerevisiae), isoform CRA_a OS=Homo sapiens OX=9606 GN=NPLOC4 PE=4 SV=1;sp|Q8TAT6|NPL4_HUMAN Nuclear protein localization protein 4 homolog OS=Homo sapiens OX=9606 GN=NPLOC4 PE=1 SV=3	14006000	13835000	13658000	14509000	12210000	14707000	15880000	16355000	16973000	18012000	14953000	165098000		17848000	18760000	17285000	18086000	17253000	18970000	22035000	17102000	17670000	18774000	18592000	202375000				A0A024R8R4	NPLOC4	tr|A0A024R8R4|A0A024R8R4_HUMAN Nuclear protein localization 4 homolog (S. cerevisiae), isoform CRA_a OS=Homo sapiens OX=9606 GN=NPLOC4 PE=4 SV=1;sp|Q8TAT6|NPL4_HUMAN Nuclear protein localization protein 4 homolog OS=Homo sapiens OX=9606 GN=NPLOC4 PE=1 SV=3	23.7395	23.7218	23.7032	23.7904	23.5416	23.81	23.9207	23.9632	24.0167	24.1025	23.8339	A0A024R8R4		24.0893	24.1612	24.043
A0A024R8S5	P4HB	tr|A0A024R8S5|A0A024R8S5_HUMAN Protein disulfide-isomerase OS=Homo sapiens OX=9606 GN=P4HB PE=2 SV=1;sp|P07237|PDIA1_HUMAN Protein disulfide-isomerase OS=Homo sapiens OX=9606 GN=P4HB PE=1 SV=3;tr|B4DUA5|B4DUA5_HUMAN cDNA FLJ59430, highly similar to Protein	72346000	66188000	96022000	81202000	61860000	82643000	109230000	68969000	78863000	86368000	80046000	883737000		90250000	88751000	98422000	111670000	90527000	106590000	115840000	103620000	143830000	122430000	100440000	1172370000				A0A024R8S5	P4HB	tr|A0A024R8S5|A0A024R8S5_HUMAN Protein disulfide-isomerase OS=Homo sapiens OX=9606 GN=P4HB PE=2 SV=1;sp|P07237|PDIA1_HUMAN Protein disulfide-isomerase OS=Homo sapiens OX=9606 GN=P4HB PE=1 SV=3;tr|B4DUA5|B4DUA5_HUMAN cDNA FLJ59430, highly similar to Protein	26.1084	25.9801	26.5169	26.275	25.8825	26.3004	26.7028	26.0394	26.2328	26.364	26.2543	A0A024R8S5		26.4274	26.4033	26.5525
A0A024R8T3	ACOX1	tr|A0A024R8T3|A0A024R8T3_HUMAN Acyl-coenzyme A oxidase OS=Homo sapiens OX=9606 GN=ACOX1 PE=3 SV=1;tr|A0A024R8L7|A0A024R8L7_HUMAN Acyl-coenzyme A oxidase OS=Homo sapiens OX=9606 GN=ACOX1 PE=3 SV=1;sp|Q15067|ACOX1_HUMAN Peroxisomal acyl-coenzyme A oxidase 1	2173000	2186400	2304000	2849400	2033800	2397700	5014800	2688200	3694000	4658800	3010900	33011000		2014000	2216000	1894400	2125400	1969500	1990300	3006900	2525600	6502600	4887700	2560900	31693300				A0A024R8T3	ACOX1	tr|A0A024R8T3|A0A024R8T3_HUMAN Acyl-coenzyme A oxidase OS=Homo sapiens OX=9606 GN=ACOX1 PE=3 SV=1;tr|A0A024R8L7|A0A024R8L7_HUMAN Acyl-coenzyme A oxidase OS=Homo sapiens OX=9606 GN=ACOX1 PE=3 SV=1;sp|Q15067|ACOX1_HUMAN Peroxisomal acyl-coenzyme A oxidase 1	21.0513	21.0601	21.1357	21.4422	20.9557	21.1932	22.2578	21.3582	21.8168	22.1515	21.5218	A0A024R8T3		20.9416	21.0795	20.8533
A0A024R8T9	SYNGR2	tr|A0A024R8T9|A0A024R8T9_HUMAN Synaptogyrin OS=Homo sapiens OX=9606 GN=SYNGR2 PE=3 SV=1;sp|O43760|SNG2_HUMAN Synaptogyrin-2 OS=Homo sapiens OX=9606 GN=SYNGR2 PE=1 SV=1;tr|K7ELD9|K7ELD9_HUMAN Synaptogyrin-2 OS=Homo sapiens OX=9606 GN=SYNGR2 PE=1 SV=1;tr|K7E	1019900	936330	1319300	1106500	1082200	1307100	955880	1097600	1125000	1198200	1098200	12246210		597550	534760	487390	567340	501010	639810	649660	563720	550800	582990	618190	6293220				A0A024R8T9	SYNGR2	tr|A0A024R8T9|A0A024R8T9_HUMAN Synaptogyrin OS=Homo sapiens OX=9606 GN=SYNGR2 PE=3 SV=1;sp|O43760|SNG2_HUMAN Synaptogyrin-2 OS=Homo sapiens OX=9606 GN=SYNGR2 PE=1 SV=1;tr|K7ELD9|K7ELD9_HUMAN Synaptogyrin-2 OS=Homo sapiens OX=9606 GN=SYNGR2 PE=1 SV=1;tr|K7E	19.96	19.8367	20.3313	20.0776	20.0455	20.3179	19.8665	20.0659	20.1015	20.1924	20.0667	A0A024R8T9		19.1887	19.0285	18.8947
A0A024R8U1	SLC16A3	tr|A0A024R8U1|A0A024R8U1_HUMAN Solute carrier family 16 (Monocarboxylic acid transporters), member 3, isoform CRA_a OS=Homo sapiens OX=9606 GN=SLC16A3 PE=4 SV=1;sp|O15427|MOT4_HUMAN Monocarboxylate transporter 4 OS=Homo sapiens OX=9606 GN=SLC16A3 PE=1 SV=1	6024600	6276900	7629400	6646800	6259600	7514000	7147300	6659300	7002300	7640400	6942000	75742600		5530200	5970600	5752400	6518300	5300500	6204100	6494100	5737600	5663200	6955000	5755800	65881800				A0A024R8U1	SLC16A3	tr|A0A024R8U1|A0A024R8U1_HUMAN Solute carrier family 16 (Monocarboxylic acid transporters), member 3, isoform CRA_a OS=Homo sapiens OX=9606 GN=SLC16A3 PE=4 SV=1;sp|O15427|MOT4_HUMAN Monocarboxylate transporter 4 OS=Homo sapiens OX=9606 GN=SLC16A3 PE=1 SV=1	22.5224	22.5816	22.8631	22.6642	22.5776	22.8412	22.769	22.6669	22.7394	22.8652	22.7269	A0A024R8U1		22.3989	22.5094	22.4557
A0A024R8U8	CANT1	tr|A0A024R8U8|A0A024R8U8_HUMAN Calcium activated nucleotidase 1, isoform CRA_b OS=Homo sapiens OX=9606 GN=CANT1 PE=4 SV=1;sp|Q8WVQ1|CANT1_HUMAN Soluble calcium-activated nucleotidase 1 OS=Homo sapiens OX=9606 GN=CANT1 PE=1 SV=1	0	0	0	0	0	0	0	0	0	0	0	0		54988	54254	56555	57103	49974	74261	124160	56655	103220	158170	62562	851902				A0A024R8U8	CANT1	tr|A0A024R8U8|A0A024R8U8_HUMAN Calcium activated nucleotidase 1, isoform CRA_b OS=Homo sapiens OX=9606 GN=CANT1 PE=4 SV=1;sp|Q8WVQ1|CANT1_HUMAN Soluble calcium-activated nucleotidase 1 OS=Homo sapiens OX=9606 GN=CANT1 PE=1 SV=1	14.9945	14.6172	15.0633	15.8129	14.3489	16.8206	14.0898	14.2096	15.108	16.7654	14.12	A0A024R8U8		15.7468	15.7274	15.7874
A0A024R8V0	43717	tr|A0A024R8V0|A0A024R8V0_HUMAN Septin 9, isoform CRA_a OS=Homo sapiens OX=9606 GN=SEPT9 PE=3 SV=1;tr|A0A0S2Z5A5|A0A0S2Z5A5_HUMAN Septin 9 isoform 1 (Fragment) OS=Homo sapiens OX=9606 GN=SEPT9 PE=2 SV=1;sp|Q9UHD8|SEPT9_HUMAN Septin-9 OS=Homo sapiens OX=9606	106560000	104840000	85995000	100600000	85662000	98198000	70396000	87078000	94319000	95162000	90497000	1019307000		119780000	120910000	106170000	97758000	104320000	112890000	119380000	76948000	91035000	98953000	99870000	1148014000				A0A024R8V0	43717	tr|A0A024R8V0|A0A024R8V0_HUMAN Septin 9, isoform CRA_a OS=Homo sapiens OX=9606 GN=SEPT9 PE=3 SV=1;tr|A0A0S2Z5A5|A0A0S2Z5A5_HUMAN Septin 9 isoform 1 (Fragment) OS=Homo sapiens OX=9606 GN=SEPT9 PE=2 SV=1;sp|Q9UHD8|SEPT9_HUMAN Septin-9 OS=Homo sapiens OX=9606	26.6671	26.6436	26.3577	26.5841	26.3522	26.5492	26.069	26.3758	26.491	26.5039	26.4314	A0A024R8V0		26.8358	26.8494	26.6618
A0A024R8V6	USP36	tr|A0A024R8V6|A0A024R8V6_HUMAN Ubiquitin specific peptidase 36, isoform CRA_b OS=Homo sapiens OX=9606 GN=USP36 PE=3 SV=1;sp|Q9P275|UBP36_HUMAN Ubiquitin carboxyl-terminal hydrolase 36 OS=Homo sapiens OX=9606 GN=USP36 PE=1 SV=4;tr|A0A075B784|A0A075B784_HUMA	5501000	5487300	5034900	6009000	5467000	6434400	4263300	5045400	3705400	4003500	5226400	56177600		7424000	7951200	6408500	5809100	6151000	8143600	6037300	4587600	3174400	3161300	5875400	64723400				A0A024R8V6	USP36	tr|A0A024R8V6|A0A024R8V6_HUMAN Ubiquitin specific peptidase 36, isoform CRA_b OS=Homo sapiens OX=9606 GN=USP36 PE=3 SV=1;sp|Q9P275|UBP36_HUMAN Ubiquitin carboxyl-terminal hydrolase 36 OS=Homo sapiens OX=9606 GN=USP36 PE=1 SV=4;tr|A0A075B784|A0A075B784_HUMA	22.3913	22.3877	22.2635	22.5187	22.3823	22.6174	22.0235	22.2665	21.8212	21.9328	22.3174	A0A024R8V6		22.8238	22.9227	22.6116
A0A024R8V7	TIMP2	tr|A0A024R8V7|A0A024R8V7_HUMAN TIMP metallopeptidase inhibitor 2, isoform CRA_b OS=Homo sapiens OX=9606 GN=TIMP2 PE=4 SV=1;tr|A0A140VK57|A0A140VK57_HUMAN Testicular secretory protein Li 57 OS=Homo sapiens OX=9606 PE=2 SV=1;sp|P16035|TIMP2_HUMAN Metalloprot	1004300	1374900	1344100	1417500	942300	1576200	1940500	1592800	1465700	1456800	1581700	15696800		872060	830400	836380	802260	914280	1083800	1572500	1046400	1416400	1236100	1074200	11684780				A0A024R8V7	TIMP2	tr|A0A024R8V7|A0A024R8V7_HUMAN TIMP metallopeptidase inhibitor 2, isoform CRA_b OS=Homo sapiens OX=9606 GN=TIMP2 PE=4 SV=1;tr|A0A140VK57|A0A140VK57_HUMAN Testicular secretory protein Li 57 OS=Homo sapiens OX=9606 PE=2 SV=1;sp|P16035|TIMP2_HUMAN Metalloprot	19.9378	20.3909	20.3582	20.4349	19.8458	20.588	20.888	20.6031	20.4832	20.4744	20.593	A0A024R8V7		19.7341	19.6634	19.6738
A0A024R8W0	DDX48	tr|A0A024R8W0|A0A024R8W0_HUMAN DEAD (Asp-Glu-Ala-Asp) box polypeptide 48, isoform CRA_a OS=Homo sapiens OX=9606 GN=DDX48 PE=3 SV=1;sp|P38919|IF4A3_HUMAN Eukaryotic initiation factor 4A-III OS=Homo sapiens OX=9606 GN=EIF4A3 PE=1 SV=4;tr|I3L3H2|I3L3H2_HUMAN	42236000	40772000	37076000	46987000	41375000	50026000	39227000	47199000	36604000	40627000	41866000	463995000		28771000	30955000	27744000	26020000	28719000	35556000	36599000	27989000	21378000	21677000	27583000	312991000				A0A024R8W0	DDX48	tr|A0A024R8W0|A0A024R8W0_HUMAN DEAD (Asp-Glu-Ala-Asp) box polypeptide 48, isoform CRA_a OS=Homo sapiens OX=9606 GN=DDX48 PE=3 SV=1;sp|P38919|IF4A3_HUMAN Eukaryotic initiation factor 4A-III OS=Homo sapiens OX=9606 GN=EIF4A3 PE=1 SV=4;tr|I3L3H2|I3L3H2_HUMAN	25.332	25.2811	25.144	25.4858	25.3023	25.5762	25.2253	25.4923	25.1255	25.2759	25.3193	A0A024R8W0		24.7781	24.8837	24.7257
A0A024R8W9	C17orf62	tr|A0A024R8W9|A0A024R8W9_HUMAN Chromosome 17 open reading frame 62, isoform CRA_a OS=Homo sapiens OX=9606 GN=C17orf62 PE=4 SV=1;sp|Q9BQA9|CYBC1_HUMAN Cytochrome b-245 chaperone 1 OS=Homo sapiens OX=9606 GN=CYBC1 PE=1 SV=1;tr|H0Y2X1|H0Y2X1_HUMAN Chromosome	1407600	1237200	1504900	1550200	1187700	1613600	1982900	1483500	1536400	1620400	1422900	16547300		1420200	1557200	1303100	1334300	1442300	1600700	1601700	1560000	1744900	2356500	1462400	17383300				A0A024R8W9	C17orf62	tr|A0A024R8W9|A0A024R8W9_HUMAN Chromosome 17 open reading frame 62, isoform CRA_a OS=Homo sapiens OX=9606 GN=C17orf62 PE=4 SV=1;sp|Q9BQA9|CYBC1_HUMAN Cytochrome b-245 chaperone 1 OS=Homo sapiens OX=9606 GN=CYBC1 PE=1 SV=1;tr|H0Y2X1|H0Y2X1_HUMAN Chromosome	20.4248	20.2386	20.5212	20.564	20.1797	20.6219	20.9192	20.5006	20.5511	20.6279	20.4404	A0A024R8W9		20.4377	20.5705	20.3135
A0A024R8X1	hCG_1991559	tr|A0A024R8X1|A0A024R8X1_HUMAN HCG1991559, isoform CRA_f OS=Homo sapiens OX=9606 GN=hCG_1991559 PE=3 SV=1;sp|O15525|MAFG_HUMAN Transcription factor MafG OS=Homo sapiens OX=9606 GN=MAFG PE=1 SV=1	1686800	1462100	1357200	1710700	1549400	1805300	1989100	2243700	2234400	2550700	1747300	20336700		1546000	1639000	1363100	1322500	1483900	1780300	2363100	1579500	1995600	2207500	1731900	19012400				A0A024R8X1	hCG_1991559	tr|A0A024R8X1|A0A024R8X1_HUMAN HCG1991559, isoform CRA_f OS=Homo sapiens OX=9606 GN=hCG_1991559 PE=3 SV=1;sp|O15525|MAFG_HUMAN Transcription factor MafG OS=Homo sapiens OX=9606 GN=MAFG PE=1 SV=1	20.6859	20.4796	20.3722	20.7062	20.5633	20.7838	20.9237	21.0974	21.0915	21.2825	20.7367	A0A024R8X1		20.5601	20.6444	20.3785
A0A024R8Y7	C1orf156	tr|A0A024R8Y7|A0A024R8Y7_HUMAN Chromosome 1 open reading frame 156, isoform CRA_a OS=Homo sapiens OX=9606 GN=C1orf156 PE=4 SV=1;sp|O95568|MET18_HUMAN Histidine protein methyltransferase 1 homolog OS=Homo sapiens OX=9606 GN=METTL18 PE=1 SV=1;tr|Q5TI78|Q5TI7	68291	64571	73437	79320	63727	66692	68015	76139	91187	90107	56242	797728		328720	448390	284960	380990	389610	375230	318910	247120	250420	272220	352480	3649050				A0A024R8Y7	C1orf156	tr|A0A024R8Y7|A0A024R8Y7_HUMAN Chromosome 1 open reading frame 156, isoform CRA_a OS=Homo sapiens OX=9606 GN=C1orf156 PE=4 SV=1;sp|O95568|MET18_HUMAN Histidine protein methyltransferase 1 homolog OS=Homo sapiens OX=9606 GN=METTL18 PE=1 SV=1;tr|Q5TI78|Q5TI7	16.0594	15.9786	16.1642	16.2754	15.9596	16.0252	16.0536	16.2163	16.4765	16.4594	15.7794	A0A024R8Y7		18.3265	18.7744	18.1204
A0A024R904	CACYBP	tr|A0A024R904|A0A024R904_HUMAN Calcyclin binding protein, isoform CRA_a OS=Homo sapiens OX=9606 GN=CACYBP PE=4 SV=1;sp|Q9HB71|CYBP_HUMAN Calcyclin-binding protein OS=Homo sapiens OX=9606 GN=CACYBP PE=1 SV=2;tr|Q6NVY0|Q6NVY0_HUMAN Calcyclin binding protein	11143000	10508000	13017000	13387000	10986000	13998000	15848000	14744000	16363000	16380000	13943000	150317000		10924000	11436000	11123000	12131000	10690000	12082000	16713000	12905000	13834000	13792000	11790000	137420000				A0A024R904	CACYBP	tr|A0A024R904|A0A024R904_HUMAN Calcyclin binding protein, isoform CRA_a OS=Homo sapiens OX=9606 GN=CACYBP PE=4 SV=1;sp|Q9HB71|CYBP_HUMAN Calcyclin-binding protein OS=Homo sapiens OX=9606 GN=CACYBP PE=1 SV=2;tr|Q6NVY0|Q6NVY0_HUMAN Calcyclin binding protein	23.4096	23.325	23.6339	23.6743	23.3892	23.7387	23.9178	23.8136	23.9639	23.9654	23.733	A0A024R904		23.381	23.4471	23.407
A0A024R911	XPR1	tr|A0A024R911|A0A024R911_HUMAN Xenotropic and polytropic retrovirus receptor, isoform CRA_a OS=Homo sapiens OX=9606 GN=XPR1 PE=4 SV=1;sp|Q9UBH6|XPR1_HUMAN Xenotropic and polytropic retrovirus receptor 1 OS=Homo sapiens OX=9606 GN=XPR1 PE=1 SV=1	0	0	0	0	0	0	0	0	0	0	0	0		127240	139210	125660	129370	150040	151330	155660	111350	150260	163100	134100	1537320				A0A024R911	XPR1	tr|A0A024R911|A0A024R911_HUMAN Xenotropic and polytropic retrovirus receptor, isoform CRA_a OS=Homo sapiens OX=9606 GN=XPR1 PE=4 SV=1;sp|Q9UBH6|XPR1_HUMAN Xenotropic and polytropic retrovirus receptor 1 OS=Homo sapiens OX=9606 GN=XPR1 PE=1 SV=1	16.0017	16.6317	15.0572	13.5298	14.0994	16.6379	14.862	14.2537	15.9696	15.8654	15.3327	A0A024R911		16.9572	17.0869	16.9392
A0A024R914	CEP350	tr|A0A024R914|A0A024R914_HUMAN Centrosomal protein 350kDa, isoform CRA_a OS=Homo sapiens OX=9606 GN=CEP350 PE=4 SV=1;sp|Q5VT06|CE350_HUMAN Centrosome-associated protein 350 OS=Homo sapiens OX=9606 GN=CEP350 PE=1 SV=1;tr|Q7LGH1|Q7LGH1_HUMAN KIAA0480 protein	1303500	955150	989890	995470	866170	984760	1076000	1230000	989190	1035200	978270	11403600		674500	739930	555580	577020	547130	580100	828000	671210	406360	490890	624920	6695640				A0A024R914	CEP350	tr|A0A024R914|A0A024R914_HUMAN Centrosomal protein 350kDa, isoform CRA_a OS=Homo sapiens OX=9606 GN=CEP350 PE=4 SV=1;sp|Q5VT06|CE350_HUMAN Centrosome-associated protein 350 OS=Homo sapiens OX=9606 GN=CEP350 PE=1 SV=1;tr|Q7LGH1|Q7LGH1_HUMAN KIAA0480 protein	20.314	19.8654	19.9169	19.925	19.7243	19.9094	20.0372	20.2302	19.9159	19.9815	19.8999	A0A024R914		19.3635	19.497	19.0836
A0A024R957	TOR1AIP2	tr|A0A024R957|A0A024R957_HUMAN Torsin A interacting protein 2, isoform CRA_b OS=Homo sapiens OX=9606 GN=TOR1AIP2 PE=4 SV=1;sp|Q8NFQ8|TOIP2_HUMAN Torsin-1A-interacting protein 2 OS=Homo sapiens OX=9606 GN=TOR1AIP2 PE=1 SV=1	19401	23119	12993	19583	11701	26673	37958	17897	55696	37882	34047	296950		69487	92097	89282	115870	94711	72103	141380	125740	240780	344670	124770	1510890				A0A024R957	TOR1AIP2	tr|A0A024R957|A0A024R957_HUMAN Torsin A interacting protein 2, isoform CRA_b OS=Homo sapiens OX=9606 GN=TOR1AIP2 PE=4 SV=1;sp|Q8NFQ8|TOIP2_HUMAN Torsin-1A-interacting protein 2 OS=Homo sapiens OX=9606 GN=TOR1AIP2 PE=1 SV=1	14.2438	14.4968	13.6654	14.2573	13.5143	14.7031	15.2121	14.1274	15.7653	15.2092	15.0552	A0A024R957		16.0845	16.4909	16.4461
A0A024R972	LAMC1	tr|A0A024R972|A0A024R972_HUMAN Laminin, gamma 1 (Formerly LAMB2), isoform CRA_a OS=Homo sapiens OX=9606 GN=LAMC1 PE=4 SV=1;sp|P11047|LAMC1_HUMAN Laminin subunit gamma-1 OS=Homo sapiens OX=9606 GN=LAMC1 PE=1 SV=3	2979900	3181200	4148700	3633500	2573700	3340300	7151300	3530200	4404100	4989600	3899700	43832200		4815500	4932700	5053400	6260600	4919100	5414200	6606300	6632600	9653300	8659300	5894200	68841200				A0A024R972	LAMC1	tr|A0A024R972|A0A024R972_HUMAN Laminin, gamma 1 (Formerly LAMB2), isoform CRA_a OS=Homo sapiens OX=9606 GN=LAMC1 PE=4 SV=1;sp|P11047|LAMC1_HUMAN Laminin subunit gamma-1 OS=Homo sapiens OX=9606 GN=LAMC1 PE=1 SV=3	21.5068	21.6011	21.9842	21.7929	21.2954	21.6715	22.7698	21.7513	22.0704	22.2505	21.8949	A0A024R972		22.1993	22.2339	22.2688
A0A024R978	C1orf24	tr|A0A024R978|A0A024R978_HUMAN Chromosome 1 open reading frame 24, isoform CRA_a OS=Homo sapiens OX=9606 GN=C1orf24 PE=4 SV=1;sp|Q9BZQ8|NIBAN_HUMAN Protein Niban OS=Homo sapiens OX=9606 GN=FAM129A PE=1 SV=1	9934000	9136500	9570900	8950700	6744200	9777300	5343000	4603700	5009700	5695000	7550200	82315200		8926600	8952400	7928500	8629700	8233100	9139200	4938300	4308700	4789600	5323900	6824900	77994900				A0A024R978	C1orf24	tr|A0A024R978|A0A024R978_HUMAN Chromosome 1 open reading frame 24, isoform CRA_a OS=Homo sapiens OX=9606 GN=C1orf24 PE=4 SV=1;sp|Q9BZQ8|NIBAN_HUMAN Protein Niban OS=Homo sapiens OX=9606 GN=FAM129A PE=1 SV=1	23.2439	23.1232	23.1902	23.0936	22.6852	23.221	22.3492	22.1344	22.2563	22.4413	22.8481	A0A024R978		23.0897	23.0938	22.9186
A0A024R983	TROVE2	tr|A0A024R983|A0A024R983_HUMAN TROVE domain family, member 2, isoform CRA_b OS=Homo sapiens OX=9606 GN=TROVE2 PE=4 SV=1;sp|P10155|RO60_HUMAN 60 kDa SS-A/Ro ribonucleoprotein OS=Homo sapiens OX=9606 GN=TROVE2 PE=1 SV=2;tr|B3KN94|B3KN94_HUMAN cDNA FLJ13982 f	8048500	9051800	10447000	12099000	10497000	12161000	9768300	10054000	9641600	10667000	10485000	112920200		9080100	9627400	9917600	11361000	10950000	12673000	11252000	9586500	8492500	9810300	10434000	113184400				A0A024R983	TROVE2	tr|A0A024R983|A0A024R983_HUMAN TROVE domain family, member 2, isoform CRA_b OS=Homo sapiens OX=9606 GN=TROVE2 PE=4 SV=1;sp|P10155|RO60_HUMAN 60 kDa SS-A/Ro ribonucleoprotein OS=Homo sapiens OX=9606 GN=TROVE2 PE=1 SV=2;tr|B3KN94|B3KN94_HUMAN cDNA FLJ13982 f	22.9403	23.1098	23.3166	23.5284	23.3235	23.5358	23.2197	23.2613	23.2008	23.3467	23.3218	A0A024R983		23.1143	23.1987	23.2416
A0A024R994	CPNE3	tr|A0A024R994|A0A024R994_HUMAN Copine III, isoform CRA_a OS=Homo sapiens OX=9606 GN=CPNE3 PE=4 SV=1;sp|O75131|CPNE3_HUMAN Copine-3 OS=Homo sapiens OX=9606 GN=CPNE3 PE=1 SV=1;tr|Q05DL8|Q05DL8_HUMAN CPNE3 protein (Fragment) OS=Homo sapiens OX=9606 GN=CPNE3 P	4780800	4458200	5164000	5129300	4181400	4860000	5347700	4649800	5401400	5928100	5050300	54951000		6208700	6242700	6387600	6882300	5902700	6545700	7518700	5853800	7344200	6655000	6327200	71868600				A0A024R994	CPNE3	tr|A0A024R994|A0A024R994_HUMAN Copine III, isoform CRA_a OS=Homo sapiens OX=9606 GN=CPNE3 PE=4 SV=1;sp|O75131|CPNE3_HUMAN Copine-3 OS=Homo sapiens OX=9606 GN=CPNE3 PE=1 SV=1;tr|Q05DL8|Q05DL8_HUMAN CPNE3 protein (Fragment) OS=Homo sapiens OX=9606 GN=CPNE3 P	22.1888	22.088	22.3001	22.2903	21.9956	22.2125	22.3505	22.1487	22.3649	22.4991	22.2679	A0A024R994		22.5659	22.5737	22.6068
A0A024R9B5	RBBP5	tr|A0A024R9B5|A0A024R9B5_HUMAN Retinoblastoma binding protein 5, isoform CRA_b OS=Homo sapiens OX=9606 GN=RBBP5 PE=4 SV=1;sp|Q15291|RBBP5_HUMAN Retinoblastoma-binding protein 5 OS=Homo sapiens OX=9606 GN=RBBP5 PE=1 SV=2;tr|B4DMM7|B4DMM7_HUMAN cDNA FLJ59722	10031000	9354800	8247300	10165000	8836400	10873000	7981100	9135800	9121400	9923400	9398200	103067400		13947000	14549000	12604000	13415000	12525000	14783000	13999000	10396000	9741400	9720100	12455000	138134500				A0A024R9B5	RBBP5	tr|A0A024R9B5|A0A024R9B5_HUMAN Retinoblastoma binding protein 5, isoform CRA_b OS=Homo sapiens OX=9606 GN=RBBP5 PE=4 SV=1;sp|Q15291|RBBP5_HUMAN Retinoblastoma-binding protein 5 OS=Homo sapiens OX=9606 GN=RBBP5 PE=1 SV=2;tr|B4DMM7|B4DMM7_HUMAN cDNA FLJ59722	23.258	23.1573	22.9755	23.2771	23.075	23.3742	22.9282	23.1231	23.1208	23.2424	23.164	A0A024R9B5		23.7335	23.7944	23.5874
A0A024R9B6	C8orf38	tr|A0A024R9B6|A0A024R9B6_HUMAN Chromosome 8 open reading frame 38, isoform CRA_d OS=Homo sapiens OX=9606 GN=C8orf38 PE=4 SV=1;tr|A0A024R9B1|A0A024R9B1_HUMAN Chromosome 8 open reading frame 38, isoform CRA_c OS=Homo sapiens OX=9606 GN=C8orf38 PE=4 SV=1;tr|A	0	0	0	0	0	0	0	0	0	0	0	0		6369.1	695300	13811	326750	202920	221120	188920	26707	237150	232790	259040	2.41088e+06				A0A024R9B6	C8orf38	tr|A0A024R9B6|A0A024R9B6_HUMAN Chromosome 8 open reading frame 38, isoform CRA_d OS=Homo sapiens OX=9606 GN=C8orf38 PE=4 SV=1;tr|A0A024R9B1|A0A024R9B1_HUMAN Chromosome 8 open reading frame 38, isoform CRA_c OS=Homo sapiens OX=9606 GN=C8orf38 PE=4 SV=1;tr|A	14.7114	14.8113	14.3303	14.9884	15.8401	16.6264	14.7592	15.5502	14.4834	15.3279	16.9799	A0A024R9B6		12.6369	19.4073	13.7535
A0A024R9B7	COX6C	tr|A0A024R9B7|A0A024R9B7_HUMAN Cytochrome c oxidase subunit VIc, isoform CRA_a OS=Homo sapiens OX=9606 GN=COX6C PE=2 SV=1;sp|P09669|COX6C_HUMAN Cytochrome c oxidase subunit 6C OS=Homo sapiens OX=9606 GN=COX6C PE=1 SV=2	5590300	9090300	12029000	13866000	17651000	11764000	10020000	11643000	10842000	13760000	11181000	127436600		11295000	13704000	11606000	14194000	11315000	14255000	14384000	13397000	17791000	17007000	14065000	153013000				A0A024R9B7	COX6C	tr|A0A024R9B7|A0A024R9B7_HUMAN Cytochrome c oxidase subunit VIc, isoform CRA_a OS=Homo sapiens OX=9606 GN=COX6C PE=2 SV=1;sp|P09669|COX6C_HUMAN Cytochrome c oxidase subunit 6C OS=Homo sapiens OX=9606 GN=COX6C PE=1 SV=2	22.4145	23.1159	23.52	23.725	24.0732	23.4879	23.2564	23.473	23.3701	23.714	23.4145	A0A024R9B7		23.4292	23.7081	23.4684
A0A024R9C1	PABPC1	tr|A0A024R9C1|A0A024R9C1_HUMAN Polyadenylate-binding protein OS=Homo sapiens OX=9606 GN=PABPC1 PE=3 SV=1;sp|P11940|PABP1_HUMAN Polyadenylate-binding protein 1 OS=Homo sapiens OX=9606 GN=PABPC1 PE=1 SV=2;tr|A0A024R9E2|A0A024R9E2_HUMAN Poly(A) binding protei	42023000	54076000	54388000	75416000	69752000	80268000	66104000	76789000	73060000	89557000	67492000	748925000		39552000	41826000	43491000	46851000	46389000	56185000	58532000	49129000	57798000	59285000	48630000	547668000				A0A024R9C1	PABPC1	tr|A0A024R9C1|A0A024R9C1_HUMAN Polyadenylate-binding protein OS=Homo sapiens OX=9606 GN=PABPC1 PE=3 SV=1;sp|P11940|PABP1_HUMAN Polyadenylate-binding protein 1 OS=Homo sapiens OX=9606 GN=PABPC1 PE=1 SV=2;tr|A0A024R9E2|A0A024R9E2_HUMAN Poly(A) binding protei	25.3247	25.6885	25.6968	26.1684	26.0557	26.2583	25.9782	26.1944	26.1226	26.4163	26.0082	A0A024R9C1		25.2372	25.3179	25.3742
A0A024R9D2	MTDH	tr|A0A024R9D2|A0A024R9D2_HUMAN Metadherin, isoform CRA_a OS=Homo sapiens OX=9606 GN=MTDH PE=4 SV=1;sp|Q86UE4|LYRIC_HUMAN Protein LYRIC OS=Homo sapiens OX=9606 GN=MTDH PE=1 SV=2;tr|E5RJU9|E5RJU9_HUMAN Protein LYRIC OS=Homo sapiens OX=9606 GN=MTDH PE=1 SV=1	13663000	16424000	18785000	22486000	22107000	24338000	18478000	19227000	19282000	22678000	20236000	217704000		15603000	15023000	18211000	17857000	17710000	22106000	17907000	15392000	20871000	22208000	17849000	200737000				A0A024R9D2	MTDH	tr|A0A024R9D2|A0A024R9D2_HUMAN Metadherin, isoform CRA_a OS=Homo sapiens OX=9606 GN=MTDH PE=4 SV=1;sp|Q86UE4|LYRIC_HUMAN Protein LYRIC OS=Homo sapiens OX=9606 GN=MTDH PE=1 SV=2;tr|E5RJU9|E5RJU9_HUMAN Protein LYRIC OS=Homo sapiens OX=9606 GN=MTDH PE=1 SV=1	23.7038	23.9693	24.1631	24.4225	24.398	24.5367	24.1393	24.1966	24.2008	24.4348	24.2704	A0A024R9D2		23.8953	23.8407	24.1183
A0A024R9D3	RPL30	tr|A0A024R9D3|A0A024R9D3_HUMAN Ribosomal protein L30, isoform CRA_b OS=Homo sapiens OX=9606 GN=RPL30 PE=3 SV=1;sp|P62888|RL30_HUMAN 60S ribosomal protein L30 OS=Homo sapiens OX=9606 GN=RPL30 PE=1 SV=2;tr|E5RI99|E5RI99_HUMAN 60S ribosomal protein L30 (Fragm	19949000	22149000	25245000	30598000	23497000	29449000	32413000	31472000	36290000	39935000	29350000	320347000		22930000	24525000	22618000	25935000	25387000	28929000	35366000	29158000	31779000	31840000	27513000	305980000				A0A024R9D3	RPL30	tr|A0A024R9D3|A0A024R9D3_HUMAN Ribosomal protein L30, isoform CRA_b OS=Homo sapiens OX=9606 GN=RPL30 PE=3 SV=1;sp|P62888|RL30_HUMAN 60S ribosomal protein L30 OS=Homo sapiens OX=9606 GN=RPL30 PE=1 SV=2;tr|E5RI99|E5RI99_HUMAN 60S ribosomal protein L30 (Fragm	24.2498	24.4007	24.5895	24.8669	24.486	24.8117	24.9501	24.9076	25.1131	25.2512	24.8069	A0A024R9D3		24.4507	24.5478	24.431
A0A024R9D7	DECR1	tr|A0A024R9D7|A0A024R9D7_HUMAN 2,4-dienoyl CoA reductase 1, mitochondrial, isoform CRA_b OS=Homo sapiens OX=9606 GN=DECR1 PE=4 SV=1;sp|Q16698|DECR_HUMAN 2,4-dienoyl-CoA reductase, mitochondrial OS=Homo sapiens OX=9606 GN=DECR1 PE=1 SV=1;tr|E5RJG7|E5RJG7_HU	24875000	25158000	25934000	31411000	28264000	30816000	38987000	34253000	35728000	39378000	31511000	346315000		18353000	18014000	17727000	20705000	19068000	21108000	24301000	21820000	26611000	25540000	20651000	233898000				A0A024R9D7	DECR1	tr|A0A024R9D7|A0A024R9D7_HUMAN 2,4-dienoyl CoA reductase 1, mitochondrial, isoform CRA_b OS=Homo sapiens OX=9606 GN=DECR1 PE=4 SV=1;sp|Q16698|DECR_HUMAN 2,4-dienoyl-CoA reductase, mitochondrial OS=Homo sapiens OX=9606 GN=DECR1 PE=1 SV=1;tr|E5RJG7|E5RJG7_HU	24.5682	24.5845	24.6283	24.9048	24.7525	24.8772	25.2165	25.0297	25.0906	25.2309	24.9094	A0A024R9D7		24.1295	24.1026	24.0794
A0A024R9D9	ENY2	tr|A0A024R9D9|A0A024R9D9_HUMAN Transcription and mRNA export factor ENY2 OS=Homo sapiens OX=9606 GN=ENY2 PE=3 SV=1;sp|Q9NPA8|ENY2_HUMAN Transcription and mRNA export factor ENY2 OS=Homo sapiens OX=9606 GN=ENY2 PE=1 SV=1;tr|E5RHX8|E5RHX8_HUMAN Transcription	870070	1028900	912930	1027100	943950	930920	593640	598110	591780	568020	785500	8850920		11520000	10980000	8802000	9295600	9250500	10386000	7109200	6304800	3573400	3677600	8174900	89074000				A0A024R9D9	ENY2	tr|A0A024R9D9|A0A024R9D9_HUMAN Transcription and mRNA export factor ENY2 OS=Homo sapiens OX=9606 GN=ENY2 PE=3 SV=1;sp|Q9NPA8|ENY2_HUMAN Transcription and mRNA export factor ENY2 OS=Homo sapiens OX=9606 GN=ENY2 PE=1 SV=1;tr|E5RHX8|E5RHX8_HUMAN Transcription	19.7308	19.9727	19.8001	19.9701	19.8484	19.8283	19.1792	19.1901	19.1747	19.1156	19.5833	A0A024R9D9		23.4576	23.3884	23.0694
A0A024R9G0	POLR2K	tr|A0A024R9G0|A0A024R9G0_HUMAN Polymerase (RNA) II (DNA directed) polypeptide K, 7.0kDa, isoform CRA_a OS=Homo sapiens OX=9606 GN=POLR2K PE=4 SV=1;sp|P53803|RPAB4_HUMAN DNA-directed RNA polymerases I, II, and III subunit RPABC4 OS=Homo sapiens OX=9606 GN=P	3353700	3184300	2837500	3615600	2937200	3713200	1774700	2853400	2883600	2837000	2791300	32781500		0	0	0	0	0	0	0	0	0	0	0	0				A0A024R9G0	POLR2K	tr|A0A024R9G0|A0A024R9G0_HUMAN Polymerase (RNA) II (DNA directed) polypeptide K, 7.0kDa, isoform CRA_a OS=Homo sapiens OX=9606 GN=POLR2K PE=4 SV=1;sp|P53803|RPAB4_HUMAN DNA-directed RNA polymerases I, II, and III subunit RPABC4 OS=Homo sapiens OX=9606 GN=P	21.6773	21.6025	21.4362	21.7858	21.486	21.8242	20.7591	21.4443	21.4594	21.4359	21.4125	A0A024R9G0		15.2228	15.4808	14.7589
A0A024R9G4	FAM49B	tr|A0A024R9G4|A0A024R9G4_HUMAN Family with sequence similarity 49, member B, isoform CRA_a OS=Homo sapiens OX=9606 GN=FAM49B PE=4 SV=1;sp|Q9NUQ9|FA49B_HUMAN Protein FAM49B OS=Homo sapiens OX=9606 GN=FAM49B PE=1 SV=1;tr|Q68D08|Q68D08_HUMAN Uncharacterized p	7083500	6421700	8131800	6918600	5845100	7689200	5001700	5014400	5264000	5709700	6514500	69594200		13019000	13932000	12476000	12680000	12231000	14670000	10708000	8704500	9077200	9535400	11611000	128644100				A0A024R9G4	FAM49B	tr|A0A024R9G4|A0A024R9G4_HUMAN Family with sequence similarity 49, member B, isoform CRA_a OS=Homo sapiens OX=9606 GN=FAM49B PE=4 SV=1;sp|Q9NUQ9|FA49B_HUMAN Protein FAM49B OS=Homo sapiens OX=9606 GN=FAM49B PE=1 SV=1;tr|Q68D08|Q68D08_HUMAN Uncharacterized p	22.756	22.6145	22.9551	22.722	22.4788	22.8744	22.254	22.2576	22.3277	22.445	22.6352	A0A024R9G4		23.6341	23.7319	23.5727
A0A024R9I0	ATP6V1C1	tr|A0A024R9I0|A0A024R9I0_HUMAN V-type proton ATPase subunit C OS=Homo sapiens OX=9606 GN=ATP6V1C1 PE=2 SV=1;sp|P21283|VATC1_HUMAN V-type proton ATPase subunit C 1 OS=Homo sapiens OX=9606 GN=ATP6V1C1 PE=1 SV=4;tr|E7EV59|E7EV59_HUMAN V-type proton ATPase sub	13467000	12680000	13673000	14379000	12092000	13875000	16610000	15077000	16993000	18773000	14728000	162347000		11795000	11426000	10405000	11200000	10572000	11677000	14242000	11075000	14127000	14127000	11926000	132572000				A0A024R9I0	ATP6V1C1	tr|A0A024R9I0|A0A024R9I0_HUMAN V-type proton ATPase subunit C OS=Homo sapiens OX=9606 GN=ATP6V1C1 PE=2 SV=1;sp|P21283|VATC1_HUMAN V-type proton ATPase subunit C 1 OS=Homo sapiens OX=9606 GN=ATP6V1C1 PE=1 SV=4;tr|E7EV59|E7EV59_HUMAN V-type proton ATPase sub	23.6829	23.5961	23.7048	23.7775	23.5275	23.726	23.9855	23.8458	24.0184	24.1622	23.8121	A0A024R9I0		23.4917	23.4458	23.3108
A0A024R9J0	RAD21	tr|A0A024R9J0|A0A024R9J0_HUMAN RAD21 homolog (S. pombe), isoform CRA_a OS=Homo sapiens OX=9606 GN=RAD21 PE=4 SV=1;sp|O60216|RAD21_HUMAN Double-strand-break repair protein rad21 homolog OS=Homo sapiens OX=9606 GN=RAD21 PE=1 SV=2	23212000	21636000	18793000	22358000	20505000	23186000	18695000	21960000	20658000	21210000	20910000	233123000		20233000	21500000	18311000	17421000	17506000	20502000	21486000	14388000	13665000	14624000	17686000	197322000				A0A024R9J0	RAD21	tr|A0A024R9J0|A0A024R9J0_HUMAN RAD21 homolog (S. pombe), isoform CRA_a OS=Homo sapiens OX=9606 GN=RAD21 PE=4 SV=1;sp|O60216|RAD21_HUMAN Double-strand-break repair protein rad21 homolog OS=Homo sapiens OX=9606 GN=RAD21 PE=1 SV=2	24.4684	24.3669	24.1637	24.4143	24.2895	24.4668	24.1561	24.3884	24.3002	24.3382	24.3177	A0A024R9J0		24.2702	24.3578	24.1262
A0A024R9K4	FYTTD1	tr|A0A024R9K4|A0A024R9K4_HUMAN Forty-two-three domain containing 1, isoform CRA_a OS=Homo sapiens OX=9606 GN=FYTTD1 PE=4 SV=1;sp|Q96QD9|UIF_HUMAN UAP56-interacting factor OS=Homo sapiens OX=9606 GN=FYTTD1 PE=1 SV=3;tr|H9KVD1|H9KVD1_HUMAN UAP56-interacting	1214600	1120200	869200	1059700	942180	1187400	1209300	1591200	771110	819100	1170700	11954690		1273800	1322500	1051600	990120	1031200	1249800	1859700	1489200	628310	648980	1140800	12686010				A0A024R9K4	FYTTD1	tr|A0A024R9K4|A0A024R9K4_HUMAN Forty-two-three domain containing 1, isoform CRA_a OS=Homo sapiens OX=9606 GN=FYTTD1 PE=4 SV=1;sp|Q96QD9|UIF_HUMAN UAP56-interacting factor OS=Homo sapiens OX=9606 GN=FYTTD1 PE=1 SV=3;tr|H9KVD1|H9KVD1_HUMAN UAP56-interacting	20.212	20.0953	19.7293	20.0152	19.8456	20.1794	20.2057	20.6017	19.5566	19.6437	20.1589	A0A024R9K4		20.2807	20.3348	20.0042
A0A024R9L9	VPS39	tr|A0A024R9L9|A0A024R9L9_HUMAN Vacuolar protein sorting 39 (Yeast), isoform CRA_b OS=Homo sapiens OX=9606 GN=VPS39 PE=4 SV=1;sp|Q96JC1|VPS39_HUMAN Vam6/Vps39-like protein OS=Homo sapiens OX=9606 GN=VPS39 PE=1 SV=2	6177000	5847100	4725900	5602200	5110200	5760300	4542100	5068100	4284700	4416400	5016000	56550000		6260800	6684200	5291100	5394300	5454800	6172200	5687900	4545800	3632300	3672600	5191700	57987700				A0A024R9L9	VPS39	tr|A0A024R9L9|A0A024R9L9_HUMAN Vacuolar protein sorting 39 (Yeast), isoform CRA_b OS=Homo sapiens OX=9606 GN=VPS39 PE=4 SV=1;sp|Q96JC1|VPS39_HUMAN Vam6/Vps39-like protein OS=Homo sapiens OX=9606 GN=VPS39 PE=1 SV=2	22.5585	22.4793	22.1722	22.4176	22.2849	22.4577	22.1149	22.273	22.0308	22.0744	22.2581	A0A024R9L9		22.5779	22.6723	22.3351
A0A024R9M3	LRRC57	tr|A0A024R9M3|A0A024R9M3_HUMAN Leucine rich repeat containing 57, isoform CRA_c OS=Homo sapiens OX=9606 GN=LRRC57 PE=4 SV=1;sp|Q8N9N7|LRC57_HUMAN Leucine-rich repeat-containing protein 57 OS=Homo sapiens OX=9606 GN=LRRC57 PE=1 SV=1;tr|A0A3B3ISV5|A0A3B3ISV5	2930400	2911800	2432000	3071900	2643600	2854500	1568200	2344600	2296900	2383100	2730700	28167700		3439100	3560600	2793300	3157800	3137700	3298500	2731900	2234300	2335900	2368100	2859300	31916500				A0A024R9M3	LRRC57	tr|A0A024R9M3|A0A024R9M3_HUMAN Leucine rich repeat containing 57, isoform CRA_c OS=Homo sapiens OX=9606 GN=LRRC57 PE=4 SV=1;sp|Q8N9N7|LRC57_HUMAN Leucine-rich repeat-containing protein 57 OS=Homo sapiens OX=9606 GN=LRRC57 PE=1 SV=1;tr|A0A3B3ISV5|A0A3B3ISV5	21.4827	21.4735	21.2137	21.5507	21.3341	21.4448	20.5807	21.1609	21.1313	21.1844	21.3808	A0A024R9M3		21.7136	21.7637	21.4135
A0A024R9M9	CHP	tr|A0A024R9M9|A0A024R9M9_HUMAN Calcium binding protein P22, isoform CRA_a OS=Homo sapiens OX=9606 GN=CHP PE=4 SV=1;sp|Q99653|CHP1_HUMAN Calcineurin B homologous protein 1 OS=Homo sapiens OX=9606 GN=CHP1 PE=1 SV=3;tr|H0YKE7|H0YKE7_HUMAN Calcineurin B homolo	3529800	2338900	3237600	2588600	3124700	3643700	2794800	3676600	3556700	3596800	3327200	35415400		1218300	1341600	1320500	1382500	1371900	1453600	1510500	1209200	1704300	1632100	1389700	15534200				A0A024R9M9	CHP	tr|A0A024R9M9|A0A024R9M9_HUMAN Calcium binding protein P22, isoform CRA_a OS=Homo sapiens OX=9606 GN=CHP PE=4 SV=1;sp|Q99653|CHP1_HUMAN Calcineurin B homologous protein 1 OS=Homo sapiens OX=9606 GN=CHP1 PE=1 SV=3;tr|H0YKE7|H0YKE7_HUMAN Calcineurin B homolo	21.7512	21.1574	21.6265	21.3037	21.5753	21.797	21.4143	21.8099	21.7621	21.7783	21.6659	A0A024R9M9		20.2164	20.3555	20.3327
A0A024R9N3	TMEM85	tr|A0A024R9N3|A0A024R9N3_HUMAN ER membrane protein complex subunit 4 OS=Homo sapiens OX=9606 GN=TMEM85 PE=2 SV=1;sp|Q5J8M3|EMC4_HUMAN ER membrane protein complex subunit 4 OS=Homo sapiens OX=9606 GN=EMC4 PE=1 SV=2;tr|H0YK61|H0YK61_HUMAN ER membrane protein	657210	961060	1262200	1301100	1366400	1342700	1318400	1352700	1630600	1736600	1316000	14244970		1271400	1183600	1440000	1442500	1268300	1474200	1546400	1199600	1828000	2436100	1400700	16490800				A0A024R9N3	TMEM85	tr|A0A024R9N3|A0A024R9N3_HUMAN ER membrane protein complex subunit 4 OS=Homo sapiens OX=9606 GN=TMEM85 PE=2 SV=1;sp|Q5J8M3|EMC4_HUMAN ER membrane protein complex subunit 4 OS=Homo sapiens OX=9606 GN=EMC4 PE=1 SV=2;tr|H0YK61|H0YK61_HUMAN ER membrane protein	19.326	19.8743	20.2675	20.3113	20.3819	20.3567	20.3304	20.3674	20.637	20.7278	20.3277	A0A024R9N3		20.278	20.1747	20.4576
A0A024R9P6	FAM82C	tr|A0A024R9P6|A0A024R9P6_HUMAN Family with sequence similarity 82, member C, isoform CRA_a OS=Homo sapiens OX=9606 GN=FAM82C PE=4 SV=1;sp|Q96TC7|RMD3_HUMAN Regulator of microtubule dynamics protein 3 OS=Homo sapiens OX=9606 GN=RMDN3 PE=1 SV=2;tr|H0YMB1|H0Y	1334200	1262800	1751300	1587100	2203600	1331800	1751900	1072900	3700500	3961500	1653100	21610700		799090	966320	763150	810750	713950	910230	917720	845840	1621300	2302400	1118800	11769550				A0A024R9P6	FAM82C	tr|A0A024R9P6|A0A024R9P6_HUMAN Family with sequence similarity 82, member C, isoform CRA_a OS=Homo sapiens OX=9606 GN=FAM82C PE=4 SV=1;sp|Q96TC7|RMD3_HUMAN Regulator of microtubule dynamics protein 3 OS=Homo sapiens OX=9606 GN=RMDN3 PE=1 SV=2;tr|H0YMB1|H0Y	20.3475	20.2682	20.74	20.598	21.0714	20.3449	20.7405	20.0331	21.8193	21.9176	20.6567	A0A024R9P6		19.608	19.8821	19.5416
A0A024R9R3	VPS18	tr|A0A024R9R3|A0A024R9R3_HUMAN Vacuolar protein sorting protein 18, isoform CRA_d OS=Homo sapiens OX=9606 GN=VPS18 PE=4 SV=1;sp|Q9P253|VPS18_HUMAN Vacuolar protein sorting-associated protein 18 homolog OS=Homo sapiens OX=9606 GN=VPS18 PE=1 SV=2	2603600	2509800	2679000	2863600	2317000	2779000	2358000	2257400	2055400	2287900	2549500	27260200		2480000	2557600	2198200	2141700	2307200	2578700	2248300	1802500	1576400	1669300	2094800	23654700				A0A024R9R3	VPS18	tr|A0A024R9R3|A0A024R9R3_HUMAN Vacuolar protein sorting protein 18, isoform CRA_d OS=Homo sapiens OX=9606 GN=VPS18 PE=4 SV=1;sp|Q9P253|VPS18_HUMAN Vacuolar protein sorting-associated protein 18 homolog OS=Homo sapiens OX=9606 GN=VPS18 PE=1 SV=2	21.3121	21.2591	21.3533	21.4494	21.1438	21.4061	21.1691	21.1062	20.971	21.1256	21.2818	A0A024R9R3		21.2419	21.2864	21.0679
A0A024R9R7	INOC1	tr|A0A024R9R7|A0A024R9R7_HUMAN INO80 complex homolog 1 (S. cerevisiae), isoform CRA_b OS=Homo sapiens OX=9606 GN=INOC1 PE=4 SV=1;sp|Q9ULG1|INO80_HUMAN Chromatin-remodeling ATPase INO80 OS=Homo sapiens OX=9606 GN=INO80 PE=1 SV=2;tr|A8K2V6|A8K2V6_HUMAN cDNA	2077100	2162400	1713000	2087500	1892900	2196000	1417100	1652200	1774500	1844100	1922300	20739100		3251800	4335400	2846000	2967400	2817500	3474700	3202100	2068700	2173700	2118500	3066200	32322000				A0A024R9R7	INOC1	tr|A0A024R9R7|A0A024R9R7_HUMAN INO80 complex homolog 1 (S. cerevisiae), isoform CRA_b OS=Homo sapiens OX=9606 GN=INOC1 PE=4 SV=1;sp|Q9ULG1|INO80_HUMAN Chromatin-remodeling ATPase INO80 OS=Homo sapiens OX=9606 GN=INO80 PE=1 SV=2;tr|A8K2V6|A8K2V6_HUMAN cDNA	20.9861	21.0442	20.7081	20.9933	20.8522	21.0664	20.4345	20.656	20.759	20.8145	20.8744	A0A024R9R7		21.6328	22.0477	21.4405
A0A024R9T3	GUF1	tr|A0A024R9T3|A0A024R9T3_HUMAN Translation factor GUF1, mitochondrial OS=Homo sapiens OX=9606 GN=GUF1 PE=3 SV=1;sp|Q8N442|GUF1_HUMAN Translation factor GUF1, mitochondrial OS=Homo sapiens OX=9606 GN=GUF1 PE=1 SV=1	55874	70229	73051	81018	59579	79677	94895	95125	113200	124480	97920	945048		279960	321410	263610	252950	267890	343900	353230	210900	303210	321970	268170	3187200				A0A024R9T3	GUF1	tr|A0A024R9T3|A0A024R9T3_HUMAN Translation factor GUF1, mitochondrial OS=Homo sapiens OX=9606 GN=GUF1 PE=3 SV=1;sp|Q8N442|GUF1_HUMAN Translation factor GUF1, mitochondrial OS=Homo sapiens OX=9606 GN=GUF1 PE=1 SV=1	15.7699	16.0998	16.1566	16.306	15.8625	16.2819	16.534	16.5375	16.7885	16.9256	16.5793	A0A024R9T3		18.0949	18.2941	18.008
A0A024R9T6	SLAIN2	tr|A0A024R9T6|A0A024R9T6_HUMAN HCG17415, isoform CRA_a OS=Homo sapiens OX=9606 GN=SLAIN2 PE=2 SV=1;sp|Q9P270|SLAI2_HUMAN SLAIN motif-containing protein 2 OS=Homo sapiens OX=9606 GN=SLAIN2 PE=1 SV=2	1564200	1384700	1489400	1518500	1453100	1789900	1630900	1730600	1448500	1621600	1498500	17129900		711630	719010	666960	642460	640200	738650	970700	706840	754950	712970	686440	7950810				A0A024R9T6	SLAIN2	tr|A0A024R9T6|A0A024R9T6_HUMAN HCG17415, isoform CRA_a OS=Homo sapiens OX=9606 GN=SLAIN2 PE=2 SV=1;sp|Q9P270|SLAI2_HUMAN SLAIN motif-containing protein 2 OS=Homo sapiens OX=9606 GN=SLAIN2 PE=1 SV=2	20.577	20.4011	20.5063	20.5342	20.4707	20.7714	20.6372	20.7228	20.4661	20.629	20.5151	A0A024R9T6		19.4408	19.4557	19.3472
A0A024R9U3	OCIAD1	tr|A0A024R9U3|A0A024R9U3_HUMAN OCIA domain containing 1, isoform CRA_a OS=Homo sapiens OX=9606 GN=OCIAD1 PE=4 SV=1;sp|Q9NX40|OCAD1_HUMAN OCIA domain-containing protein 1 OS=Homo sapiens OX=9606 GN=OCIAD1 PE=1 SV=1;tr|D6RG39|D6RG39_HUMAN OCIA domain-contain	1101300	1228800	1279800	1255400	2018800	1578000	1486800	1344000	2365000	2762200	1703000	18123100		629430	726470	550680	657890	634110	825240	679970	548800	913330	960250	730310	7856480				A0A024R9U3	OCIAD1	tr|A0A024R9U3|A0A024R9U3_HUMAN OCIA domain containing 1, isoform CRA_a OS=Homo sapiens OX=9606 GN=OCIAD1 PE=4 SV=1;sp|Q9NX40|OCAD1_HUMAN OCIA domain-containing protein 1 OS=Homo sapiens OX=9606 GN=OCIAD1 PE=1 SV=1;tr|D6RG39|D6RG39_HUMAN OCIA domain-contain	20.0708	20.2288	20.2875	20.2597	20.9451	20.5897	20.5038	20.3581	21.1734	21.3974	20.6996	A0A024R9U3		19.2637	19.4705	19.0709
A0A024R9U8	HUWE1	tr|A0A024R9U8|A0A024R9U8_HUMAN HECT, UBA and WWE domain containing 1, isoform CRA_c OS=Homo sapiens OX=9606 GN=HUWE1 PE=4 SV=1;tr|A0A024R9W5|A0A024R9W5_HUMAN HECT, UBA and WWE domain containing 1, isoform CRA_b OS=Homo sapiens OX=9606 GN=HUWE1 PE=4 SV=1;sp	8686100	8162600	11089000	12378000	10792000	12971000	6577400	6956300	7291900	7565000	9424200	101893500		10889000	11178000	12865000	14810000	13500000	15245000	10129000	7781700	7903300	8369300	10661000	123331300				A0A024R9U8	HUWE1	tr|A0A024R9U8|A0A024R9U8_HUMAN HECT, UBA and WWE domain containing 1, isoform CRA_c OS=Homo sapiens OX=9606 GN=HUWE1 PE=4 SV=1;tr|A0A024R9W5|A0A024R9W5_HUMAN HECT, UBA and WWE domain containing 1, isoform CRA_b OS=Homo sapiens OX=9606 GN=HUWE1 PE=4 SV=1;sp	23.0503	22.9606	23.4026	23.5613	23.3635	23.6288	22.6491	22.7299	22.7979	22.8509	23.1679	A0A024R9U8		23.3764	23.4142	23.6169
A0A024R9Y7	MAGED2	tr|A0A024R9Y7|A0A024R9Y7_HUMAN Melanoma antigen family D, 2, isoform CRA_a OS=Homo sapiens OX=9606 GN=MAGED2 PE=4 SV=1;sp|Q9UNF1|MAGD2_HUMAN Melanoma-associated antigen D2 OS=Homo sapiens OX=9606 GN=MAGED2 PE=1 SV=2;tr|Q5H909|Q5H909_HUMAN Melanoma-associat	871480	924340	1339200	1369000	1036800	1348800	1364800	1506500	1764200	1994800	1358000	14877920		1422800	1560200	1669900	1816300	1744000	2204200	2563900	1817400	2247400	2561300	1950700	21558100				A0A024R9Y7	MAGED2	tr|A0A024R9Y7|A0A024R9Y7_HUMAN Melanoma antigen family D, 2, isoform CRA_a OS=Homo sapiens OX=9606 GN=MAGED2 PE=4 SV=1;sp|Q9UNF1|MAGD2_HUMAN Melanoma-associated antigen D2 OS=Homo sapiens OX=9606 GN=MAGED2 PE=1 SV=2;tr|Q5H909|Q5H909_HUMAN Melanoma-associat	19.7331	19.8181	20.3529	20.3847	19.9837	20.3632	20.3803	20.5228	20.7506	20.9278	20.3731	A0A024R9Y7		20.4403	20.5733	20.6713
A0A024R9Z0	NDUFA4	tr|A0A024R9Z0|A0A024R9Z0_HUMAN NADH dehydrogenase (Ubiquinone) 1 alpha subcomplex, 4, 9kDa, isoform CRA_b OS=Homo sapiens OX=9606 GN=NDUFA4 PE=4 SV=1;sp|O00483|NDUA4_HUMAN Cytochrome c oxidase subunit NDUFA4 OS=Homo sapiens OX=9606 GN=NDUFA4 PE=1 SV=1	16470000	13412000	14910000	21287000	22128000	22546000	9098900	12450000	22077000	26778000	18258000	199414900		14790000	12650000	14654000	15607000	18283000	19948000	12293000	9615100	21787000	19594000	15566000	174787100				A0A024R9Z0	NDUFA4	tr|A0A024R9Z0|A0A024R9Z0_HUMAN NADH dehydrogenase (Ubiquinone) 1 alpha subcomplex, 4, 9kDa, isoform CRA_b OS=Homo sapiens OX=9606 GN=NDUFA4 PE=4 SV=1;sp|O00483|NDUA4_HUMAN Cytochrome c oxidase subunit NDUFA4 OS=Homo sapiens OX=9606 GN=NDUFA4 PE=1 SV=1	23.9733	23.677	23.8298	24.3435	24.3994	24.4264	23.1173	23.5696	24.396	24.6745	24.122	A0A024R9Z0		23.8181	23.5926	23.8048
A0A024R9Z1	TMEM106B	tr|A0A024R9Z1|A0A024R9Z1_HUMAN Transmembrane protein 106B, isoform CRA_a OS=Homo sapiens OX=9606 GN=TMEM106B PE=4 SV=1;sp|Q9NUM4|T106B_HUMAN Transmembrane protein 106B OS=Homo sapiens OX=9606 GN=TMEM106B PE=1 SV=2;tr|Q8N353|Q8N353_HUMAN TMEM106B protein (F	40416	36638	56107	45007	36531	56827	77611	56672	93974	97535	49005	646323		128410	168550	145900	171280	144520	173830	194880	127310	158720	144270	165520	1723190				A0A024R9Z1	TMEM106B	tr|A0A024R9Z1|A0A024R9Z1_HUMAN Transmembrane protein 106B, isoform CRA_a OS=Homo sapiens OX=9606 GN=TMEM106B PE=4 SV=1;sp|Q9NUM4|T106B_HUMAN Transmembrane protein 106B OS=Homo sapiens OX=9606 GN=TMEM106B PE=1 SV=2;tr|Q8N353|Q8N353_HUMAN TMEM106B protein (F	15.3026	15.1611	15.7759	15.4579	15.1568	15.7943	16.244	15.7903	16.52	16.5736	15.5806	A0A024R9Z1		16.9704	17.3628	17.1546
A0A024RA10	KLHL7	tr|A0A024RA10|A0A024RA10_HUMAN Kelch-like 7 (Drosophila), isoform CRA_a OS=Homo sapiens OX=9606 GN=KLHL7 PE=4 SV=1;tr|A8K364|A8K364_HUMAN cDNA FLJ77412 OS=Homo sapiens OX=9606 PE=2 SV=1;sp|Q8IXQ5|KLHL7_HUMAN Kelch-like protein 7 OS=Homo sapiens OX=9606 GN=	171380	166990	139720	173590	200570	136770	163710	185100	194720	208480	158700	1899730		832880	860770	909800	934580	840260	1150800	985640	661670	782370	1011200	844380	9814350				A0A024RA10	KLHL7	tr|A0A024RA10|A0A024RA10_HUMAN Kelch-like 7 (Drosophila), isoform CRA_a OS=Homo sapiens OX=9606 GN=KLHL7 PE=4 SV=1;tr|A8K364|A8K364_HUMAN cDNA FLJ77412 OS=Homo sapiens OX=9606 PE=2 SV=1;sp|Q8IXQ5|KLHL7_HUMAN Kelch-like protein 7 OS=Homo sapiens OX=9606 GN=	17.3868	17.3494	17.0922	17.4053	17.6137	17.0614	17.3208	17.4979	17.571	17.6695	17.2759	A0A024RA10		19.6677	19.7153	19.7952
A0A024RA49	ANLN	tr|A0A024RA49|A0A024RA49_HUMAN Anillin, actin binding protein (Scraps homolog, Drosophila), isoform CRA_e OS=Homo sapiens OX=9606 GN=ANLN PE=4 SV=1;sp|Q9NQW6|ANLN_HUMAN Anillin OS=Homo sapiens OX=9606 GN=ANLN PE=1 SV=2;tr|A8K5D9|A8K5D9_HUMAN cDNA FLJ77424,	12187000	11472000	11087000	12727000	15244000	15644000	9107500	12400000	34734000	35581000	16833000	187016500		8648800	9415700	9469700	9760400	9168000	12007000	13896000	6869900	20725000	23991000	13123000	137074500				A0A024RA49	ANLN	tr|A0A024RA49|A0A024RA49_HUMAN Anillin, actin binding protein (Scraps homolog, Drosophila), isoform CRA_e OS=Homo sapiens OX=9606 GN=ANLN PE=4 SV=1;sp|Q9NQW6|ANLN_HUMAN Anillin OS=Homo sapiens OX=9606 GN=ANLN PE=1 SV=2;tr|A8K5D9|A8K5D9_HUMAN cDNA FLJ77424,	23.5388	23.4516	23.4024	23.6014	23.8617	23.8991	23.1186	23.5638	25.0498	25.0846	24.0048	A0A024RA49		23.0441	23.1666	23.1749
A0A024RA75	HIBADH	tr|A0A024RA75|A0A024RA75_HUMAN 3-hydroxyisobutyrate dehydrogenase OS=Homo sapiens OX=9606 GN=HIBADH PE=2 SV=1;sp|P31937|3HIDH_HUMAN 3-hydroxyisobutyrate dehydrogenase, mitochondrial OS=Homo sapiens OX=9606 GN=HIBADH PE=1 SV=2	4725700	4541900	7249800	6053900	4410400	5687200	5993500	4131200	4758500	4953700	4962300	57468100		8607700	7814600	8801600	10557000	8669500	9339300	7457900	7457000	7243700	6892000	8082600	90922900				A0A024RA75	HIBADH	tr|A0A024RA75|A0A024RA75_HUMAN 3-hydroxyisobutyrate dehydrogenase OS=Homo sapiens OX=9606 GN=HIBADH PE=2 SV=1;sp|P31937|3HIDH_HUMAN 3-hydroxyisobutyrate dehydrogenase, mitochondrial OS=Homo sapiens OX=9606 GN=HIBADH PE=1 SV=2	22.1721	22.1149	22.7895	22.5294	22.0725	22.4393	22.515	21.9781	22.1821	22.2401	22.2426	A0A024RA75		23.0372	22.8977	23.0693
A0A024RA87	43715	tr|A0A024RA87|A0A024RA87_HUMAN Septin 7, isoform CRA_a OS=Homo sapiens OX=9606 GN=SEPT7 PE=3 SV=1;tr|B4DPQ6|B4DPQ6_HUMAN cDNA FLJ53636, highly similar to Septin-7 OS=Homo sapiens OX=9606 PE=2 SV=1	2024600	1386100	1181300	1351400	2675700	1611200	1163800	1529700	1657300	1513000	1656200	17750300		738410	846100	611920	1001700	561680	763960	734430	609350	542480	613450	691850	7715330				A0A024RA87	43715	tr|A0A024RA87|A0A024RA87_HUMAN Septin 7, isoform CRA_a OS=Homo sapiens OX=9606 GN=SEPT7 PE=3 SV=1;tr|B4DPQ6|B4DPQ6_HUMAN cDNA FLJ53636, highly similar to Septin-7 OS=Homo sapiens OX=9606 PE=2 SV=1	20.9492	20.4026	20.1719	20.366	21.3515	20.6197	20.1504	20.5448	20.6604	20.529	20.6594	A0A024RA87		19.4941	19.6905	19.223
A0A024RAC0	LUZP1	tr|A0A024RAC0|A0A024RAC0_HUMAN Leucine zipper protein 1, isoform CRA_a OS=Homo sapiens OX=9606 GN=LUZP1 PE=4 SV=1;sp|Q86V48|LUZP1_HUMAN Leucine zipper protein 1 OS=Homo sapiens OX=9606 GN=LUZP1 PE=1 SV=2	7665000	10170000	7708300	10219000	8859700	10469000	11042000	12131000	10512000	11458000	10311000	110545000		6575500	7016600	6013900	6113700	6260100	7330800	10401000	7541400	6503900	7071200	7070100	77898200				A0A024RAC0	LUZP1	tr|A0A024RAC0|A0A024RAC0_HUMAN Leucine zipper protein 1, isoform CRA_a OS=Homo sapiens OX=9606 GN=LUZP1 PE=4 SV=1;sp|Q86V48|LUZP1_HUMAN Leucine zipper protein 1 OS=Homo sapiens OX=9606 GN=LUZP1 PE=1 SV=2	22.8699	23.2778	22.878	23.2847	23.0788	23.3196	23.3965	23.5322	23.3255	23.4499	23.2977	A0A024RAC0		22.6487	22.7423	22.5199
A0A024RAC5	RCC2	tr|A0A024RAC5|A0A024RAC5_HUMAN Epididymis secretory sperm binding protein OS=Homo sapiens OX=9606 GN=RCC2 PE=2 SV=1;sp|Q9P258|RCC2_HUMAN Protein RCC2 OS=Homo sapiens OX=9606 GN=RCC2 PE=1 SV=2;tr|A5PLK7|A5PLK7_HUMAN RCC2 protein (Fragment) OS=Homo sapiens O	47086000	44133000	37547000	45042000	39317000	44354000	45447000	51606000	48986000	47889000	42694000	494101000		51031000	51075000	42315000	53656000	42295000	46929000	52862000	46584000	25044000	24017000	41797000	477605000				A0A024RAC5	RCC2	tr|A0A024RAC5|A0A024RAC5_HUMAN Epididymis secretory sperm binding protein OS=Homo sapiens OX=9606 GN=RCC2 PE=2 SV=1;sp|Q9P258|RCC2_HUMAN Protein RCC2 OS=Homo sapiens OX=9606 GN=RCC2 PE=1 SV=2;tr|A5PLK7|A5PLK7_HUMAN RCC2 protein (Fragment) OS=Homo sapiens O	25.4888	25.3954	25.1622	25.4248	25.2286	25.4026	25.4377	25.621	25.5459	25.5132	25.3475	A0A024RAC5		25.6049	25.6061	25.3347
A0A024RAC6	ELOA	tr|A0A024RAC6|A0A024RAC6_HUMAN Elongin-A OS=Homo sapiens OX=9606 GN=ELOA PE=1 SV=1;sp|Q14241|ELOA1_HUMAN Elongin-A OS=Homo sapiens OX=9606 GN=ELOA PE=1 SV=2	14757000	14663000	13609000	17135000	15785000	19116000	12612000	16369000	15691000	16334000	15764000	171835000		13684000	15358000	13250000	13330000	13624000	16441000	16137000	11377000	11421000	12225000	13642000	150489000				A0A024RAC6	ELOA	tr|A0A024RAC6|A0A024RAC6_HUMAN Elongin-A OS=Homo sapiens OX=9606 GN=ELOA PE=1 SV=1;sp|Q14241|ELOA1_HUMAN Elongin-A OS=Homo sapiens OX=9606 GN=ELOA PE=1 SV=2	23.8149	23.8057	23.6981	24.0304	23.9121	24.1883	23.5883	23.9645	23.9034	23.9614	23.9101	A0A024RAC6		23.706	23.8725	23.6595
A0A024RAD8	ALDH4A1	tr|A0A024RAD8|A0A024RAD8_HUMAN Aldehyde dehydrogenase 4 family, member A1, isoform CRA_a OS=Homo sapiens OX=9606 GN=ALDH4A1 PE=2 SV=1;sp|P30038|AL4A1_HUMAN Delta-1-pyrroline-5-carboxylate dehydrogenase, mitochondrial OS=Homo sapiens OX=9606 GN=ALDH4A1 PE=1	687850	698560	895360	817830	675590	851510	969070	656160	639400	641720	713410	8246460		585880	567620	593070	645060	580570	662050	585870	437270	600320	763130	611300	6632140				A0A024RAD8	ALDH4A1	tr|A0A024RAD8|A0A024RAD8_HUMAN Aldehyde dehydrogenase 4 family, member A1, isoform CRA_a OS=Homo sapiens OX=9606 GN=ALDH4A1 PE=2 SV=1;sp|P30038|AL4A1_HUMAN Delta-1-pyrroline-5-carboxylate dehydrogenase, mitochondrial OS=Homo sapiens OX=9606 GN=ALDH4A1 PE=1	19.3917	19.414	19.7721	19.6414	19.3658	19.6997	19.8862	19.3237	19.2864	19.2916	19.4444	A0A024RAD8		19.1602	19.1146	19.1778
A0A024RAE1	C1orf33	tr|A0A024RAE1|A0A024RAE1_HUMAN Ribosome assembly factor mrt4 OS=Homo sapiens OX=9606 GN=C1orf33 PE=3 SV=1;sp|Q9UKD2|MRT4_HUMAN mRNA turnover protein 4 homolog OS=Homo sapiens OX=9606 GN=MRTO4 PE=1 SV=2	6552700	5715600	6406100	6790900	6133600	7143300	7663300	7259900	8302400	9032200	6802900	77802900		8540000	9251400	7777900	8491100	8175800	9329000	10900000	8828500	10059000	9710100	9172000	100234800				A0A024RAE1	C1orf33	tr|A0A024RAE1|A0A024RAE1_HUMAN Ribosome assembly factor mrt4 OS=Homo sapiens OX=9606 GN=C1orf33 PE=3 SV=1;sp|Q9UKD2|MRT4_HUMAN mRNA turnover protein 4 homolog OS=Homo sapiens OX=9606 GN=MRTO4 PE=1 SV=2	22.6437	22.4465	22.611	22.6952	22.5483	22.7682	22.8695	22.7915	22.9851	23.1066	22.6977	A0A024RAE1		23.0258	23.1412	22.8909
A0A024RAE4	CDC42	tr|A0A024RAE4|A0A024RAE4_HUMAN Cell division cycle 42 (GTP binding protein, 25kDa), isoform CRA_a OS=Homo sapiens OX=9606 GN=CDC42 PE=4 SV=1;sp|P60953|CDC42_HUMAN Cell division control protein 42 homolog OS=Homo sapiens OX=9606 GN=CDC42 PE=1 SV=2;tr|B4E1U9	16693000	16871000	18529000	18694000	15563000	19434000	13620000	16527000	16614000	18370000	16387000	187302000		12727000	12770000	11639000	14648000	11541000	12692000	12203000	10518000	9596300	9390500	11596000	129320800				A0A024RAE4	CDC42	tr|A0A024RAE4|A0A024RAE4_HUMAN Cell division cycle 42 (GTP binding protein, 25kDa), isoform CRA_a OS=Homo sapiens OX=9606 GN=CDC42 PE=4 SV=1;sp|P60953|CDC42_HUMAN Cell division control protein 42 homolog OS=Homo sapiens OX=9606 GN=CDC42 PE=1 SV=2;tr|B4E1U9	23.9927	24.008	24.1433	24.1561	23.8916	24.2121	23.6992	23.9783	23.9859	24.1308	23.966	A0A024RAE4		23.6014	23.6063	23.4725
A0A024RAG1	MGC4268	tr|A0A024RAG1|A0A024RAG1_HUMAN Uncharacterized protein OS=Homo sapiens OX=9606 GN=MGC4268 PE=4 SV=1;sp|Q6DCA0|AMERL_HUMAN AMMECR1-like protein OS=Homo sapiens OX=9606 GN=AMMECR1L PE=1 SV=1	138800	148050	133750	184260	133300	164290	197120	190230	179660	183120	140520	1793100		633690	830050	686730	752600	713070	844500	1010000	749870	661640	639710	710030	8231890				A0A024RAG1	MGC4268	tr|A0A024RAG1|A0A024RAG1_HUMAN Uncharacterized protein OS=Homo sapiens OX=9606 GN=MGC4268 PE=4 SV=1;sp|Q6DCA0|AMERL_HUMAN AMMECR1-like protein OS=Homo sapiens OX=9606 GN=AMMECR1L PE=1 SV=1	17.0826	17.1757	17.0292	17.4914	17.0243	17.3259	17.5887	17.5374	17.4549	17.4824	17.1004	A0A024RAG1		19.2734	19.6628	19.3894
A0A024RAG3	RALB	tr|A0A024RAG3|A0A024RAG3_HUMAN V-ral simian leukemia viral oncogene homolog B (Ras related GTP binding protein), isoform CRA_a OS=Homo sapiens OX=9606 GN=RALB PE=4 SV=1;sp|P11234|RALB_HUMAN Ras-related protein Ral-B OS=Homo sapiens OX=9606 GN=RALB PE=1 SV=	2467600	2326000	1911400	2451100	2124000	2451700	1299800	1806200	1418900	1531600	1984700	21773000		5670900	6037800	4757000	4822900	4933800	5981800	5478600	3844200	3303700	3571100	4933800	53335600				A0A024RAG3	RALB	tr|A0A024RAG3|A0A024RAG3_HUMAN V-ral simian leukemia viral oncogene homolog B (Ras related GTP binding protein), isoform CRA_a OS=Homo sapiens OX=9606 GN=RALB PE=4 SV=1;sp|P11234|RALB_HUMAN Ras-related protein Ral-B OS=Homo sapiens OX=9606 GN=RALB PE=1 SV=	21.2347	21.1494	20.8662	21.225	21.0184	21.2254	20.3099	20.7845	20.4363	20.5466	20.9205	A0A024RAG3		22.4351	22.5256	22.1816
A0A024RAH8	DDX18	tr|A0A024RAH8|A0A024RAH8_HUMAN RNA helicase OS=Homo sapiens OX=9606 GN=DDX18 PE=3 SV=1;sp|Q9NVP1|DDX18_HUMAN ATP-dependent RNA helicase DDX18 OS=Homo sapiens OX=9606 GN=DDX18 PE=1 SV=2;tr|Q4ZG72|Q4ZG72_HUMAN RNA helicase (Fragment) OS=Homo sapiens OX=9606	38847000	37754000	36179000	47185000	37043000	47484000	35818000	42155000	36270000	37487000	37528000	433750000		40767000	45426000	37136000	36285000	37954000	49323000	49593000	33092000	30946000	32373000	39105000	432000000				A0A024RAH8	DDX18	tr|A0A024RAH8|A0A024RAH8_HUMAN RNA helicase OS=Homo sapiens OX=9606 GN=DDX18 PE=3 SV=1;sp|Q9NVP1|DDX18_HUMAN ATP-dependent RNA helicase DDX18 OS=Homo sapiens OX=9606 GN=DDX18 PE=1 SV=2;tr|Q4ZG72|Q4ZG72_HUMAN RNA helicase (Fragment) OS=Homo sapiens OX=9606	25.2113	25.1701	25.1086	25.4918	25.1427	25.5009	25.0942	25.3292	25.1123	25.1599	25.1615	A0A024RAH8		25.2809	25.437	25.1463
A0A024RAI1	ACTR3	tr|A0A024RAI1|A0A024RAI1_HUMAN ARP3 actin-related protein 3 homolog (Yeast), isoform CRA_a OS=Homo sapiens OX=9606 GN=ACTR3 PE=3 SV=1;sp|P61158|ARP3_HUMAN Actin-related protein 3 OS=Homo sapiens OX=9606 GN=ACTR3 PE=1 SV=3;tr|B4DXW1|B4DXW1_HUMAN Actin-relat	25425000	24893000	26438000	29068000	23417000	26939000	30559000	31124000	32259000	33121000	27093000	310336000		29973000	30590000	27540000	32334000	28659000	29382000	37637000	29309000	27317000	26985000	29124000	328850000				A0A024RAI1	ACTR3	tr|A0A024RAI1|A0A024RAI1_HUMAN ARP3 actin-related protein 3 homolog (Yeast), isoform CRA_a OS=Homo sapiens OX=9606 GN=ACTR3 PE=3 SV=1;sp|P61158|ARP3_HUMAN Actin-related protein 3 OS=Homo sapiens OX=9606 GN=ACTR3 PE=1 SV=3;tr|B4DXW1|B4DXW1_HUMAN Actin-relat	24.5997	24.5692	24.6561	24.7929	24.4811	24.6832	24.8651	24.8915	24.9432	24.9812	24.6914	A0A024RAI1		24.8372	24.8666	24.715
A0A024RAI6	BIN1	tr|A0A024RAI6|A0A024RAI6_HUMAN Bridging integrator 1, isoform CRA_g OS=Homo sapiens OX=9606 GN=BIN1 PE=4 SV=1;tr|A0A024RAG8|A0A024RAG8_HUMAN Bridging integrator 1, isoform CRA_f OS=Homo sapiens OX=9606 GN=BIN1 PE=4 SV=1;tr|A0A024RAI4|A0A024RAI4_HUMAN Bridg	32737000	30728000	24730000	27983000	23699000	27281000	28069000	29433000	28167000	28462000	27100000	308389000		38495000	40274000	31390000	29053000	28880000	33016000	41106000	28525000	26637000	28694000	31091000	357161000				A0A024RAI6	BIN1	tr|A0A024RAI6|A0A024RAI6_HUMAN Bridging integrator 1, isoform CRA_g OS=Homo sapiens OX=9606 GN=BIN1 PE=4 SV=1;tr|A0A024RAG8|A0A024RAG8_HUMAN Bridging integrator 1, isoform CRA_f OS=Homo sapiens OX=9606 GN=BIN1 PE=4 SV=1;tr|A0A024RAI4|A0A024RAI4_HUMAN Bridg	24.9644	24.8731	24.5598	24.738	24.4983	24.7014	24.7425	24.8109	24.7475	24.7625	24.6918	A0A024RAI6		25.1982	25.2633	24.9038
A0A024RAJ4	POLR2D	tr|A0A024RAJ4|A0A024RAJ4_HUMAN Polymerase (RNA) II (DNA directed) polypeptide D, isoform CRA_a OS=Homo sapiens OX=9606 GN=POLR2D PE=4 SV=1;sp|O15514|RPB4_HUMAN DNA-directed RNA polymerase II subunit RPB4 OS=Homo sapiens OX=9606 GN=POLR2D PE=1 SV=1;tr|E9PB9	1843500	1826700	1565200	2053600	1865900	1939600	1485800	1674200	1911300	1946600	1749200	19861600		2483800	2609300	2145100	2273000	2304300	2440800	2356700	1733500	1752100	1932000	2098200	24128800				A0A024RAJ4	POLR2D	tr|A0A024RAJ4|A0A024RAJ4_HUMAN Polymerase (RNA) II (DNA directed) polypeptide D, isoform CRA_a OS=Homo sapiens OX=9606 GN=POLR2D PE=4 SV=1;sp|O15514|RPB4_HUMAN DNA-directed RNA polymerase II subunit RPB4 OS=Homo sapiens OX=9606 GN=POLR2D PE=1 SV=1;tr|E9PB9	20.814	20.8008	20.5779	20.9697	20.8314	20.8873	20.5028	20.675	20.8661	20.8925	20.7383	A0A024RAJ4		21.2441	21.3152	21.0326
A0A024RAJ6	HEXB	tr|A0A024RAJ6|A0A024RAJ6_HUMAN Beta-hexosaminidase OS=Homo sapiens OX=9606 GN=HEXB PE=2 SV=1;sp|P07686|HEXB_HUMAN Beta-hexosaminidase subunit beta OS=Homo sapiens OX=9606 GN=HEXB PE=1 SV=3;tr|Q5URX0|Q5URX0_HUMAN Beta-hexosaminidase subunit beta OS=Homo sap	19609000	18847000	24672000	23251000	18338000	23799000	29705000	19069000	23242000	24662000	22214000	247408000		26287000	27155000	27978000	29819000	25905000	30913000	34697000	28767000	39189000	32635000	27981000	331326000				A0A024RAJ6	HEXB	tr|A0A024RAJ6|A0A024RAJ6_HUMAN Beta-hexosaminidase OS=Homo sapiens OX=9606 GN=HEXB PE=2 SV=1;sp|P07686|HEXB_HUMAN Beta-hexosaminidase subunit beta OS=Homo sapiens OX=9606 GN=HEXB PE=1 SV=3;tr|Q5URX0|Q5URX0_HUMAN Beta-hexosaminidase subunit beta OS=Homo sap	24.225	24.1678	24.5564	24.4708	24.1283	24.5044	24.8242	24.1847	24.4702	24.5558	24.405	A0A024RAJ6		24.6478	24.6947	24.7378
A0A024RAJ8	IQGAP2	tr|A0A024RAJ8|A0A024RAJ8_HUMAN IQ motif containing GTPase activating protein 2, isoform CRA_b OS=Homo sapiens OX=9606 GN=IQGAP2 PE=4 SV=1;sp|Q13576|IQGA2_HUMAN Ras GTPase-activating-like protein IQGAP2 OS=Homo sapiens OX=9606 GN=IQGAP2 PE=1 SV=4;tr|F5H7S7|	24522000	25719000	20802000	28350000	26736000	29414000	24668000	24346000	14654000	16530000	23951000	259692000		21673000	21494000	17647000	20220000	20212000	24178000	22186000	20336000	10791000	10188000	18724000	207649000				A0A024RAJ8	IQGAP2	tr|A0A024RAJ8|A0A024RAJ8_HUMAN IQ motif containing GTPase activating protein 2, isoform CRA_b OS=Homo sapiens OX=9606 GN=IQGAP2 PE=4 SV=1;sp|Q13576|IQGA2_HUMAN Ras GTPase-activating-like protein IQGAP2 OS=Homo sapiens OX=9606 GN=IQGAP2 PE=1 SV=4;tr|F5H7S7|	24.5476	24.6163	24.3102	24.7568	24.6723	24.81	24.5561	24.5372	23.8048	23.9786	24.5136	A0A024RAJ8		24.3694	24.3574	24.0729
A0A024RAL3	ZFYVE16	tr|A0A024RAL3|A0A024RAL3_HUMAN Zinc finger FYVE domain-containing protein OS=Homo sapiens OX=9606 GN=ZFYVE16 PE=4 SV=1;sp|Q7Z3T8|ZFY16_HUMAN Zinc finger FYVE domain-containing protein 16 OS=Homo sapiens OX=9606 GN=ZFYVE16 PE=1 SV=3	397510	421480	468000	519310	368920	452860	481250	394150	431280	524900	418520	4878180		588630	659170	660360	633550	574220	692960	726360	559880	596440	587700	639400	6918670				A0A024RAL3	ZFYVE16	tr|A0A024RAL3|A0A024RAL3_HUMAN Zinc finger FYVE domain-containing protein OS=Homo sapiens OX=9606 GN=ZFYVE16 PE=4 SV=1;sp|Q7Z3T8|ZFY16_HUMAN Zinc finger FYVE domain-containing protein 16 OS=Homo sapiens OX=9606 GN=ZFYVE16 PE=1 SV=3	18.6006	18.6851	18.8361	18.9862	18.4929	18.7887	18.8764	18.5884	18.7183	19.0017	18.6749	A0A024RAL3		19.167	19.3303	19.3329
A0A024RAL5	ZCCHC9	tr|A0A024RAL5|A0A024RAL5_HUMAN Zinc finger, CCHC domain containing 9, isoform CRA_a OS=Homo sapiens OX=9606 GN=ZCCHC9 PE=4 SV=1;sp|Q8N567|ZCHC9_HUMAN Zinc finger CCHC domain-containing protein 9 OS=Homo sapiens OX=9606 GN=ZCCHC9 PE=1 SV=2	1668600	1574700	1610700	1930800	1695700	2101700	1425300	1856800	1405700	1572600	1582100	18424700		1743400	1742500	1590400	1853400	1727800	2139000	2017600	1620900	1149300	1249900	1789200	18623400				A0A024RAL5	ZCCHC9	tr|A0A024RAL5|A0A024RAL5_HUMAN Zinc finger, CCHC domain containing 9, isoform CRA_a OS=Homo sapiens OX=9606 GN=ZCCHC9 PE=4 SV=1;sp|Q8N567|ZCHC9_HUMAN Zinc finger CCHC domain-containing protein 9 OS=Homo sapiens OX=9606 GN=ZCCHC9 PE=1 SV=2	20.6702	20.5866	20.6193	20.8808	20.6934	21.0031	20.4428	20.8244	20.4229	20.5847	20.5934	A0A024RAL5		20.7335	20.7327	20.601
A0A024RAL9	C5orf21	tr|A0A024RAL9|A0A024RAL9_HUMAN Chromosome 5 open reading frame 21, isoform CRA_b OS=Homo sapiens OX=9606 GN=C5orf21 PE=4 SV=1;sp|Q8WUF8|F172A_HUMAN Cotranscriptional regulator FAM172A OS=Homo sapiens OX=9606 GN=FAM172A PE=2 SV=1	3907800	3781300	3695500	4383100	3990500	4790100	3137400	3501700	3701800	3932100	3806500	42627800		1581900	1865500	1715400	1427900	1366700	1960300	1482600	1096600	1394500	1264200	1782400	16938000				A0A024RAL9	C5orf21	tr|A0A024RAL9|A0A024RAL9_HUMAN Chromosome 5 open reading frame 21, isoform CRA_b OS=Homo sapiens OX=9606 GN=C5orf21 PE=4 SV=1;sp|Q8WUF8|F172A_HUMAN Cotranscriptional regulator FAM172A OS=Homo sapiens OX=9606 GN=FAM172A PE=2 SV=1	21.8979	21.8505	21.8173	22.0635	21.9281	22.1916	21.5811	21.7396	21.8198	21.9069	21.86	A0A024RAL9		20.5932	20.8311	20.7101
A0A024RAM0	TNPO1	tr|A0A024RAM0|A0A024RAM0_HUMAN Transportin 1, isoform CRA_a OS=Homo sapiens OX=9606 GN=TNPO1 PE=4 SV=1;sp|Q92973|TNPO1_HUMAN Transportin-1 OS=Homo sapiens OX=9606 GN=TNPO1 PE=1 SV=2	11894000	10200000	13337000	13670000	12001000	14895000	13522000	14662000	13118000	13757000	13015000	144071000		13174000	12936000	13111000	15318000	15025000	16596000	18756000	14892000	11936000	12044000	13680000	157468000				A0A024RAM0	TNPO1	tr|A0A024RAM0|A0A024RAM0_HUMAN Transportin 1, isoform CRA_a OS=Homo sapiens OX=9606 GN=TNPO1 PE=4 SV=1;sp|Q92973|TNPO1_HUMAN Transportin-1 OS=Homo sapiens OX=9606 GN=TNPO1 PE=1 SV=2	23.5037	23.2821	23.6689	23.7045	23.5167	23.8283	23.6888	23.8056	23.645	23.7137	23.6337	A0A024RAM0		23.6512	23.6249	23.6443
A0A024RAM2	GLRX	tr|A0A024RAM2|A0A024RAM2_HUMAN Glutaredoxin (Thioltransferase), isoform CRA_c OS=Homo sapiens OX=9606 GN=GLRX PE=4 SV=1;sp|P35754|GLRX1_HUMAN Glutaredoxin-1 OS=Homo sapiens OX=9606 GN=GLRX PE=1 SV=2	1741900	1711100	2022700	2041900	1465800	1951300	1087900	1237300	1751200	1890700	1715100	18616900		2153900	1985100	2055800	2622400	1815400	2069800	1959900	2100300	1750500	2016000	2025600	22554700				A0A024RAM2	GLRX	tr|A0A024RAM2|A0A024RAM2_HUMAN Glutaredoxin (Thioltransferase), isoform CRA_c OS=Homo sapiens OX=9606 GN=GLRX PE=4 SV=1;sp|P35754|GLRX1_HUMAN Glutaredoxin-1 OS=Homo sapiens OX=9606 GN=GLRX PE=1 SV=2	20.7322	20.7065	20.9479	20.9615	20.4833	20.896	20.0531	20.2388	20.7399	20.8505	20.7099	A0A024RAM2		21.0385	20.9208	20.9713
A0A024RAM4	MAP1B	tr|A0A024RAM4|A0A024RAM4_HUMAN Microtubule-associated protein 1B, isoform CRA_b OS=Homo sapiens OX=9606 GN=MAP1B PE=4 SV=1;sp|P46821|MAP1B_HUMAN Microtubule-associated protein 1B OS=Homo sapiens OX=9606 GN=MAP1B PE=1 SV=2;tr|A2BDK6|A2BDK6_HUMAN Microtubule	101250000	83121000	113980000	96957000	73341000	107090000	117160000	106650000	81959000	91067000	93809000	1066384000		92527000	82567000	100980000	101040000	97507000	111770000	129710000	96214000	101120000	81382000	96106000	1090923000				A0A024RAM4	MAP1B	tr|A0A024RAM4|A0A024RAM4_HUMAN Microtubule-associated protein 1B, isoform CRA_b OS=Homo sapiens OX=9606 GN=MAP1B PE=4 SV=1;sp|P46821|MAP1B_HUMAN Microtubule-associated protein 1B OS=Homo sapiens OX=9606 GN=MAP1B PE=1 SV=2;tr|A2BDK6|A2BDK6_HUMAN Microtubule	26.5933	26.3087	26.7642	26.5308	26.1281	26.6742	26.8039	26.6683	26.2884	26.4404	26.4832	A0A024RAM4		26.4634	26.2991	26.5895
A0A024RAN2	CAST	tr|A0A024RAN2|A0A024RAN2_HUMAN Calpastatin, isoform CRA_a OS=Homo sapiens OX=9606 GN=CAST PE=4 SV=1;tr|E7EVY3|E7EVY3_HUMAN Calpastatin OS=Homo sapiens OX=9606 GN=CAST PE=1 SV=1;tr|H0Y9H6|H0Y9H6_HUMAN Calpastatin (Fragment) OS=Homo sapiens OX=9606 GN=CAST P	2850500	2602600	1990900	2299900	1907600	2292000	2038000	2532400	1779300	1832600	2321800	24447600		184280	184590	160000	152120	166940	159270	196080	150070	99440	115310	164510	1732610				A0A024RAN2	CAST	tr|A0A024RAN2|A0A024RAN2_HUMAN Calpastatin, isoform CRA_a OS=Homo sapiens OX=9606 GN=CAST PE=4 SV=1;tr|E7EVY3|E7EVY3_HUMAN Calpastatin OS=Homo sapiens OX=9606 GN=CAST PE=1 SV=1;tr|H0Y9H6|H0Y9H6_HUMAN Calpastatin (Fragment) OS=Homo sapiens OX=9606 GN=CAST P	21.4428	21.3115	20.925	21.1331	20.8633	21.1282	20.9587	21.2721	20.7629	20.8055	21.1468	A0A024RAN2		17.4915	17.494	17.2877
A0A024RAQ1	CSDA	tr|A0A024RAQ1|A0A024RAQ1_HUMAN Cold shock domain protein A, isoform CRA_a OS=Homo sapiens OX=9606 GN=CSDA PE=4 SV=1;sp|P16989|YBOX3_HUMAN Y-box-binding protein 3 OS=Homo sapiens OX=9606 GN=YBX3 PE=1 SV=4	5053900	6492700	6552400	8451600	7426000	8780400	7219100	8836000	7916500	10194000	8020500	84943100		3699200	3968400	4112800	3993600	4294900	4931300	5441700	4201700	4660200	4854700	4570600	48729100				A0A024RAQ1	CSDA	tr|A0A024RAQ1|A0A024RAQ1_HUMAN Cold shock domain protein A, isoform CRA_a OS=Homo sapiens OX=9606 GN=CSDA PE=4 SV=1;sp|P16989|YBOX3_HUMAN Y-box-binding protein 3 OS=Homo sapiens OX=9606 GN=YBX3 PE=1 SV=4	22.269	22.6304	22.6436	23.0108	22.8242	23.0659	22.7834	23.075	22.9164	23.2812	22.9353	A0A024RAQ1		21.8188	21.9201	21.9717
A0A024RAQ8	XRCC4	tr|A0A024RAQ8|A0A024RAQ8_HUMAN X-ray repair complementing defective repair in Chinese hamster cells 4, isoform CRA_b OS=Homo sapiens OX=9606 GN=XRCC4 PE=4 SV=1;sp|Q13426|XRCC4_HUMAN DNA repair protein XRCC4 OS=Homo sapiens OX=9606 GN=XRCC4 PE=1 SV=2;tr|A0A	2884800	2840800	3638300	4175800	3573600	4061700	3127500	3305200	3422800	3403000	3489100	37922600		649960	717570	781350	875680	836720	883420	909040	660360	550390	678850	711980	8255320				A0A024RAQ8	XRCC4	tr|A0A024RAQ8|A0A024RAQ8_HUMAN X-ray repair complementing defective repair in Chinese hamster cells 4, isoform CRA_b OS=Homo sapiens OX=9606 GN=XRCC4 PE=4 SV=1;sp|Q13426|XRCC4_HUMAN DNA repair protein XRCC4 OS=Homo sapiens OX=9606 GN=XRCC4 PE=1 SV=2;tr|A0A	21.46	21.4379	21.7948	21.9936	21.7689	21.9537	21.5766	21.6563	21.7067	21.6984	21.7344	A0A024RAQ8		19.31	19.4528	19.5756
A0A024RAS8	HEBP1	tr|A0A024RAS8|A0A024RAS8_HUMAN Heme binding protein 1, isoform CRA_a OS=Homo sapiens OX=9606 GN=HEBP1 PE=4 SV=1;sp|Q9NRV9|HEBP1_HUMAN Heme-binding protein 1 OS=Homo sapiens OX=9606 GN=HEBP1 PE=1 SV=1;tr|A0A3B3IRV5|A0A3B3IRV5_HUMAN Heme-binding protein 1 (F	5472200	4912900	7102100	6418000	4981100	6450300	5681900	4631700	5575600	5451400	5366200	62043400		3451200	3190100	3758200	3746700	3434100	3730200	3198700	2641600	2786500	2991900	3120000	36049200				A0A024RAS8	HEBP1	tr|A0A024RAS8|A0A024RAS8_HUMAN Heme binding protein 1, isoform CRA_a OS=Homo sapiens OX=9606 GN=HEBP1 PE=4 SV=1;sp|Q9NRV9|HEBP1_HUMAN Heme-binding protein 1 OS=Homo sapiens OX=9606 GN=HEBP1 PE=1 SV=1;tr|A0A3B3IRV5|A0A3B3IRV5_HUMAN Heme-binding protein 1 (F	22.3837	22.2281	22.7598	22.6137	22.248	22.6209	22.4379	22.1431	22.4107	22.3782	22.3555	A0A024RAS8		21.7187	21.6052	21.8416
A0A024RAT6	FLJ22028	tr|A0A024RAT6|A0A024RAT6_HUMAN Uncharacterized protein OS=Homo sapiens OX=9606 GN=FLJ22028 PE=4 SV=1;sp|Q8WU10|PYRD1_HUMAN Pyridine nucleotide-disulfide oxidoreductase domain-containing protein 1 OS=Homo sapiens OX=9606 GN=PYROXD1 PE=1 SV=1	0	0	0	0	0	0	0	0	0	0	0	0		71293	72536	65888	56293	65570	67666	80114	51613	34247	30575	59695	655490				A0A024RAT6	FLJ22028	tr|A0A024RAT6|A0A024RAT6_HUMAN Uncharacterized protein OS=Homo sapiens OX=9606 GN=FLJ22028 PE=4 SV=1;sp|Q8WU10|PYRD1_HUMAN Pyridine nucleotide-disulfide oxidoreductase domain-containing protein 1 OS=Homo sapiens OX=9606 GN=PYROXD1 PE=1 SV=1	16.105	14.1996	14.5889	15.3766	14.1959	15.5362	14.4732	16.8044	13.6018	14.804	15.6976	A0A024RAT6		16.1215	16.1464	16.0077
A0A024RAV0	BCAT1	tr|A0A024RAV0|A0A024RAV0_HUMAN Branched-chain-amino-acid aminotransferase OS=Homo sapiens OX=9606 GN=BCAT1 PE=3 SV=1;sp|P54687|BCAT1_HUMAN Branched-chain-amino-acid aminotransferase, cytosolic OS=Homo sapiens OX=9606 GN=BCAT1 PE=1 SV=3	3256400	3146000	3929100	3692900	2962300	3905500	3127600	3199700	2584900	2977500	3343800	36125700		1975100	2177800	2074300	2174100	2043500	2201000	1781000	1596700	1249100	1370700	1776200	20419500				A0A024RAV0	BCAT1	tr|A0A024RAV0|A0A024RAV0_HUMAN Branched-chain-amino-acid aminotransferase OS=Homo sapiens OX=9606 GN=BCAT1 PE=3 SV=1;sp|P54687|BCAT1_HUMAN Branched-chain-amino-acid aminotransferase, cytosolic OS=Homo sapiens OX=9606 GN=BCAT1 PE=1 SV=3	21.6348	21.5851	21.9058	21.8163	21.4983	21.8971	21.5766	21.6095	21.3017	21.5057	21.6731	A0A024RAV0		20.9135	21.0544	20.9842
A0A024RAV2	RECQL	tr|A0A024RAV2|A0A024RAV2_HUMAN ATP-dependent DNA helicase OS=Homo sapiens OX=9606 GN=RECQL PE=3 SV=1;sp|P46063|RECQ1_HUMAN ATP-dependent DNA helicase Q1 OS=Homo sapiens OX=9606 GN=RECQL PE=1 SV=3	59443000	53622000	57625000	71843000	58991000	71125000	62811000	74635000	70811000	67796000	61765000	710467000		81771000	87635000	86826000	93424000	92742000	104860000	118350000	89407000	61189000	60888000	85431000	962523000				A0A024RAV2	RECQL	tr|A0A024RAV2|A0A024RAV2_HUMAN ATP-dependent DNA helicase OS=Homo sapiens OX=9606 GN=RECQL PE=3 SV=1;sp|P46063|RECQ1_HUMAN ATP-dependent DNA helicase Q1 OS=Homo sapiens OX=9606 GN=RECQL PE=1 SV=3	25.825	25.6763	25.7802	26.0983	25.814	26.0839	25.9045	26.1533	26.0775	26.0147	25.8803	A0A024RAV2		26.2851	26.385	26.3716
A0A024RAV4	CSDA	tr|A0A024RAV4|A0A024RAV4_HUMAN Cold shock domain protein A, isoform CRA_b OS=Homo sapiens OX=9606 GN=CSDA PE=4 SV=1;tr|Q96GD7|Q96GD7_HUMAN CSDA protein OS=Homo sapiens OX=9606 PE=2 SV=1	416850	520280	492680	663190	673700	744160	535610	794910	802520	860730	622190	7126820		387320	408670	395880	423320	378750	555130	542320	396620	519390	611470	442890	5061760				A0A024RAV4	CSDA	tr|A0A024RAV4|A0A024RAV4_HUMAN Cold shock domain protein A, isoform CRA_b OS=Homo sapiens OX=9606 GN=CSDA PE=4 SV=1;tr|Q96GD7|Q96GD7_HUMAN CSDA protein OS=Homo sapiens OX=9606 PE=2 SV=1	18.6692	18.9889	18.9103	19.3391	19.3617	19.5053	19.0308	19.6004	19.6142	19.7152	19.247	A0A024RAV4		18.5632	18.6406	18.5947
A0A024RAV5	KRAS	tr|A0A024RAV5|A0A024RAV5_HUMAN V-Ki-ras2 Kirsten rat sarcoma viral oncogene homolog, isoform CRA_b OS=Homo sapiens OX=9606 GN=KRAS PE=1 SV=1;tr|L7RSL8|L7RSL8_HUMAN V-Ki-ras2 Kirsten rat sarcoma viral oncogene homolog OS=Homo sapiens OX=9606 GN=KRAS PE=4 SV	893440	870750	644060	1039800	834660	944890	504840	860100	570800	603710	879600	8646650		1077700	1177000	972400	932760	939620	1129900	1365300	924320	606570	501930	919810	10547310				A0A024RAV5	KRAS	tr|A0A024RAV5|A0A024RAV5_HUMAN V-Ki-ras2 Kirsten rat sarcoma viral oncogene homolog, isoform CRA_b OS=Homo sapiens OX=9606 GN=KRAS PE=1 SV=1;tr|L7RSL8|L7RSL8_HUMAN V-Ki-ras2 Kirsten rat sarcoma viral oncogene homolog OS=Homo sapiens OX=9606 GN=KRAS PE=4 SV	19.769	19.7319	19.2968	19.9879	19.6708	19.8498	18.9455	19.7141	19.1226	19.2035	19.7465	A0A024RAV5		20.0395	20.1667	19.8912
A0A024RAW0	SURB7	tr|A0A024RAW0|A0A024RAW0_HUMAN Mediator complex subunit 21 isoform 1 OS=Homo sapiens OX=9606 GN=SURB7 PE=2 SV=1;sp|Q13503|MED21_HUMAN Mediator of RNA polymerase II transcription subunit 21 OS=Homo sapiens OX=9606 GN=MED21 PE=1 SV=1;tr|F5H872|F5H872_HUMAN M	1351100	1142400	959910	1184500	1155300	1243000	917660	1298300	1240500	1406900	1174200	13073770		2135700	2378700	2141200	1734000	1983200	2320300	2607600	1910700	2173400	2334400	2140200	23859400				A0A024RAW0	SURB7	tr|A0A024RAW0|A0A024RAW0_HUMAN Mediator complex subunit 21 isoform 1 OS=Homo sapiens OX=9606 GN=SURB7 PE=2 SV=1;sp|Q13503|MED21_HUMAN Mediator of RNA polymerase II transcription subunit 21 OS=Homo sapiens OX=9606 GN=MED21 PE=1 SV=1;tr|F5H872|F5H872_HUMAN M	20.3657	20.1236	19.8725	20.1758	20.1398	20.2454	19.8076	20.3082	20.2425	20.4241	20.1632	A0A024RAW0		21.0263	21.1817	21.03
A0A024RAY1	ATF7IP	tr|A0A024RAY1|A0A024RAY1_HUMAN Activating transcription factor 7 interacting protein, isoform CRA_a OS=Homo sapiens OX=9606 GN=ATF7IP PE=4 SV=1;sp|Q6VMQ6|MCAF1_HUMAN Activating transcription factor 7-interacting protein 1 OS=Homo sapiens OX=9606 GN=ATF7IP	1593100	1582900	1441800	1650500	1528600	1756800	1299000	1534200	1423900	1594600	1621700	17027100		1512800	1696000	1491900	1269100	1263100	1643800	1316700	910270	1024500	1019100	1314800	14462070				A0A024RAY1	ATF7IP	tr|A0A024RAY1|A0A024RAY1_HUMAN Activating transcription factor 7 interacting protein, isoform CRA_a OS=Homo sapiens OX=9606 GN=ATF7IP PE=4 SV=1;sp|Q6VMQ6|MCAF1_HUMAN Activating transcription factor 7-interacting protein 1 OS=Homo sapiens OX=9606 GN=ATF7IP	20.6034	20.5941	20.4594	20.6545	20.5438	20.7445	20.309	20.5491	20.4414	20.6048	20.6291	A0A024RAY1		20.5288	20.6937	20.5087
A0A024RB09	RAB5B	tr|A0A024RB09|A0A024RB09_HUMAN RAB5B, member RAS oncogene family, isoform CRA_a OS=Homo sapiens OX=9606 GN=RAB5B PE=4 SV=1;sp|P61020|RAB5B_HUMAN Ras-related protein Rab-5B OS=Homo sapiens OX=9606 GN=RAB5B PE=1 SV=1;tr|Q6FI54|Q6FI54_HUMAN RAB5B protein OS=H	2881100	3362400	3629500	3989000	3111300	3492000	3113600	2450500	3854700	4018400	3433500	37336000		2154500	2205800	2215400	3634200	2187000	2323500	2321200	2784700	3013600	2813700	2501200	28154800				A0A024RB09	RAB5B	tr|A0A024RB09|A0A024RB09_HUMAN RAB5B, member RAS oncogene family, isoform CRA_a OS=Homo sapiens OX=9606 GN=RAB5B PE=4 SV=1;sp|P61020|RAB5B_HUMAN Ras-related protein Rab-5B OS=Homo sapiens OX=9606 GN=RAB5B PE=1 SV=1;tr|Q6FI54|Q6FI54_HUMAN RAB5B protein OS=H	21.4582	21.6811	21.7913	21.9276	21.5691	21.7356	21.5702	21.2246	21.8782	21.9382	21.7112	A0A024RB09		21.0389	21.0729	21.0791
A0A024RB10	CDK2	tr|A0A024RB10|A0A024RB10_HUMAN Cyclin-dependent kinase 2, isoform CRA_a OS=Homo sapiens OX=9606 GN=CDK2 PE=3 SV=1;tr|A0A024RB77|A0A024RB77_HUMAN Cyclin-dependent kinase 2, isoform CRA_b OS=Homo sapiens OX=9606 GN=CDK2 PE=3 SV=1;sp|P24941|CDK2_HUMAN Cyclin-	3497600	3246300	3375900	3499500	3237200	3816100	3187700	3527700	4576200	4891800	3717500	40573500		1911700	2109700	2030100	1891800	1804500	2324000	2528500	1595600	3493500	3663800	2289900	25643100				A0A024RB10	CDK2	tr|A0A024RB10|A0A024RB10_HUMAN Cyclin-dependent kinase 2, isoform CRA_a OS=Homo sapiens OX=9606 GN=CDK2 PE=3 SV=1;tr|A0A024RB77|A0A024RB77_HUMAN Cyclin-dependent kinase 2, isoform CRA_b OS=Homo sapiens OX=9606 GN=CDK2 PE=3 SV=1;sp|P24941|CDK2_HUMAN Cyclin-	21.7379	21.6304	21.6868	21.7387	21.6263	21.8637	21.6041	21.7503	22.1257	22.2219	21.8259	A0A024RB10		20.8664	21.0086	20.9531
A0A024RB14	RPS26	tr|A0A024RB14|A0A024RB14_HUMAN 40S ribosomal protein S26 OS=Homo sapiens OX=9606 GN=RPS26 PE=3 SV=1;sp|P62854|RS26_HUMAN 40S ribosomal protein S26 OS=Homo sapiens OX=9606 GN=RPS26 PE=1 SV=3;tr|Q75MH1|Q75MH1_HUMAN 40S ribosomal protein S26 OS=Homo sapiens O	7752800	10260000	12362000	14546000	15758000	16507000	6925600	9641300	8544300	10859000	11669000	124825000		4744000	4790100	4920700	5547600	5344100	6289700	3659900	3410500	3877000	3842500	4430900	50857000				A0A024RB14	RPS26	tr|A0A024RB14|A0A024RB14_HUMAN 40S ribosomal protein S26 OS=Homo sapiens OX=9606 GN=RPS26 PE=3 SV=1;sp|P62854|RS26_HUMAN 40S ribosomal protein S26 OS=Homo sapiens OX=9606 GN=RPS26 PE=1 SV=3;tr|Q75MH1|Q75MH1_HUMAN 40S ribosomal protein S26 OS=Homo sapiens O	22.8863	23.2905	23.5594	23.7941	23.9096	23.9766	22.7235	23.2008	23.0265	23.3724	23.4762	A0A024RB14		22.1777	22.1916	22.2304
A0A024RB17	FAM62A	tr|A0A024RB17|A0A024RB17_HUMAN Family with sequence similarity 62 (C2 domain containing), member A, isoform CRA_b OS=Homo sapiens OX=9606 GN=FAM62A PE=4 SV=1;sp|Q9BSJ8|ESYT1_HUMAN Extended synaptotagmin-1 OS=Homo sapiens OX=9606 GN=ESYT1 PE=1 SV=1;tr|A0A02	5835000	5440200	7485500	6632100	5319100	6757900	7263200	6007900	7594100	7780700	6632800	72748500		3137500	3148100	3182000	3739900	3282200	3433000	3902600	3258700	4588700	5258700	3439300	40370700				A0A024RB17	FAM62A	tr|A0A024RB17|A0A024RB17_HUMAN Family with sequence similarity 62 (C2 domain containing), member A, isoform CRA_b OS=Homo sapiens OX=9606 GN=FAM62A PE=4 SV=1;sp|Q9BSJ8|ESYT1_HUMAN Extended synaptotagmin-1 OS=Homo sapiens OX=9606 GN=ESYT1 PE=1 SV=1;tr|A0A02	22.4763	22.3752	22.8357	22.661	22.3428	22.6881	22.7922	22.5184	22.8564	22.8915	22.6612	A0A024RB17		21.5812	21.5861	21.6015
A0A024RB22	SMARCC2	tr|A0A024RB22|A0A024RB22_HUMAN SWI/SNF related, matrix associated, actin dependent regulator of chromatin, subfamily c, member 2, isoform CRA_a OS=Homo sapiens OX=9606 GN=SMARCC2 PE=4 SV=1;sp|Q8TAQ2|SMRC2_HUMAN SWI/SNF complex subunit SMARCC2 OS=Homo sapie	63440000	61802000	49954000	59075000	56814000	65141000	49162000	62713000	67210000	69378000	59941000	664630000		71567000	73658000	60351000	57171000	59142000	71713000	78697000	56926000	60788000	65737000	66023000	721773000				A0A024RB22	SMARCC2	tr|A0A024RB22|A0A024RB22_HUMAN SWI/SNF related, matrix associated, actin dependent regulator of chromatin, subfamily c, member 2, isoform CRA_a OS=Homo sapiens OX=9606 GN=SMARCC2 PE=4 SV=1;sp|Q8TAQ2|SMRC2_HUMAN SWI/SNF complex subunit SMARCC2 OS=Homo sapie	25.9189	25.8811	25.5741	25.816	25.7597	25.9571	25.551	25.9023	26.0022	26.048	25.837	A0A024RB22		26.0928	26.1343	25.8469
A0A024RB31	MYL6B	tr|A0A024RB31|A0A024RB31_HUMAN Myosin, light polypeptide 6B, alkali, smooth muscle and non-muscle, isoform CRA_a OS=Homo sapiens OX=9606 GN=MYL6B PE=4 SV=1;sp|P14649|MYL6B_HUMAN Myosin light chain 6B OS=Homo sapiens OX=9606 GN=MYL6B PE=1 SV=1;tr|B4E368|B4E	11185000	11054000	10676000	12136000	9990800	12023000	12931000	12575000	13290000	13141000	11420000	130421800		8503900	9242500	7242900	8939200	8049700	9701700	11708000	8269200	9284500	8601200	8955600	98498400				A0A024RB31	MYL6B	tr|A0A024RB31|A0A024RB31_HUMAN Myosin, light polypeptide 6B, alkali, smooth muscle and non-muscle, isoform CRA_a OS=Homo sapiens OX=9606 GN=MYL6B PE=4 SV=1;sp|P14649|MYL6B_HUMAN Myosin light chain 6B OS=Homo sapiens OX=9606 GN=MYL6B PE=1 SV=1;tr|B4E368|B4E	23.4151	23.3981	23.3479	23.5328	23.2522	23.5193	23.6243	23.5841	23.6638	23.6476	23.4451	A0A024RB31		23.0197	23.1399	22.7881
A0A024RB32	PTGES3	tr|A0A024RB32|A0A024RB32_HUMAN Prostaglandin E synthase 3 (Cytosolic), isoform CRA_a OS=Homo sapiens OX=9606 GN=PTGES3 PE=4 SV=1;sp|Q15185|TEBP_HUMAN Prostaglandin E synthase 3 OS=Homo sapiens OX=9606 GN=PTGES3 PE=1 SV=1;tr|A0A087WYT3|A0A087WYT3_HUMAN Pros	23465000	23113000	31926000	31654000	24401000	31351000	29661000	28619000	33622000	34851000	30058000	322721000		35385000	36374000	38474000	45400000	38151000	43852000	42813000	38782000	31879000	36793000	40022000	427925000				A0A024RB32	PTGES3	tr|A0A024RB32|A0A024RB32_HUMAN Prostaglandin E synthase 3 (Cytosolic), isoform CRA_a OS=Homo sapiens OX=9606 GN=PTGES3 PE=4 SV=1;sp|Q15185|TEBP_HUMAN Prostaglandin E synthase 3 OS=Homo sapiens OX=9606 GN=PTGES3 PE=1 SV=1;tr|A0A087WYT3|A0A087WYT3_HUMAN Pros	24.484	24.4622	24.9282	24.9159	24.5404	24.902	24.8221	24.7705	25.0029	25.0547	24.8412	A0A024RB32		25.0766	25.1164	25.1974
A0A024RB76	C12orf31	tr|A0A024RB76|A0A024RB76_HUMAN Chromosome 12 open reading frame 31, isoform CRA_a OS=Homo sapiens OX=9606 GN=C12orf31 PE=4 SV=1;sp|Q9BRT6|LLPH_HUMAN Protein LLP homolog OS=Homo sapiens OX=9606 GN=LLPH PE=1 SV=1	3590900	3876400	4124200	5225100	4244900	5545800	4955300	5288700	6109200	7287400	4992200	55240100		3177700	3719500	3158400	3325300	3527500	4075000	5218400	3354400	5155400	5421800	4180800	44314200				A0A024RB76	C12orf31	tr|A0A024RB76|A0A024RB76_HUMAN Chromosome 12 open reading frame 31, isoform CRA_a OS=Homo sapiens OX=9606 GN=C12orf31 PE=4 SV=1;sp|Q9BRT6|LLPH_HUMAN Protein LLP homolog OS=Homo sapiens OX=9606 GN=LLPH PE=1 SV=1	21.7759	21.8863	21.9757	22.317	22.0173	22.403	22.2405	22.3345	22.5426	22.797	22.2512	A0A024RB76		21.5996	21.8267	21.5908
A0A024RB85	PA2G4	tr|A0A024RB85|A0A024RB85_HUMAN Proliferation-associated 2G4, 38kDa, isoform CRA_a OS=Homo sapiens OX=9606 GN=PA2G4 PE=4 SV=1;sp|Q9UQ80|PA2G4_HUMAN Proliferation-associated protein 2G4 OS=Homo sapiens OX=9606 GN=PA2G4 PE=1 SV=3;tr|A8K6Y1|A8K6Y1_HUMAN cDNA F	54211000	54953000	55274000	65854000	58164000	65621000	74526000	72689000	76876000	83122000	63907000	725197000		64872000	62902000	61301000	65411000	62151000	71084000	84195000	69042000	73261000	78903000	66907000	760029000				A0A024RB85	PA2G4	tr|A0A024RB85|A0A024RB85_HUMAN Proliferation-associated 2G4, 38kDa, isoform CRA_a OS=Homo sapiens OX=9606 GN=PA2G4 PE=4 SV=1;sp|Q9UQ80|PA2G4_HUMAN Proliferation-associated protein 2G4 OS=Homo sapiens OX=9606 GN=PA2G4 PE=1 SV=3;tr|A8K6Y1|A8K6Y1_HUMAN cDNA F	25.6921	25.7117	25.7201	25.9728	25.7936	25.9677	26.1512	26.1152	26.196	26.3087	25.9295	A0A024RB85		25.9511	25.9066	25.8694
A0A024RB87	RAP1B	tr|A0A024RB87|A0A024RB87_HUMAN RAP1B, member of RAS oncogene family, isoform CRA_a OS=Homo sapiens OX=9606 GN=RAP1B PE=4 SV=1;sp|P61224|RAP1B_HUMAN Ras-related protein Rap-1b OS=Homo sapiens OX=9606 GN=RAP1B PE=1 SV=1;tr|E7ESV4|E7ESV4_HUMAN Ras-related pro	14296000	13315000	11253000	13480000	12768000	15050000	6217900	10096000	8983800	8861100	12517000	126837800		4762600	4557000	3553500	3962900	4153000	4533900	3400200	2684000	2763800	2974900	3809600	41155400				A0A024RB87	RAP1B	tr|A0A024RB87|A0A024RB87_HUMAN RAP1B, member of RAS oncogene family, isoform CRA_a OS=Homo sapiens OX=9606 GN=RAP1B PE=4 SV=1;sp|P61224|RAP1B_HUMAN Ras-related protein Rap-1b OS=Homo sapiens OX=9606 GN=RAP1B PE=1 SV=1;tr|E7ESV4|E7ESV4_HUMAN Ras-related pro	23.7691	23.6665	23.4238	23.6843	23.606	23.8433	22.568	23.2673	23.0989	23.0791	23.5774	A0A024RB87		22.1833	22.1197	21.7608
A0A024RB99	SHMT2	tr|A0A024RB99|A0A024RB99_HUMAN Serine hydroxymethyltransferase OS=Homo sapiens OX=9606 GN=SHMT2 PE=3 SV=1;tr|V9HW06|V9HW06_HUMAN Serine hydroxymethyltransferase OS=Homo sapiens OX=9606 GN=HEL-S-51e PE=2 SV=1;tr|Q53ET4|Q53ET4_HUMAN Serine hydroxymethyltrans	25393000	25787000	30420000	29306000	21389000	29654000	38010000	24372000	27374000	29060000	27397000	308162000		35679000	37322000	35833000	41721000	34213000	38843000	37812000	31168000	55492000	42772000	36730000	427585000				A0A024RB99	SHMT2	tr|A0A024RB99|A0A024RB99_HUMAN Serine hydroxymethyltransferase OS=Homo sapiens OX=9606 GN=SHMT2 PE=3 SV=1;tr|V9HW06|V9HW06_HUMAN Serine hydroxymethyltransferase OS=Homo sapiens OX=9606 GN=HEL-S-51e PE=2 SV=1;tr|Q53ET4|Q53ET4_HUMAN Serine hydroxymethyltrans	24.5979	24.6201	24.8585	24.8047	24.3504	24.8217	25.1799	24.5387	24.7063	24.7925	24.7075	A0A024RB99		25.0886	25.1535	25.0948
A0A024RBA9	RAB21	tr|A0A024RBA9|A0A024RBA9_HUMAN RAB21, member RAS oncogene family, isoform CRA_a OS=Homo sapiens OX=9606 GN=RAB21 PE=4 SV=1;sp|Q9UL25|RAB21_HUMAN Ras-related protein Rab-21 OS=Homo sapiens OX=9606 GN=RAB21 PE=1 SV=3;tr|Q96GX3|Q96GX3_HUMAN KIAA0118 protein (	886010	956980	1298700	1084900	1102800	1121500	1200300	1097900	1998800	1889700	1254000	13891590		1106500	1030000	1028300	1148300	1089300	1121700	1170600	919310	1119200	1424900	999610	12157720				A0A024RBA9	RAB21	tr|A0A024RBA9|A0A024RBA9_HUMAN RAB21, member RAS oncogene family, isoform CRA_a OS=Homo sapiens OX=9606 GN=RAB21 PE=4 SV=1;sp|Q9UL25|RAB21_HUMAN Ras-related protein Rab-21 OS=Homo sapiens OX=9606 GN=RAB21 PE=1 SV=3;tr|Q96GX3|Q96GX3_HUMAN KIAA0118 protein (	19.757	19.8681	20.3086	20.0491	20.0727	20.097	20.195	20.0663	20.9307	20.8497	20.2581	A0A024RBA9		20.0776	19.9742	19.9718
A0A024RBB5	CSRP2	tr|A0A024RBB5|A0A024RBB5_HUMAN Cysteine and glycine-rich protein 2, isoform CRA_a OS=Homo sapiens OX=9606 GN=CSRP2 PE=2 SV=1;sp|Q16527|CSRP2_HUMAN Cysteine and glycine-rich protein 2 OS=Homo sapiens OX=9606 GN=CSRP2 PE=1 SV=3;tr|F8VW96|F8VW96_HUMAN Cystein	6795400	6849200	5755700	6878700	5902500	7153800	7450300	8944100	10524000	10739000	6584200	83576900		10462000	10652000	8210000	14694000	9098000	10750000	11375000	12627000	7320500	6825400	10450000	112463900				A0A024RBB5	CSRP2	tr|A0A024RBB5|A0A024RBB5_HUMAN Cysteine and glycine-rich protein 2, isoform CRA_a OS=Homo sapiens OX=9606 GN=CSRP2 PE=2 SV=1;sp|Q16527|CSRP2_HUMAN Cysteine and glycine-rich protein 2 OS=Homo sapiens OX=9606 GN=CSRP2 PE=1 SV=3;tr|F8VW96|F8VW96_HUMAN Cystein	22.6961	22.7075	22.4566	22.7137	22.4929	22.7703	22.8289	23.0925	23.3272	23.3564	22.6506	A0A024RBB5		23.3187	23.3446	22.969
A0A024RBB8	OSBPL8	tr|A0A024RBB8|A0A024RBB8_HUMAN Oxysterol-binding protein OS=Homo sapiens OX=9606 GN=OSBPL8 PE=3 SV=1;sp|Q9BZF1|OSBL8_HUMAN Oxysterol-binding protein-related protein 8 OS=Homo sapiens OX=9606 GN=OSBPL8 PE=1 SV=3;tr|Q5HYM3|Q5HYM3_HUMAN Oxysterol-binding prot	708850	822380	1067000	1052100	990260	1047200	1015500	1023500	1399100	1310700	1000600	11437190		813380	856510	840550	1027500	791620	897030	1053800	784740	1097900	1481900	924610	10569540				A0A024RBB8	OSBPL8	tr|A0A024RBB8|A0A024RBB8_HUMAN Oxysterol-binding protein OS=Homo sapiens OX=9606 GN=OSBPL8 PE=3 SV=1;sp|Q9BZF1|OSBL8_HUMAN Oxysterol-binding protein-related protein 8 OS=Homo sapiens OX=9606 GN=OSBPL8 PE=1 SV=3;tr|Q5HYM3|Q5HYM3_HUMAN Oxysterol-binding prot	19.4351	19.6494	20.0251	20.0048	19.9174	19.9981	19.9538	19.9651	20.4161	20.3219	19.9324	A0A024RBB8		19.6336	19.7081	19.681
A0A024RBB9	LEMD3	tr|A0A024RBB9|A0A024RBB9_HUMAN LEM domain containing 3, isoform CRA_a OS=Homo sapiens OX=9606 GN=LEMD3 PE=4 SV=1;sp|Q9Y2U8|MAN1_HUMAN Inner nuclear membrane protein Man1 OS=Homo sapiens OX=9606 GN=LEMD3 PE=1 SV=2	6305900	7083400	6628500	7259400	7368300	7610200	5087600	6563400	3989700	4227800	6272900	68397100		10020000	10200000	8178100	9439300	8538800	10078000	9395300	6935300	3681000	3870800	7936800	88273400				A0A024RBB9	LEMD3	tr|A0A024RBB9|A0A024RBB9_HUMAN LEM domain containing 3, isoform CRA_a OS=Homo sapiens OX=9606 GN=LEMD3 PE=4 SV=1;sp|Q9Y2U8|MAN1_HUMAN Inner nuclear membrane protein Man1 OS=Homo sapiens OX=9606 GN=LEMD3 PE=1 SV=2	22.5883	22.756	22.6603	22.7914	22.8129	22.8595	22.2786	22.646	21.9278	22.0115	22.5807	A0A024RBB9		23.2564	23.2821	22.9633
A0A024RBC7	ATP2B1	tr|A0A024RBC7|A0A024RBC7_HUMAN Calcium-transporting ATPase OS=Homo sapiens OX=9606 GN=ATP2B1 PE=3 SV=1;sp|P20020|AT2B1_HUMAN Plasma membrane calcium-transporting ATPase 1 OS=Homo sapiens OX=9606 GN=ATP2B1 PE=1 SV=4;tr|E7ERY9|E7ERY9_HUMAN Calcium-transporti	966350	962310	1486200	1221600	951260	1156500	1476700	964590	1033600	1193500	1187700	12600310		2062900	1861800	2291500	2327800	2253800	2290800	2227500	1952700	2612400	2709200	2179500	24769900				A0A024RBC7	ATP2B1	tr|A0A024RBC7|A0A024RBC7_HUMAN Calcium-transporting ATPase OS=Homo sapiens OX=9606 GN=ATP2B1 PE=3 SV=1;sp|P20020|AT2B1_HUMAN Plasma membrane calcium-transporting ATPase 1 OS=Homo sapiens OX=9606 GN=ATP2B1 PE=1 SV=4;tr|E7ERY9|E7ERY9_HUMAN Calcium-transporti	19.8822	19.8761	20.5032	20.2203	19.8595	20.1413	20.4939	19.8796	19.9792	20.1868	20.1797	A0A024RBC7		20.9762	20.8283	21.1279
A0A024RBE7	TMPO	tr|A0A024RBE7|A0A024RBE7_HUMAN Thymopoietin, isoform CRA_c OS=Homo sapiens OX=9606 GN=TMPO PE=4 SV=1;sp|P42167|LAP2B_HUMAN Lamina-associated polypeptide 2, isoforms beta/gamma OS=Homo sapiens OX=9606 GN=TMPO PE=1 SV=2;tr|G5E972|G5E972_HUMAN Lamina-associat	9820300	13281000	12154000	13091000	14576000	15071000	9278600	12897000	6233700	5962300	11265000	123629900		29791000	31474000	26142000	28344000	25901000	30859000	26734000	20808000	7030500	8677300	22920000	258680800				A0A024RBE7	TMPO	tr|A0A024RBE7|A0A024RBE7_HUMAN Thymopoietin, isoform CRA_c OS=Homo sapiens OX=9606 GN=TMPO PE=4 SV=1;sp|P42167|LAP2B_HUMAN Lamina-associated polypeptide 2, isoforms beta/gamma OS=Homo sapiens OX=9606 GN=TMPO PE=1 SV=2;tr|G5E972|G5E972_HUMAN Lamina-associat	23.2273	23.6629	23.5349	23.6421	23.7971	23.8453	23.1455	23.6205	22.5717	22.5074	23.4253	A0A024RBE7		24.8284	24.9077	24.6399
A0A024RBH2	CKAP4	tr|A0A024RBH2|A0A024RBH2_HUMAN Cytoskeleton-associated protein 4, isoform CRA_c OS=Homo sapiens OX=9606 GN=CKAP4 PE=4 SV=1;sp|Q07065|CKAP4_HUMAN Cytoskeleton-associated protein 4 OS=Homo sapiens OX=9606 GN=CKAP4 PE=1 SV=2;tr|B3KVX6|B3KVX6_HUMAN cDNA FLJ416	45433000	60324000	76674000	92180000	90960000	91892000	126530000	99631000	121490000	139590000	98384000	1043088000		54592000	55145000	68529000	76328000	75734000	86987000	97944000	82440000	162030000	192960000	87045000	1039734000				A0A024RBH2	CKAP4	tr|A0A024RBH2|A0A024RBH2_HUMAN Cytoskeleton-associated protein 4, isoform CRA_c OS=Homo sapiens OX=9606 GN=CKAP4 PE=4 SV=1;sp|Q07065|CKAP4_HUMAN Cytoskeleton-associated protein 4 OS=Homo sapiens OX=9606 GN=CKAP4 PE=1 SV=2;tr|B3KVX6|B3KVX6_HUMAN cDNA FLJ416	25.4372	25.8462	26.1922	26.458	26.4387	26.4534	26.9149	26.5701	26.8563	27.0566	26.5519	A0A024RBH2		25.7022	25.7167	26.0302
A0A024RBK4	TRAFD1	tr|A0A024RBK4|A0A024RBK4_HUMAN TRAF-type zinc finger domain containing 1, isoform CRA_a OS=Homo sapiens OX=9606 GN=TRAFD1 PE=4 SV=1;sp|O14545|TRAD1_HUMAN TRAF-type zinc finger domain-containing protein 1 OS=Homo sapiens OX=9606 GN=TRAFD1 PE=1 SV=1;tr|S4R2Z	90123	104530	105840	90074	85227	113070	71093	123920	146720	151650	124590	1206837		640990	646530	481210	498360	492670	557810	769890	556430	607570	613790	679010	6544260				A0A024RBK4	TRAFD1	tr|A0A024RBK4|A0A024RBK4_HUMAN TRAF-type zinc finger domain containing 1, isoform CRA_a OS=Homo sapiens OX=9606 GN=TRAFD1 PE=4 SV=1;sp|O14545|TRAD1_HUMAN TRAF-type zinc finger domain-containing protein 1 OS=Homo sapiens OX=9606 GN=TRAFD1 PE=1 SV=1;tr|S4R2Z	16.4596	16.6736	16.6915	16.4588	16.379	16.7869	16.1174	16.9191	17.1627	17.2104	16.9268	A0A024RBK4		19.2899	19.3024	18.8763
A0A024RBL2	SDSL	tr|A0A024RBL2|A0A024RBL2_HUMAN Serine dehydratase-like, isoform CRA_a OS=Homo sapiens OX=9606 GN=SDSL PE=4 SV=1;sp|Q96GA7|SDSL_HUMAN Serine dehydratase-like OS=Homo sapiens OX=9606 GN=SDSL PE=1 SV=1;tr|F8VYZ3|F8VYZ3_HUMAN Serine dehydratase-like (Fragment)	29161	30173	42762	36414	27756	48695	33704	33105	35588	31626	38152	387136		41650	50163	48279	44137	34833	57940	55465	47367	46442	49795	45289	521360				A0A024RBL2	SDSL	tr|A0A024RBL2|A0A024RBL2_HUMAN Serine dehydratase-like, isoform CRA_a OS=Homo sapiens OX=9606 GN=SDSL PE=4 SV=1;sp|Q96GA7|SDSL_HUMAN Serine dehydratase-like OS=Homo sapiens OX=9606 GN=SDSL PE=1 SV=1;tr|F8VYZ3|F8VYZ3_HUMAN Serine dehydratase-like (Fragment)	14.8318	14.881	15.384	15.1522	14.7605	15.5715	15.0406	15.0148	15.1191	14.9488	15.2195	A0A024RBL2		15.346	15.6143	15.5591
A0A024RBL4	RBM19	tr|A0A024RBL4|A0A024RBL4_HUMAN RNA binding motif protein 19, isoform CRA_a OS=Homo sapiens OX=9606 GN=RBM19 PE=4 SV=1	47553	64104	39418	95258	76418	35867	61991	48069	42936	47522	13593	572729		0	0	0	0	0	0	0	0	0	0	0	0				A0A024RBL4	RBM19	tr|A0A024RBL4|A0A024RBL4_HUMAN RNA binding motif protein 19, isoform CRA_a OS=Homo sapiens OX=9606 GN=RBM19 PE=4 SV=1	15.5372	15.9681	15.2666	16.5396	16.2216	15.1304	15.9198	15.5528	15.3899	15.5363	13.7306	A0A024RBL4		14.186	15.3123	15.1668
A0A024RBM3	USP30	tr|A0A024RBM3|A0A024RBM3_HUMAN Ubiquitin specific peptidase 30, isoform CRA_a OS=Homo sapiens OX=9606 GN=USP30 PE=3 SV=1;sp|Q70CQ3|UBP30_HUMAN Ubiquitin carboxyl-terminal hydrolase 30 OS=Homo sapiens OX=9606 GN=USP30 PE=1 SV=1;tr|B3KUS5|B3KUS5_HUMAN Ubiqui	275150	327900	297640	396280	328520	396500	193240	232870	271920	282700	301290	3304010		261960	266910	239130	254150	300590	300220	332440	223770	283250	357590	286390	3106400				A0A024RBM3	USP30	tr|A0A024RBM3|A0A024RBM3_HUMAN Ubiquitin specific peptidase 30, isoform CRA_a OS=Homo sapiens OX=9606 GN=USP30 PE=3 SV=1;sp|Q70CQ3|UBP30_HUMAN Ubiquitin carboxyl-terminal hydrolase 30 OS=Homo sapiens OX=9606 GN=USP30 PE=1 SV=1;tr|B3KUS5|B3KUS5_HUMAN Ubiqui	18.0699	18.3229	18.1832	18.5962	18.3256	18.597	17.56	17.8292	18.0528	18.1089	18.2008	A0A024RBM3		17.999	18.026	17.8674
A0A024RBM9	TCHP	tr|A0A024RBM9|A0A024RBM9_HUMAN Trichoplein, keratin filament binding, isoform CRA_a OS=Homo sapiens OX=9606 GN=TCHP PE=4 SV=1;sp|Q9BT92|TCHP_HUMAN Trichoplein keratin filament-binding protein OS=Homo sapiens OX=9606 GN=TCHP PE=1 SV=1	36933	44490	33932	52719	47913	38472	17134	22265	21747	27107	36986	379698		90253	88137	71235	92511	85801	78867	65946	78055	48537	45975	73336	818653				A0A024RBM9	TCHP	tr|A0A024RBM9|A0A024RBM9_HUMAN Trichoplein, keratin filament binding, isoform CRA_a OS=Homo sapiens OX=9606 GN=TCHP PE=4 SV=1;sp|Q9BT92|TCHP_HUMAN Trichoplein keratin filament-binding protein OS=Homo sapiens OX=9606 GN=TCHP PE=1 SV=1	15.1726	15.4412	15.0504	15.686	15.5481	15.2315	14.0646	14.4425	14.4085	14.7264	15.1747	A0A024RBM9		16.4617	16.4275	16.1203
A0A024RBQ4	TBX3	tr|A0A024RBQ4|A0A024RBQ4_HUMAN T-box 3 (Ulnar mammary syndrome), isoform CRA_a OS=Homo sapiens OX=9606 GN=TBX3 PE=4 SV=1;tr|A0A024RBL6|A0A024RBL6_HUMAN T-box 3 (Ulnar mammary syndrome), isoform CRA_c OS=Homo sapiens OX=9606 GN=TBX3 PE=4 SV=1;sp|O15119|TBX3	1898000	1921400	1952100	2545800	2238500	2580100	1081400	1688400	1318600	1323500	1931800	20479600		6125800	6086700	6422800	6523400	6315200	7427700	4401900	3205000	3117500	3335300	5184200	58145500				A0A024RBQ4	TBX3	tr|A0A024RBQ4|A0A024RBQ4_HUMAN T-box 3 (Ulnar mammary syndrome), isoform CRA_a OS=Homo sapiens OX=9606 GN=TBX3 PE=4 SV=1;tr|A0A024RBL6|A0A024RBL6_HUMAN T-box 3 (Ulnar mammary syndrome), isoform CRA_c OS=Homo sapiens OX=9606 GN=TBX3 PE=4 SV=1;sp|O15119|TBX3	20.856	20.8737	20.8966	21.2797	21.0941	21.299	20.0445	20.6872	20.3306	20.3359	20.8815	A0A024RBQ4		22.5465	22.5372	22.6148
A0A024RBR1	RSN	tr|A0A024RBR1|A0A024RBR1_HUMAN Restin (Reed-Steinberg cell-expressed intermediate filament-associated protein), isoform CRA_b OS=Homo sapiens OX=9606 GN=RSN PE=4 SV=1;sp|P30622|CLIP1_HUMAN CAP-Gly domain-containing linker protein 1 OS=Homo sapiens OX=9606	6126700	5364300	8036500	7077900	5746800	7493400	13490000	11561000	9422100	11027000	8142800	93488500		4547900	4419400	5290700	5166700	4861100	5646200	9091100	6972900	6970600	7019300	5941600	65927500				A0A024RBR1	RSN	tr|A0A024RBR1|A0A024RBR1_HUMAN Restin (Reed-Steinberg cell-expressed intermediate filament-associated protein), isoform CRA_b OS=Homo sapiens OX=9606 GN=RSN PE=4 SV=1;sp|P30622|CLIP1_HUMAN CAP-Gly domain-containing linker protein 1 OS=Homo sapiens OX=9606	22.5467	22.355	22.9381	22.7549	22.4543	22.8372	23.6854	23.4628	23.1676	23.3945	22.9571	A0A024RBR1		22.1168	22.0754	22.335
A0A024RBR3	DENR	tr|A0A024RBR3|A0A024RBR3_HUMAN Density-regulated protein OS=Homo sapiens OX=9606 GN=DENR PE=3 SV=1;sp|O43583|DENR_HUMAN Density-regulated protein OS=Homo sapiens OX=9606 GN=DENR PE=1 SV=2;tr|F8VVL1|F8VVL1_HUMAN Density-regulated protein OS=Homo sapiens OX=	9520300	8568600	8861600	10339000	8379900	9538900	8335400	8982300	8157000	8062200	8876100	97621300		10896000	11042000	9825700	9830400	10328000	11694000	11518000	8514500	7704500	7975800	9958700	109287600				A0A024RBR3	DENR	tr|A0A024RBR3|A0A024RBR3_HUMAN Density-regulated protein OS=Homo sapiens OX=9606 GN=DENR PE=3 SV=1;sp|O43583|DENR_HUMAN Density-regulated protein OS=Homo sapiens OX=9606 GN=DENR PE=1 SV=2;tr|F8VVL1|F8VVL1_HUMAN Density-regulated protein OS=Homo sapiens OX=	23.1826	23.0306	23.0791	23.3016	22.9985	23.1854	22.9908	23.0987	22.9596	22.9427	23.0815	A0A024RBR3		23.3773	23.3965	23.2281
[truncated: 5,319 more rows]
[truncated: 61 more columns]

## Sheet: Significant lists
Table S2. List of Proteins Identified by TMT Mass Spectrometry Across All Samples
													680C91_10 vs DSMO			680C91_20 vs DSMO			BCNU vs DSMO			BCNU plus 680C91_20 vs DSMO			680C91_20 - 680C91_10			BCNU_680C9120 - BCNU
[truncated: 5,789 more rows]

## Sheet: heatmap data
			680C91_10 vs DSMO							680C91_20 vs DSMO						BCNU vs DSMO						BCNU plus 680C91_20 vs DSMO							680C91_20 - 680C91_10							BCNU_680C9120 - BCNU
[truncated: 5,793 more rows]
