# Supplementary material for: Inhibition of tryptophan 2,3-dioxygenase impairs DNA damage tolerance and repair in glioma cells
Source: NAR Cancer. 2021 Apr 9;3(2):zcab014. doi: 10.1093/narcan/zcab014 (PMC8034706; doi:10.1093/narcan/zcab014)
Supplement: zcab014_Supplemental_Files [file zcab014_supplemental_files.zip › Table S3.xlsx]

## Sheet: Eoff_Observation 1_DMSOvs10uM_I
Â© 2000-2019 QIAGEN. All rights reserved.
TABLE S3. IPA comparing proteomic results for T98G cells treated with either DMSO or 10 mM 680C91
Analysis Details for My Projects->Eoff->Eoff_010819_TMT_Volcano_Limma_IPAinput_unadpvalSig_zscore - 2019-12-04 07:34 AM->Observation 1
Workspace	My Projects
Project	Eoff
Analysis	Observation 1
Date	Wed Dec 04 05:36:11 PST 2019
Analysis ID	18598486
Analysis Settings
Cutoff before duplicate resolution	TRUE
Resolve duplicate on	Expression logfoldchange
Color using	Expression logfoldchange
Cutoff for Expression logfoldchange	--
Cutoff for Expression pvalue	0.055
Reference set	Ingenuity Knowledge Base (Genes Only)
Relationship to include	Direct and Indirect
Includes Endogenous Chemicals	Yes
Optional Analyses	My Pathways My List
Filter Summary
Consider only molecules and/or relationships where
(confidence = Experimentally Observed) AND
(mol. types = biologic drug OR canonical pathway OR chemical - endogenous mammalian OR chemical - endogenous non-mammalian OR chemical - kinase inhibitor OR chemical - other OR chemical - protease inhibitor OR chemical drug OR chemical reagent OR chemical toxicant OR complex OR cytokine OR disease OR enzyme OR function OR G-protein coupled receptor OR group OR growth factor OR ion channel OR kina…
Canonical Pathways for My Projects->Eoff->Eoff_010819_TMT_Volcano_Limma_IPAinput_unadpvalSig_zscore - 2019-12-04 07:34 AM->Observation 1
Ingenuity Canonical Pathways	-log(p-value)	zScore	Ratio	Molecules
1D-myo-inositol Hexakisphosphate Biosynthesis II (Mammalian)	0		0.0556	SEC16A
4-1BB Signaling in T Lymphocytes	0		0.0312	ATF2
Activation of IRF by Cytosolic Pattern Recognition Receptors	0		0.0159	ATF2
Acute Phase Response Signaling	0	-0.377964	0.0559	C1R,FN1,HMOX2,MTOR,MYD88,NR3C1,NRAS,RALA,RRAS,RRAS2
Adipogenesis pathway	0		0.0597	ARNTL,ATG5,ATG7,HAT1,KDM1A,SAP130,SIN3B,XBP1
Agranulocyte Adhesion and Diapedesis	0		0.0208	FN1,GNAI1,GNAI2,GNAI3
Allograft Rejection Signaling	0		0.0116	HLA-C
Antioxidant Action of Vitamin C	0	0	0.0374	PLCB3,PLCH1,PLD2,PNPLA8
Apelin Muscle Signaling Pathway	0		0.0526	GNAS
Apelin Pancreas Signaling Pathway	0		0.0227	PRKAR1A
April Mediated Signaling	0		0.0256	NFAT5
Assembly of RNA Polymerase II Complex	0		0.04	TAF4,TAF9B
Atherosclerosis Signaling	0		0.0242	PCYOX1,PNPLA8,TNFRSF12A
Autoimmune Thyroid Disease Signaling	0		0.0204	HLA-C
B Cell Activating Factor Signaling	0		0.0244	NFAT5
B Cell Receptor Signaling	0	-0.707107	0.0432	ATF2,CREB1,MTOR,NFAT5,NRAS,RALA,RRAS,RRAS2
CD28 Signaling in T Helper Cells	0		0.00833	NFAT5
Calcium Signaling	0	1.13389	0.0583	ASPH,ATF2,ATP2A2,ATP2B1,ATP2B4,ATP2C1,CALR,CREB1,MCU,NFAT5,PRKAR1A,TPM1
Calcium-induced T Lymphocyte Apoptosis	0		0.0455	ATP2A2,CAPN2,PRKCA
Cardiac Hypertrophy Signaling (Enhanced)	0	1.4	0.0514	AKAP13,ATF2,ATP2A2,EIF2B2,EIF2B3,EIF2B4,EIF2B5,GNAI1,GNAI2,GNAI3,GNAS,HSPB1,MAP3K20,MTOR,NFAT5,NRAS,PDE12,PLCB3,PLCH1,PRKAR1A,PRKCA,RALA,RPS6,RRAS,RRAS2
Cardiomyocyte Differentiation via BMP Receptors	0		0.05	ATF2
Cdc42 Signaling	0	0	0.0479	ATF2,CLIP1,HLA-C,IQGAP1,MYLK,PPP1R12B,RALA,RASA1
Cell Cycle Control of Chromosomal Replication	0		0.0357	MCM2,MCM6
Cell Cycle: G1/S Checkpoint Regulation	0	1	0.0597	ATM,MAX,RBL1,RPL11
Cellular Effects of Sildenafil (Viagra)	0		0.0534	GNAS,MYLK,PABPC4,PLCB3,PLCH1,PPP1R12B,PRKAR1A
Chronic Myeloid Leukemia Signaling	0		0.0485	NRAS,RALA,RBL1,RRAS,RRAS2
Colorectal Cancer Metastasis Signaling	0	-0.333333	0.0514	EGFR,GNAS,GNB2,GNG12,LRP1,NRAS,PRKAR1A,RAC3,RALA,RHOQ,RHOT1,RRAS,RRAS2
Communication between Innate and Adaptive Immune Cells	0		0.0104	HLA-C
Complement System	0		0.0541	C1R,CD55
Crosstalk between Dendritic Cells and Natural Killer Cells	0		0.0112	HLA-C
Cyclins and Cell Cycle Regulation	0		0.0123	ATM
Cytotoxic T Lymphocyte-mediated Apoptosis of Target Cells	0		0.0294	HLA-C
D-myo-inositol (1,3,4)-trisphosphate Biosynthesis	0		0.0556	SEC16A
DNA damage-induced 14-3-3Ïƒ Signaling	0		0.0526	ATM
Death Receptor Signaling	0		0.022	DIABLO,HSPB1
Dendritic Cell Maturation	0	0	0.0328	ATF2,CREB1,HLA-C,MYD88,PLCB3,PLCH1
Dermatan Sulfate Biosynthesis (Late Stages)	0		0.0435	HS2ST1,SULT1A1
Dermatan Sulfate Degradation (Metazoa)	0		0.0588	GM2A
Eicosanoid Signaling	0		0.0469	AKR1C3,PNPLA8,TBXAS1
Ephrin A Signaling	0		0.0213	EPHA2
Estrogen-mediated S-phase Entry	0		0.0385	RBL1
FGF Signaling	0		0.0357	ATF2,CREB1,PRKCA
FXR/RXR Activation	0		0.0238	FASN,PCK2,PCYOX1
Factors Promoting Cardiogenesis in Vertebrates	0		0.043	ATF2,DKK1,LRP1,PRKCA
Fc Epsilon RI Signaling	0	0	0.0513	NRAS,PRKCA,RAC3,RALA,RRAS,RRAS2
FcÎ³RIIB Signaling in B Lymphocytes	0	-1	0.0533	NRAS,RALA,RRAS,RRAS2
GABA Receptor Signaling	0		0.0211	ALDH9A1,GNAS
GADD45 Signaling	0		0.0526	ATM
GP6 Signaling Pathway	0		0.0084	PRKCA
Glutamate Receptor Signaling	0		0.0175	SLC38A1
Graft-versus-Host Disease Signaling	0		0.0208	HLA-C
Granulocyte Adhesion and Diapedesis	0		0.0223	GNAI1,GNAI2,GNAI3,THY1
Growth Hormone Signaling	0		0.0141	PRKCA
Gustation Pathway	0		0.0196	PANX1,PDE12,PRKAR1A
GÎ±12/13 Signaling	0	-1.34164	0.0385	NRAS,RALA,RASA1,RRAS,RRAS2
HIPPO signaling	0		0.0471	PPP1CC,PPP1R10,TEAD1,YWHAZ
HMGB1 Signaling	0	-0.377964	0.0485	HAT1,NRAS,RAC3,RALA,RHOQ,RHOT1,RRAS,RRAS2
HOTAIR Regulatory Pathway	0	-0.447214	0.0314	ATG7,BRD4,KDM1A,LAMTOR5,RCOR1
Heparan Sulfate Biosynthesis	0	2	0.0482	AARS,GLCE,HS2ST1,SULT1A1
Heparan Sulfate Biosynthesis (Late Stages)	0	2	0.0526	AARS,GLCE,HS2ST1,SULT1A1
Hepatic Cholestasis	0		0.0163	MYD88,PRKAR1A,PRKCA
Hepatic Fibrosis / Hepatic Stellate Cell Activation	0		0.0108	EGFR,FN1
Human Embryonic Stem Cell Pluripotency	0		0.00741	GNAS
IL-12 Signaling and Production in Macrophages	0		0.0303	MYD88,PCYOX1,PRKCA,RAB7A
IL-15 Production	0		0.0248	EGFR,EPHA2,YES1
IL-17A Signaling in Gastric Cells	0		0.04	EGFR
IL-6 Signaling	0	-0.447214	0.04	HSPB1,NRAS,RALA,RRAS,RRAS2
Induction of Apoptosis by HIV1	0		0.0492	DIABLO,SLC25A5,SLC25A6
Inhibition of Angiogenesis by TSP1	0		0.0294	THBS1
Inhibition of Matrix Metalloproteases	0		0.0256	LRP1
Interferon Signaling	0		0.0556	PSMB8,TAP1
LXR/RXR Activation	0		0.0248	ACACA,FASN,PCYOX1
Leptin Signaling in Obesity	0		0.0405	PLCB3,PLCH1,PRKAR1A
Leukocyte Extravasation Signaling	0	-0.377964	0.0354	AFDN,GNAI1,GNAI2,GNAI3,PRKCA,THY1,VASP
Lymphotoxin Î² Receptor Signaling	0		0.0189	DIABLO
MIF-mediated Glucocorticoid Regulation	0		0.0294	NR3C1
Maturity Onset Diabetes of Young (MODY) Signaling	0		0.0476	GAPDH
Melatonin Degradation I	0		0.05	CYP2S1,POR,SULT1A1
Mouse Embryonic Stem Cell Pluripotency	0	-1	0.0388	NRAS,RALA,RRAS,RRAS2
NAD Salvage Pathway II	0		0.0385	NT5C3A
NF-ÎºB Activation by Viruses	0	-0.447214	0.061	NRAS,PRKCA,RALA,RRAS,RRAS2
NF-ÎºB Signaling	0	0.377964	0.0391	EGFR,IGF2R,MYD88,NRAS,RALA,RRAS,RRAS2
NGF Signaling	0	-1.63299	0.0526	ATF2,CREB1,NRAS,RALA,RRAS,RRAS2
Natural Killer Cell Signaling	0		0.0504	NRAS,PRKCA,RAC3,RALA,RRAS,RRAS2
Netrin Signaling	0		0.0462	NFAT5,PRKAR1A,RAC3
Neuroinflammation Signaling Pathway	0	0.707107	0.0267	ATF2,BIRC6,CALB2,CREB1,HLA-C,MYD88,NCSTN,NFAT5
Neuropathic Pain Signaling In Dorsal Horn Neurons	0	0.447214	0.0495	CREB1,PLCB3,PLCH1,PRKAR1A,PRKCA
Neuroprotective Role of THOP1 in Alzheimer's Disease	0		0.0345	C1R,CREB1,HLA-C,PRKAR1A
Nicotine Degradation II	0		0.0308	CYP2S1,POR
Nicotine Degradation III	0		0.0357	CYP2S1,POR
Notch Signaling	0		0.0263	NCSTN
Nur77 Signaling in T Lymphocytes	0		0.0169	SIN3B
OX40 Signaling Pathway	0		0.0111	HLA-C
Osteoarthritis Pathway	0	1.41421	0.0469	ANXA5,ATF2,CASP4,CREB1,DKK1,FN1,LRP1,MTOR,NAMPT,S100A9
Ovarian Cancer Signaling	0	0.377964	0.0504	EGFR,MTOR,NRAS,PRKAR1A,RALA,RRAS,RRAS2
PAK Signaling	0	-0.447214	0.0515	MYLK,NRAS,RALA,RRAS,RRAS2
PCP pathway	0		0.0328	ATF2,VANGL1
PD-1, PD-L1 cancer immunotherapy pathway	0		0.0189	HLA-C,PDCD4
PEDF Signaling	0	-1.34164	0.061	NRAS,RALA,RRAS,RRAS2,WASF2
PKCÎ¸ Signaling in T Lymphocytes	0	0	0.0387	NFAT5,NRAS,RAC3,RALA,RRAS,RRAS2
Pancreatic Adenocarcinoma Signaling	0		0.0275	EGFR,PLD2,RALA
Phagosome Formation	0		0.056	FN1,PLCB3,PLCH1,PRKCA,RAC3,RHOQ,RHOT1
Phototransduction Pathway	0		0.0189	PRKAR1A
Primary Immunodeficiency Signaling	0		0.06	RFX5,TAP1,TAP2
Production of Nitric Oxide and Reactive Oxygen Species in Macrophages	0	1.13389	0.0426	CAT,PCYOX1,PPP1CC,PPP1R10,PRKCA,RAC3,RHOQ,RHOT1
Purine Nucleotides Degradation II (Aerobic)	0		0.0556	NT5C3A
Pyridoxal 5'-phosphate Salvage Pathway	0		0.0308	ADPGK,PDXK
Pyrimidine Deoxyribonucleotides De Novo Biosynthesis I	0		0.0455	DTYMK
Pyrimidine Ribonucleotides De Novo Biosynthesis	0		0.0227	CAD
RANK Signaling in Osteoclasts	0		0.0114	GSN
Reelin Signaling in Neurons	0		0.0256	ARHGEF10,YES1
Regulation of IL-2 Expression in Activated and Anergic T Lymphocytes	0		0.0562	NFAT5,NRAS,RALA,RRAS,RRAS2
Regulation of the Epithelial-Mesenchymal Transition Pathway	0		0.0311	EGFR,NCSTN,NRAS,RALA,RRAS,RRAS2
Renin-Angiotensin Signaling	0	-0.377964	0.0593	ATF2,NRAS,PRKAR1A,PRKCA,RALA,RRAS,RRAS2
Retinoate Biosynthesis I	0		0.0588	AKR1C3,RDH11
Retinoic acid Mediated Apoptosis Signaling	0		0.0167	DAP3
RhoA Signaling	0	-0.816497	0.0488	KTN1,MYLK,PPP1R12B,SEPT3,SEPT4,SEPT7
Role of CHK Proteins in Cell Cycle Checkpoint Control	0		0.0526	ATM,TLK1,TLK2
Role of IL-17A in Arthritis	0		0.0185	ATF2
Role of IL-17F in Allergic Inflammatory Airway Diseases	0		0.0444	ATF2,CREB1
Role of JAK1 and JAK3 in Î³c Cytokine Signaling	0		0.058	NRAS,RALA,RRAS,RRAS2
Role of JAK2 in Hormone-like Cytokine Signaling	0		0.0294	PTPN1
Role of Macrophages, Fibroblasts and Endothelial Cells in Rheumatoid Arthritis	0		0.0481	ATF2,CREB1,DKK1,FN1,GNAO1,LRP1,MYD88,NFAT5,NRAS,PLCB3,PLCH1,PRKCA,RALA,RRAS,RRAS2
Role of NANOG in Mammalian Embryonic Stem Cell Pluripotency	0	-1	0.0336	NRAS,RALA,RRAS,RRAS2
Role of Oct4 in Mammalian Embryonic Stem Cell Pluripotency	0		0.0435	NR2F1,PHB
Role of Osteoblasts, Osteoclasts and Chondrocytes in Rheumatoid Arthritis	0		0.0182	DKK1,GSN,LRP1,NFAT5
Role of PI3K/AKT Signaling in the Pathogenesis of Influenza	0		0.0469	GNAI1,GNAI2,GNAI3
Role of PKR in Interferon Induction and Antiviral Response	0		0.0244	ATF2
Role of Pattern Recognition Receptors in Recognition of Bacteria and Viruses	0		0.0195	CREB1,MYD88,PRKCA
Role of Wnt/GSK-3Î² Signaling in the Pathogenesis of Influenza	0		0.0128	CSNK1G3
SPINK1 Pancreatic Cancer Pathway	0		0.0167	CTSB
STAT3 Pathway	0	0.377964	0.0519	EGFR,IGF2R,MAP3K20,NRAS,RALA,RRAS,RRAS2
Salvage Pathways of Pyrimidine Ribonucleotides	0		0.0206	ADPGK,PYCR3
Semaphorin Signaling in Neurons	0		0.05	RAC3,RHOQ,RHOT1
Serotonin Receptor Signaling	0		0.0233	QDPR
Small Cell Lung Cancer Signaling	0		0.0141	MAX
Sonic Hedgehog Signaling	0		0.0333	PRKAR1A
Sperm Motility	0	0.816497	0.0407	EGFR,EPHA2,GNAS,PLCB3,PLCH1,PNPLA8,PRKAR1A,PRKCA,YES1
Superpathway of Geranylgeranyldiphosphate Biosynthesis I (via Mevalonate)	0		0.0588	GGPS1
Superpathway of Melatonin Degradation	0		0.0462	CYP2S1,POR,SULT1A1
Systemic Lupus Erythematosus In B Cell Signaling Pathway	0	0.632456	0.0364	MTOR,MYD88,NFAT5,NRAS,PRKCA,RAC3,RALA,RRAS,RRAS2,YES1
Systemic Lupus Erythematosus In T Cell Signaling Pathway	0	0.229416	0.0569	ATF2,CASP4,CREB1,GNAI1,GNAI2,GNAI3,HLA-C,MLST8,MTOR,NRAS,RAC3,RALA,RHOQ,RHOT1,RPTOR,RRAS,RRAS2,STIM1,YES1
Systemic Lupus Erythematosus Signaling	0		0.0304	HLA-C,MTOR,NFAT5,NRAS,RALA,RRAS,RRAS2
T Cell Exhaustion Signaling Pathway	0		0.0457	FOXP1,HLA-C,MTOR,NFAT5,NRAS,RALA,RRAS,RRAS2
T Cell Receptor Signaling	0		0.0571	NFAT5,NRAS,RALA,RASA1,RRAS,RRAS2
TGF-Î² Signaling	0	-1	0.0417	NRAS,RALA,RRAS,RRAS2
TREM1 Signaling	0		0.0133	MYD88
TWEAK Signaling	0		0.0286	TNFRSF12A
Th1 Pathway	0		0.0164	NCSTN,NFIL3
Th1 and Th2 Activation Pathway	0		0.0174	CHD4,NCSTN,NFIL3
Th2 Pathway	0		0.0146	CHD4,NCSTN
Thyroid Hormone Metabolism II (via Conjugation and/or Degradation)	0		0.0263	SULT1A1
Toll-like Receptor Signaling	0		0.0132	MYD88
Transcriptional Regulatory Network in Embryonic Stem Cells	0		0.0185	TRIM24
Triacylglycerol Degradation	0		0.0192	AARS
Type I Diabetes Mellitus Signaling	0		0.018	HLA-C,MYD88
Type II Diabetes Mellitus Signaling	0		0.0423	ACSL1,ACSL3,ACSL4,MTOR,PKM,PRKCA
UVB-Induced MAPK Signaling	0		0.0577	EGFR,MTOR,PRKCA
VDR/RXR Activation	0		0.0256	HSD17B2,PRKCA
VEGF Family Ligand-Receptor Interactions	0	-0.447214	0.0595	NRAS,PRKCA,RALA,RRAS,RRAS2
White Adipose Tissue Browning Pathway	0	0	0.0465	ATF2,CREB1,GNAS,LDHA,LDHB,PRKAR1A
Wnt/Î²-catenin Signaling	0		0.0289	CSNK1G3,DKK1,GNAO1,ILK,LRP1
cAMP-mediated signaling	0	-1.89737	0.0529	AKAP13,ATF2,CREB1,GNAI1,GNAI2,GNAI3,GNAO1,GNAS,LAMTOR3,PDE12,PRKAR1A,RGS10
iCOS-iCOSL Signaling in T Helper Cells	0		0.00901	NFAT5
iNOS Signaling	0		0.0222	MYD88
p38 MAPK Signaling	0	-1	0.0339	ATF2,CREB1,HSPB1,MAX
p53 Signaling	0		0.0306	ATM,ST13,THBS1
tRNA Splicing	0		0.0238	PDE12
Chondroitin Sulfate Degradation (Metazoa)	0.197		0.0625	GM2A
Granzyme B Signaling	0.197		0.0625	NUMA1
Parkinson's Signaling	0.197		0.0625	UCHL1
Adenosine Nucleotides Degradation II	0.213		0.0667	NT5C3A
Choline Biosynthesis III	0.213		0.0667	PLD2
Histidine Degradation VI	0.213		0.0667	CYP4F11
Androgen Biosynthesis	0.232		0.0714	AKR1C3
DNA Double-Strand Break Repair by Homologous Recombination	0.232		0.0714	ATM
Glutaryl-CoA Degradation	0.232		0.0714	HSD17B10
NAD biosynthesis II (from tryptophan)	0.232		0.0714	KYNU
Cell Cycle: G2/M DNA Damage Checkpoint Regulation	0.234		0.0612	ATM,TRIP12,YWHAZ
Chondroitin Sulfate Biosynthesis (Late Stages)	0.245		0.0625	CSGALNACT2,HS2ST1,SULT1A1
ErbB2-ErbB3 Signaling	0.246	-1	0.0615	NRAS,RALA,RRAS,RRAS2
PXR/RXR Activation	0.246		0.0615	ALDH3A2,NR3C1,PCK2,PRKAR1A
Assembly of RNA Polymerase III Complex	0.252		0.0769	BRF1
Pregnenolone Biosynthesis	0.252		0.0769	CYP4F11
Role of IL-17A in Psoriasis	0.252		0.0769	S100A9
Urate Biosynthesis/Inosine 5'-phosphate Degradation	0.252		0.0769	NT5C3A
Acetone Degradation I (to Methylglyoxal)	0.256		0.0667	CYP2S1,POR
Bladder Cancer Signaling	0.261	-1	0.0619	EGFR,NRAS,RALA,RRAS,RRAS2,THBS1
IL-17 Signaling	0.263		0.0625	ATF2,NRAS,RALA,RRAS,RRAS2
Renal Cell Carcinoma Signaling	0.263	-1	0.0625	FH,NRAS,RALA,RRAS,RRAS2
IL-3 Signaling	0.272	-0.447214	0.0633	NRAS,PRKCA,RALA,RRAS,RRAS2
Guanosine Nucleotides Degradation III	0.275		0.0833	NT5C3A
Endocannabinoid Neuronal Synapse Pathway	0.278	-2.12132	0.0625	GNAI1,GNAI2,GNAI3,GNAO1,NDUFS2,PLCB3,PLCH1,PRKAR1A
HGF Signaling	0.282	-1.13389	0.0631	ATF2,DOCK1,NRAS,PRKCA,RALA,RRAS,RRAS2
Rac Signaling	0.282	-1.13389	0.0631	CYFIP1,IQGAP1,NCKAP1,NRAS,RALA,RRAS,RRAS2
IL-2 Signaling	0.286	-1	0.0656	NRAS,RALA,RRAS,RRAS2
Phospholipases	0.286	0	0.0656	PLCB3,PLCH1,PLD2,PNPLA8
Dopamine Receptor Signaling	0.291		0.0649	COMT,PPP1CC,PPP1R10,PRKAR1A,QDPR
eNOS Signaling	0.292	-0.816497	0.0629	DNM2,GNAS,HSP90AA1,HSP90AB1,HSP90B1,HSPA4,HSPA9,PRKAR1A,PRKCA,SLC7A1
ILK Signaling	0.298	-0.904534	0.0628	ATF2,CREB1,DOCK1,FERMT2,FN1,ILK,MTOR,PARVA,RAC3,RHOQ,RHOT1,RSU1
Paxillin Signaling	0.299	-1.13389	0.0642	ARF1,DOCK1,NRAS,PARVA,RALA,RRAS,RRAS2
Erythropoietin Signaling	0.301		0.0658	NRAS,PRKCA,RALA,RRAS,RRAS2
GÎ±q Signaling	0.306	-1.13389	0.0637	GNAS,GNB2,GNG12,GYS1,PLCB3,PLD2,PRKCA,RAC3,RHOQ,RHOT1
Dermatan Sulfate Biosynthesis	0.309	2	0.0678	CHPF2,CSGALNACT2,HS2ST1,SULT1A1
Cardiac Î²-adrenergic Signaling	0.312	1.63299	0.0643	AKAP13,ATP2A2,GNAS,GNB2,GNG12,PDE12,PPP1CC,PPP1R10,PRKAR1A
Angiopoietin Signaling	0.312	-1.34164	0.0667	NRAS,RALA,RASA1,RRAS,RRAS2
Th17 Activation Pathway	0.314	0	0.0659	HSP90AA1,HSP90AB1,HSP90B1,MTOR,MYD88,NFAT5
Retinol Biosynthesis	0.32		0.0714	AKR1C3,ESD,RDH11
Antiproliferative Role of TOB in T Cell Signaling	0.321		0.0769	PABPC1,PABPC4
Lipid Antigen Presentation by CD1	0.321		0.0769	CALR,CANX
3-phosphoinositide Degradation	0.321	1.89737	0.0645	ATP1A1,NUDT2,PGAM5,PPP1CC,PPP1R12C,PPP4C,PTPN1,PTPN23,RASA1,SACM1L
Cancer Drug Resistance By Drug Efflux	0.321		0.069	NRAS,RALA,RRAS,RRAS2
PI3K Signaling in B Lymphocytes	0.327	-1	0.0652	ATF2,CREB1,NFAT5,NRAS,PLCB3,PLCH1,RALA,RRAS,RRAS2
Ketogenesis	0.33		0.1	BDH1
CTLA4 Signaling in Cytotoxic T Lymphocytes	0.334		0.0674	AP1G1,AP1M1,AP1S2,CLTA,CLTB,HLA-C
Bupropion Degradation	0.34		0.08	CYP2S1,POR
Ceramide Signaling	0.344	0	0.0682	CTSD,DIABLO,NRAS,RALA,RRAS,RRAS2
Chondroitin Sulfate Biosynthesis	0.347	2	0.0714	CHPF2,CSGALNACT2,HS2ST1,SULT1A1
Molecular Mechanisms of Cancer	0.353		0.0638	ARHGEF10,ATM,DIABLO,GNAI1,GNAI2,GNAI3,GNAO1,GNAS,HAT1,LAMTOR3,LRP1,MAX,NCSTN,NRAS,PLCB3,PRKAR1A,PRKCA,RAC3,RALA,RASA1,RBL1,RHOQ,RHOT1,RRAS,RRAS2
IL-15 Signaling	0.357		0.0704	NRAS,RAC3,RALA,RRAS,RRAS2
Role of NFAT in Cardiac Hypertrophy	0.36	0.57735	0.0654	GNAI1,GNAI2,GNAI3,GNAS,GNB2,GNG12,NRAS,PLCB3,PLCH1,PRKAR1A,PRKCA,RALA,RRAS,RRAS2
Tumoricidal Function of Hepatic Natural Killer Cells	0.36		0.0833	AIFM1,M6PR
EGF Signaling	0.36	1	0.0727	EGFR,MTOR,PRKCA,RASA1
Folate Transformations I	0.363		0.111	MTHFD1
Leucine Degradation I	0.363		0.111	MCCC2
PDGF Signaling	0.366	-0.816497	0.0698	NRAS,PRKCA,RALA,RASA1,RRAS,RRAS2
Adrenomedullin signaling pathway	0.367	-1	0.066	CTH,GNAS,MAX,MYLK,NRAS,PLCB3,PLCH1,PRKAR1A,RALA,RRAS,RRAS2,SLC39A7,SMARCC2
3-phosphoinositide Biosynthesis	0.368	2.11058	0.0667	ATP1A1,CDIPT,NUDT2,PGAM5,PPP1CC,PPP1R12C,PPP4C,PTPN1,PTPN23,RASA1,SACM1L
Glioblastoma Multiforme Signaling	0.368	0	0.0667	EGFR,MTOR,NRAS,PLCB3,PLCH1,RAC3,RALA,RHOQ,RHOT1,RRAS,RRAS2
GM-CSF Signaling	0.369	-0.447214	0.0714	NRAS,RACK1,RALA,RRAS,RRAS2
SPINK1 General Cancer Pathway	0.382	-0.447214	0.0725	EGFR,NRAS,RALA,RRAS,RRAS2
HER-2 Signaling in Breast Cancer	0.389		0.0714	EGFR,NRAS,PRKCA,RALA,RRAS,RRAS2
Nitric Oxide Signaling in the Cardiovascular System	0.395	1.63299	0.0707	ATP2A2,HSP90AA1,HSP90AB1,HSP90B1,PRKAR1A,PRKCA,SLC7A1
Histidine Degradation III	0.402		0.125	MTHFD1
Sphingosine and Sphingosine-1-phosphate Metabolism	0.402		0.125	ASAH1
Superoxide Radicals Degradation	0.402		0.125	CAT
G-Protein Coupled Receptor Signaling	0.406		0.0664	ATF2,CREB1,GNAI1,GNAI2,GNAI3,GNAO1,GNAS,LAMTOR3,NRAS,PDE12,PLCB3,PRKAR1A,PRKCA,RALA,RASA1,RGS10,RRAS,RRAS2
Tryptophan Degradation III (Eukaryotic)	0.406		0.0909	HSD17B10,KYNU
Serotonin Degradation	0.408	2.23607	0.0746	ADH5,ALDH3A1,ALDH3A2,ALDH9A1,SULT1A1
HIF1Î± Signaling	0.412		0.0708	COPS5,HSP90AA1,LDHA,LDHB,NRAS,RALA,RRAS,RRAS2
ATM Signaling	0.418	0.816497	0.0722	ATF2,ATM,CBX1,CREB1,PPP1CC,TLK1,TLK2
Thyroid Cancer Signaling	0.42		0.0784	NRAS,RALA,RRAS,RRAS2
Mitotic Roles of Polo-Like Kinase	0.422		0.0758	CAPN1,CDC27,HSP90AA1,HSP90AB1,HSP90B1
Prolactin Signaling	0.425	-0.447214	0.0741	NR3C1,NRAS,PRKCA,RALA,RRAS,RRAS2
Melanoma Signaling	0.437	-1	0.08	NRAS,RALA,RRAS,RRAS2
Myc Mediated Apoptosis Signaling	0.437		0.0769	NRAS,RALA,RRAS,RRAS2,YWHAZ
PTEN Signaling	0.438	0	0.0714	EGFR,IGF2R,ILK,NRAS,RAC3,RALA,RRAS,RRAS2,SIRT6
JAK/Stat Signaling	0.439	-0.816497	0.075	MTOR,NRAS,PTPN1,RALA,RRAS,RRAS2
Actin Cytoskeleton Signaling	0.44	-2.3094	0.0685	CYFIP1,DOCK1,FN1,GNG12,GSN,IQGAP1,MYLK,NCKAP1,NRAS,PPP1R12B,RAC3,RALA,RRAS,RRAS2,WASF2
D-myo-inositol (1,4,5,6)-Tetrakisphosphate Biosynthesis	0.442	1.89737	0.0709	ATP1A1,NUDT2,PGAM5,PPP1CC,PPP1R12C,PPP4C,PTPN1,PTPN23,RASA1,SACM1L
D-myo-inositol (3,4,5,6)-tetrakisphosphate Biosynthesis	0.442	1.89737	0.0709	ATP1A1,NUDT2,PGAM5,PPP1CC,PPP1R12C,PPP4C,PTPN1,PTPN23,RASA1,SACM1L
Phosphatidylcholine Biosynthesis I	0.447		0.143	CHKA
Tryptophan Degradation to 2-amino-3-carboxymuconate Semialdehyde	0.447		0.143	KYNU
CCR5 Signaling in Macrophages	0.454	-1.34164	0.0745	GNAI1,GNAI2,GNAI3,GNAS,GNB2,GNG12,PRKCA
ErbB Signaling	0.454	0.377964	0.0745	EGFR,MTOR,NRAS,PRKCA,RALA,RRAS,RRAS2
FcÎ³ Receptor-mediated Phagocytosis in Macrophages and Monocytes	0.454	-0.377964	0.0745	DOCK1,PLD2,PRKCA,RAB11B,RAC3,VASP,YES1
Regulation of Actin-based Motility by Rho	0.454	0.816497	0.0745	ARHGDIA,GSN,MYLK,PPP1R12B,RAC3,RHOQ,RHOT1
Granzyme A Signaling	0.458		0.1	ANP32A,HIST1H1E
The Visual Cycle	0.458		0.1	AKR1C3,RDH11
Agrin Interactions at Neuromuscular Junction	0.466	0	0.0769	EGFR,NRAS,RAC3,RALA,RRAS,RRAS2
Thrombopoietin Signaling	0.467	-0.447214	0.0794	NRAS,PRKCA,RALA,RRAS,RRAS2
GÎ±s Signaling	0.48	0	0.0748	ADD1,ADD3,ATF2,CREB1,GNAS,GNB2,GNG12,PRKAR1A
Circadian Rhythm Signaling	0.484		0.0909	ARNTL,ATF2,CREB1
Superpathway of Inositol Phosphate Compounds	0.486	2.13809	0.0707	ATP1A1,CDIPT,NUDT2,PGAM5,PLCB3,PLCH1,PPP1CC,PPP1R12C,PPP4C,PTPN1,PTPN23,RASA1,SACM1L,SEC16A
GDNF Family Ligand-Receptor Interactions	0.495	-1.34164	0.0789	CREB1,NRAS,RALA,RASA1,RRAS,RRAS2
Neurotrophin/TRK Signaling	0.495	-1.63299	0.0789	ATF2,CREB1,NRAS,RALA,RRAS,RRAS2
Adenine and Adenosine Salvage III	0.501		0.167	HPRT1
Arginine Biosynthesis IV	0.501		0.167	OAT
Ceramide Biosynthesis	0.501		0.167	KDSR
Ceramide Degradation	0.501		0.167	ASAH1
Glycerol Degradation I	0.501		0.167	GPD2
Glycine Cleavage Complex	0.501		0.167	DLD
NAD Biosynthesis III	0.501		0.167	NAMPT
Pentose Phosphate Pathway (Non-oxidative Branch)	0.501		0.167	TALDO1
Rapoport-Luebering Glycolytic Shunt	0.501		0.167	PGAM1
Zymosterol Biosynthesis	0.501		0.167	NSDHL
Glutathione-mediated Detoxification	0.507		0.0938	GSTM3,GSTP1,MGST1
Phospholipase C Signaling	0.509	-0.83205	0.07	ARHGEF10,ATF2,CREB1,GNAS,GNB2,GNG12,NFAT5,NRAS,PLCB3,PLD2,PPP1R12B,PRKCA,RAC3,RALA,RHOQ,RHOT1,RRAS,RRAS2
CNTF Signaling	0.516	-0.447214	0.0833	MTOR,NRAS,RALA,RRAS,RRAS2
Endometrial Cancer Signaling	0.516	-1.34164	0.0833	ILK,NRAS,RALA,RRAS,RRAS2
Tec Kinase Signaling	0.519	-0.447214	0.0732	GNAI1,GNAI2,GNAI3,GNAO1,GNAS,GNB2,GNG12,PRKCA,RAC3,RHOQ,RHOT1,YES1
Methylglyoxal Degradation III	0.52		0.111	AKR1C1/AKR1C2,AKR1C3
Non-Small Cell Lung Cancer Signaling	0.541	0	0.0822	EGFR,NRAS,PRKCA,RALA,RRAS,RRAS2
SAPK/JNK Signaling	0.544	-0.707107	0.0784	ATF2,MAP3K20,MINK1,NRAS,RAC3,RALA,RRAS,RRAS2
Folate Polyglutamylation	0.568		0.2	MTHFD1
Glutamate Degradation III (via 4-aminobutyrate)	0.568		0.2	SUCLG2
Lysine Degradation II	0.568		0.2	AASS
Myo-inositol Biosynthesis	0.568		0.2	IMPAD1
Trans, trans-farnesyl Diphosphate Biosynthesis	0.568		0.2	GGPS1
Tyrosine Degradation I	0.568		0.2	FAH
Oncostatin M Signaling	0.572	-1	0.093	NRAS,RALA,RRAS,RRAS2
BMP signaling pathway	0.58	-1.13389	0.0824	ATF2,CREB1,NRAS,PRKAR1A,RALA,RRAS,RRAS2
IL-4 Signaling	0.58		0.0824	MTOR,NFAT5,NR3C1,NRAS,RALA,RRAS,RRAS2
D-myo-inositol-5-phosphate Metabolism	0.608	1.73205	0.0769	ATP1A1,NUDT2,PGAM5,PLCB3,PLCH1,PPP1CC,PPP1R12C,PPP4C,PTPN1,PTPN23,RASA1,SACM1L
GPCR-Mediated Nutrient Sensing in Enteroendocrine Cells	0.609	1	0.0804	GNAI1,GNAI2,GNAI3,GNAS,GNG12,PLCB3,PLCH1,PRKAR1A,PRKCA
FLT3 Signaling in Hematopoietic Progenitor Cells	0.612	-1.13389	0.0843	ATF2,CREB1,MTOR,NRAS,RALA,RRAS,RRAS2
Mechanisms of Viral Exit from Host Cells	0.619		0.0976	CHMP2A,CHMP2B,PDCD6IP,PRKCA
Triacylglycerol Biosynthesis	0.619	2	0.0976	AGPAT3,DGAT1,ELOVL1,MBOAT7
ErbB4 Signaling	0.628	-0.447214	0.0882	NCSTN,NRAS,PRKCA,RALA,RRAS,RRAS2
LPS-stimulated MAPK Signaling	0.629	-1.13389	0.0854	ATF2,CREB1,NRAS,PRKCA,RALA,RRAS,RRAS2
Superpathway of Citrulline Metabolism	0.633		0.133	ALDH18A1,OAT
Acetate Conversion to Acetyl-CoA	0.652		0.25	ACSL1
Arginine Degradation I (Arginase Pathway)	0.652		0.25	OAT
Fatty Acid Î²-oxidation III (Unsaturated, Odd Number)	0.652		0.25	ECI1
Glutathione Redox Reactions II	0.652		0.25	GSR
Heme Degradation	0.652		0.25	HMOX2
L-cysteine Degradation I	0.652		0.25	GOT2
Methylmalonyl Pathway	0.652		0.25	PCCB
PRPP Biosynthesis I	0.652		0.25	PRPS1
Phenylalanine Degradation I (Aerobic)	0.652		0.25	QDPR
Phenylethylamine Degradation I	0.652		0.25	ALDH3A2
Iron homeostasis signaling pathway	0.663		0.0803	ATP6AP1,ATP6V0A1,ATP6V0C,ATP6V0D1,ATP6V1F,ATP6V1H,EGFR,HMOX2,HSPA9,LRP1,PCBP1
Melanocyte Development and Pigmentation Signaling	0.665	-1.41421	0.0851	ATF2,CREB1,GNAS,NRAS,PRKAR1A,RALA,RRAS,RRAS2
CDK5 Signaling	0.668	0.333333	0.0833	CAPN1,GNAS,NRAS,PPP1CC,PPP1R10,PRKAR1A,RALA,RRAS,RRAS2
LPS/IL-1 Mediated Inhibition of RXR Function	0.675	-1	0.0759	ACOX3,ACSL1,ACSL3,ACSL4,ALDH18A1,ALDH3A1,ALDH3A2,ALDH6A1,ALDH9A1,CAT,CPT2,GSTM3,GSTP1,HS2ST1,MGST1,MYD88,SULT1A1
Phenylalanine Degradation IV (Mammalian, via Side Chain)	0.679		0.143	ALDH3A2,GOT2
Telomerase Signaling	0.683	0.707107	0.0841	EGFR,HSP90AA1,HSP90AB1,HSP90B1,NRAS,PTGES3,RALA,RRAS,RRAS2
Clathrin-mediated Endocytosis Signaling	0.692		0.0777	AP1G1,AP1M1,AP1S2,CLTA,CLTB,DNM2,EPN1,HGS,PCYOX1,RAB11B,RAB5A,RAB5B,RAB5C,RAB7A,STAM
ERK/MAPK Signaling	0.692	0.27735	0.0777	ATF2,CREB1,DOCK1,HSPB1,LAMTOR3,NRAS,PPP1CC,PPP1R10,PRKAR1A,PRKCA,RAC3,RALA,RRAS,RRAS2,YWHAZ
Role of MAPK Signaling in the Pathogenesis of Influenza	0.701		0.0897	ATF2,NRAS,PNPLA8,PRKCA,RALA,RRAS,RRAS2
D-myo-inositol (1,4,5)-Trisphosphate Biosynthesis	0.711		0.12	CDIPT,PLCB3,PLCH1
Tryptophan Degradation X (Mammalian, via Tryptamine)	0.711		0.12	ALDH3A1,ALDH3A2,ALDH9A1
Opioid Signaling Pathway	0.713	-2.06474	0.076	ATF2,CLTA,CLTB,CREB1,GNAI1,GNAI2,GNAI3,GNAO1,GNAS,NRAS,PLD2,PRKAR1A,PRKCA,RAC3,RALA,RGS10,RRAS,RRAS2,YES1
Acyl-CoA Hydrolysis	0.729		0.154	ACOT9,PPT1
Bile Acid Biosynthesis, Neutral Pathway	0.729		0.154	AKR1C1/AKR1C2,AKR1C3
IGF-1 Signaling	0.732	-0.816497	0.0865	CCN1,IGFBP7,NRAS,PRKAR1A,RALA,RASA1,RRAS,RRAS2,YWHAZ
PPAR Signaling	0.732	-0.707107	0.0865	AIP,HSP90AA1,HSP90AB1,HSP90B1,NR2F1,NRAS,RALA,RRAS,RRAS2
Macropinocytosis Signaling	0.74	-0.447214	0.0921	NRAS,PRKCA,RAB5A,RALA,RRAS,RRAS2,USP6NL
Sphingosine-1-phosphate Signaling	0.748	-1.41421	0.0855	ASAH1,CASP4,GNAI1,GNAI2,GNAI3,PLCB3,PLCH1,RAC3,RHOQ,RHOT1
NER Pathway	0.749	-2.82843	0.0874	COPS2,COPS3,COPS4,COPS5,COPS6,COPS7B,COPS8,GPS1,LIG4
Wnt/Ca+ pathway	0.752	0	0.0968	ATF2,CREB1,NFAT5,PLCB3,PLCH1,PRKCA
Corticotropin Releasing Hormone Signaling	0.752	-1.66667	0.0828	ATF2,CREB1,CTH,GNAI1,GNAI2,GNAI3,GNAO1,GNAS,PRKAR1A,PRKCA,SLC39A7,SMARCC2
GNRH Signaling	0.76	-1.60357	0.0809	ATF2,CREB1,EGFR,GNAI1,GNAI2,GNAI3,GNAS,NRAS,PLCB3,PRKAR1A,PRKCA,RALA,RRAS,RRAS2
1,25-dihydroxyvitamin D3 Biosynthesis	0.763		0.333	POR
4-aminobutyrate Degradation I	0.763		0.333	SUCLG2
Aspartate Biosynthesis	0.763		0.333	GOT2
Biotin-carboxyl Carrier Protein Assembly	0.763		0.333	ACACA
Coenzyme A Biosynthesis	0.763		0.333	COASY
Geranylgeranyldiphosphate Biosynthesis	0.763		0.333	GGPS1
Glutamate Degradation II	0.763		0.333	GOT2
Glycerol-3-phosphate Shuttle	0.763		0.333	GPD2
L-carnitine Biosynthesis	0.763		0.333	ALDH9A1
N-acetylglucosamine Degradation I	0.763		0.333	GNPDA1
Thyroid Hormone Biosynthesis	0.763		0.333	CTSD
Endothelin-1 Signaling	0.778	-1.29099	0.0806	CASP4,GNAI1,GNAI2,GNAI3,GNAO1,GNAS,NRAS,PLCB3,PLCH1,PLD2,PNPLA8,PRKCA,RALA,RRAS,RRAS2
Glioma Invasiveness Signaling	0.781	-0.816497	0.0946	NRAS,RAC3,RALA,RHOQ,RHOT1,RRAS,RRAS2
Endocannabinoid Cancer Inhibition Pathway	0.781	-1.1547	0.0839	ATF2,CASP4,CREB1,EIF2A,GNAI1,GNAI2,GNAI3,GNAO1,MLST8,MTOR,PRKAR1A,RPTOR
Superpathway of D-myo-inositol (1,4,5)-trisphosphate Metabolism	0.787		0.13	IMPAD1,INPP1,SEC16A
GPCR-Mediated Integration of Enteroendocrine Signaling Exemplified by an L Cell	0.802	1.13389	0.0959	GNAI1,GNAI2,GNAI3,GNAS,PLCB3,PLCH1,PRKAR1A
Apelin Cardiomyocyte Signaling Pathway	0.82	-0.333333	0.0909	ATP2A2,CAT,GNAI1,GNAI2,GNAI3,MYLK,PLCB3,PLCH1,PRKCA
Polyamine Regulation in Colon Cancer	0.829		0.136	MAX,PSME2,PSME4
PFKFB4 Signaling Pathway	0.829	0	0.109	ATF2,CREB1,GNAS,PFKM,PRKAR1A
Role of NFAT in Regulation of the Immune Response	0.844	-2.49615	0.0829	ATF2,CSNK1G3,GNAI1,GNAI2,GNAI3,GNAO1,GNAS,GNB2,GNG12,NFAT5,NRAS,PLCB3,RALA,RRAS,RRAS2
Protein Kinase A Signaling	0.849	2.04124	0.0752	ADD1,ADD3,AKAP13,ATF2,CDC27,CREB1,GNAI1,GNAI2,GNAI3,GNAS,GNB2,GNG12,GYS1,HIST1H1E,KDELR1,MYLK,NFAT5,PDE12,PLCB3,PLCH1,PPP1CC,PPP1R10,PRKAR1A,PRKCA,PTPN1,PTPN23,PTPRG,PYGB,VASP,YWHAZ
Amyotrophic Lateral Sclerosis Signaling	0.858	1	0.0928	CAPN1,CAPN2,CAPN5,CAPNS1,CAT,RAB5A,RAB5B,RAB5C,SSR4
Axonal Guidance Signaling	0.869		0.0741	ADAM9,COPS5,DOCK1,EPHA2,GNAI1,GNAI2,GNAI3,GNAO1,GNAS,GNB2,GNG12,LNPEP,NFAT5,NRAS,PLCB3,PLCH1,PLXND1,PRKAR1A,PRKCA,PSMD14,RAC3,RALA,RASA1,RRAS,RRAS2,RTN4,TUBA1A,TUBA1B,TUBA1C,TUBA4A,TUBB,TUBB2A,TUBB4A,TUBB4B,TUBB8,VASP
Endoplasmic Reticulum Stress Pathway	0.873		0.143	CALR,HSP90B1,XBP1
Putrescine Degradation III	0.873		0.143	ALDH3A1,ALDH3A2,ALDH9A1
Estrogen Receptor Signaling	0.874		0.0876	DDX5,MED18,NR3C1,NRAS,PCK2,PHB2,RALA,RRAS,RRAS2,SMARCA4,TAF4,TAF9B
CREB Signaling in Neurons	0.877	-1.60357	0.0821	ATF2,CREB1,GNAI1,GNAI2,GNAI3,GNAO1,GNAS,GNB2,GNG12,NRAS,PLCB3,PLCH1,PRKAR1A,PRKCA,RALA,RRAS,RRAS2
Androgen Signaling	0.891	0	0.0882	CALR,GNAI1,GNAI2,GNAI3,GNAO1,GNAS,GNB2,GNG12,HSP90AA1,HSPA4,PRKAR1A,PRKCA
Dopamine-DARPP32 Feedback in cAMP Signaling	0.902	0.83205	0.0859	ATF2,ATP2A2,CREB1,CSNK1G3,GNAI1,GNAI2,GNAI3,GNAS,PLCB3,PLCH1,PPP1CC,PPP1R10,PRKAR1A,PRKCA
Relaxin Signaling	0.904		0.0872	CREB1,CTH,GNAI1,GNAI2,GNAI3,GNAO1,GNAS,GNB2,GNG12,PDE12,PRKAR1A,SLC39A7,SMARCC2
Fatty Acid Î±-oxidation	0.921		0.15	ALDH3A1,ALDH3A2,ALDH9A1
Inflammasome pathway	0.921		0.15	CTSB,MYD88,PANX1
Cysteine Biosynthesis/Homocysteine Degradation	0.926		0.5	CTH
Fatty Acid Biosynthesis Initiation II	0.926		0.5	FASN
Guanine and Guanosine Salvage I	0.926		0.5	HPRT1
L-DOPA Degradation	0.926		0.5	COMT
Palmitate Biosynthesis I (Animals)	0.926		0.5	FASN
Putrescine Biosynthesis III	0.926		0.5	AZIN2
S-methyl-5'-thioadenosine Degradation II	0.926		0.5	MTAP
Spermidine Biosynthesis I	0.926		0.5	SRM
Spermine Biosynthesis	0.926		0.5	SMS
UDP-D-xylose and UDP-D-glucuronate Biosynthesis	0.926		0.5	UGDH
Uridine-5'-phosphate Biosynthesis	0.926		0.5	CAD
Î²-alanine Degradation I	0.926		0.5	ALDH6A1
G Protein Signaling Mediated by Tubby	0.927		0.129	GNAS,GNB2,GNG12,PLCB3
Role of Tissue Factor in Cancer	0.933		0.0917	CCN1,EGFR,MTOR,NRAS,P4HB,PDIA6,PRKCA,RALA,RRAS,RRAS2,YES1
Xenobiotic Metabolism Signaling	0.949		0.0801	AIP,ALDH18A1,ALDH3A1,ALDH3A2,ALDH6A1,ALDH9A1,CAT,ESD,GCLC,GSTM3,GSTP1,HS2ST1,HSP90AA1,HSP90AB1,HSP90B1,MGST1,NRAS,PRKCA,PTGES3,RALA,RRAS,RRAS2,SULT1A1
Cholecystokinin/Gastrin-mediated Signaling	0.951	-0.632456	0.0924	ATF2,EGFR,NRAS,PLCB3,PRKCA,RAC3,RALA,RHOQ,RHOT1,RRAS,RRAS2
Synaptic Long Term Depression	0.96	-1.38675	0.0856	CTH,GNAI1,GNAI2,GNAI3,GNAO1,GNAS,NRAS,PLCB3,PLCH1,PNPLA8,PRKCA,RALA,RRAS,RRAS2,SLC39A7,SMARCC2
PI3K/AKT Signaling	0.96	1.1547	0.0909	CDC37,GYS1,HSP90AA1,HSP90AB1,HSP90B1,ILK,MTOR,NRAS,RALA,RRAS,RRAS2,YWHAZ
IL-1 Signaling	0.983		0.0989	GNAI1,GNAI2,GNAI3,GNAO1,GNAS,GNB2,GNG12,MYD88,PRKAR1A
Citrulline Biosynthesis	0.996		0.222	ALDH18A1,OAT
Ketolysis	0.996		0.222	BDH1,OXCT1
Phosphatidylethanolamine Biosynthesis II	0.996		0.222	CHKA,SELENOI
Prostanoid Biosynthesis	0.996		0.222	PTGES3,TBXAS1
Synaptic Long Term Potentiation	1.02	0	0.093	ATF2,CREB1,NRAS,PLCB3,PLCH1,PPP1CC,PPP1R10,PRKAR1A,PRKCA,RALA,RRAS,RRAS2
Acute Myeloid Leukemia Signaling	1.03	-0.447214	0.101	IDH1,IDH2,IDH3B,JUP,MTOR,NRAS,RALA,RRAS,RRAS2
Tight Junction Signaling	1.04		0.0893	AFDN,BET1L,CASK,GOSR1,GOSR2,GPAA1,MYLK,NAPA,NAPG,PRKAR1A,STX16,VAMP2,VAPA,VASP,VTI1A
Glucocorticoid Receptor Signaling	1.05		0.0804	ARID1A,BRD7,CREB1,FKBP4,FKBP5,HSP90AA1,HSP90AB1,HSP90B1,HSPA4,HSPA9,NFAT5,NR3C1,NRAS,PCK2,PTGES3,RALA,RRAS,RRAS2,SMARCA2,SMARCA4,SMARCB1,SMARCC2,SMARCD2,SMARCD3,SMARCE1,TAF4,TAF9B
Amyloid Processing	1.05	0.447214	0.118	CAPN1,CAPN2,CAPN5,CAPNS1,NCSTN,PRKAR1A
UVC-Induced MAPK Signaling	1.05	0	0.118	EGFR,NRAS,PRKCA,RALA,RRAS,RRAS2
RAR Activation	1.06		0.0876	AKR1C3,ARID1A,BRD7,NR2F1,PRKAR1A,PRKCA,RDH11,RPL7A,SMARCA2,SMARCA4,SMARCB1,SMARCC2,SMARCD2,SMARCD3,SMARCE1,TAF4,TRIM24
Ephrin Receptor Signaling	1.07	-2.67261	0.0889	ATF2,CREB1,EPHA2,GNAI1,GNAI2,GNAI3,GNAO1,GNAS,GNB2,GNG12,NRAS,RAC3,RALA,RASA1,RRAS,RRAS2
RhoGDI Signaling	1.07	0.333333	0.0889	ARHGDIA,ARHGEF10,GNAI1,GNAI2,GNAI3,GNAO1,GNAS,GNB2,GNG12,PPP1R12B,PPP1R12C,PRKCA,RAC3,RHOQ,RHOT1,WASF2
VEGF Signaling	1.07	-1.34164	0.1	EIF1AY,EIF2B2,EIF2B3,EIF2B4,EIF2B5,NRAS,PRKCA,RALA,RRAS,RRAS2
Glucose and Glucose-1-phosphate Degradation	1.09		0.25	PGM1,PGM3
D-myo-inositol (1,4,5)-trisphosphate Degradation	1.09		0.176	IMPAD1,INPP1,SEC16A
Histamine Degradation	1.09		0.176	ALDH3A1,ALDH3A2,ALDH9A1
RAN Signaling	1.09		0.176	CSE1L,IPO5,TNPO1
Ubiquinol-10 Biosynthesis (Eukaryotic)	1.09		0.176	BCKDHA,CYP4F11,ECHDC1
GÎ±i Signaling	1.09	-1.89737	0.096	GNAI1,GNAI2,GNAI3,GNAS,GNB2,GNG12,NRAS,PRKAR1A,RALA,RGS10,RRAS,RRAS2
UVA-Induced MAPK Signaling	1.12	0	0.102	ATM,EGFR,MTOR,NRAS,PLCB3,PLCH1,PRKCA,RALA,RRAS,RRAS2
ERK5 Signaling	1.14	-0.707107	0.111	ATF2,CREB1,EGFR,NRAS,RALA,RRAS,RRAS2,YWHAZ
Melatonin Signaling	1.14	-0.707107	0.111	GNAI1,GNAI2,GNAI3,GNAO1,PLCB3,PLCH1,PRKAR1A,PRKCA
TR/RXR Activation	1.15		0.107	ACACA,AKR1C1/AKR1C2,AKR1C3,ENO1,FASN,GPS2,MTOR,NCOA6,PFKP
nNOS Signaling in Neurons	1.18		0.128	CAPN1,CAPN2,CAPN5,CAPNS1,PFKM,PRKCA
FAK Signaling	1.19		0.105	CAPN1,CAPN2,CAPN5,CAPNS1,DOCK1,EGFR,NRAS,RALA,RRAS,RRAS2
Aspartate Degradation II	1.19		0.286	GOT2,MDH1
GDP-glucose Biosynthesis	1.19		0.286	PGM1,PGM3
Superpathway of Serine and Glycine Biosynthesis I	1.19		0.286	PHGDH,PSAT1
Acetyl-CoA Biosynthesis III (from Citrate)	1.21		1	ACLY
Adenine and Adenosine Salvage VI	1.21		1	ADK
D-mannose Degradation	1.21		1	MPI
L-cysteine Degradation II	1.21		1	CTH
Lanosterol Biosynthesis	1.21		1	LSS
Phosphatidylethanolamine Biosynthesis III	1.21		1	PTDSS2
UDP-N-acetyl-D-galactosamine Biosynthesis I	1.21		1	GALE
Noradrenaline and Adrenaline Degradation	1.22	2.23607	0.143	ADH5,ALDH3A1,ALDH3A2,ALDH9A1,COMT
Apelin Adipocyte Signaling Pathway	1.23	-0.333333	0.111	CAT,GNAI1,GNAI2,GNAI3,GPX4,GPX8,GSTP1,MGST1,PRKAR1A
DNA Double-Strand Break Repair by Non-Homologous End Joining	1.3		0.214	ATM,LIG4,XRCC4
Isoleucine Degradation I	1.3		0.214	ACADSB,DLD,HSD17B10
Apelin Endothelial Signaling Pathway	1.31	-1.73205	0.104	GNAI1,GNAI2,GNAI3,GNAO1,GNAS,MTOR,NRAS,PLCB3,PRKCA,RALA,RRAS,RRAS2
Hereditary Breast Cancer Signaling	1.32		0.1	ARID1A,ATM,BRD7,NRAS,RALA,RRAS,RRAS2,SMARCA2,SMARCA4,SMARCB1,SMARCC2,SMARCD2,SMARCD3,SMARCE1
Arginine Degradation VI (Arginase 2 Pathway)	1.32		0.333	OAT,PYCR3
Chondroitin and Dermatan Biosynthesis	1.32		0.333	CHPF2,CSGALNACT2
GDP-mannose Biosynthesis	1.32		0.333	GMPPA,MPI
Proline Biosynthesis II (from Arginine)	1.32		0.333	OAT,PYCR3
Pyruvate Fermentation to Lactate	1.32		0.333	LDHA,LDHB
Selenocysteine Biosynthesis II (Archaea and Eukaryotes)	1.32		0.333	SEPHS1,SEPHS2
UDP-N-acetyl-D-glucosamine Biosynthesis II	1.32		0.333	GFPT1,PGM3
BAG2 Signaling Pathway	1.34	0.816497	0.14	CTSB,HSP90AA1,HSPA4,HSPA9,PSME2,PSME4
Antiproliferative Role of Somatostatin Receptor 2	1.35	-1	0.117	CTH,GNB2,GNG12,NRAS,RALA,RRAS,RRAS2,SLC39A7,SMARCC2
Ethanol Degradation II	1.36	2.23607	0.156	ACSL1,ADH5,ALDH3A1,ALDH3A2,ALDH9A1
Signaling by Rho Family GTPases	1.37	-0.534522	0.0905	ARHGEF10,CLIP1,CYFIP1,GNAI1,GNAI2,GNAI3,GNAO1,GNAS,GNB2,GNG12,IQGAP1,MAP3K20,MYLK,PPP1R12B,PPP1R12C,RAC3,RHOQ,RHOT1,SEPT3,SEPT4,SEPT7,STMN1
Methionine Degradation I (to Homocysteine)	1.38	1	0.182	AHCY,EHMT1,PRMT3,PRMT5
Phosphatidylglycerol Biosynthesis II (Non-plastidic)	1.38	2	0.182	AGPAT3,CDS2,MBOAT7,TAMM41
Fatty Acid Activation	1.39		0.231	ACSL1,ACSL3,ACSL4
Oleate Biosynthesis II (Animals)	1.39		0.231	ALDH6A1,CYB5A,SCD5
Integrin Signaling	1.41	-0.942809	0.0935	ARF1,ARF4,CAPN1,CAPN2,CAPN5,CAPNS1,DOCK1,GSN,ILK,MYLK,NRAS,PARVA,PPP1R12B,RAC3,RALA,RHOQ,RHOT1,RRAS,RRAS2,VASP
Glioma Signaling	1.44	0.707107	0.109	EGFR,IDH1,IDH2,IDH3B,IGF2R,MTOR,NRAS,PRKCA,RALA,RBL1,RRAS,RRAS2
IL-8 Signaling	1.44	-0.5	0.0955	EGFR,GNAI1,GNAI2,GNAI3,GNAS,GNB2,GNG12,IQGAP1,MTOR,NRAS,PLD2,PRKCA,RAC3,RALA,RHOQ,RHOT1,RRAS,RRAS2,VASP
Dopamine Degradation	1.47	2.23607	0.167	ALDH3A1,ALDH3A2,ALDH9A1,COMT,SULT1A1
2-oxobutanoate Degradation I	1.48		0.4	DLD,PCCB
Galactose Degradation I (Leloir Pathway)	1.48		0.4	GALE,GALK2
Serine Biosynthesis	1.48		0.4	PHGDH,PSAT1
Tetrahydrofolate Salvage from 5,10-methenyltetrahydrofolate	1.48		0.4	GART,MTHFD1
Aldosterone Signaling in Epithelial Cells	1.49	1	0.101	AHCY,DNAJC16,DNAJC5,HSP90AA1,HSP90AB1,HSP90B1,HSPA13,HSPA4,HSPA9,HSPB1,HSPE1,HSPH1,PLCB3,PLCH1,PRKCA,TRAP1
Neuregulin Signaling	1.49	0.707107	0.115	EGFR,HSP90AA1,HSP90AB1,HSP90B1,MTOR,NRAS,PRKCA,RALA,RPS6,RRAS,RRAS2
Ephrin B Signaling	1.51	-1.88982	0.125	CAP1,GNAI1,GNAI2,GNAI3,GNAO1,GNAS,GNB2,GNG12,RAC3
CDP-diacylglycerol Biosynthesis I	1.51	2	0.2	AGPAT3,CDS2,MBOAT7,TAMM41
Î³-glutamyl Cycle	1.59		0.273	GCLC,GCLM,GSS
Oxidative Ethanol Degradation III	1.59	2	0.211	ACSL1,ALDH3A1,ALDH3A2,ALDH9A1
Superpathway of Cholesterol Biosynthesis	1.59	2.23607	0.179	DHCR24,DHCR7,GGPS1,LSS,NSDHL
fMLP Signaling in Neutrophils	1.6	-1.50756	0.112	GNAI1,GNAI2,GNAI3,GNAS,GNB2,GNG12,NFAT5,NRAS,PLCB3,PRKCA,RALA,RRAS,RRAS2
PPARÎ±/RXRÎ± Activation	1.62	0.5	0.1	ACAA1,AIP,FASN,GNAS,GOT2,GPD2,HSP90AA1,HSP90AB1,HSP90B1,NCOA6,NR2F1,NRAS,PLCB3,PLCH1,PRKAR1A,PRKCA,RALA,RRAS,RRAS2
Chemokine Signaling	1.63	-1.89737	0.125	GNAI1,GNAI2,GNAI3,NRAS,PLCB3,PPP1R12B,PRKCA,RALA,RRAS,RRAS2
Sumoylation Pathway	1.63	0	0.117	ARHGDIA,CBX4,KDM1A,NR3C1,RAC3,RCOR1,RHOQ,RHOT1,SAE1,SP100,UBA2,ZNF217
Prostate Cancer Signaling	1.64		0.121	ATF2,CREB1,GSTP1,HSP90AA1,HSP90AB1,HSP90B1,MTOR,NRAS,RALA,RRAS,RRAS2
N-acetylglucosamine Degradation II	1.69		0.5	GNPDA1,NAGK
Pentose Phosphate Pathway (Oxidative Branch)	1.69		0.5	G6PD,PGD
Proline Biosynthesis I	1.69		0.5	ALDH18A1,PYCR3
Pentose Phosphate Pathway	1.7		0.3	G6PD,PGD,TALDO1
CCR3 Signaling in Eosinophils	1.71	-1.13389	0.113	GNAI1,GNAI2,GNAI3,GNAS,GNB2,GNG12,MYLK,NRAS,PLCB3,PPP1R12B,PRKCA,RALA,RRAS,RRAS2
Apoptosis Signaling	1.76	1.1547	0.121	AIFM1,BIRC6,CAPN1,CAPN2,CAPN5,CAPNS1,DIABLO,NRAS,PRKCA,RALA,RRAS,RRAS2
Mitochondrial L-carnitine Shuttle Pathway	1.76	2	0.235	ACSL1,ACSL3,ACSL4,CPT2
DNA Methylation and Transcriptional Repression Signaling	1.8		0.176	CHD3,CHD4,MBD2,MBD3,MTA2,SAP130
UDP-N-acetyl-D-galactosamine Biosynthesis II	1.84		0.333	GALE,GNPDA1,PGM3
CXCR4 Signaling	1.86	-1.94145	0.108	DOCK1,ELMO2,GNAI1,GNAI2,GNAI3,GNAO1,GNAS,GNB2,GNG12,NRAS,PLCB3,PRKCA,RAC3,RALA,RHOQ,RHOT1,RRAS,RRAS2
Cysteine Biosynthesis III (mammalia)	1.87	1.34164	0.208	AHCY,CTH,EHMT1,PRMT3,PRMT5
Glutathione Redox Reactions I	1.87	1.34164	0.208	GPX4,GPX8,GSR,GSTP1,MGST1
Actin Nucleation by ARP-WASP Complex	1.92	-1	0.139	NRAS,PPP1R12B,PPP1R12C,RAC3,RALA,RHOQ,RHOT1,RRAS,RRAS2,VASP
Fatty Acid Î²-oxidation I	1.92	2.44949	0.188	ACAA1,ACSL1,ACSL3,ACSL4,ECI1,HSD17B10
Autophagy	1.94		0.148	ATG5,ATG7,CTSB,CTSD,LAMP1,LAMP2,MTOR,SQSTM1,VPS39
Estrogen Biosynthesis	1.94	2.64575	0.171	AKR1C3,CYP2S1,HSD17B10,HSD17B11,HSD17B12,HSD17B2,POR
Ethanol Degradation IV	1.95	2.23607	0.217	ACSL1,ALDH3A1,ALDH3A2,ALDH9A1,CAT
P2Y Purigenic Receptor Signaling Pathway	1.97	0.27735	0.118	ATF2,CREB1,GNAI1,GNAI2,GNAI3,GNB2,GNG12,NRAS,PLCB3,PLCH1,PRKAR1A,PRKCA,RALA,RRAS,RRAS2
Diphthamide Biosynthesis	1.97		0.667	DPH5,EEF2
NADH Repair	1.97		0.667	GAPDH,NAXE
Thrombin Signaling	2.06	-1	0.106	ARHGEF10,CREB1,EGFR,GNAI1,GNAI2,GNAI3,GNAO1,GNAS,GNB2,GNG12,MYLK,NRAS,PLCB3,PLCH1,PPP1R12B,PRKCA,RAC3,RALA,RHOQ,RHOT1,RRAS,RRAS2
G Beta Gamma Signaling	2.12	-1.60357	0.123	DNM2,EGFR,GNAI1,GNAI2,GNAI3,GNAO1,GNAS,GNB2,GNG12,NRAS,PRKAR1A,PRKCA,RALA,RRAS,RRAS2
Regulation of Cellular Mechanics by Calpain Protease	2.19	0.632456	0.152	CAPN1,CAPN2,CAPN5,CAPNS1,CAST,EGFR,NRAS,RALA,RRAS,RRAS2
Cholesterol Biosynthesis I	2.2	2	0.308	DHCR24,DHCR7,LSS,NSDHL
Cholesterol Biosynthesis II (via 24,25-dihydrolanosterol)	2.2	2	0.308	DHCR24,DHCR7,LSS,NSDHL
Cholesterol Biosynthesis III (via Desmosterol)	2.2	2	0.308	DHCR24,DHCR7,LSS,NSDHL
Virus Entry via Endocytic Pathways	2.25		0.131	AP1G1,AP1M1,AP1S2,CD55,CLTA,CLTB,DNM2,HLA-C,NRAS,PRKCA,RAC3,RALA,RRAS,RRAS2
p70S6K Signaling	2.26	0.258199	0.124	BCAP31,EEF2,EGFR,GNAI1,GNAI2,GNAI3,MTOR,NRAS,PLCB3,PLCH1,PRKCA,RALA,RPS6,RRAS,RRAS2,YWHAZ
Synaptogenesis Signaling Pathway	2.26	1.51186	0.0994	AFDN,ATF2,BET1L,CADM1,CREB1,DNAJC5,EPHA2,FARP1,GOSR1,GOSR2,GPAA1,LRP1,MTOR,NAP1L1,NAPA,NAPG,NRAS,PRKAR1A,RAB5A,RAB5B,RAB5C,RALA,RRAS,RRAS2,SGTA,STX16,STXBP3,THBS1,VAMP2,VTI1A,YES1
Estrogen-Dependent Breast Cancer Signaling	2.29	-1.13389	0.149	ATF2,CREB1,EGFR,HSD17B10,HSD17B11,HSD17B12,HSD17B2,NRAS,RALA,RRAS,RRAS2
Sertoli Cell-Sertoli Cell Junction Signaling	2.31		0.113	AFDN,ATF2,EPN1,EPN2,ILK,JUP,MAP3K20,NRAS,PRKAR1A,RALA,RRAS,RRAS2,TUBA1A,TUBA1B,TUBA1C,TUBA4A,TUBB,TUBB2A,TUBB4A,TUBB4B,TUBB8
Glycogen Degradation II	2.33	2	0.333	MTAP,PGM1,PGM3,PYGB
Glycogen Biosynthesis II (from UDP-D-Glucose)	2.4		0.5	GBE1,GYS1,UGP2
Formaldehyde Oxidation II (Glutathione-dependent)	2.43		1	ADH5,ESD
GDP-L-fucose Biosynthesis I (from GDP-D-mannose)	2.43		1	GMDS,TSTA3
Cardiac Hypertrophy Signaling	2.47	-0.426401	0.108	ADSS,ATF2,CREB1,EIF2B2,EIF2B3,EIF2B4,EIF2B5,GNAI1,GNAI2,GNAI3,GNAO1,GNAS,GNB2,GNG12,HSPB1,MTOR,NRAS,PLCB3,PLCH1,PRKAR1A,RAC3,RALA,RHOQ,RHOT1,RRAS,RRAS2
Role of BRCA1 in DNA Damage Response	2.48		0.15	ABRAXAS1,ARID1A,ATM,BRD7,RBL1,SMARCA2,SMARCA4,SMARCB1,SMARCC2,SMARCD2,SMARCD3,SMARCE1
NRF2-mediated Oxidative Stress Response	2.52	2.5	0.116	CAT,CCT7,CLPP,DNAJC16,DNAJC5,EPHX1,FKBP5,GCLC,GCLM,GSR,GSTM3,GSTP1,HACD3,MGST1,NRAS,PRKCA,RALA,RRAS,RRAS2,SQSTM1,STIP1,VCP
Î³-linolenate Biosynthesis II (Animals)	2.55	2.23607	0.294	ACSL1,ACSL3,ACSL4,CYB5A,CYB5R3
Dolichyl-diphosphooligosaccharide Biosynthesis	2.66	2	0.4	ALG1,ALG5,ALG6,DPM1
2-ketoglutarate Dehydrogenase Complex	2.68		0.6	DHTKD1,DLD,OGDH
CMP-N-acetylneuraminate Biosynthesis I (Eukaryotes)	2.68		0.6	GNE,NAGK,NANS
Insulin Receptor Signaling	2.69	0.471405	0.129	ACLY,EIF2B2,EIF2B3,EIF2B4,EIF2B5,GYS1,MTOR,NRAS,PPP1CC,PPP1R10,PRKAR1A,PTPN1,RALA,RHOQ,RPTOR,RRAS,RRAS2,VAMP2
Î±-Adrenergic Signaling	2.73	-1.26491	0.147	GNAI1,GNAI2,GNAI3,GNAS,GNB2,GNG12,GYS1,NRAS,PRKAR1A,PRKCA,PYGB,RALA,RRAS,RRAS2
Endocannabinoid Developing Neuron Pathway	2.77	-1.80739	0.139	ATF2,CREB1,GNAI1,GNAI2,GNAI3,GNAO1,MLST8,MTOR,NRAS,PRKAR1A,RAC3,RALA,RPTOR,RRAS,RRAS2,STMN2
Hypoxia Signaling in the Cardiovascular System	2.77	0.447214	0.162	ATF2,ATM,BIRC6,COPS5,CREB1,HSP90AA1,HSP90AB1,HSP90B1,LDHA,P4HB,UBE2G2,UBE2O
Superpathway of Methionine Degradation	2.82	2.12132	0.216	AHCY,CTH,DLD,EHMT1,GOT2,PCCB,PRMT3,PRMT5
Sucrose Degradation V (Mammalian)	2.86	2	0.444	ALDOA,ALDOC,TKFC,TPI1
Glycogen Degradation III	2.97	2.23607	0.357	GAA,MTAP,PGM1,PGM3,PYGB
Branched-chain Î±-keto acid Dehydrogenase Complex	3.06		0.75	BCKDHA,BCKDHB,DLD
Gluconeogenesis I	3.13	2.64575	0.269	ALDOA,ALDOC,ENO1,ENO2,GAPDH,MDH1,PGAM1
14-3-3-mediated Signaling	3.14	0	0.142	NRAS,PDCD6IP,PLCB3,PLCH1,PRKCA,RALA,RRAS,RRAS2,TUBA1A,TUBA1B,TUBA1C,TUBA4A,TUBB,TUBB2A,TUBB4A,TUBB4B,TUBB8,YWHAZ
FAT10 Signaling Pathway	3.3	1	0.333	PSMD4,PSME2,PSME4,SQSTM1,UBA1,UBA6
Valine Degradation I	3.3	2.44949	0.333	ACADSB,ALDH6A1,BCKDHA,BCKDHB,DLD,HIBADH
Antigen Presentation Pathway	3.33		0.231	CALR,CANX,HLA-C,PSMB5,PSMB8,PSMB9,TAP1,TAP2,TAPBP
Epithelial Adherens Junction Signaling	3.37		0.137	AFDN,CLIP1,EGFR,EPN1,EPN2,IQGAP1,JUP,NRAS,RALA,RRAS,RRAS2,TUBA1A,TUBA1B,TUBA1C,TUBA4A,TUBB,TUBB2A,TUBB4A,TUBB4B,TUBB8,YES1
Acetyl-CoA Biosynthesis I (Pyruvate Dehydrogenase Complex)	3.38	2	0.571	DLAT,DLD,PDHA1,PDHB
Germ Cell-Sertoli Cell Junction Signaling	3.47		0.134	AFDN,EPN1,EPN2,GSN,ILK,IQGAP1,JUP,NRAS,RAC3,RALA,RHOQ,RHOT1,RRAS,RRAS2,TUBA1A,TUBA1B,TUBA1C,TUBA4A,TUBB,TUBB2A,TUBB4A,TUBB4B,TUBB8
Stearate Biosynthesis I (Animals)	3.5	3.16228	0.222	ACOT9,ACSL1,ACSL3,ACSL4,DHCR24,ELOVL1,FASN,MBOAT7,PPT1,TBXAS1
5-aminoimidazole Ribonucleotide Biosynthesis I	3.64		1	GART,PFAS,PPAT
Glutathione Biosynthesis	3.64		1	GCLC,GCLM,GSS
Inosine-5'-phosphate Biosynthesis II	3.64		1	ADSL,ATIC,PAICS
Breast Cancer Regulation by Stathmin1	3.64		0.13	ARHGEF10,GNAI1,GNAI2,GNAI3,GNAS,GNB2,GNG12,NRAS,PLCB3,PPP1CC,PPP1R10,PRKAR1A,PRKCA,RALA,RRAS,RRAS2,STMN1,TUBA1A,TUBA1B,TUBA1C,TUBA4A,TUBB,TUBB2A,TUBB4A,TUBB4B,TUBB8
Gap Junction Signaling	3.71		0.131	CSNK1G3,CTH,EGFR,GNAI1,GNAI2,GNAI3,GNAS,NRAS,PLCB3,PLCH1,PRKAR1A,PRKCA,RALA,RRAS,RRAS2,SLC39A7,SMARCC2,TUBA1A,TUBA1B,TUBA1C,TUBA4A,TUBB,TUBB2A,TUBB4A,TUBB4B,TUBB8
Aryl Hydrocarbon Receptor Signaling	3.78	-1.73205	0.147	AIP,ALDH18A1,ALDH3A1,ALDH3A2,ALDH6A1,ALDH9A1,ATM,CTSD,GSTM3,GSTP1,HSP90AA1,HSP90AB1,HSP90B1,HSPB1,MGST1,NFIB,NFIX,NR2F1,PTGES3,RBL1,SMARCA4
Calcium Transport I	3.78	2.23607	0.5	ANXA5,ATP2A2,ATP2B1,ATP2B4,ATP2C1
Unfolded protein response	4.6		0.232	CALR,CANX,EIF2A,HSP90B1,HSPA4,HSPA9,HSPH1,OS9,P4HB,PDIA6,SYVN1,VCP,XBP1
Caveolar-mediated Endocytosis Signaling	5.17		0.219	ARCN1,CD55,COPA,COPB1,COPB2,COPE,COPG1,COPZ1,DNM2,EGFR,HLA-C,PRKCA,PTPN1,RAB5A,RAB5B,RAB5C
Purine Nucleotides De Novo Biosynthesis II	6.08	2.64575	0.636	ADSL,ADSS,ATIC,GART,PAICS,PFAS,PPAT
Colanic Acid Building Blocks Biosynthesis	6.38	2.82843	0.571	GALE,GALK2,GMDS,GMPPA,MPI,TSTA3,UGDH,UGP2
AMPK Signaling	6.63	0.852803	0.16	ACACA,AK2,ARID1A,ATF2,BRD7,CPT2,CREB1,EEF2,FASN,GNAS,GYS1,MLST8,MTOR,PCK2,PFKFB3,PFKL,PFKM,PFKP,PPAT,PPM1F,PPM1G,PRKAR1A,RAB1A,RAB2A,RAB6A,RAB7A,RPTOR,SMARCA2,SMARCA4,SMARCB1,SMARCC2,SMARCD2,SMARCD3,SMARCE1
Glycolysis I	6.85	3.31662	0.423	ALDOA,ALDOC,ENO1,ENO2,GAPDH,PFKL,PFKM,PFKP,PGAM1,PKM,TPI1
Remodeling of Epithelial Adherens Junctions	6.95	2.44949	0.261	CLIP1,DNM2,HGS,IQGAP1,RAB5A,RAB5B,RAB5C,RAB7A,RALA,TUBA1A,TUBA1B,TUBA1C,TUBA4A,TUBB,TUBB2A,TUBB4A,TUBB4B,TUBB8
tRNA Charging	7.47	3.74166	0.359	AARS,AARS2,DARS,EPRS,GARS,IARS,IARS2,KARS,LARS,MARS,NARS2,PARS2,QARS,RARS
TCA Cycle II (Eukaryotic)	8.45	3.4641	0.5	DHTKD1,DLD,FH,IDH3A,IDH3B,MDH1,OGDH,SDHA,SDHB,SDHC,SUCLA2,SUCLG1
Protein Ubiquitination Pathway	8.45		0.161	BAP1,BIRC6,DNAJC16,DNAJC5,HLA-C,HSP90AA1,HSP90AB1,HSP90B1,HSPA13,HSPA4,HSPA9,HSPB1,HSPE1,HSPH1,PSMA1,PSMA2,PSMA3,PSMA5,PSMA6,PSMB1,PSMB2,PSMB3,PSMB5,PSMB8,PSMB9,PSMD14,PSMD4,PSMD5,PSMD7,PSME2,TAP1,TAP2,TRAP1,UBA1,UBE2G2,UBE2O,UCHL1,UCHL3,USO1,USP11,USP19,USP47,USP48,USP5
Huntington's Disease Signaling	9.38	-0.27735	0.177	ATF2,ATP5F1A,ATP5F1B,ATP5F1C,ATP5PB,BET1L,CAPN1,CAPN2,CAPN5,CAPNS1,CASP4,CLTA,CLTB,CREB1,CTSD,DNAJC5,DNM2,DYNC1I2,EGFR,GNB2,GNG12,GOSR1,GOSR2,GPAA1,HSPA4,HSPA9,MTOR,NAPA,NAPG,PLCB3,PRKCA,PSME2,PSME4,RASA1,RCOR1,SDHA,SDHB,STX16,TAF4,TAF9B,VAMP2,VTI1A
mTOR Signaling	10.5	0	0.195	EIF3B,EIF3J,EIF3K,EIF3M,EIF4G3,MLST8,MTOR,NRAS,PLD2,PRKCA,RAC3,RALA,RHOQ,RHOT1,RPS10,RPS11,RPS15,RPS15A,RPS16,RPS17,RPS18,RPS19,RPS2,RPS20,RPS23,RPS24,RPS25,RPS26,RPS27,RPS29,RPS3,RPS3A,RPS4X,RPS5,RPS6,RPS7,RPS8,RPS9,RPTOR,RRAS,RRAS2
Regulation of eIF4 and p70S6K Signaling	15	0	0.261	EIF1AY,EIF2A,EIF2B2,EIF2B3,EIF2B4,EIF2B5,EIF3B,EIF3J,EIF3K,EIF3M,EIF4G3,MTOR,NRAS,PABPC1,RALA,RPS10,RPS11,RPS15,RPS15A,RPS16,RPS17,RPS18,RPS19,RPS2,RPS20,RPS23,RPS24,RPS25,RPS26,RPS27,RPS29,RPS3,RPS3A,RPS4X,RPS5,RPS6,RPS7,RPS8,RPS9,RRAS,RRAS2
Sirtuin Signaling Pathway	16.8	-2.71429	0.209	ACLY,ARNTL,ATG5,ATG7,ATP5F1A,ATP5F1B,ATP5F1C,ATP5PB,CYC1,G6PD,GOT2,HIST1H1E,IDH2,LDHA,LDHB,MT-ATP6,MT-ND1,MT-ND2,MTOR,NAMPT,NDUFA2,NDUFA5,NDUFA6,NDUFA7,NDUFA8,NDUFAB1,NDUFAF1,NDUFB11,NDUFB3,NDUFB5,NDUFB6,NDUFB7,NDUFB9,NDUFS1,NDUFS2,NDUFS3,NDUFS5,NDUFS6,NDUFS7,NDUFS8,NDUFV1,NDUFV2,PCK2,PDHA1,PFKFB3,PFKM,PGAM1,RPTOR,SDHA,SDHB,SDHC,SIRT6,SLC25A5,SLC25A6,TIMM23B,TIMM8B,TUBA1A,TUBA1B,TUBA1C,TUBA4A,UQC…
EIF2 Signaling	17.1	2.55841	0.237	EIF1AY,EIF2A,EIF2B2,EIF2B3,EIF2B4,EIF2B5,EIF3B,EIF3J,EIF3K,EIF3M,EIF4G3,NRAS,PABPC1,PPP1CC,PTBP1,RALA,RPL10,RPL10A,RPL11,RPL12,RPL21,RPL24,RPL31,RPL35,RPL7A,RPLP1,RPLP2,RPS10,RPS11,RPS15,RPS15A,RPS16,RPS17,RPS18,RPS19,RPS2,RPS20,RPS23,RPS24,RPS25,RPS26,RPS27,RPS29,RPS3,RPS3A,RPS4X,RPS5,RPS6,RPS7,RPS8,RPS9,RRAS,RRAS2
Phagosome Maturation	18.2		0.293	ATP6AP1,ATP6V0A1,ATP6V0C,ATP6V0D1,ATP6V1F,ATP6V1H,BET1L,CALR,CANX,CTSB,CTSD,DYNC1H1,DYNC1I2,DYNC1LI1,DYNC1LI2,DYNLT1,EEA1,GOSR1,GOSR2,GPAA1,HLA-C,LAMP1,LAMP2,M6PR,NAPA,NAPG,RAB5A,RAB5B,RAB5C,RAB7A,STX16,TAP1,TUBA1A,TUBA1B,TUBA1C,TUBA4A,TUBB,TUBB2A,TUBB4A,TUBB4B,TUBB8,VAMP2,VPS39,VTI1A
Oxidative Phosphorylation	29.9	7	0.45	ATP5F1A,ATP5F1B,ATP5F1C,ATP5ME,ATP5MG,ATP5PB,ATP5PD,ATP5PO,COX6A1,COX6B1,COX6C,COX7A2,COX7C,CYB5A,CYC1,MT-ATP6,MT-CO2,MT-ND1,MT-ND2,NDUFA2,NDUFA5,NDUFA6,NDUFA7,NDUFA8,NDUFAB1,NDUFB11,NDUFB3,NDUFB5,NDUFB6,NDUFB7,NDUFB9,NDUFS1,NDUFS2,NDUFS3,NDUFS5,NDUFS6,NDUFS7,NDUFS8,NDUFV1,NDUFV2,SDHA,SDHB,SDHC,SURF1,UQCR10,UQCRB,UQCRC1,UQCRC2,UQCRH
Mitochondrial Dysfunction	31.2		0.363	AIFM1,ATP5F1A,ATP5F1B,ATP5F1C,ATP5ME,ATP5MG,ATP5PB,ATP5PD,ATP5PO,CAT,COX6A1,COX6B1,COX6C,COX7A2,COX7C,CYB5A,CYB5R3,CYC1,DHODH,GPD2,GPX4,GSR,HSD17B10,MT-ATP6,MT-CO2,MT-ND1,MT-ND2,NCSTN,NDUFA2,NDUFA5,NDUFA6,NDUFA7,NDUFA8,NDUFAB1,NDUFAF1,NDUFB11,NDUFB3,NDUFB5,NDUFB6,NDUFB7,NDUFB9,NDUFS1,NDUFS2,NDUFS3,NDUFS5,NDUFS6,NDUFS7,NDUFS8,NDUFV1,NDUFV2,OGDH,PDHA1,PRDX3,SDHA,SDHB,SDHC,SURF1,UQCR10,UQCRB,UQCRC1,…
Upstream Regulators for My Projects->Eoff->Eoff_010819_TMT_Volcano_Limma_IPAinput_unadpvalSig_zscore - 2019-12-04 07:34 AM->Observation 1
Analysis	ID	Upstream Regulator	Expr Log Ratio	Molecule Type	Predicted Activation State	Activation z-score	Notes	Bias Term	Bias-corrected z-score	p-value of overlap	Target molecules in dataset	Mechanistic Network
Observation 1		RICTOR	0.367	other	Inhibited	-9.003	bias	-0.417	-5.16	3.32e-37	ATP5F1A,ATP5F1B,ATP5F1C,ATP5MG,ATP5PB,ATP5PD,ATP5PO,ATP6AP1,ATP6V0A1,ATP6V0C,ATP6V0D1,ATP6V1F,ATP6V1H,COX6A1,COX6B1,COX7A2,CYC1,MRPL13,NDUFA2,NDUFA5,NDUFA6,NDUFA7,NDUFA8,NDUFAB1,NDUFB3,NDUFB5,NDUFB6,NDUFB7,NDUFB9,NDUFC2,NDUFS1,NDUFS2,NDUFS3,NDUFS6,NDUFS7,NDUFS8,NDUFV1,NDUFV2,PPA1,PRKCA,PSMA1,PSMA2,PSMA3,PSMA5,PSMA6,PSMB1,PSMB2,PSMB3,PSMB5,PSMB8,PSMB9,PSMD14,PSMD4,PSMD7,PSME2,PSME4,RPL10,RPL10A,RP…
Observation 1		HNF4A		transcription regulator	Activated	2.846		0.136	2.118	7.35e-33	AAR2,AASS,ABCB8,ABCE1,ACLY,ACOX3,ACSL1,ACTR1A,ADSS,AHSA1,AIMP1,AIP,AK2,AKAP13,AKR1C1/AKR1C2,AKR1C3,ALDH3A1,ANXA5,AP1M1,APEH,ARFGAP1,ARL1,ASAH1,ATF2,ATP5MD,ATP6V0C,ATP6V1F,ATP6V1H,BCKDHA,BDH1,BET1,BRD4,C11orf58,C11orf68,CAP1,CAPZA2,CAT,CBR3,CCDC47,CCDC59,CCT8,CD55,CDIPT,CDK5RAP3,CLPX,CLTA,COASY,COMMD5,COPB1,COPB2,COPS7B,COPS8,COPZ1,COX7A2,COX7C,CPT2,CRAT,CTDNEP1,CTSB,DAD1,DDOST,DERL1,DHRS7B,DIABLO…
Observation 1		XBP1	0.968	transcription regulator	Activated	7.334	bias	0.44	3.685	1.59e-30	ACACA,ALG12,ARCN1,ATG5,ATP2A2,BET1,BET1L,CALR,CAT,COG3,COPB1,COPB2,COPE,COPG1,COPZ1,DAD1,DDOST,DERL1,ERP44,FASN,FKBP11,FKBP7,FN1,GALK2,GMPPA,GOLGA3,GOLGB1,GOPC,GORASP2,GOSR2,HM13,HSP90B1,HSPA13,HYOU1,LMAN1,LMAN2,MCFD2,NUCB2,ORMDL3,OSTC,P3H1,P4HB,PDIA6,PGM3,RPN1,RPN2,SEC11A,SEC22B,SEC24D,SEC61A1,SEC61B,SEC63,SLC38A1,SLC38A2,SPCS2,SPCS3,SRP68,SRPRA,SRPRB,SSR1,SSR3,SSR4,STX5,SURF4,SYVN1,TRAM1,USO1,V…	NFE2L2,XBP1
Observation 1		torin1		chemical reagent	Inhibited	-6.717	bias	-0.555		2.2e-29	ALDH9A1,ALDOA,ALDOC,ATP5F1B,ATP5ME,ATP5MG,ATP5PB,ATP5PD,ATP6AP1,ATP6V0C,ATP6V0D1,ATP6V1F,COX6B1,COX6C,COX7A2,CYC1,DLAT,ENO1,FASN,GAPDH,LDHA,NDUFA2,NDUFA6,NDUFA7,NDUFA8,NDUFAB1,NDUFB3,NDUFB7,NDUFC2,NDUFS2,NDUFS5,NDUFS7,NDUFS8,PDHA1,PDHB,PFKL,PFKP,PGAM1,PKM,PPA1,RPS20,RPS6,SDHB,TPI1,UQCR10,UQCRH	HSF1,MTOR,TP53,torin1
Observation 1		TLE3		other						6.86e-25	ACAD9,ATP5F1A,ATP5F1B,ATP5F1C,ATP5MG,ATP5PD,ATP5PO,CYC1,ETFDH,MT-ND1,MT-ND2,NDUFA2,NDUFA5,NDUFA6,NDUFA7,NDUFA8,NDUFAB1,NDUFAF1,NDUFAF3,NDUFAF4,NDUFB11,NDUFB3,NDUFB5,NDUFB6,NDUFB7,NDUFB9,NDUFC2,NDUFS1,NDUFS2,NDUFS3,NDUFS6,NDUFS7,NDUFV1,NDUFV2,TIMMDC1,UQCR10,UQCRB,UQCRC1,UQCRC2
Observation 1		CLPP	0.329	peptidase	Inhibited	-5.488	bias	-0.591		4.7e-24	ACADVL,ACSL1,ALDOA,ATP5F1A,ATP5F1B,CRAT,CYC1,DLAT,DLD,ECI1,ENO1,ETFDH,FH,GAPDH,HSPA9,IDH2,IDH3A,IDH3B,OGDH,PC,PDHA1,PDHB,PHB,PHB2,PRDX3,SDHA,SDHB,SDHC,SLC25A20,SUCLA2,SUCLG1,TALDO1,TUFM,UQCRC1
Observation 1		CD 437		chemical drug	Inhibited	-6.04	bias	-0.487	-2.332	5.11e-23	AK2,ALDOA,ARF1,ARL2,ARSA,ATP5F1A,ATP5F1B,ATP5F1C,ATP5MG,ATP5PO,ATP6V0C,CCT2,CCT3,CCT6A,COX6C,COX7A2,COX7C,EEF2,ENO1,FKBP5,GNAS,HLA-C,HSP90AA1,INO80B,KARS,MGST1,NDUFB9,NDUFS5,PABPC1,PCBP1,PGAM1,PLP2,PSMB1,PURB,RBMX,RPL10,RPL11,RPL24,RPLP1,RPLP2,RPS10,RPS15,RPS16,RPS17,RPS2,RPS27,SELENOF,SEPT7,SLC25A5,SLC25A6,SLIRP,ST13,TIMM8B,TUBA1A,TUBA1B,UQCRC2,UQCRH,YWHAZ
Observation 1		1,2-dithiol-3-thione		chemical reagent	Activated	6.814	bias	0.437	3.509	1.14e-22	ACAA1,AGPAT3,ALDOA,ARF1,ATP1A1,CCT3,CCT7,CHORDC1,CLPP,COPS5,CTSD,DAD1,DHCR7,EPHX1,ESD,FKBP11,FKBP5,GBE1,GCLC,GCLM,GSR,GSTP1,HACD3,HM13,HPRT1,HSP90AA1,HSP90AB1,HSP90B1,M6PR,MCFD2,MRPS18B,NCKAP1,NUCB2,PCBP1,PDIA6,PSAT1,PSMA1,PSMA2,PSMA5,PSMA6,PSMB1,PSMB2,PSMB3,PSMB5,PSMD14,PSMD4,PSMD5,PSMD7,RACK1,RARS,RPS16,SEC61A1,STIP1,TMED2,TPI1,USO1,VCP,XBP1	1,2-dithiol-3-thione,NFE2L2
Observation 1		5-fluorouracil		chemical drug	Inhibited	-5.936		-0.144	-4.722	1.16e-22	ACOX3,AHSA1,ALDOA,ATG5,ATP5F1B,ATP5F1C,ATP5ME,ATP5PB,ATP5PO,CALU,CANX,CAPNS1,CCT3,CCT4,CCT6A,COPS8,COX6A1,COX6B1,COX6C,CTSD,EEF2,EPHA2,GAPDH,GARS,GOT2,GSN,HSP90AB1,HSPE1,IARS,IDH2,KARS,LDHA,MDH1,MT-CO2,NDUFS8,NDUFV2,OSGIN1,PCBP1,PKM,PSMA6,PSMB1,PSMB2,PSMB5,PSME2,PTGES3,QARS,RBL1,RBMX,RPL10,RPL10A,RPL11,RPL21,RPL24,RPL31,RPL35,RPL7A,RPS15A,RPS16,RPS23,RPS29,RPS4X,RPS8,SEC61A1,SLC25A5,SLC25A6,SMS,S…
Observation 1		mono-(2-ethylhexyl)phthalate		chemical toxicant	Activated	6.17	bias	0.517		3.72e-19	ACADSB,ACADVL,ACSL1,ACSL4,ALDOC,ATF2,ATP5F1B,ATP5PB,COX6A1,COX7A2,CPT2,CYC1,DGAT1,EIF3J,ENO1,FASN,FH,G6PD,GAPDH,GFPT1,IDH3A,LRP1,MDH1,NAMPT,NDUFA2,NDUFB5,NDUFB9,NDUFS1,NDUFS2,NDUFS7,NDUFV1,NDUFV2,NFIB,OGDH,PC,PDHB,PPA1,PTRH2,SDHA,SDHB,SDHC,SUCLG1,SUCLG2,TALDO1,TPI1,UQCRC1,UQCRC2	ESRRA,Esrra,PPARA,PPARGC1A,SREBF1,TP53,mono-(2-ethylhexyl)phthalate
Observation 1		MYCN		transcription regulator	Activated	4.416		0.127	3.444	7.06e-19	ABCD1,ABCD3,ABCE1,ALDOA,BASP1,CAD,CHPF2,CKAP4,CTDNEP1,EEF2,EGFR,FKBP9,FN1,GAPDH,HSP90AB1,IGFBP7,LDHA,MAGT1,NUCB1,P3H1,PGRMC2,PHB,PHGDH,PTDSS1,RPL10,RPL11,RPL12,RPL21,RPL24,RPL31,RPL35,RPLP1,RPLP2,RPS15,RPS16,RPS17,RPS19,RPS2,RPS20,RPS23,RPS24,RPS25,RPS26,RPS27,RPS3,RPS3A,RPS4X,RPS5,RPS6,RPS7,RPS8,RPS9,SLC16A7,SLC25A19,SLC38A2,TMED9,TMEM109,TPI1,TPM1,TUBA1B,TUBB,TUFM,UCHL1
Observation 1		MYC		transcription regulator	Activated	5.683		0.211	3.441	2.64e-18	ABCD1,ABCD3,ABCE1,ACACA,ACSL4,ADD1,ADK,AHCY,AIMP2,AK2,ALDH18A1,ALDOA,ANKRD17,ANXA5,ATF2,ATP5IF1,BCKDHB,BIN1,CAD,CANX,CAPN2,CAPNS1,CAST,CBX4,CCT3,CD9,CHKA,COX6A1,COX6B1,CPT2,CSE1L,CTSB,CTSD,DDX5,DKK1,EEF2,EIF2B3,EIF2B4,ENO1,EPHA2,ERAP1,FARP1,FASN,FKBP5,FN1,G6PD,GAA,GAPDH,GART,GCLC,GCLM,GDI1,GFPT1,GLRX5,GM2A,GOLGA2,GOT2,GPC1,GRPEL1,GSR,HMOX2,HSP90AA1,HSPA9,HSPB1,HSPE1,HSPH1,IDH1,IDH2,KIF16B,LAMP1,L…	E2F1,ESR1,ESRRA,FOS,MYC,PML,PTEN,RB1,TP53,beta-estradiol
Observation 1		sirolimus		chemical drug	Inhibited	-6.889	bias	-0.303	-4.046	4.54e-18	ACACA,ACADVL,ADSS,ANXA5,ARF1,ATP1A1,ATP2B4,ATP5F1C,ATP5MG,ATP6V0C,BCKDHA,CALD1,COX6A1,COX6B1,COX6C,CRAT,DAD1,DPP7,EEF2,ENO1,FASN,FN1,G6PD,GCLC,GLA,GSTP1,HGS,HSP90AA1,HSP90AB1,HSP90B1,HSPA4,IDH1,LDHA,LDHB,LGALS3,MTOR,NDUFA6,NR3C1,PDCD4,PDHA1,PFKP,PGM1,PKM,PRKAR1A,PRKCA,PSMA3,PSMA6,PSMB1,PSMB3,PYGB,RAB9A,RACK1,RHOQ,RPL10,RPL10A,RPL21,RPL35,RPL7A,RPN2,RPS10,RPS15,RPS16,RPS17,RPS18,RPS19,RPS2,RPS20,R…	ARNT,ATF4,D-glucose,ESR1,FOS,HSF1,Insulin,MTOR,MYC,PPARA,PPARGC1A,RB1,SREBF1,SREBF2,TP53,dexamethasone,sirolimus
Observation 1		MAPT	-0.134	other						1.61e-17	ALDOA,ANXA5,ARF4,ATP5F1A,ATP5F1B,ATP5F1C,ATP5PD,ATP6V0D1,BASP1,C1R,CANX,CAP1,CAPN1,CAST,CLTA,CLTB,COX7A2,CTSD,DNAJC5,ENO1,ENO2,GAPDH,GNAO1,GOT2,GPX4,GSTP1,HINT1,HSP90AA1,HSPE1,MDH1,MT-CO2,MTOR,NDUFA5,NDUFA8,NDUFS3,NDUFS6,NDUFS8,PGAM1,PKM,PPA1,PRDX3,QDPR,SQSTM1,STIP1,STMN1,STMN2,SUCLG1,THY1,TPI1,TUBA1A,TUBA1B,TUBA1C,TUBA4A,TUBB,TUBB2A,TUBB4B,TUFM,UCHL1,VAMP2,VKORC1L1,YWHAZ	APP,FOS,MAPT,MYC,PSEN1,TP53
Observation 1		ST1926		chemical drug	Inhibited	-5.642	bias	-0.569		2.72e-16	AK2,ARF1,ARSA,ATP5F1A,ATP5F1B,ATP5ME,CCT2,CCT3,CCT6A,COX6C,COX7A2,COX7C,EEF2,ENO1,FKBP5,GNAS,HSP90AA1,KARS,MGST1,NDUFB9,NDUFS5,PABPC1,PSMB1,PURB,RPL10,RPL24,RPLP1,RPS10,RPS15,RPS2,RPS26,RPS27,SELENOF,SEPT7,SLC25A6,SLIRP,SRP72,ST13,TIMM8B,UQCRB,UQCRC2,UQCRH,YWHAZ
Observation 1		NFE2L2	-0.158	transcription regulator	Activated	7.211	bias	0.385	3.978	3.3e-16	AGPAT3,ALDH3A1,ALDOA,ARF1,ATP1A1,CAT,CCT3,CCT7,CHORDC1,CLPP,COPS5,CTSD,DAD1,DHCR7,EPHX1,ESD,FKBP5,FN1,G6PD,GBE1,GCLC,GCLM,GNAI2,GSR,GSS,GSTP1,HACD3,HM13,HPRT1,HSP90AA1,HSP90AB1,HSP90B1,HSPA9,HYOU1,IDH1,IFRD1,M6PR,MCFD2,MGST1,MRPS18B,NCKAP1,NUCB2,OAT,OSGIN1,PCBP1,PDIA6,PGD,PHGDH,PSAT1,PSMA1,PSMA5,PSMA6,PSMB1,PSMB2,PSMB3,PSMB5,PSMD14,PSMD4,PSMD5,PSMD7,PTPN1,RACK1,RARS,RPS16,SEC61A1,SLC38A1,SQSTM1,S…
Observation 1		metribolone		chemical reagent	Activated	6.76	bias	0.402	3.647	4.1e-16	ACACA,ACLY,ACSL3,ADRM1,ALDH9A1,ALDOA,ALDOC,ATP5F1B,ATP5ME,ATP5MG,ATP5PB,ATP5PD,ATP6AP1,ATP6V0C,ATP6V0D1,ATP6V1F,CCT2,COX6B1,COX6C,COX7A2,CYC1,DHCR24,DLAT,ENO1,FASN,FKBP5,GAPDH,GFPT1,LDHA,MARS,MCCC2,NDUFA2,NDUFA6,NDUFA7,NDUFA8,NDUFAB1,NDUFB3,NDUFB7,NDUFC2,NDUFS2,NDUFS5,NDUFS7,NDUFS8,PDHA1,PDHB,PFKL,PFKP,PGAM1,PGM3,PKM,PPA1,RDH11,SDHB,SLC30A9,SMS,THBS1,TM9SF2,TPI1,UGDH,UQCR10,UQCRH	APP,E2F1,E2F4,FOS,HSF1,KDM5A,MTOR,MYC,NR4A1,RB1,TP53,dihydrotestosterone,metribolone
Observation 1		PCGEM1		other	Activated	3.793	bias	0.389	2.039	4.69e-16	ACACA,ACLY,ALDOA,DHCR24,ENO1,FASN,FH,G6PD,GAPDH,GSR,IDH1,IDH2,LDHA,LSS,OGDH,PDHA1,PDHB,PGD,PKM,SDHA,SUCLG1,TALDO1	MYC,PCGEM1,TP53
Observation 1		TP53	-0.221	transcription regulator		-1.032		0.069	-1.923	9.13e-16	ABCB6,ABCB8,ACADVL,ACLY,ACSL1,ACSL3,ADD3,ADGRE5,ADH5,AHCY,AHSA1,ALDH18A1,ALDH9A1,ALDOA,ATG7,ATL3,ATP1A1,ATP5F1A,ATP5F1C,ATP5PB,BAP1,BCAP31,CALU,CAP1,CAPNS1,CASP4,CAT,CCN1,CHD3,CLPP,COMT,COPB1,COX7A2,CPT2,CTSB,CTSD,CYB5A,DCTN2,DDX5,DHCR24,DHCR7,DKK1,DLAT,DLD,DNM2,DNTTIP1,DTYMK,ECPAS,EGFR,EI24,EIF4G3,EPHA2,EPHX1,FAM3C,FASN,FERMT2,FH,FKBP4,FKBP5,FN1,G6PD,GAPDH,GART,GBP1,GFM1,GNAI1,GNAI2,GSN,GSR,GSTP…	E2F1,ERBB2,HTT,Immunoglobulin,MYC,NR4A1,PML,RB1,TP53
Observation 1		SMYD1		transcription regulator	Activated	2	bias	0.591		1.57e-15	ATP5F1A,BDH1,CYC1,FH,GOT2,IDH3A,IDH3B,MT-ND1,NAMPT,NDUFA5,NDUFAB1,NDUFV1,OAT,OXCT1,PDHB,PFKM,PGD,PKM,PYGB,SDHA,TPI1,UGP2,UQCRC1,UQCRC2
Observation 1		D-glucose		chemical - endogenous mammalian		1.443		0.178	-0.122	7.32e-13	AARS,ACAA1,ACACA,ACLY,ACSL1,ALDOA,ALDOC,ARF4,ARNTL,ATP2A2,ATP2B1,ATP2B4,CALD1,CALR,CANX,CAP1,CAPZA1,CAPZA2,CAT,CBR3,CD55,CPT2,CTSB,EIF2A,EIF2B4,EMC10,ENO1,FASN,FN1,FTO,G6PD,GAPDH,GART,GFPT1,GSDME,GSN,HPRT1,HSPB1,IDH1,ILK,LDHA,LRP1,MT-ND1,MTOR,NAMPT,NDUFB3,NDUFB9,NR3C1,OAT,OGDH,PC,PCCB,PCK2,PDCD4,PDHX,PDIA6,PFKL,PFKM,PFKP,PGAM1,PGM1,PHB,PKM,PLIN3,PRDX3,RTN3,SCAMP3,SDHB,SEC61A1,SEPHS2,SIRT6,SLC25A5…	D-glucose,ESR1,FOS,HSF1,Insulin,MTOR,MYC,PPARA,PPARGC1A,RB1,SREBF1,SREBF2,TGFB1,TP53,dexamethasone
Observation 1		STK11		kinase	Activated	5.458		0.142	4.45	1.52e-12	ADSL,AHCY,AK2,ALDH9A1,ALDOA,ATIC,ATP5F1C,ATP6V1F,BCL7B,CCT6A,COX6A1,COX6B1,COX7A2,CTSD,CYC1,DIABLO,ENO1,ENOPH1,FN1,GAPDH,GART,GOT2,INIP,LDHA,MED26,NDUFA2,NDUFA8,NDUFB11,NDUFB7,NDUFB9,NDUFC2,NDUFS7,NDUFS8,NDUFV1,NUDT2,PCK2,PGM1,PHC2,PHGDH,PKM,PPA1,PSAT1,PSMB5,RAB10,RPS6,SDHB,SRM,TALDO1,TIAL1,TPI1,UQCR10,UQCRC1,USP19
Observation 1		arsenic trioxide		chemical drug		0.352		0.062	0.109	2.85e-12	ATP2B1,ATP2C1,ATP5PB,ATP6AP1,ATP6V0C,ATP6V0D1,ATP6V1F,BCAP31,CALR,COPB2,COX6B1,COX7A2,COX7C,CTH,CYC1,DHCR24,DHCR7,ECT2,FASN,FN1,GCLC,GCLM,GSR,HAT1,HSP90AB1,HSP90B1,HSPE1,HYOU1,IFRD1,KDELR1,LAMTOR3,LMAN2,LSS,NDUFA2,NDUFA6,NDUFA7,NDUFA8,NDUFB5,NDUFB6,NDUFB7,NDUFC2,NDUFS2,NDUFS5,P4HB,PDIA6,PPA1,RAB18,RPN1,RRAS2,RTN4,SDHC,SLC25A6,SMARCA4,UQCR10,VAPA,VCP,XBP1	ATF4,E2F1,E2F4,MYC,NFE2L2,NR4A1,PML,RB1,TP53,arsenic trioxide
Observation 1		pirinixic acid		chemical toxicant	Activated	5.971	bias	0.368	3.268	2.91e-12	ABCD3,ACAA1,ACACA,ACADVL,ACSL1,ACSL4,AKR1C3,ALDH3A1,ALDH3A2,ALDH9A1,ALDOC,CAT,CCT3,CCT6A,CCT7,CPT2,CTSB,DAD1,DLAT,ECI1,EGFR,ELOVL1,ELOVL5,ETFDH,FASN,G6PD,GAPDH,GBE1,GLCE,GOT2,GPD2,GRPEL1,GRPEL2,GSTM3,HSD17B10,HSD17B11,HSP90AA1,HSPB1,HSPE1,LDHB,LGALS3,MBD1,NAP1L1,NPC1,NPC2,PAICS,PCK2,PDCD4,PDHB,PFKL,PGM1,PHLDA1,POR,PSMA1,PSMA2,PSMA3,PSMA5,PSMB1,PSMB3,PSMB5,PSMD14,PSMD4,RTN4,SLC25A20,TALDO1,TBCA,TS…	ACOX1,Insulin,MYC,PPARA,PPARGC1A,RB1,SREBF1,SREBF2,TP53,pirinixic acid
Observation 1		LONP1	-0.143	peptidase		-1.098		-0.205	-0.34	2.55e-11	ATP5F1A,ATP5IF1,CALU,CLPX,DLD,ECI1,GARS,HSPA9,HSPB1,HSPE1,IDH3A,MARS,MRPS22,MRPS31,MT-ATP6,MT-CO2,MT-ND1,MT-ND2,OXCT1,P4HB,PGAM1,S100A11,TRAP1,TUFM
Observation 1		HBA1/HBA2		transporter	Activated	4.243	bias	0.456	2.306	4.47e-11	ATP5F1C,ATP5PO,CYC1,NDUFA5,NDUFA6,NDUFA7,NDUFB11,NDUFB7,NDUFB9,NDUFS3,NDUFS7,NDUFS8,NDUFV1,NDUFV2,SDHA,SURF1,UQCRC1,UQCRC2
Observation 1		NR4A1		ligand-dependent nuclear receptor	Inhibited	-3.592		-0.158	-2.577	4.66e-11	ACACA,ACLY,ACSL4,AKR1C1/AKR1C2,ALDOA,ATP5F1A,ATP5F1B,COX6A1,COX6B1,COX7A2,DLAT,DLD,ENO1,ENO2,FASN,G6PD,GBE1,GYS1,IDH2,IDH3A,JUP,MDH1,NDUFA6,NDUFA7,NDUFB3,NDUFB7,NDUFS1,NDUFS6,NDUFS7,NDUFS8,NUCB2,OGDH,PC,PCK2,PDHA1,PDHB,PFKL,PFKM,PGM1,PPA1,PRPS1,SDHC,SOAT1,SUCLA2,SUCLG1,SUCLG2,TALDO1,UGP2	ARNT,ATF4,D-glucose,E2F1,Insulin,MYC,NR4A1,PML,PPARGC1A,RB1,SREBF1,SREBF2,TP53
Observation 1		HTT	0.195	transcription regulator		0.6		0.116	0.344	7.56e-11	ALDOA,ALDOC,ARNTL,ATP1A1,ATP2A2,ATP2C1,ATP5F1A,ATP5F1B,ATP5PO,BASP1,BCAP31,C1R,CANX,CAST,CAVIN3,CBX1,CD9,CDK2AP1,CHKA,COX6A1,CREB1,CTSD,CYC1,DBNL,DHCR7,ECI1,EEF2,EMC8,ENO2,FASN,FKBP4,FN1,GAPDH,GCLC,GNAO1,GPC1,GSN,GSR,GSS,HPCAL1,HSP90AB1,HSPA9,HSPE1,HUWE1,JUP,LDHA,LDHB,MTOR,NDUFA5,NDUFA7,NDUFS3,NDUFS7,NFIB,NFIL3,NPTX1,NR2F1,OSBPL8,PABPC4,PC,PDXK,PFKM,POR,PSMA5,PSMB8,PSMB9,PTBP1,PTPN23,PURB,RAB10,R…	APP,E2F1,FOS,HSF1,HTT,Insulin,MTOR,MYC,PML,PPARGC1A,PTEN,RB1,SREBF1,SREBF2,TP53
Observation 1		tunicamycin		chemical - endogenous non-mammalian	Activated	4.438	bias	0.358	2.32	1.39e-10	ACACA,ARF4,ATP2A2,CAD,CALR,CANX,CASP4,CPT2,DGAT1,EIF2A,FKBP11,GOLGA3,HSP90B1,HSPA9,IFRD1,ILK,LMAN1,LMAN2,MTDH,OSBP,P3H1,P4HB,PCK2,PDIA6,PHLDA1,SEC11A,SEC22B,SEC24D,SEC61A1,SMARCB1,SPCS2,SRP68,SRPRA,SSR3,STX5,SURF4,SYVN1,USO1,WFS1,XBP1	ERN1,NFE2L2,XBP1,tunicamycin
Observation 1		MAP4K4	-0.143	kinase	Inhibited	-5.009	bias	-0.55		1.45e-10	ACACA,ACADVL,ACLY,AGPAT3,ALG9,BCKDHB,CYC1,DHODH,DLAT,DLD,FASN,GYS1,LDHB,MPI,NDUFA5,NDUFAB1,NDUFB7,NDUFS1,NDUFS8,NDUFV1,OGDH,PDHX,PFKM,PGAM1,PGM1,PTDSS2,SEPHS1,SUCLG1,UQCRC1	HSF1,MAP4K4,MTOR,SREBF1,SREBF2,TP53
Observation 1		KDM5A	-0.148	transcription regulator	Inhibited	-5.477	bias	-0.518		3.7e-10	ATP1A1,ATP5F1A,ATP6V1F,BCKDHA,CD55,COX6A1,COX6B1,COX7A2,DLAT,GRPEL1,IDH3B,MCM2,MDH1,MRPL12,MRPL17,MRPL58,MRPS23,MSTO1,MTOR,NDUFA2,NDUFA5,NDUFA6,NDUFS2,NDUFS7,NDUFV1,OPA1,PGD,SDHB,SDHC,UQCRC1
Observation 1		miR-16-5p (and other miRNAs w/seed AGCAGCA)		mature microrna	Inhibited	-5.787	bias	-0.591		4.41e-10	ACTR1A,ADSS,ANAPC16,ARHGDIA,ARL2,CADM1,CHORDC1,ECHDC1,EGFR,EIF2B2,GFM1,GFPT1,HSP90B1,IFRD1,IGF2R,LAMTOR3,LAMTOR5,MRPL20,NAPG,NT5DC1,PANX1,PDCD4,PDCD6IP,PSAT1,RARS,RHOT1,RTN4,SLC38A1,SLC7A1,SQSTM1,SRPRA,SRPRB,TMEM109,TMEM43,TPI1,UGDH,UGP2,VPS45,ZNF622
Observation 1		APP	-0.068	other		1.772		0.193	0.821	5.21e-10	ABCD3,AIFM1,ALDOA,ALDOC,ANXA5,AP3B2,ARF4,ARNTL,ATM,ATP5F1A,ATP5F1B,ATP5F1C,ATP5PD,ATP6V0D1,BASP1,BIN1,BRD4,C1R,CALR,CANX,CAP1,CAPN1,CAST,CAT,CDC27,CDC37,CLTA,CLTB,COX7A2,CTSB,CTSD,CYFIP1,DKK1,DNAJC5,EGFR,ENO1,ENO2,FN1,GAPDH,GNAO1,GOT2,GPC1,GSTM3,GSTP1,HINT1,HSP90AA1,HSP90AB1,HSPB1,HSPE1,IGF2R,ILK,KYNU,LDHA,LDHB,LGALS3,LRP1,MT-ATP6,MT-CO2,MT-ND1,MT-ND2,MTOR,MYD88,NAMPT,NAPG,NARS2,NDUFA5,NDUFA8,NDU…	APP,E2F1,FOS,HSF1,MYC,NFE2L2,PML,PSEN1,RB1,SOD1,TP53
Observation 1		imatinib		chemical drug		-1.029		-0.165	-0.418	5.49e-10	ATP2B1,ATP2C1,ATP5PB,ATP6AP1,ATP6V0C,ATP6V0D1,ATP6V1F,BCAP31,BIRC6,CALR,CAPN1,COPB2,COX6B1,COX7A2,COX7C,CYC1,ECT2,FN1,HAT1,HSP90AB1,HSP90B1,HSPE1,HYOU1,IFRD1,KDELR1,LAMTOR3,LMAN2,MTOR,NDUFA2,NDUFA6,NDUFA7,NDUFA8,NDUFB5,NDUFB6,NDUFB7,NDUFC2,NDUFS2,NDUFS5,P4HB,PDIA6,PPA1,RAB18,RPN1,RRAS2,RTN4,SDHC,SLC25A6,SMARCA4,UQCR10,VAPA,VCP	E2F1,E2F4,NR4A1,RB1,TP53,imatinib
Observation 1		gentamicin		chemical drug	Activated	2.287		0.145	1.335	8.07e-10	ACAA1,ACADSB,ACSL3,ATIC,CALR,CAPZA1,CD9,CHKA,CHORDC1,CTSD,EIF2B2,EIF2B4,EIF3B,ETFDH,HSP90AA1,HSP90B1,HSPB1,HYOU1,IDH1,IFRD1,KYNU,LIG4,MCM6,NUDC,PC,PFDN2,PHGDH,PPP1R10,PRPS1,PSAT1,PSMB8,PTBP1,PTPN1,SART3,SFPQ,SQSTM1,SSB,TAP1,THY1,TMEM120A,TUBB,VAT1,ZNF622
Observation 1		Pln		other						8.28e-10	ALDH3A2,ALDOA,ATP1A1,ATP2B1,CALU,ENO1,GNAI2,HSP90B1,PRKCA,RAB10,RAB1A,RAB5B,RACK1,RALA,RRAS,SEC22B,TPI1,VAMP2,VCP
Observation 1		PLN		transporter						1.09e-09	ADAM9,ALDH3A2,ALDOA,ATP1A1,ATP2B1,CALU,ENO1,GNAI2,HSP90B1,PRKCA,RAB10,RAB1A,RAB5B,RACK1,RALA,RRAS,SEC22B,TPI1,VAMP2,VCP
Observation 1		PSEN1		peptidase	Inhibited	-2.2		-0.065	-1.989	1.11e-09	ACSL1,ALDOA,ARF4,ATP2A2,ATP5F1A,ATP5F1B,ATP5F1C,ATP5PD,BASP1,C1R,CANX,CAP1,CD9,CLTA,CLTB,COX7A2,CTSD,DNAJC5,EGFR,ENO1,ENO2,GAPDH,GNAO1,GOT2,GSTP1,HINT1,HSP90AA1,HSPE1,LRP1,MTOR,NCSTN,NDUFA5,NDUFA8,NDUFS6,PDXDC1,PGAM1,PKM,QDPR,RHOQ,SLC38A2,SQSTM1,STIP1,STMN1,STMN2,SUCLG1,TPI1,TUBA1A,TUBA1B,TUBA1C,TUBA4A,TUBB,TUBB2A,TUBB4B,TUFM,UCHL1,VAMP2,VKORC1L1,YWHAZ	APP,E2F1,FOS,MYC,PML,PSEN1,RB1,TP53
Observation 1		interferon beta-1a		biologic drug						1.62e-09	ALG5,ATP5ME,ATP5MG,CCT4,CCT6A,COPS5,COX6A1,ENO1,FKBP15,GSTP1,KARS,MRPL20,MRPS18B,NDUFA2,NDUFB9,NFIL3,PFDN5,PGAM1,PPP1CC,PSMB8,RPL24,RPS19,RPS27,RPS7,S100A9,SLC25A6,TBXAS1,TTC1
Observation 1		ERN1		kinase	Activated	3.692	bias	0.304	2.14	2.05e-09	ACACA,ARF4,ATP2A2,CAD,DGAT1,ERP44,FASN,FKBP11,GOLGA3,HSP90B1,OSBP,P3H1,P4HB,PDIA6,SEC11A,SEC22B,SEC24D,SEC61A1,SLC7A1,SMARCB1,SPCS2,SRP68,SRPRA,SSR3,STX5,SURF4,SYVN1,USO1,WFS1,XBP1	ERN1,Insulin,MYC,NFE2L2,PPARGC1A,RB1,SREBF1,SREBF2,XBP1
Observation 1		HSF2		transcription regulator	Activated	3.606	bias	0.372	2.265	2.19e-09	CCT2,CCT3,CCT4,CCT5,CCT6A,CCT7,CCT8,HSPA4,HSPB1,HSPH1,PSMA1,PSMA5,PSMB2,PSMB5,TCP1
Observation 1		PLA2R1		transmembrane receptor	Activated	3.554	bias	0.591		3.46e-09	ACSL3,ACSL4,ATP5F1B,ATP5PD,CTSD,CYB5R3,LAP3,MGST1,NDUFA5,NDUFS3,SDHA,SDHB,SQOR
Observation 1		KRAS	-0.167	enzyme	Activated	2.343		0.008	2.291	5.74e-09	ACLY,AIMP2,ALDOA,ALDOC,ATF2,ATG5,ATG7,BCL7C,BDH1,CAD,CAVIN2,CCT5,CLNS1A,CSE1L,EGFR,EI24,ENO1,ENOPH1,EPHA2,FAH,FASN,FKBP11,FN1,G6PD,GAPDH,GBA,GCLC,GCLM,GFPT1,GSN,GSTM3,HSPB1,HSPE1,HYOU1,ILK,LAMP1,LAMP2,LDHA,LGALS3,MAN2A1,MTHFD1,MYLK,NPC1,NR3C1,NRAS,NSUN2,NUDC,P3H3,PABPC1,PARVA,PC,PFKL,PHC2,PKM,PRDX4,QKI,QTRT2,RAB7A,RNH1,RPS6,SLC3A2,SOAT1,SP100,SQSTM1,ST5,TAP1,TCP1,THBS1,THY1,TMEM109,TNFRSF12A,TUBA…	ERBB2,HSF1,KRAS,MTOR,MYC,TP53
Observation 1		miR-30c-5p (and other miRNAs w/seed GUAAACA)		mature microrna	Inhibited	-4.001	bias	-0.591		1.8e-08	ADPGK,ATP2A2,GALNT1,GNAI2,GPD2,IDH1,IFRD1,MPDU1,NAPG,NCEH1,NT5C3A,NUCB1,PEX11B,PGM1,SEC62,SLC12A4,SLC38A1,SLC38A2,SLC4A7,SLC7A1,SLC9A3R2,SYPL1,TMCO1,TMED10,TMED2
Observation 1		mibolerone		chemical drug	Activated	4.53		0.194	3.515	2.93e-08	ACACA,ACSL1,ALDH18A1,ALDH3A1,ARF4,CALR,CALU,CLTA,CLTB,DAD1,FASN,FKBP11,FKBP5,GOT2,HSD17B11,HSP90B1,HYOU1,LSS,MAN2A1,NANS,P4HB,RPS27,SLC25A5,SRM,STMN1,TUBA1A,UFM1,USO1
Observation 1		Esrra		transcription regulator		0.887		0.149	0.179	3.76e-08	ALDOA,ALDOC,ATP1A1,ATP5F1B,ATP5PB,ATP5PO,BDH1,CPT2,CRAT,CYC1,DLAT,ENO1,ENO2,GYS1,IDH3A,NDUFA2,NDUFA5,NDUFS3,OXCT1,PCK2,PFKL,PGM1,PPA1,SDHB	ESRRA,Esrra,PPARA,PPARGC1A,TP53
Observation 1		RAB1B	0.32	other	Activated	3.535	bias	0.34	2.333	3.93e-08	ARF4,ARL1,BET1,COPG1,DERL1,GOLGA2,GOLGA3,GORASP2,KDELR1,NAPA,SEC22B,SEC24D,USO1
Observation 1		RPS15	0.344	other	Activated	2.5	bias	-0.591		4.75e-08	MCM2,MCM6,PDCD4,RPS11,RPS15,RPS16,RPS19,RPS23,RPS24,RPS25,RPS29,RPS3A,RPS4X,RPS5,RPS6,RPS9
Observation 1		2-amino-1-methyl-6-phenylimidazo-4-5-b-pyridine		chemical toxicant	Activated	3.873	bias	0.478	2.021	4.99e-08	CCT2,CCT4,CCT5,CCT7,CCT8,HSP90AA1,HSPE1,HSPH1,PSMA2,PSMA6,PSMB1,PSMB2,PSMB9,RAB2A,UBA1
Observation 1		uranyl nitrate		chemical toxicant		0.676		0.06	0.386	5.48e-08	AIMP1,ATP5F1B,ATP5IF1,ATP5MD,CANX,EEF2,ESD,IGFBP7,LAMP2,LGALS3,MYD88,NDUFB9,PDHA1,RAB5C,RACK1,RPL10A,RPS16,RPS24,RPS26,RPS29,RPS8,SQSTM1,TUBA1C,YWHAZ
Observation 1		ESR1		ligand-dependent nuclear receptor		0.099		0.083	-0.727	1.17e-07	AASS,ACSL1,ADD3,AKAP13,ANP32A,AP1M1,ARFGAP1,ARNTL,ATP2B1,ATP6V0D1,ATP6V1H,BET1L,BIN1,CALD1,CAP2,CAPN2,CCN1,CD55,CDC27,COG2,COG5,COMT,COPA,COPE,COPG1,COPZ1,CPNE1,CREB1,CTSB,CTSD,CYFIP1,DHCR24,DHCR7,DNM2,DYNC1I2,DYNC1LI2,EEA1,EGFR,ENO1,FASN,FKBP4,G6PD,GM2A,GNAS,GNG12,GOPC,GOSR1,GSN,HDGFL3,HEBP1,HLA-C,HSP90AA1,HSP90B1,HSPA13,HSPH1,IFRD1,INIP,IQGAP1,KCNMA1,KDM4B,KHDRBS1,KIF1B,KTN1,M6PR,MAP3K20,NCKAP1…	E2F1,ESR1,ESRRA,FOS,MYC,TP53,beta-estradiol
Observation 1		MTOR	0.245	kinase		-1.214		0.171	-2.171	1.27e-07	ACACA,ACLY,ADPGK,AIFM1,AKAP13,ATG7,ATP2A2,ATP2B1,ATP5MG,ATP5PB,CHKA,CPT2,EGFR,ENO1,EPRS,FASN,FN1,HSD17B2,HSP90AB1,HSP90B1,HSPB1,LDHA,LDHB,MDH1,MTOR,NDUFA6,NSUN2,PDHA1,PDHX,PFKP,PGRMC1,PKM,PLD2,PRKAR1A,PSMB5,PTBP1,PYGB,RAB11B,RPL12,RPS11,RPS18,SEC22B,SND1,SOAT1,SQSTM1,STX12,UBE2O,UGGT1,UQCRC2	E2F1,HSF1,HSF2,HTT,MTOR,MYC,PML,RB1,SREBF1,TP53,sirolimus
Observation 1		CD3		complex	Activated	5.116	bias	0.434	1.706	2.45e-07	AARS,AIMP1,ATF2,ATM,ATP5F1C,C1R,CDK2AP1,CLIP1,CNIH4,COPB2,COX6C,CYC1,DAD1,G6PD,GAPDH,GBP1,GNAS,GOLGB1,GYS1,HAT1,HCCS,HGS,HINT1,HS2ST1,HSP90AA1,HSP90B1,HSPE1,HUWE1,LAMP1,LNPEP,LRP1,MBD1,MTA2,NAMPT,NASP,NDUFB6,NFAT5,OGDH,P4HB,PABPC4,PCYOX1,PGAM1,PHB,PHB2,PPA1,PRDX4,PSMA5,PSMA6,RAB2A,RARS,RPP30,RPS3A,RRAGA,S100A11,SEC61B,SLC25A5,SLC7A1,SMS,SP100,SRPRB,SSB,STIM1,STMN1,STX6,TFCP2,TFDP2,THBS1,THY1,TMX3…
Observation 1		methylprednisolone		chemical drug	Activated	2.688		0.117	1.844	2.54e-07	ACSL1,ADK,AHCY,AKR1C3,ALDH3A2,ARNTL,ASAH1,ATIC,ATP1A1,ATP2A2,ATP5F1C,ATP5IF1,BDH1,CCT6A,CD9,COMT,COX6A1,CYB5B,CYC1,EIF3B,ELOVL5,EPHX1,EPN2,FAH,FKBP4,FN1,GCLC,GCLM,GNAI2,GPC1,GSTP1,HACD3,HSD17B10,HSD17B12,HSD17B2,HSP90B1,HSPH1,IDH1,IDH2,IGF2R,JUP,MAX,MGAT1,MTDH,NAP1L1,NFIB,NR3C1,NSDHL,PC,PGAM1,POR,PPM1G,PSAT1,PSME2,PTPN1,QDPR,SCAMP1,SEPHS2,SLC4A7,SRI,TAPBP,TUBA1C,TUBA4A,UBE2G2,ZNF622
Observation 1		CDK4/6		group	Inhibited	-3.771		-0.141	-3.171	2.66e-07	AFAP1,C11orf58,CALU,DYNC1LI1,ENO1,EPHA2,HSPB1,MACF1,RCN1,RPL10,RPS6,SEC61B,TALDO1,TPI1,TUBA1B,TUBA1C,TUBB,TUFM
Observation 1		CAB39L		kinase	Activated	3.606	bias	0.591		2.76e-07	ATP5ME,ATP5MG,COX6C,COX7C,NDUFB11,NDUFB3,NDUFB5,NDUFB9,NDUFS5,NDUFS6,NDUFV2,UQCR10,UQCRB
Observation 1		UCP1		transporter	Activated	3.642		0.101	3.105	3.77e-07	AARS,ACACA,ALDH18A1,ATG7,BCKDHA,BCKDHB,CCDC6,CTH,FASN,G6PD,GARS,GPX4,GSR,MTHFD1,NDUFS3,PCK2,PGD,PHGDH,PSAT1,REEP6,SDHB,SLC3A2,SMS,SND1,SRM,UQCRC1,UQCRC2,XPOT,XPR1
Observation 1		IND S7		chemical - kinase inhibitor		-0.302		-0.211	0.398	4.59e-07	ATP5F1B,CALU,COPS8,ENO1,FH,GLOD4,PCK2,PGAM1,PSMA1,STIP1,TUBB
Observation 1		TFEB		transcription regulator	Activated	3.562	bias	0.591		5.46e-07	ARSA,ATP6V0C,ATP6V1H,CLCN7,CTSB,CTSD,GBA,GLA,GNS,LAMP1,NAGLU,SCPEP1,SGSH
Observation 1		tetraethylammonium		chemical drug		-1.976		-0.148	-1.445	5.46e-07	ARHGDIA,ATP5PD,DPH5,HSPA9,HSPB1,NDUFS8,PFDN6,PRDX3,PSMA6,SRI,SSR4,TCP1,TPI1
Observation 1		MEL S3		chemical - kinase inhibitor		-0.905		-0.224	-0.161	6.98e-07	ATP5F1B,CALU,COPS8,ENO1,FH,GLOD4,PCK2,PGAM1,PSMA1,STIP1,TUBB
Observation 1		ATF4		transcription regulator	Activated	3.862	bias	0.495	1.447	8.45e-07	AARS,CALR,CANX,CTH,FASN,FN1,GARS,GYS1,HSP90B1,HYOU1,IARS,IGFBP7,LARS,LGALS3,MARS,MGST1,MRPS7,PCK2,PHGDH,PSAT1,SLC38A2,SLC3A2,SLC7A1,SLC7A5,STC2,TNFRSF12A,WFS1,XPOT
Observation 1		PSMB5	0.234	peptidase		-0.284		-0.118	-0.022	9.72e-07	ATG5,ATG7,GSTP1,PSMB1,PSMB2
Observation 1		SYVN1	0.329	transporter	Activated	2.2	bias	0.547		1.12e-06	ACSL3,ADAM9,ATP1A1,ATP6AP1,CRTAP,EPHA2,FASN,GANAB,GNB2,HLA-C,HSPB1,LDHB,MYOF,PCBP1,PLD2,PTBP1,RAB10,RPL10,RPN2,SETX,SLC35B2,SLC3A2,SLC4A7,SLC7A5,USP5
Observation 1		Lh		complex		0.383		0.164	-0.213	1.15e-06	ARNTL,ATP2A2,ATP2B1,ATP5IF1,CAP2,CAPZA1,CASP4,CD55,CREB1,DHCR7,EGFR,FKBP5,GBP1,GNAS,ILK,MBD2,NPC2,PDXK,PGRMC1,PHB,PLIN3,PRKAR1A,PSIP1,PTPN1,RAB14,RAB1A,RAB2A,RAB5A,RAB5C,SMARCA4,STIP1,THBS1,TLK1,TNFRSF12A,TP53I11,TPM1,TUBA1A	E2F1,ESR1,FOS,Lh,MYC,TP53,beta-estradiol
Observation 1		ERBB2		kinase		1.431	bias	0.3	-0.549	2.72e-06	ACSL4,AIMP2,ALDOC,BCKDHB,CADM1,CAPZA2,CAVIN2,CAVIN3,CD9,CDC27,CDC37,CHD4,CHMP2B,CPT2,CSE1L,CTSB,DERL1,DGAT1,EGFR,FASN,FN1,GART,GBE1,GNAI1,GPAA1,GPC1,GPD2,HSD17B11,HSPB1,IDH1,IGF2R,ILK,JUP,LAMP1,LAMP2,LDHA,LGALS3,LRRFIP1,LSS,MACF1,MCM2,MCM6,NDC80,NDUFAB1,NDUFV1,NFIB,NNMT,NPC2,NRBP1,NUCB2,PAICS,PCK2,PDCD4,PDHA1,PFKFB3,PGM1,POLR3B,POLR3E,PPAT,PRPS1,PSMB9,PTPN1,QKI,RAB18,RPS10,SEC61A1,SLC4A7,SQOR,TAP…	E2F1,ERBB2,MYC,PML,PTEN,RB1,TP53
Observation 1		CD28		transmembrane receptor	Activated	3.973	bias	0.368	1.551	2.73e-06	ATF2,ATM,ATP5F1C,BIN1,CLIP1,CNIH4,COX6C,CYC1,DAD1,GAPDH,GBP1,GOLGB1,GYS1,HAT1,HCCS,HGS,HINT1,HUWE1,LDHA,LNPEP,MBD1,NAMPT,PCYOX1,PGAM1,PHB,PHB2,PPA1,PRDX4,PRMT5,PSMA5,PSMA6,RAB2A,RRAGA,SEC61B,SLC25A5,SLC7A1,SLC7A5,SRPRB,SSB,STIM1,TFCP2,THBS1,TMX3,TRIM24,TSTA3,VBP1
Observation 1		Immunoglobulin		complex		0.123		-0.005	0.143	3.02e-06	ACACA,ACLY,ACSL1,ATP5F1A,ATP5F1B,CALR,CASP4,COX6A1,COX6B1,COX7A2,CTH,DLAT,DLD,EIF2A,ENO1,ENO2,FASN,FN1,FTO,G6PD,GBE1,GYS1,IDH2,IDH3A,JUP,MDH1,MTHFD1,MTOR,NAMPT,NDUFA6,NDUFA7,NDUFB3,NDUFB7,NDUFS1,NDUFS6,NDUFS7,NDUFS8,NFIL3,OGDH,PC,PCK2,PDHA1,PDHB,PDIA6,PFKL,PGM1,PPA1,PPAT,PRMT5,PRPS1,RCN1,RPS11,RPS6,RRBP1,S100A9,SDHC,SUCLA2,SUCLG1,SUCLG2,TALDO1,UGP2,XBP1	E2F1,E2F4,HSF1,HTT,Immunoglobulin,MTOR,MYC,NR4A1,PML,RB1,TP53
Observation 1		IND S1		chemical - kinase inhibitor		-0.333		-0.054	-0.172	3.5e-06	ATP5F1B,COPS8,ENO1,FH,GLOD4,PGAM1,PSMA1,STIP1,TUBB
Observation 1		Insulin		group	Activated	3.93		0.17	2.821	4.04e-06	ACACA,ACLY,ACSL1,ALDOA,ATG7,CANX,CCT2,CCT4,CCT5,CCT6A,CCT7,CCT8,CTH,EGFR,FASN,FN1,G6PD,GCLC,GSTP1,HSP90AA1,HSP90B1,HSPA4,HSPA9,HSPE1,IDH1,LDHA,MCM6,MT-ND1,MTOR,NDUFB9,NDUFS1,NDUFS2,NDUFV1,NFIL3,NR3C1,NUCB2,P4HB,PCCB,PFKFB3,PKM,PLIN3,PRKCA,RPS16,RPS6,SDHA,SDHB,SLC25A5,SLC38A2,SLC7A1,TCP1,THBS1,UQCRC1,UQCRC2,VTI1A,XBP1,YME1L1	ARNT,ATF4,D-glucose,ESRRA,Esrra,HSF1,Insulin,MTOR,MYC,PPARA,PPARGC1A,SREBF1,TP53,dihydrotestosterone
Observation 1		Hbb-b1		transporter	Activated	3.9	bias	0.466	1.871	4.27e-06	ATP5F1C,ATP5PO,CYC1,FN1,NDUFA5,NDUFA6,NDUFA7,NDUFB11,NDUFB7,NDUFB9,NDUFS3,NDUFS7,NDUFS8,NDUFV1,NDUFV2,SDHA,SURF1,UQCRC1,UQCRC2
Observation 1		CST5		other		-0.164	bias	-0.287	1.58	4.86e-06	ADRM1,ADSL,AKR1C1/AKR1C2,ANXA5,ARHGAP29,BCAP31,CHD3,COPS8,CTSB,DCAF1,DOCK5,EIF2B2,GOLGA2,GTPBP10,HS2ST1,INTS1,INTS10,INTS4,MRM3,NDUFB7,NDUFC2,NR2F1,NR3C1,NUDT16L1,NUMA1,PCBP1,PUS1,PYGB,REEP5,RSL1D1,RTN3,S100A11,SCAF11,SEPT3,SLC9A3R2,VASP,VTI1A,WDR77
Observation 1		INSR		kinase	Activated	5.276	bias	0.467	2.667	5.17e-06	ACADVL,ACSL1,ACSL4,ALDH6A1,ARHGDIA,ATP5F1A,ATP5F1B,ATP5MG,ATP5PD,ATP5PO,CPT2,CRAT,CTSB,CYC1,DHCR7,ECI1,ETFDH,FASN,FH,GANAB,GAPDH,GOT2,HSD17B10,IDH1,IDH3A,IGF2R,IQGAP1,LSS,MBD1,MCM2,MRPS21,NAMPT,NDUFB9,NDUFV2,NSDHL,OGDH,PDCD4,PDHA1,PDHB,PFDN6,PHLDA1,RAB18,RAB7A,RPL7A,RPS16,SLC25A20,SUCLA2,UQCRC1,UQCRC2	ARNT,ATF4,D-glucose,INSR,Insulin,MYC,PPARGC1A,RB1,SREBF1,SREBF2,TP53
Observation 1		CD38		enzyme	Activated	3.043	bias	0.53		8.38e-06	ALDOA,ALDOC,CKAP4,FAM162A,FN1,GBE1,LGALS3,MTDH,NFIL3,PDIA6,PFKL,PFKP,PGM1,PKM,PRDX4,PSAT1,RPN1,RRAS2,SLC7A5,SPCS2,THY1,TMED5,TMEM97,TPI1,UCHL3,XBP1	CD38,Insulin,MYC,PPARGC1A,RB1,SREBF1,SREBF2
Observation 1		MED30	-0.187	transcription regulator						9.62e-06	NDUFB3,NDUFB7,NDUFS2,NDUFS7,NDUFV1,SDHA,SDHB,SDHC
Observation 1		OGT	-0.11	enzyme		-0.427		-0.027	-0.318	1.67e-05	ACLY,ATP2A2,COX6C,FASN,JUP,NDUFA5,NDUFA6,NDUFA8,NDUFB6,NDUFC2,NDUFS1,OGDH,PDHX,PSMD14,SQSTM1,SUCLG1,THY1,UCHL1
Observation 1		desmopressin		biologic drug		1.534	bias	0.276	0.768	1.67e-05	ADD3,ATP1A1,CTSD,ENO1,GAPDH,GNG12,GOLGB1,HINT1,HSPH1,LDHB,NFAT5,PALM,RPS3,S100A11,SEC22B,SEC61B,TUBB,YWHAZ
Observation 1		ciprofloxacin		chemical drug		0		0	0	1.76e-05	ABCB6,ACAA1,ASAH1,ATP5F1A,ATP5F1C,ATP6V1H,COLEC12,CPNE1,CTSD,EPB41L5,GBA,HSPA9,IMPAD1,MYOF,RPL10A,RPL12,RPL7A,RPS18,SRPRA,TUFM
Observation 1		let-7a-5p (and other miRNAs w/seed GAGGUAG)		mature microrna	Inhibited	-3.103	bias	-0.591		1.99e-05	ATP6V0A1,ATP6V1F,CDIPT,CHMP2A,DAD1,DOCK5,EIF3J,GRPEL2,GYS1,HYOU1,IFRD1,MRPS33,NRAS,PGRMC1,RPP38,SEPT3,SLC25A24,SLC38A1,SPCS3,SYPL1,TAF9B,THBS1,TRMT1,TTC9C,VPS39
Observation 1		TCR		complex	Activated	2.305	bias	0.374	0.172	2.21e-05	ABCD1,ABCD3,AK2,ALDOA,ATP5F1B,ATP5PB,ATP5PD,BIN1,CREB1,CTSB,ENO1,GNPDA1,HSD17B10,HSP90B1,HSPA9,IDH2,LAMP1,LDHB,MDH1,MYD88,NR3C1,P4HB,PDCD4,PFDN6,PGAM1,PHB,PHB2,PRMT5,RPL10A,RPL31,RPS15,RPS16,RPS17,RPS2,RPS23,RPS3,RPS3A,RPS4X,SCARB2,SDHA,TALDO1,TNFRSF12A,TPI1,TUFM,UQCRC1
Observation 1		FLT1		kinase		0		0.228	-0.914	2.28e-05	ADD1,AHCY,BCL7B,CANX,CAPN2,DHCR24,LAMP1,MAX,PRKAR1A,PTBP1,SCRN1,SDHC,SMARCA4,SURF1,THBS1,YWHAZ
Observation 1		OGA	0.086	enzyme	Inhibited	-2.021		-0.056	-1.636	2.36e-05	ACSL4,ADRM1,AIFM1,ALDOC,ARHGAP29,ATP5ME,ATP5MG,BCL2L13,CAPN1,CAVIN2,CD55,COX6C,CYP4F11,DAGLB,DHCR7,EIF2A,FERMT2,FN1,G6PD,GAA,GALK2,GNE,GSN,HSP90AB1,IDH3A,IGFBP7,LIMS3/LIMS4,LSS,NDUFA2,NDUFA5,NDUFA6,NDUFB11,NDUFB9,NDUFC2,NDUFS1,NSDHL,OGDH,PDCD6IP,PDHA1,PFKM,PLIN3,PRDX4,SLC33A1,SUCLG2,THBS1,TNFRSF12A,TUBA1A,TUBA4A,USF2
Observation 1		SET	0.05	phosphatase	Inhibited	-2.714	bias	-0.394	-1.408	2.46e-05	BET1,DTYMK,FTO,MBD2,MRPL22,MRPS14,MRPS30,PTGES3,SLC16A7,SRP72,TMED2
Observation 1		MEL T1		chemical - kinase inhibitor		0.378		0.074	0.183	2.63e-05	ATP5F1B,COPS8,ENO1,FH,GLOD4,PGAM1,PSMA1
Observation 1		Srebp		group	Activated	2.361	bias	0.591		2.63e-05	ACLY,ACSL1,FASN,G6PD,IDH1,NPC1,PGD	E2F1,MYC,PML,RB1,Srebp,TP53
Observation 1		PC-SPES		chemical drug						3.02e-05	ACLY,CD9,DAD1,DTYMK,GAPDH,GARS,HLA-C,HSP90AA1,HYOU1,MAN2A1,MCM2,MGST1,P4HB,SDHA,SEPHS2,TPM1,TUBA4A,TUBB2A
Observation 1		E2F1		transcription regulator		1.399	bias	0.352	-0.483	3.23e-05	ACTR1A,ADK,ALG5,ATG7,ATM,CALD1,CALR,CCT2,CCT4,CD9,COPS8,CSE1L,CTSB,CYB5A,DIABLO,ECT2,EI24,ENO2,GM2A,GPS2,HSP90B1,HSPE1,IDH3A,ILK,MCM2,MCM6,MDH1,MTHFD1,NDC80,NUDC,PHB,PPM1G,PRPSAP1,PSAT1,PSMB9,QKI,RAB1A,RBL1,RCOR1,RHOQ,RPS16,RSL1D1,SDHA,SLC3A2,SMARCB1,SRPRA,STAM,STMN1,TAP1,TAP2,TAPBP,THBS1,TRAP1,UGDH,VCP	E2F1,E2F4,MYC,NR4A1,PML,RB1,TP53
Observation 1		PTEN		phosphatase		0.313		-0.015	0.428	3.36e-05	ACAA1,ACACA,ACSL1,AKR1C3,ARF4,ARHGDIA,ASPH,ATP5F1A,ATP5ME,CAD,CBX4,COPS5,CTSB,DIABLO,DLAT,DLD,DYNC1LI2,EGFR,EP400,FASN,GAPDH,GART,GMDS,GSR,GSS,GYS1,IDH2,IDH3A,IDH3B,IFRD1,KIF1B,LDHB,LGALS3,LRRFIP1,LSS,MDH1,MRPL12,MT-ATP6,MT-CO2,MT-ND1,MTOR,NDUFB3,NDUFS3,NFIL3,PABPC4,PDCD4,PDHA1,PDHB,PFKFB3,PFKL,PGM1,PHGDH,RPS6,SDHA,SDHB,SEPHS2,SMARCA4,SOAT1,SQOR,STX5,SUCLA2,SUCLG1,SUCLG2,SURF4,TAF9B,THBS1,TOM1,TR…	ARNT,ATF4,D-glucose,E2F1,HSF1,MTOR,MYC,PML,PTEN,RB1,SREBF1,TP53
Observation 1		PPARGC1B		transcription regulator	Activated	3.689	bias	0.469	1.959	3.36e-05	ACACA,ACADVL,ATP5F1B,ATP5PO,DGAT1,DHCR24,ENO1,FASN,GGPS1,LSS,MT-ATP6,MT-CO2,MT-ND1,MT-ND2,NDUFV2	ESRRA,PPARGC1A,PPARGC1B
Observation 1		MMP12		peptidase						3.44e-05	ADK,CAPZA1,CAPZA2,CCT5,PGM1,PKM,PSMA1,PSMA3,PSMA5,PSMA6,PSMB2,PSMD14,TBCA,VCP
Observation 1		phenethyl isothiocyanate		chemical drug						3.49e-05	CAPN2,CCT4,DDX5,EEF2,GCLM,GSS,HSP90AA1,IDH1,LARS,MGST1,NNMT,PSMA6,PSMB3,RAB1A,RASA1,SEPT7,TMED2,TTC1,USO1	NFE2L2,phenethyl isothiocyanate
Observation 1		TO-901317		chemical reagent	Activated	2.12		0.176	1.535	3.64e-05	ACAA1,ACACA,ACLY,ACSL1,AGPAT3,ALDH3A2,CASP4,COMT,CRAT,DHCR7,ECI1,ELOVL1,ELOVL5,ENO1,EPHX1,FASN,G6PD,GBE1,GSTP1,HSD17B11,HSD17B12,LGALS3,MCM6,MRPS2,MRPS7,PFKFB3,PFKL,PFKP,POR,PSMA5,PSMB2,PSMB8	ARNT,ATF4,D-glucose,Insulin,MYC,PPARA,PPARGC1A,RB1,SREBF1,SREBF2,Srebp,TO-901317,TP53,sterol
Observation 1		HSF1	0.019	transcription regulator		1.697		0.119	1.09	4.03e-05	ACACA,ACLY,AHSA1,ATG7,CCT2,CCT3,CCT4,CCT5,CCT6A,CCT7,CCT8,CHD3,FASN,FKBP4,HSP90AA1,HSP90AB1,HSPA4,HSPB1,HSPE1,HSPH1,LDHA,LMAN2L,MBOAT7,PGAM5,PWWP3A,RAB5C,ST13,STIP1,TCP1,TUBB4A	HSF1,HSF2
Observation 1		mir-451		microrna		-1.912	bias	-0.521		4.23e-05	EMC4,PGM1,PPP6C,RAB14,RASA1,TLK2,YWHAZ
Observation 1		ALDH2	0.222	enzyme	Inhibited	-2.813	bias	-0.591		4.98e-05	CTH,GCLC,GCLM,GSS,PHGDH,PSAT1,SLC3A2,SLC7A5
Observation 1		miR-30a-3p (and other miRNAs w/seed UUUCAGU)		mature microrna		0	bias	-0.591		4.98e-05	CC2D1B,CCN1,KIF1B,MCCC2,RSU1,SCAF11,THBS1,TUBA1A
Observation 1		PTP4A1		phosphatase		-0.754		0.149	-1.397	4.98e-05	AARS,ACLY,AHCY,ALDOA,ANXA5,ARHGDIA,DDX5,EEF2,FASN,GSTP1,IGFBP7,NRAS,PKM,PPA1,SDHA,SMS,STMN1,STMN2,TUBA1C,UBA1
Observation 1		SREBF1		transcription regulator	Activated	3.146	bias	0.417	1.302	5.56e-05	AARS,ACACA,ACLY,ACSL1,ACSL4,ALDOA,ALDOC,ARF4,CAP2,CHMP2A,CYB5A,DARS,DHCR7,ETHE1,FASN,FN1,G6PD,GSR,HSPA13,IDH1,LGALS3,LSS,NFIL3,NPC1,NSDHL,OAT,PCK2,PPAT,RDH11,RPS24,RPS27,SUCLG1,TMEM97	ARNT,ATF4,D-glucose,Insulin,MYC,NFE2L2,PPARA,PPARGC1A,RB1,SCAP,SREBF1,SREBF2,Srebp,TP53
Observation 1		GnRH analog		biologic drug		-1.947		-0.024	-1.801	5.99e-05	ACACA,ARHGEF10,ASNA1,ATP5F1A,CALR,CAPNS1,CHMP2A,CLTA,CYB5A,CYC1,DDOST,EIF2B2,FN1,HINT1,HSP90AB1,KDSR,KYNU,MIA3,MRPS31,MXRA7,NCOA6,NDUFB5,NDUFS7,NDUFV2,PABPC1,PSMA6,PSMB3,RAB5C,RALA,RER1,SEC22B,SMARCE1,SRI,SSR1,TPM1,TUBA1A,UBR4,UQCRB,VAT1,VCP
Observation 1		HSP90B1	0.469	other	Activated	2.496	bias	0.483	0.754	6e-05	ARF1,CALR,CANX,HSP90B1,RAB10,RAB2A,RPL12,RPLP2,RPS20,SSR3,SSR4,VAMP2,XBP1
Observation 1		PFDN2	0.241	other		1.96	bias	0.591		7.37e-05	PFDN1,PFDN5,PFDN6,VBP1
Observation 1		PFDN6	0.377	other		1.964	bias	0.591		7.37e-05	PFDN1,PFDN2,PFDN5,VBP1
Observation 1		VBP1	0.248	other		1.98	bias	0.591		7.37e-05	PFDN1,PFDN2,PFDN5,PFDN6
Observation 1		ZBED1		enzyme						7.37e-05	CHD3,RPL10A,RPL12,RPS6
Observation 1		PPARGC1A		transcription regulator	Activated	5.435		0.142	4.575	8.08e-05	ACACA,ACADVL,ATP5F1A,ATP5F1B,ATP5PD,ATP5PO,BDH1,CAT,COX6C,DGAT1,DLAT,EGFR,FASN,FH,GOT2,IDH3A,IGFBP7,LDHA,LDHB,MCM6,MT-CO2,NCEH1,NDUFB5,NDUFS1,NDUFS8,NDUFV1,NDUFV2,NSDHL,OXCT1,PCK2,PDHA1,PGAM1,PRDX3,SDHA,SDHB,SLC25A20,THY1,TNFRSF12A,UQCRC2,UQCRH,VAMP2	E2F1,ESRRA,Esrra,Insulin,MYC,PML,PPARA,PPARGC1A,PPARGC1B,RB1,SREBF1,SREBF2,TP53
Observation 1		ONECUT1		transcription regulator						9.35e-05	AASS,ABCB8,AKAP13,ALDH3A1,ARL1,BCKDHA,CCT8,CLNS1A,COPB2,ELOVL1,FASN,GBF1,GLA,GSS,HABP2,HSPH1,LRRC59,LSG1,MAGED2,MDH1,MYOF,NDUFAF4,NUDT2,OAT,OTUD6B,PFKL,PHB2,PSMA1,PSMB1,RBM48,RPLP1,SART3,STMN2,SUPT16H,VCP
Observation 1		mir-144		microrna		-1.89	bias	-0.466	-0.656	9.8e-05	EMC4,PGM1,PPP6C,RAB14,RASA1,TLK2,YWHAZ
Observation 1		POLG	0.109	enzyme						0.000134	CYB5A,MT-CO2,RACK1,RPS16,RPS19,RPS24,RPS25,RPS5
Observation 1		peoniflorin		chemical drug		0.213		0.118	-0.094	0.000143	ATP5F1A,CLTA,ENO1,ENO2,HIBADH,SAR1B,TUBB
Observation 1		PML	-0.141	transcription regulator	Inhibited	-2.12		0.04	-2.308	0.000155	ACACA,ACSL4,CAT,EGFR,FASN,GCLM,HSPB1,JUP,MCM6,NR3C1,NSFL1C,PRKCA,PSMB8,PSMB9,RRAS2,RSU1,SLC25A20,SQSTM1,STIP1,STMN1,TAP1,TAP2,TPD52L2	E2F1,MYC,PML,RB1,TP53
Observation 1		POR	0.499	enzyme		-0.788		-0.218	-0.174	0.000173	ACADVL,ACLY,ACSL1,ANXA5,BDH1,CPT2,CYB5B,DHCR24,DHCR7,ECI1,ELOVL1,ELOVL5,ETHE1,HSD17B10,HSD17B11,HSD17B12,HSPH1,LSS,NSDHL,PFKFB3,PGD,POR,SUSD2,TMEM97,UGDH
Observation 1		SLC13A1		transporter		-1.5		-0.064	-1.243	0.000182	ACLY,AKR1C3,CHD3,CLPX,COPB2,GALE,GFM1,GOLGB1,HSPB1,RPN1,SRPRA,ST13,STX6,TFG,TUBA1C,XBP1
Observation 1		mir-1		microrna		-1.96	bias	-0.489	0.106	0.000209	ADD1,ADPGK,ATP6V0A1,BET1,CAP1,CREB1,FN1,HACD3,HSP90B1,MCU,MYLK,PDCD4,RASA1,RRBP1,SEC61A1,SMARCA4,STX6,TMX1
Observation 1		PFDN5	0.274	transcription regulator		1.944	bias	0.591		0.00021	PFDN1,PFDN2,PFDN6,VBP1
Observation 1		IL3		cytokine		1.465	bias	0.412	0.262	0.000235	ADGRE5,ARHGAP29,CALR,CAT,CCT5,COPS4,CRAT,DAD1,FASN,GART,GNAO1,GNAS,GPRIN1,HSP90B1,HSPA9,KIF1B,MYO1C,ORMDL3,PFKL,PHGDH,PPM1G,PSMA5,PSMB3,RALA,RARS,RPL10,RPL11,RPS16,RPS17,RPS19,RPS20,RPS3,RPS6,RPS7,SLC3A2,TIAL1,USF2,VASP,XBP1	FOS,IL3,MYC
Observation 1		FOLR1		transporter						0.000235	ABCE1,ALDOC,AP1S2,BASP1,CAT,CD9,GBA,MRPS6,NAP1L1,NSDHL,OSBPL1A,PDCD4,RPS24,SLC3A2,SMARCE1,TPI1
Observation 1		miR-124-3p (and other miRNAs w/seed AAGGCAC)		mature microrna	Inhibited	-2.338	bias	-0.591		0.000255	ACTR8,AK2,ALDH9A1,ARHGAP29,ATL3,CERS2,DHCR24,DNM2,ELOVL1,ELOVL5,GNAI3,GSN,IQGAP1,LIMCH1,MAGT1,MAN2A1,OSBPL8,PGM1,PGRMC2,PLP2,PTBP1,SEC11A,SLC30A7,SUCLG2,SURF4,SYPL1,TEAD1,TMEM109,USP48
Observation 1		HIST1H1T		other		0.775	bias	0.357	-0.609	0.000277	B4GALT5,COPS7B,FARP1,FKBP4,HSPA4,MARS,MCM6,MRPL38,PARVA,PCCB,PHB2,PHLDA1,SMARCE1,TMEM230,USF2
Observation 1		Hist1h1a		other		0.775	bias	0.357	-0.609	0.000277	B4GALT5,COPS7B,FARP1,FKBP4,HSPA4,MARS,MCM6,MRPL38,PARVA,PCCB,PHB2,PHLDA1,SMARCE1,TMEM230,USF2
Observation 1		dichlorovinylcysteine		chemical toxicant		-1.593		-0.136	-1.244	0.000311	EGFR,ENO1,GLOD4,HSPA9,PKM,PSMA1,STIP1,TUFM
Observation 1		FN1	-0.321	enzyme		0.54	bias	0.347	-1.001	0.000321	ADD1,AHCY,BCL7B,CANX,CAPN2,CCN1,CCT4,COPS5,CTSD,DHCR24,EGFR,FERMT2,FN1,LAMP1,MAX,MTOR,NUP88,PRKAR1A,PTBP1,SCRN1,SDHC,SMARCA4,SQSTM1,SURF1,THBS1,VPS45,YWHAZ	APP,FN1,FOS,HSF1,MTOR,MYC,TP53
Observation 1		IRF2	-0.192	transcription regulator		1.941	bias	0.326	0.767	0.000364	ARCN1,CYP4F11,DPY19L1,ERAP1,GBP1,IDH1,NAMPT,PFKFB3,PSMB8,PSMB9,PSME2,PTGR1,RRBP1,SLC7A1,SUPT16H,TAP1,TAP2,TAPBP,TPM1
Observation 1		bromobenzene		chemical toxicant		-1.106		0.039	-1.204	0.00037	CAPN1,GAPDH,GCLC,GSR,GSTP1,HSP90AA1,HSPA13,HSPB1,LAP3,OXCT1,POR,RPL35,TUBA1A
Observation 1		SREBF2		transcription regulator	Activated	3.022	bias	0.443	1.477	0.00037	ACACA,ACLY,ACSL1,ALDOC,CYB5A,DHCR7,FASN,G6PD,IDH1,LRP1,LSS,NSDHL,RDH11,TMEM97	E2F1,MYC,PML,RB1,SREBF1,SREBF2,TP53
Observation 1		NFE2L1		transcription regulator	Activated	2.63	bias	0.464	1.409	0.000371	GCLC,GCLM,GSTP1,PSMA1,PSMA6,PSMB1,PSMB2,PSMB5,PSMD14
Observation 1		EPAS1		transcription regulator		1.706	bias	0.452	0.247	0.000372	ACACA,ACLY,ALDOC,ATG5,CAT,CCN1,CHKA,CHMP2B,DGAT1,EGFR,ENO1,ENO2,FASN,FN1,GBE1,HSPA4,KDM4B,LDHA,NAMPT,NDUFB6,NFIL3,PFKFB3,PRKCA,SLC7A5,STC2,TAF9B,TPP2,UGP2	EPAS1,MYC,TP53
Observation 1		RBM5	-0.177	other		-1.265		-0.223	-0.559	0.000391	ADAM9,ATP6V0C,CDC27,GBE1,HSP90AA1,ITPA,NDUFV2,RAB1A,SCAF11,UBA1
Observation 1		EGFR	0.335	kinase	Activated	2.298	bias	0.265	0.612	0.000395	BCL7C,CAD,CAPZA2,CASP4,CCT5,CELF1,CHKA,EGFR,ENOPH1,EPHA2,FASN,FKBP11,GBP1,GPC1,HMGB3,HSP90B1,HSPB1,HSPE1,MACF1,MT-CO2,MTA2,MTHFD1,NFIB,NSUN2,NUDC,PABPC1,PKM,PRKAR1A,PSMB1,PSMB2,PSMB3,PSMB5,QTRT2,RRAS,SDHB,SLC4A7,TBXAS1,THBS1,TPST1,TUBA4A,TUBB4A,TUBB4B,UBA1,UQCRC2	EGFR,ERBB2,HSF1,Insulin,KRAS,MTOR,MYC,PKM,PPARGC1A,RB1,SREBF1,SREBF2,TP53
Observation 1		PPARA		ligand-dependent nuclear receptor	Activated	2.466		0.162	1.463	0.000396	ABCD3,ACAA1,ACACA,ACADVL,ACSL1,AHCY,ALDH3A2,ALDH9A1,ARHGDIA,ATP5F1B,C1R,CAT,CDS2,CHKA,CPT2,CTH,CYB5B,DHCR7,ECI1,ELOVL5,ETHE1,FASN,G6PD,GOT2,GPD2,GSTM3,GSTP1,HSD17B10,HSD17B11,LSS,MGST1,MPG,MT-CO2,NSDHL,PC,PHLDA1,POR,PPA1,PTGR1,RTN4,S100A9,SAR1A,SCAMP1,SLC25A20,SRM,STIM1,TALDO1,UQCRC1	ARNT,ATF4,D-glucose,MYC,PPARA,PPARGC1A,SREBF1,SREBF2,TP53,fenofibrate,mono-(2-ethylhexyl)phthalate,pirinixic acid
Observation 1		TRAP1	0.237	enzyme		-1.343		-0.1	-0.958	0.000407	ATP5F1A,ATP5ME,BCL2L13,COPS5,DIABLO,GAPDH,GARS,HIBADH,HSD17B10,HSPE1,LSS,MARS,MRPS31,PKM,TAF9B
Observation 1		miR-1-3p (and other miRNAs w/seed GGAAUGU)		mature microrna		-1.842	bias	-0.591		0.000434	ADPGK,ARCN1,ARF4,ARHGAP29,ARID1A,ATP6V0A1,BCKDHB,CAP1,CERS2,DDX5,EGFR,EHMT1,FERMT2,G6PD,GPD2,HACD3,IFT52,LRP1,OAT,PDCD4,PTBP1,SEC23IP,SH3PXD2B,THBS1,TPM1
Observation 1		methapyrilene		chemical drug	Activated	2.145		-0.056	2.339	0.000435	ACAA1,ALDOA,ANXA5,BCKDHA,CAT,CTSB,GCLC,GSS,IFRD1,KYNU,NFIB,NSFL1C,PC,RPS8,RPS9,SLC3A2,STMN1,SULT1A1,TUBB,YWHAZ
Observation 1		genistein		chemical drug	Activated	4.732		0.165	3.655	0.000442	ADK,AKR1C3,AP1S2,AP3B2,APEH,ARSA,ASAH1,ATP5PO,ATP6AP1,ATP6V0A1,ATP6V0D1,ATP6V1H,C17orf75,CAT,CLCN7,CTSB,CTSD,DKK1,GBA,GCLC,GFPT1,GLCE,GM2A,GNS,HS2ST1,IGF2R,KDSR,LAMP1,M6PR,NAGLU,NPC1,NPC2,NR3C1,OGDH,PDCD4,PLBD2,PPT1,RAB14,RPN2,SCARB2,SCPEP1,SGSH,SQSTM1	E2F1,ESR1,FOS,MYC,TFEB,TP53,beta-estradiol,genistein
Observation 1		TGFB1		growth factor	Activated	2.004		0.189	0.142	0.000502	AASS,ABCD1,ABCE1,ACLY,ACSL3,ADK,AKR1C1/AKR1C2,ALDH18A1,ALDH3A2,ALDOA,ARF1,ARF4,ATG5,ATG7,ATM,BDH1,BIN1,C1R,CADM1,CALB2,CALD1,CAP1,CAPNS1,CASP4,CAT,CAVIN2,CBR3,CCN1,CCT2,CCT5,CCT6A,CD55,CDK2AP1,CHD4,CTSB,CTSD,CYC1,DAD1,DDX5,ENO1,ENO2,EPHA2,EPRS,ERLIN2,FAM3C,FASN,FERMT2,FN1,GARS,GBP1,GCLC,GGPS1,GLCE,GNAI2,GNAO1,GNAS,GNS,GSDME,GSN,HABP2,HAT1,HEBP1,HINT1,HMOX2,HSD17B10,HSP90AA1,HSPB1,IARS,IFRD1,IGFBP…	APP,E2F1,ERBB2,ESR1,FOS,MYC,PML,RB1,TGFB1,TP53,beta-estradiol
Observation 1		SIRT7	-0.061	enzyme		-0.739		-0.118	-0.477	0.00053	GPAA1,MRPL16,MRPS31,MRPS33,RPS3
Observation 1		SCAP		other	Activated	3.401	bias	0.571		0.000622	ACACA,ACLY,ACSL1,ACSL4,ALDOC,CYB5A,DHCR7,FASN,LGALS3,LSS,NSDHL,RDH11,SLC7A1,TMEM97	SCAP,SREBF1,SREBF2,Srebp,TP53
Observation 1		mir-122		microrna	Inhibited	-2.293	bias	-0.502		0.000659	ACTR1A,ALDOA,CREB1,G6PD,GNPDA1,GYS1,IQGAP1,KHDRBS1,NUDC,PKM,PLIN3,PTPN1,SCAF11,SLC7A1,TPD52L2
Observation 1		lactacystin		chemical - protease inhibitor		1.578		0.242	0.399	0.00074	AK2,AKR1C1/AKR1C2,ATP1A1,ATP6V0A1,CCT2,CD9,CTSD,CYB5A,GBA,GCLC,GNAI1,GNAI2,GSTP1,HLA-C,HSP90B1,HSPB1,IFRD1,NR3C1,PRKCA,RPLP2,SLC3A2,SQSTM1,STMN1,TUBB2A,TUBB4A	APP,FOS,MYC,PSEN1,TP53,lactacystin
Observation 1		MRPL12	0.228	other		1.982	bias	0.591		0.000885	MT-CO2,MT-ND1,MT-ND2,SYPL1
Observation 1		BO-653		chemical drug						0.000943	PSMA1,PSMA2,PSMA3
Observation 1		LARP1	0.236	translation regulator						0.000943	PABPC1,RPS20,RPS6
Observation 1		n-nitrosomethylbenzylamine		chemical toxicant						0.000945	ALDH3A2,COPS5,DDX5,GCLM,GNG12,GSS,HSP90AA1,IDH1,LAMP2,MGST1,PHGDH,PRKAR1A,PSMA6,RAB1A,RRAGA,SEPT7,TMED2,TTC1,USO1
Observation 1		bardoxolone		chemical drug	Activated	2.138		0.174	1.649	0.000992	EPHX1,GCLC,GCLM,GSR,HSPA9,SQSTM1,TUFM,UGDH
Observation 1		valproic acid		chemical drug		-1.341		0.029	-1.516	0.001	ACACA,ADRM1,AKR1C3,ATM,ATP2B4,ATP5ME,CALR,CAP2,CAT,CAVIN2,CCN1,CDS2,CHKA,CRAT,CTSB,DHCR7,GCLM,GNAI2,MCM6,MRPS2,MYOF,NPC2,NR3C1,NSDHL,OSBPL8,PDIA6,PSMA1,PSMA2,PSMA3,PSMA5,PSMA6,PSMB1,PSMB2,PSMB3,PSMB5,PSMB8,PSMB9,PSMD14,PSMD4,PSMD7,PSME2,PSME4,SMARCB1,SPCS2,SQSTM1,ST5,THBS1,XBP1	E2F1,ESR1,FOS,MYC,TP53,beta-estradiol,valproic acid
Observation 1		tanespimycin		chemical drug		-1.886	bias	-0.31	-0.582	0.00108	ACACA,AHSA1,CAPN1,FASN,HAT1,HSP90AB1,HSP90B1,HSPA9,IARS,LDHA,NRAS,PRDX3,PRMT5,RBMX,RPL24,RPL35,RPS16,RPS8
Observation 1		RB1	-0.08	transcription regulator	Activated	3.832		0.127	3.1	0.00122	ALG5,ATF2,ATP1A1,ATP5F1A,ATP6V1F,BCKDHA,CASP4,COX6A1,COX6B1,COX7A2,DLAT,EI24,FN1,GPS2,GRPEL1,HACD3,IDH3B,MCM2,MCM6,MDH1,MRPL12,MRPL17,MRPL58,MRPS23,MSTO1,MTOR,NDUFA2,NDUFA5,NDUFA6,NDUFS2,NDUFS7,NDUFV1,OPA1,PGD,PGRMC1,PRKAR1A,RBL1,RSL1D1,SDHB,SDHC,SRPRA,TMEM97,TUBA1A,UQCRC1	E2F1,E2F4,MYC,NR4A1,PML,RB1,TP53
Observation 1		tert-butyl-hydroquinone		chemical reagent	Activated	2.902	bias	0.507		0.00126	AKR1C1/AKR1C2,G6PD,GBE1,GCLC,GCLM,GNAI2,GSR,GSS,GSTM3,GSTP1,OSGIN1,PSMA5,PSMD4,RAB6A	NFE2L2,tert-butyl-hydroquinone
Observation 1		beta-estradiol		chemical - endogenous mammalian	Activated	4.873		0.182	2.749	0.00134	AARS,ACAA1,ACADVL,ACSL1,ADK,ALDH18A1,ALDH6A1,ALDOA,AP1G1,ATM,ATP2B1,ATP5F1B,ATP5ME,ATP5PB,ATP6V1F,BIN1,CAD,CALR,CAP2,CASP4,CAST,CCN1,CCT2,CD55,COLEC12,COMT,CREB1,CSE1L,CTSB,CTSD,CYB5A,DDOST,DERL1,DHCR24,DHCR7,DKK1,EGFR,EIF3B,EIF3J,ENO1,FAM162A,FARP1,FASN,FN1,G6PD,GALNT1,GARS,GART,GCLC,GFM1,GM2A,GMFB,GNE,GNS,GPC1,GPD2,GSR,GSTM3,GSTP1,HSD17B11,HSD17B12,HSD17B2,HSP90AB1,HSP90B1,HSPA4,HSPA9,HSPB1,HSP…	ARNT,ATF4,D-glucose,E2F1,ESR1,Insulin,MYC,PML,PPARGC1A,RB1,SREBF1,SREBF2,TGFB1,TP53,beta-estradiol
Observation 1		RRP1B	-0.138	transcription regulator						0.00139	HAT1,HSP90AA1,HSP90AB1,MCM2,MCM6,PRKCA,RBL1,RHOQ,RPL11,RPS10,RPS19,RPS26,RPS3,RPS5,RPS8,RPS9
Observation 1		sterol		chemical - endogenous mammalian		-0.908	bias	-0.295	-0.145	0.0014	ACACA,ACLY,ACSL1,DHCR7,FASN,IDH1,IDH2	SCAP,SREBF1,SREBF2,Srebp,TP53,sterol
Observation 1		OSM		cytokine		0.159		0.209	-1.326	0.00142	ACAA1,ACSL3,ADH5,AKR1C1/AKR1C2,AKR1C3,ASAH1,ATP2B4,BLMH,C1R,CALB2,CASK,CASP4,CAT,CLIP1,CLPP,CLPX,COX6B1,DHCR24,FASN,FN1,GART,GBP1,GFPT1,GNS,GOLGA2,HLA-C,LRRFIP1,MAGED2,MPDU1,MYD88,NAMPT,NOMO1 (includes others),NRAS,OGDH,PDAP1,PDCD4,PEPD,PFKFB3,PSMB8,PSMB9,QKI,RALY,S100A9,SLC39A7,TAP1,TAP2,TAPBP,TECR,TOM1,TPM1,TRIM22,TSTA3,TUBA1A	ESR1,FOS,MYC,OSM,TGFB1,TP53
Observation 1		salirasib		chemical drug	Inhibited	-3.098	bias	-0.457	-1.682	0.00151	ALDOC,ENO2,LDHA,MTOR,NRAS,PFKFB3,PGAM1,PGM1,PKM,TPI1	HSF1,MTOR,TP53,salirasib
Observation 1		ARNT	-0.142	transcription regulator	Activated	2.789	bias	0.474	1.466	0.00162	ALDH3A1,ALDOA,ALDOC,ATP5PO,COX6B1,CTSD,CYP2S1,ENO1,G6PD,GAPDH,LDHA,MYO1C,NDUFS2,NDUFS3,PCK2,TPI1,TUBA4A
Observation 1		benzo(a)pyrene		chemical toxicant	Activated	3.036	bias	0.257	1.931	0.00165	ABCB6,ALDH3A1,ARHGDIA,CCN1,COMT,CYB5A,ECT2,EPHX1,ESD,FASN,G6PD,GCLC,GCLM,GNAI1,GNAI2,GNAO1,GPC1,GSTP1,HSPB1,NRAS,PGD,PRKCA,PTPRG,SQSTM1,STX5,THBS1	E2F1,MYC,PML,RB1,TP53,benzo(a)pyrene
Observation 1		Collagen(s)		complex		-0.647		0.183	-1.161	0.00168	CCN1,CD55,FN1,IARS,LAMP1,LAMP2,PLCB3,PSAT1,THBS1
Observation 1		lith-O-Asp		chemical reagent		0.2		-0.118	0.46	0.00171	CCT6A,OLA1,PSMB1,RNH1,TRAP1
Observation 1		3-nitropropionic acid		chemical toxicant						0.00175	COX6A1,COX6B1,ENO2,GAPDH,GCLC,LDHA,LDHB,PC,SQSTM1,TPI1	3-nitropropionic acid,APP,FOS,HTT,MYC,TP53
Observation 1		MFSD2A		transporter	Inhibited	-2.449	bias	-0.537		0.0019	ACSL4,ALDOC,DHCR7,FASN,IDH1,LSS
Observation 1		FOS	-0.182	transcription regulator		0.59		0.157	-0.246	0.00201	ACACA,AKR1C3,ARF1,ATP2C1,BLMH,CADM1,CALU,CAPN2,CAST,CAT,CLIP1,CTH,CTSB,DOCK1,EEA1,ENO1,FASN,FN1,GBA,GM2A,GSR,GSTP1,HSD17B10,HSP90B1,KIF1B,LAMP2,LGALS3,MAP3K20,MGST1,NAE1,NDUFS7,NFIL3,NPTX1,NR3C1,NSDHL,PHLDA1,PSMA2,PSMB3,QKI,RNH1,RPS18,RPS24,RPS6,RPS7,RPS9,S100A9,SIRT6,SMARCD2,STIM1,STMN1,TBCA,TUBB,YWHAZ	FOS,MYC,TP53
Observation 1		FMR1	0.211	translation regulator		-1.765	bias	-0.279	-0.891	0.00202	ALDOA,ATP5IF1,ATP5MG,BASP1,EEF2,ENO1,GAPDH,MRPL12,MRPL20,MRPL22,MRPS18B,MRPS21,MRPS23,MRPS25,MRPS28,MRPS6,MTOR,PFKP,SLC38A1	FMR1,HSF1,MTOR,TP53
Observation 1		HK2	0.109	kinase						0.00225	MT-CO2,SDHB,UQCRC2
Observation 1		NUBPL	-0.008	other						0.00225	NDUFS1,NDUFS3,NDUFV1
Observation 1		PSMB1	0.225	peptidase						0.00225	ATG5,ATG7,PSMB5
Observation 1		WZ-4002		chemical - kinase inhibitor						0.00225	MT-CO2,SDHB,UQCRC2
Observation 1		ZC3H10		other						0.00225	ATP5F1A,MT-CO2,SDHB
Observation 1		mini-GAGR		chemical reagent						0.00225	CAT,GPX4,GSR
Observation 1		IL5		cytokine	Activated	3.338	bias	0.562		0.00245	ALDOA,ALDOC,CASP4,CD55,CD9,CKAP4,ENO1,FAM162A,GCLM,HSP90B1,HSPH1,MTDH,NFIL3,PDIA6,PFKP,PGM1,PKM,PRDX4,PSAT1,RPN1,RRAS2,SFPQ,SLC7A5,SPCS2,SRI,THY1,TMEM97,TPI1,UCHL3,XBP1,YES1	HTT,IL5,Immunoglobulin,NR4A1,RB1,TP53
Observation 1		methylselenic acid		chemical reagent		1		-0.171	1.343	0.00246	ACSL3,ADD3,AKR1C1/AKR1C2,ALDH3A2,CADM1,CREB1,DHCR24,DTYMK,EPHX1,ERP44,FKBP5,FN1,HSD17B11,HSP90B1,MCM2,MCM6,NFIL3,PFDN5,PRKCA,RDH11,RGS10,RHOQ,SEC24D,SMARCE1,TUBA4A,TUBB4B,UGDH,ZNF217
Observation 1		ESRRA		ligand-dependent nuclear receptor	Activated	2.395	bias	0.519		0.00261	ACADVL,ACSL1,ALDOC,ASAH1,ATP2A2,ATP5F1B,CHKA,CYB5A,ENO1,ETFDH,GAPDH,IDH3A,LDHA,LDHB,NDUFB5,ORMDL3,PCK2,PKM,SLC25A20,SMARCA4,SMARCE1,TPI1	ESRRA,Esrra,PPARA,PPARGC1A,PPARGC1B,TP53
Observation 1		bezafibrate		chemical drug	Activated	2.359	bias	0.413	0.88	0.00264	ABCD1,ABCD3,ACADVL,ACSL1,ACSL4,CAT,CYB5A,ECI1,FASN,LGALS3,MPG,NPC1,NPC2,PEX14	ACOX1,PPARA,SREBF1,TP53,bezafibrate
Observation 1		fenofibrate		chemical drug	Activated	2.836		0.169	2.138	0.00291	ABCD3,ACAA1,ACADVL,ACSL1,ACSL3,ACSL4,CASP4,CAT,CPT2,DGAT1,DLAT,EGFR,FASN,GAPDH,GBE1,GLCE,GOT2,HDGFL3,LDHB,NR3C1,PAICS,PCK2,PDHB,POR,SLC25A20,SUCLG1,TSNAX,VPS29,XRCC4	ACOX1,PPARA,SREBF1,SREBF2,TP53,fenofibrate
Observation 1		calcitriol		chemical drug		-0.389		-0.055	-0.013	0.00292	ACADSB,ACSL1,ATG5,ATIC,ATM,ATP2B1,AURKAIP1,CCN1,CHTF18,COMT,COQ9,CSE1L,ECT2,EGFR,FASN,FN1,G6PD,GAPDH,GNAI2,GPX4,GRPEL2,GSR,HSD17B2,HSPA9,IDH1,IDH2,LAMP1,LRPPRC,MCM2,MMS22L,MRPS6,MYD88,NASP,NDUFV2,OAT,OPA1,OXCT1,PC,PDCD4,PDHA1,PGAM5,PRKCA,PTCD3,RAB1B,S100A9,SLC25A6,SOAT1,SQOR,STMN1,TAP1,THBS1,TLK1,TMEM160	E2F1,ESR1,FOS,Insulin,MYC,PPARGC1A,RB1,SREBF1,SREBF2,TP53,beta-estradiol,calcitriol
Observation 1		isobutylmethylxanthine		chemical toxicant	Activated	2.111	bias	0.304	1.103	0.00297	ACLY,ACSL1,ACSL3,ACSL4,CREB1,FN1,GAPDH,IDH1,LDHA,NDUFS1,NDUFS2,NDUFV1,RAB14,RAB18,RAB5C,RAB7A,RBL1,SDHA,SDHB,THBS1,TPD52L2,TUBB,UQCRC1,UQCRC2	E2F1,E2F4,Insulin,MYC,NR4A1,PPARGC1A,RB1,SREBF1,SREBF2,TP53,isobutylmethylxanthine
Observation 1		phytohemagglutinin		chemical drug	Activated	4.243	bias	0.55		0.00299	ADH5,CALU,CAP2,CAT,DRG2,EPRS,FKBP9,GCLC,GNAI1,GPD2,GYS1,HINT1,HSP90AA1,IDH3A,INPP1,LAMP1,LMAN1,NAGLU,NUP214,PCYOX1,PDHB,PRKCA,PRPS1,PSMA1,PTPN1,RASA1,RO60,RPS16,SCARB2,TEAD1,TRIP12,XBP1
Observation 1		IL15		cytokine	Activated	3.952	bias	0.35	2.183	0.00299	ALDOA,ALDOC,CD55,CDK2AP1,COPB2,COX6C,ENO1,ENO2,G6PD,GAPDH,GARS,GNAS,GPC1,GPD2,HAT1,HSPE1,LAMP1,LDHA,MTA2,MYD88,PDCD4,PFKFB3,PFKL,PFKP,PGD,PGM1,PKM,PPP6C,PRDX4,PSMA5,PSMB8,PSMB9,RPS3A,RPS6,S100A11,SLC25A5,SP100,TALDO1,TFDP2,TPI1,VBP1,XBP1,YES1	HTT,IL15,Immunoglobulin,NR4A1,RB1,TP53
Observation 1		FSH		complex		0.937		0.179	0.237	0.00302	ALDH3A2,ATP2A2,ATP2B1,ATP5IF1,CAP2,CAPZA1,CASP4,CD55,CLIP1,COPS5,DHCR7,EGFR,FKBP5,FOXK2,GBP1,GCLC,GNAS,ILK,ING2,MBD2,NPC2,PDXK,PGRMC1,PKM,PLIN3,PRKAR1A,PSIP1,PTPN1,RAB14,RAB1A,RAB2A,RAB5A,RAB5C,SMARCA4,STIP1,THBS1,TLK1,TP53I11,TPM1,TUBA1A	E2F1,ESR1,FOS,FSH,MYC,TP53,beta-estradiol
Observation 1		mir-21		microrna	Inhibited	-3.675	bias	-0.405	-1.518	0.00305	ARCN1,ARF4,ARNTL,C1R,CANX,CASP4,CCT8,COPG1,CSE1L,ECT2,FAM3C,FBXO11,FN1,IPO11,MYD88,PDCD4,PGAM1,PPA1,PPP4R2,PPP4R3B,PSME2,RP2,SMARCA4,SSR1,STMN1,TAP1,TMEM97,TPM1,YWHAZ,ZW10
Observation 1		guanidinopropionic acid		chemical - endogenous non-mammalian	Activated	3	bias	0.591		0.00311	ATP2C1,ATP5PO,CYC1,NDUFA5,NDUFA7,NDUFS7,SDHA,SDHB,UQCRB
Observation 1		NCAM1		other		1.346	bias	0.452	0.35	0.00318	CALR,EGFR,HSPA4,THBS1,THY1
Observation 1		miR-155-5p (miRNAs w/seed UAAUGCU)		mature microrna	Inhibited	-2.744	bias	-0.591		0.00338	BET1,CCN1,CDK5RAP3,DPP7,EGFR,HSD17B12,MPZL1,MYD88,PHC2,PLXND1,PRAF2,RAB5C,RAB6A,RCOR1,SCAMP1,SYNE2,SYPL1,TBCA,TRAM1,UFL1
Observation 1		3,5-diiodothyronine		chemical - endogenous mammalian	Activated	2	bias	0.483	1.033	0.00358	ENO1,GAPDH,IDH3A,PGM1
Observation 1		AIFM1	0.276	enzyme						0.00358	AIFM1,MT-CO2,NDUFB6,NDUFS7
Observation 1		METTL3	-0.027	enzyme		0.784		0.161	0.469	0.00358	BRD4,CD9,PSMD7,TMED10
Observation 1		TSC2		other	Inhibited	-2.395	bias	-0.285	-1.269	0.00378	ATP6V0C,DPP7,GLA,GSN,HSPB1,LDHB,LGALS3,NSDHL,PLP2,PRKCA,PSMA1,PSMB1,PSMB2,PSMB5,PSMD14,S100A11,SCPEP1	TFEB,TSC2
Observation 1		IL4		cytokine	Activated	4.239	bias	0.304	1.785	0.00384	ACOT9,ACSL1,ACSL4,ADRM1,AK2,AKAP13,ALDOC,ATP5MD,BIN1,CAD,CAT,CCT3,CD55,CHD4,CKAP4,CLIP1,CLNS1A,CYB5A,DHODH,DYNC1H1,EEA1,EPHA2,EPHX1,EPRS,FAM162A,FASN,FKBP5,FN1,GALK2,GBE1,GPX4,IGF2R,INPP1,ITPA,LAMP2,LGALS3,LIG4,LMAN2,LRP1,LRPPRC,MTDH,MYOF,NAP1L1,NFIL3,NOMO1 (includes others),NR3C1,NT5C3A,NUMA1,NUP214,PEX14,PFKL,PFKP,PHB,PPM1G,PPP6C,PRKCA,PSMA2,PSMA6,PSMB8,PTPN1,RAB5A,RNF213,RPS6,S100A9,SLC4A7,SQS…
Observation 1		nitrofurantoin		chemical drug	Activated	2.441		0.075	2.106	0.00389	ACAA1,ACADVL,ANXA5,CAPN2,CAT,CTSB,GSR,GSS,GSTM3,GSTP1,IFRD1,LGALS3,RPS8,RPS9,S100A11,STMN1,TNFRSF12A,TUBA1A,TUBB,YWHAZ
Observation 1		CERS3		transcription regulator						0.00394	ASAH1,CERS2
Observation 1		PSMB2	0.243	peptidase						0.00394	ATG5,ATG7
Observation 1		RILP		other						0.00394	IGF2R,LAMP1
Observation 1		UFL1	0.327	enzyme						0.00394	CDK5RAP3,DDRGK1
Observation 1		ACOX1	0.088	enzyme		-0.963		-0.113	-0.485	0.00405	ABCD3,ACAA1,ACADVL,ACSL1,CAT,CRAT,EGFR,FAH,FASN,GPX4,GSTP1,LGALS3,OAT,PHLDA1,RPL12,RPS24,SQSTM1,XBP1	ACOX1,E2F1,MYC,PML,PPARA,RB1,SREBF1,TP53
Observation 1		PKM	0.311	kinase		-0.648		0.13	-1.01	0.00413	ACLY,ENO1,LDHA,MT-ATP6,MT-CO2,PKM,SDHB,UQCRC2	E2F1,MYC,PKM,PML,RB1,TP53
Observation 1		Sos		group						0.00422	AKR1C3,ATP2C1,CADM1,CAST,CAT,CLIP1,DOCK1,EEA1,GBA,GM2A,GSR,HSD17B10,KIF1B,MAP3K20,MGST1,NDUFS7,NFIL3,NPTX1,NSDHL,PHLDA1,QKI,STMN1,YWHAZ
Observation 1		MKNK1		kinase		1.604	bias	0.591		0.00423	ANXA5,CCN1,GNAI1,GNAO1,GPS1,IFRD1,KIF1B,MAN2A1,PTBP1,RAB14,RNH1,TM9SF2,USO1,VAMP2
Observation 1		HULC		other						0.00429	ATG7,LAMP1,SQSTM1
Observation 1		UDP-D-glucose		chemical - endogenous mammalian						0.00429	CALR,HSP90B1,HYOU1
Observation 1		CLDN7		other		0.44		0.01	0.402	0.00441	ALDH3A1,CKAP4,DKK1,IGFBP7,LAMTOR1,LGALS3,MCU,MLEC,NNMT,PHGDH,RPP40,RPS7,RRAS2,RSL1D1,TMCO1,XXYLT1
Observation 1		FLCN		other	Inhibited	-2.625	bias	-0.417	-1.531	0.00457	ATP5PO,MT-ATP6,MT-CO2,MT-ND1,MT-ND2,NDUFV2,UQCR10	ESRRA,Esrra,FLCN,PPARA,PPARGC1A,TP53
Observation 1		RTN4	0.449	other		0.213		0.098	-0.081	0.00471	ACTR1A,ARHGDIA,CAPZA2,DYNC1H1,GNAO1,GNB2,LAP3,RTN4,TUBB4A
Observation 1		SGPP2		phosphatase	Inhibited	-2.449	bias	-0.409	-1.448	0.00471	HSP90AA1,HSPA13,HSPA4,HSPA9,HSPH1,XBP1
Observation 1		black raspberry extract		chemical drug						0.00474	ALDH3A2,COPS5,DDX5,GNG12,HSP90AA1,LAMP2,PHGDH,PRKAR1A,PSMA6,RAB1A,RRAGA,SEPT7,TMED2,TTC1,USO1
Observation 1		dihydrotestosterone		chemical - endogenous mammalian	Activated	2.536	bias	0.285	1.251	0.00498	ACACA,ACADVL,ACLY,ACSL3,ALDOA,ATP2A2,BCAP31,CANX,CCT3,DDX5,DHCR24,DYNC1LI2,EGFR,ENO1,FASN,FKBP4,FKBP5,FN1,GAPDH,GOSR1,GPX4,GSN,GSTP1,HINT1,HSP90AA1,HSPB1,IGFBP7,LDHA,MT-CO2,MYLK,NR3C1,NUCB1,PC,PDCD4,PHB,PHGDH,PHLDA1,RAB2A,RPL12,RPLP2,RPS17,RPS20,RPS23,RPS24,RPS26,RPS29,SLC16A7,SLC3A2,SLC4A7,TALDO1,THBS1,UGDH	E2F1,ESR1,HSF1,KDM5A,MTOR,MYC,PML,RB1,SREBF1,TGFB1,TP53,dihydrotestosterone,metribolone
Observation 1		AFAP1-AS1		other		0.054		-0.098	0.251	0.00511	AFAP1,ARHGDIA,RAB10,RAB11B
Observation 1		LAMTOR1	0.351	other	Activated	2	bias	0.591		0.00511	ACACA,FASN,MTHFD1,PPAT
Observation 1		glucosamine		chemical - endogenous mammalian		-0.333		-0.172	0.184	0.00536	ACACA,ATP2A2,FASN,HSP90B1,MT-ND1,NDUFB9,PCCB,SLC25A5,UQCRC2	HSF1,Insulin,MTOR,MYC,PPARGC1A,RB1,SREBF1,SREBF2,TP53,glucosamine
Observation 1		PTP4A3		phosphatase		0.391		0.093	0.184	0.00538	FN1,HSP90AA1,JUP,PCBP1,STMN1
Observation 1		TMBIM6	0.019	other		-0.668		-0.218	-0.187	0.00538	ATG5,EIF2A,SEC61A1,WFS1,XBP1	ERN1,TMBIM6,XBP1
Observation 1		dexamethasone		chemical drug	Activated	2.348		0.057	1.723	0.0054	ACACA,ACLY,ACSL1,ACSL3,ACSL4,ADAM9,AGPAT3,AKAP13,AKR1C1/AKR1C2,AKR1C3,ALDH18A1,ALDH6A1,AP1G1,ARHGDIA,ASPH,ATP1A1,ATP2A2,ATP2B1,ATP2B4,BCKDHA,BRF1,CALR,CANX,CAPN1,CAST,CAT,CAVIN2,CBR3,CCN1,CCT2,CD55,CHD4,COG2,COPA,CTSB,CTSD,CYP2S1,DAP3,DHCR24,DPH5,DTYMK,ECT2,EGFR,EIF4G3,ELMO2,ELOVL1,ENO1,ENO2,ERLIN1,FASN,FKBP4,FKBP5,FN1,G6PD,GAPDH,GBP1,GCLC,GCLM,GNAI2,GNS,GOLIM4,GSTM3,GSTP1,HMGB3,HMOX2,HPCAL1,HSD1…	ARNT,ATF4,D-glucose,E2F1,FOS,Insulin,MYC,PML,PPARA,PPARGC1A,RB1,SREBF1,SREBF2,TP53,dexamethasone
Observation 1		ANGPT2		growth factor		1.649	bias	0.435	-0.24	0.00602	C1R,CALR,CAT,CCT7,CDC27,COMT,DBNL,EGFR,FKBP4,FN1,HSP90AA1,HSPA4,LIG4,MGST1,P4HB,PDCD4,PDIA6,PHLDA1,RPS6,ST13,THBS1,TNFRSF12A,YIPF5
Observation 1		FBXO32		enzyme	Activated	2.716		0.141	2.232	0.0061	ALG12,CADM1,CALR,CDK5RAP3,ERP44,GCLC,HYOU1,NANS,OAT,RPN1,SLC33A1,XBP1
Observation 1		ammonium chloride		chemical drug	Activated	2.236	bias	0.295	1.576	0.00681	ATP1A1,CD9,CTSB,NPC1,SQSTM1
Observation 1		CLOCK		transcription regulator		0.832		-0.057	1.038	0.00685	ACSL4,ADPGK,ARHGEF10,CALD1,CLIP1,DHTKD1,DNAJC16,EGFR,ESYT1,FASN,FKBP5,GNAO1,HSPH1,MYLK,NFIL3,POR,PRDX3,RSL1D1,SMARCD2,STX12,TAF9B,TBRG4,THBS1,THUMPD1,TMX1,TPST1,ZZZ3
Observation 1		PLIN5		other		0.816		-0.042	0.92	0.00693	ACADVL,ESD,GCLC,GPX4,GSS,POR
Observation 1		AK1	0.081	kinase						0.00701	ENO1,GAPDH,LDHA,PKM
Observation 1		DAP3	0.234	other	Activated	2	bias	0.591		0.00701	MT-ATP6,MT-CO2,MT-ND1,MT-ND2
Observation 1		TSG101	-0.004	transcription regulator		-1	bias	-0.318	-0.364	0.00701	CASP4,NR3C1,PDCD6IP,STMN1
Observation 1		mannose		chemical - endogenous mammalian		1		0.136	0.727	0.00701	FASN,HSP90B1,NR3C1,THBS1	Insulin,MYC,PPARGC1A,RB1,SREBF1,SREBF2,mannose
Observation 1		WT1		transcription regulator		0.26		0.08	-0.076	0.00704	ADGRE5,AHCY,ARL2,ATP5ME,EGFR,ENO2,FOXK2,GSN,GSR,HSP90B1,JUP,LGALS3,LMAN1,LRP1,LSS,MGST1,NCSTN,NUCB1,OS9,PCK2,PHLDA1,SQSTM1,STIM1,THBS1,TRAP1
Observation 1		7SK		other						0.00715	CANX,SMARCA2,THBS1
Observation 1		E4F1		transcription regulator						0.00715	DLAT,DLD,SLC25A19
Observation 1		HNRNPR	-0.125	other						0.00715	CANX,SMARCA2,THBS1
Observation 1		LRPPRC	0.534	other						0.00715	MT-ATP6,MT-ND1,MT-ND2
Observation 1		MT-TE		other						0.00715	MT-ATP6,MT-CO2,MT-ND1
Observation 1		MYCBP	0.099	transcription regulator						0.00715	CAD,EIF2A,LDHA
Observation 1		miR-542-3p (miRNAs w/seed GUGACAG)		mature microrna						0.00715	ILK,RPL11,RPS23
Observation 1		EIF2AK3		kinase	Activated	2.201	bias	0.432	1.251	0.00768	AARS,ALDH18A1,ARNTL,ATG5,CBX4,EPRS,HSPA9,IARS,LARS,NFIL3,PCK2,SQSTM1,WFS1,XBP1
Observation 1		miR-122-5p (miRNAs w/seed GGAGUGU)		mature microrna		-1.834	bias	-0.591		0.00783	ALDOA,FOXP1,FUNDC2,GYS1,NDRG3,P4HB,PALM,PKM,SLC7A1,TPD52L2
Observation 1		testosterone		chemical - endogenous mammalian		1.755	bias	0.262	0.258	0.0079	ACSL1,ALDOA,ATP2B1,ATP5PB,ATP6V1F,BCL7B,CAST,CAT,CYB5A,DHCR24,EGFR,EIF4G3,FN1,GFM1,GMFB,GPC1,GPX4,HSP90AB1,MGST1,MT-CO2,MTA2,OAT,PDAP1,PSMA1,PSMA2,PSMB1,RAB2A,RALA,RPL21,RPS11,TAP2,TBXAS1,THBS1,TUBB2A,YWHAZ	APP,E2F1,ESR1,FOS,MYC,TP53,beta-estradiol,dihydrotestosterone,testosterone
Observation 1		E2F4	-0.184	transcription regulator						0.00791	ALG5,CASP4,COX7C,ECT2,EIF2B2,EMC4,GOLT1B,HMGB3,HSP90B1,KHDRBS1,MCM6,MTHFD1,NASP,NDC80,PGRMC1,PRKCSH,PRPSAP1,PSAT1,RBL1,SFPQ,SLC3A2,SRPRA,STAM,STMN1
Observation 1		SH3TC2		other	Activated	2.449	bias	0.509		0.00828	ACLY,ACSL1,DHCR24,DHCR7,LSS,NSDHL
Observation 1		epoxomicin		chemical - protease inhibitor		1	bias	0.539		0.00828	PSMA2,PSMA6,PSMB1,PSMB3,PSMB5,SQSTM1
Observation 1		dinoprost		chemical - endogenous mammalian		1.706		0.219	1.051	0.00846	AKR1C1/AKR1C2,ATP1A1,ATP2A2,EGFR,GSTP1,HSPA4,MGST1,NFIL3,POR,THBS1,YWHAZ
Observation 1		ACSS2	0.097	enzyme	Activated	2.236	bias	0.591		0.00848	ACAA1,DGAT1,DHCR24,FASN,LSS
Observation 1		NR1D1		ligand-dependent nuclear receptor		1.769		0	1.769	0.00862	ACACA,ACLY,ARNTL,ATG5,FASN,MDH1,NAMPT
Observation 1		vancomycin		biologic drug		0.718	bias	0.336	-0.433	0.00882	AASS,CAT,GPX8,GSTM3,LGALS3,PSMB8,RCN1,RFTN1,RTN4,S100A11,TNFRSF12A,TUBB
Observation 1		IGF1R		transmembrane receptor	Activated	3.166	bias	0.387	1.595	0.00897	ACSL1,ALDOA,ATM,ATP5F1A,ATP5F1B,ATP5MG,ATP5PD,ATP5PO,CALU,CAVIN3,CPT2,CTSD,FASN,IGF2R,MT-ATP6,NDUFB9,NDUFV2,PKM,PRKAR1A,RAB18,RAB1A,RPL10A,RPL24,RPS24,RPS26,SLC25A20,UQCRC1,UQCRC2	APP,FOS,HSF1,IGF1R,Insulin,MTOR,MYC,PPARGC1A,RB1,SREBF1,SREBF2,TP53
Observation 1		COL6A1	-0.203	other		0.18		0.169	-0.154	0.00933	ALDOA,FASN,IDH1,TPI1
Observation 1		DNAJC3	0.232	other						0.00933	BASP1,CALB2,GMFB,SETD7
Observation 1		arsenite		chemical toxicant		1.103	bias	0.284	0.55	0.00971	ALDH3A1,ESD,GCLC,GCLM,GPC1,GSTP1,HSPA9,HSPB1,PTPRG,RNH1,SLC38A2,SQSTM1,THBS1,UGDH
Observation 1		TAZ		enzyme		1.977	bias	0.418	0.683	0.00975	ALDOC,ARHGAP29,BASP1,CCN1,FN1,GBE1,IDH1,LDHA,MYOF,PGM1,PKM,TPI1,UGDH
Observation 1		GCK		kinase		-0.447		-0.071	-0.289	0.00981	ACLY,ATP5F1A,ATP5F1C,CPT2,FASN,FH	ARNT,ATF4,D-glucose,GCK,MYC,SREBF1,TP53
Observation 1		SOD1	0.104	enzyme						0.00986	ALDOC,ATP1A1,AURKAIP1,CASP4,CAST,COMT,GCLC,GCLM,GNAS,GSTM3,GSTP1,HPCAL1,HSPA4,HSPB1,MINK1,MT-ND1,NDUFAF1,NFIL3,PSMB5,PSMB8,PTGR1,SQSTM1,STIP1,STMN1,TUBB4A,VAPA	HSF1,HSF2,NFE2L2,SOD1
Observation 1		ATN1		transcription regulator						0.00998	ATP1A1,BASP1,CDK2AP1,ENO2,GSN,HPCAL1,JUP,MAX,NPTX1,NR2F1,PABPC4,PTBP1,RAB2A,STMN1,TUBA4A,TUBB
Observation 1		2,3 butanedione monoxime		chemical drug	Activated	2.219	bias	0.376	1.385	0.0104	ATP1A1,ATP2A2,ATP2B1,ATP2B4,CALR
Observation 1		NRF1	-0.139	transcription regulator	Activated	2.36	bias	0.328	1.383	0.0107	ATP1A1,COX6A1,COX6B1,COX7A2,GCLC,GCLM,HPCAL1,PSMD14,SDHA,SURF1
Observation 1		ALKBH1		enzyme						0.0109	MT-ATP6,MT-CO2,MT-ND2
Observation 1		N-propyl bromide		chemical reagent						0.0109	GCLC,GCLM,GSR
Observation 1		NCX-4040		chemical drug						0.0109	GCLC,GCLM,GSTP1
Observation 1		NSUN3		enzyme						0.0109	MT-ATP6,MT-CO2,MT-ND2
Observation 1		THRSP		other						0.0109	ACACA,ACLY,FASN
Observation 1		TRIB1		kinase						0.0109	ACACA,CPT2,FASN
Observation 1		methoxychlor		chemical toxicant						0.0109	G6PD,HSP90AB1,HSP90B1
Observation 1		PPARG		ligand-dependent nuclear receptor	Activated	3.048		0.167	2.094	0.011	ACAA1,ACACA,ACLY,ACSL1,ACSL4,ALDH9A1,ATP2A2,ATP5PO,BDH1,BIN1,CAT,CAVIN2,CPT2,CRAT,CREB1,DGAT1,DLAT,EGFR,ENO2,EPHX1,FASN,FN1,GAPDH,HEBP1,HYOU1,IDH1,IGFBP7,LNPEP,MDH1,MGST1,MTOR,MYD88,NDUFA5,OSBP,PC,PCK2,PDHB,PEPD,PFKFB3,SLC25A20,STIM1,TBXAS1,TUBB,VAMP2
Observation 1		KLF3		transcription regulator	Inhibited	-2.121		-0.181	-1.096	0.0112	ACOT9,ADPGK,ANXA5,CAPNS1,CCT3,CD55,CSNK1G3,EPRS,GALNT1,GPD2,GSTP1,HM13,IDH1,INTS4,LMAN2L,MBLAC2,MRPL14,MRPL3,MSTO1,NSMCE1,NSUN2,PCYOX1,PFKP,PPM1G,PSMB2,PSMD7,RAB7A,RBM48,REEP5,SEC24D,TRIM23,TUBA1A
Observation 1		ACS84		chemical reagent						0.0113	GCLC,GCLM
Observation 1		CASP7	-0.23	peptidase						0.0113	CASP4,EIF2A
Observation 1		CERS4		transcription regulator						0.0113	ASAH1,CERS2
Observation 1		CHCHD4		enzyme						0.0113	MT-CO2,NDUFS7
Observation 1		LAMTOR2	0.383	other						0.0113	LAMTOR1,LAMTOR3
Observation 1		PIGT	0.331	enzyme						0.0113	GPAA1,PIGK
Observation 1		SB-657510		chemical reagent						0.0113	ATP2A2,MTOR
Observation 1		TPM1	-0.372	other						0.0113	CALD1,TPM1
Observation 1		TUBB1		other						0.0113	TUBB,TUBB2A
Observation 1		ezatiostat		biologic drug						0.0113	GCLC,GCLM
Observation 1		tretinoin tocoferil		chemical reagent						0.0113	CAT,GCLC
Observation 1		ADORA2A		g-protein coupled receptor	Activated	3.011		0.089	2.654	0.0114	ALDOC,ATP2A2,ATP2B1,ATP6AP1,CCT5,EEF2,GAPDH,GDI1,NAPA,P4HB,PGAM1,PRKAR1A,RAB6A,TUBB2A,TUBB4A,USP5
Observation 1		phosphate		chemical - endogenous mammalian		1.732		0.179	1.111	0.0114	ACADSB,ADK,ATM,BIRC6,CPNE1,CPT2,CYC1,LDHA,SLC25A5,SLTM,STC2,TFCP2
Observation 1		Cdc42		enzyme	Activated	2.646		0.187	2.152	0.0114	CAPZA1,CTSB,CTSD,LAMP1,LAMP2,NPC2,STMN1
Observation 1		PSEN2	-0.137	peptidase		-1.91		-0.058	-1.762	0.0114	ACSL1,ANXA5,ATP2A2,ATP6V0D1,CAP1,CD9,COX7A2,EGFR,GAPDH,MT-CO2,NDUFS8,SLC38A2,THY1
Observation 1		clopidogrel		chemical drug	Activated	2.53		0.101	2.21	0.0118	CTH,EGFR,GARS,IFRD1,NR2F1,PCK2,PSAT1,SLC3A2,STC2,XBP1
Observation 1		(-)-norephedrine		chemical drug	Activated	2	bias	0.591		0.0121	DHCR7,LSS,NPC1,NPC2
Observation 1		EHHADH	0.161	enzyme		-1.982	bias	-0.591		0.0121	ABCD3,ACAA1,ACSL1,FASN
Observation 1		INSIG2		other		-1.954	bias	-0.591		0.0121	ACACA,ACLY,FASN,G6PD
Observation 1		cetuximab		biologic drug		-1.217		-0.039	-1.141	0.0121	EGFR,FN1,HSPB1,XBP1
Observation 1		miR-21-5p (and other miRNAs w/seed AGCUUAU)		mature microrna		-0.775	bias	-0.591		0.0134	ARF4,FAM3C,LRRFIP1,MTAP,MYD88,NFIB,PDCD4,RP2,TPM1
Observation 1		tazemetostat		chemical drug		-0.877		-0.168	0.014	0.0136	ABCE1,ANP32A,CAP2,CREB1,CSE1L,DOCK1,EGFR,FN1,GDI1,HDGFL3,HSPA9,MCM2,NCOA6,NFIB,NSD3,PSAT1,RABL3,RTN4,SETD1A,SETD7,SLC38A1,SLC7A1,SRI,STC2,STMN2,TAP2,UCHL1,USF2,WDR77
Observation 1		oleoyl-estrone		chemical drug		-1.432	bias	-0.282	-0.807	0.0152	ACACA,ACADVL,FASN,G6PD,RASA1
Observation 1		MAFG	-0.139	transcription regulator						0.0154	GCLC,GCLM,GSTP1,TBXAS1
Observation 1		OMA1		peptidase		1		0.148	0.705	0.0154	ACADVL,FASN,OPA1,UQCRC2
Observation 1		SPOP		other		0	bias	-0.295	0.591	0.0154	BRD3,BRD4,DHCR24,DHCR7
Observation 1		prostaglandin J2		chemical - endogenous mammalian	Activated	2.433	bias	0.406	1.445	0.0156	PSMA2,PSMA3,PSMA5,PSMA6,PSMB2,PSMB3
Observation 1		LIMS1	-0.545	other						0.0156	ILK,PARVA,RSU1
Observation 1		RYR1		ion channel						0.0156	GAPDH,MT-CO2,MT-ND1
Observation 1		TEAD		group						0.0156	CALD1,CCN1,FN1
Observation 1		bicyclol		chemical drug						0.0156	GSTP1,NRAS,PRKCA
Observation 1		mir-375		microrna						0.0156	MTDH,QKI,YWHAZ
Observation 1		mir-634		microrna						0.0156	LAMP2,OPA1,RAB1A
Observation 1		sapanisertib		chemical drug						0.0156	ATIC,PABPC1,RPS3A
Observation 1		tomatidine		chemical - endogenous non-mammalian						0.0156	LARS,MARS,SLC38A2
Observation 1		PDX1		transcription regulator		-0.434		0.148	-1	0.0156	ATG5,ATP2A2,ATP5PD,CAT,CPT2,FH,GCLM,GNAS,GNG12,IDH1,ILK,INTS5,MDH1,MT-ND1,NDUFB9,PC,PDIA6,PHGDH,SDHA,WFS1
Observation 1		rosiglitazone		chemical drug	Activated	3.534		0.187	2.399	0.0157	ACADVL,ACLY,ACSL1,ASAH1,ATP1A1,CAT,CPT2,CREB1,DGAT1,DLD,EGFR,ERP44,ETFDH,FASN,FN1,GAPDH,GBP1,HSPA9,IDH1,IDH3A,IDH3B,ILK,LDHA,LNPEP,LRP1,MCM6,NDUFS1,NDUFS2,NDUFV1,PC,PDHA1,PFKM,PTPN1,S100A9,SDHA,SDHB,SLC25A20,SOAT1,THBS1,TRIM22,UQCRC1,UQCRC2
Observation 1		SP110	-0.086	transcription regulator		-1.5		-0.121	-1.014	0.0157	ANXA5,ATF2,ATM,CCN1,CDC37,CTSB,MRTFB,NFIL3,PANX1,PDCD6IP,PRKCA,SMARCA4,SMARCD3,SQSTM1,STIM1,YES1
Observation 1		VEGFA		growth factor	Activated	2.755	bias	0.442	0.415	0.016	ACSL1,ADH5,ANP32A,ATP5PO,CCN1,CD55,COX6B1,CTSB,CYB5B,DIABLO,ERAP1,FN1,GART,GBP1,KARS,MRPL3,MRPS12,MYLK,PPA1,PRKCA,RAB5A,SDHB,SLC25A5,SLC25A6,ST5,THBS1,TIMM23B,TUFM,UQCRB
Observation 1		ATF6		transcription regulator	Activated	2.19	bias	0.449	1.207	0.0164	ATP2A2,CALR,CHKA,CPT2,HSP90B1,LMAN1,NUCB2,SYVN1,XBP1
Observation 1		HOXA9		transcription regulator						0.0167	ADD3,AKAP13,ARF1,ARNTL,CDC37,CELF1,CLCN7,CREB1,CTH,DYNC1LI2,MAN2A1,NDUFB3,OSBPL8,PTPRG,RPP40,RPS3A,SRP72,ST13,YES1
Observation 1		PDGF BB		complex		0.618	bias	0.354	-1.046	0.0167	ADD3,ATP2A2,ATP2B1,CALD1,CASP4,CBX4,CCN1,CREB1,CTH,DGAT1,EGFR,FASN,FN1,GSS,LGALS3,MCFD2,MCM6,MGST1,NAMPT,NFIL3,OSBPL2,PCGF2,PHLDA1,QARS,RACK1,RPN2,RPS6,SLC7A1,THBS1,TNFRSF12A,UGDH
Observation 1		chromium		chemical drug	Inhibited	-2.828	bias	-0.457	-1.536	0.0169	ALDH3A1,ARHGDIA,CYB5A,ESD,G6PD,GCLC,PGD,STX5
Observation 1		COMMD1	0.359	transporter	Inhibited	-2.236	bias	-0.591		0.018	ALDOA,LDHA,PFKFB3,PFKP,STC2
Observation 1		amino acids		chemical - endogenous mammalian		-0.277		-0.177	0.067	0.018	GAPDH,RPS20,RPS6,SLC38A2,SLC7A1
Observation 1		cadmium		chemical toxicant		0.394		0.243	-0.277	0.0186	ACAA1,ATP1A1,CYB5A,DLD,EPHX1,GNS,GPX4,IGF2R,ILK,LGALS3
Observation 1		NPC1	0.527	transporter						0.0186	ARNTL,CHKA,CTSB,CTSD,LGALS3,LSS,MCM2,NPC1,NPC2,S100A9,XBP1
Observation 1		FOXO1		transcription regulator	Activated	4.067	bias	0.268	2.691	0.0186	ACACA,ACLY,AIP,ATP5F1B,ATP6V0A1,BCL2L13,CAT,CDK5RAP3,CPT2,ELOVL5,FASN,FN1,GPD2,HSP90AB1,HYOU1,IGFBP7,LAMP2,MRPL14,MRPS12,MRPS14,MRPS2,MRPS22,MRPS30,MRPS7,NAMPT,NDUFA7,NDUFA8,NDUFAF1,NDUFAF4,NPC1,PCK2,PDHB,PSMB8,RAB7A,RHOT1,SLC25A19,SLC25A20,SLC25A24,THBS1
Observation 1		3-deoxy-2-octulosonic acid(2)-lipid A		chemical - endogenous non-mammalian		-1	bias	0.313	-1.625	0.0191	DHCR24,DHCR7,LSS,SOAT1
Observation 1		ARG1		enzyme		-1.067	bias	-0.517		0.0191	MLST8,MTOR,RPTOR,SQSTM1
Observation 1		TOR1A	0.235	enzyme						0.0191	BASP1,CALB2,GMFB,SETD7
Observation 1		actinonin		chemical reagent	Inhibited	-2	bias	-0.382	-1.236	0.0191	MT-ATP6,MT-CO2,MT-ND1,MT-ND2
Observation 1		glutamyl-Se-methylselenocysteine		chemical - endogenous mammalian		-1	bias	-0.382	-0.236	0.0191	ATP1A1,GNAI2,GSTP1,RPS11
Observation 1		cigarette smoke		chemical toxicant		1.976	bias	0.338	0.872	0.0192	ALDH3A1,CAT,CCN1,CCT5,ESD,G6PD,GCLC,GCLM,GSR,GSTP1,HSP90AA1,HSPA9,MT-ATP6,MTOR,MYD88,PGD,PRKCA,PTPN1,RPS6,SIRT6,SQSTM1,TCP1,UGDH,USP19,XBP1
Observation 1		AMPK		complex	Activated	2.163		0.055	1.976	0.0197	ACACA,ATG5,CAT,FASN,IDH3A,LDHB,MT-ATP6,MT-CO2,MT-ND1,OAT,PDHB,PFKFB3,SDHA,STIM1
Observation 1		NFYB	-0.215	transcription regulator						0.0202	ACLY,ATP5F1B,BET1,BRF1,CDS2,EMC6,GALNT2,GAPDH,GART,GGPS1,GLA,HCCS,HSPA13,INTS7,MTAP,NUDT2,OAT,PGM3,PGRMC1,SEPT7,STX16,TPM1,TSNAX,VPS39,ZMPSTE24,ZMYM3
Observation 1		filgrastim		biologic drug		0.33		-0.142	1.206	0.0205	ACSL1,ACSL3,ACSL4,ALDH6A1,ATP1A1,ATP2B4,BRF1,CAST,CAVIN2,CCT2,CD55,DPH5,ELMO2,ENO1,ERLIN1,FKBP5,GAPDH,GBP1,GNS,GOLIM4,HSPA9,IRF2BP2,ISOC1,LAP3,LDHA,LDHB,LGALS3,NDC80,NDUFB6,NDUFV2,PFKFB3,PGD,PPP1R12B,PSME2,RFX5,SGSH,SQSTM1,TAF4,XBP1
Observation 1		PRKN		enzyme		0.275		-0.143	0.584	0.0206	EGFR,NDUFS3,NDUFV2,PDHA1,SEPT4,XBP1
Observation 1		resiquimod		chemical drug		1	bias	0.373	-0.49	0.0206	ATP5F1A,ATP5F1C,CASP4,CAT,DLD,FH,GM2A,HSPB1,KCNMA1,LAP3,MRPS22,MYD88,NAMPT,PKM,PSMB2,RAB7A,SFPQ,STMN1,STX12
Observation 1		ZBTB7A	-0.189	transcription regulator		-1.949	bias	-0.313	-1.339	0.0211	ADH5,NRAS,PFKP,PKM,RBL1
Observation 1		mir-183		microrna		-0.818	bias	-0.454	0.162	0.0211	FN1,JUP,LRP1,SLC30A7,SLC39A7
Observation 1		clofibrate		chemical drug	Activated	2.504	bias	0.289	1.519	0.0212	ABCD3,ACAA1,ACADVL,CDS2,CPT2,ECI1,EGFR,GSTP1,NAP1L1,PDCD4,PEX11B,RTN4
Observation 1		CNBP	0.368	transcription regulator						0.0213	PABPC1,RPS17,RPS6
Observation 1		CNGA3		ion channel						0.0213	CAPN1,CAPN2,EIF2A
Observation 1		KDM8		enzyme						0.0213	ENO1,LDHA,PKM
Observation 1		LINC01139		other						0.0213	ALDOA,LDHA,PKM
Observation 1		LIPA		enzyme						0.0213	MTOR,RAB7A,RPS6
Observation 1		MFN2	0.231	enzyme						0.0213	EIF2A,P4HB,XBP1
Observation 1		NEIL2		enzyme						0.0213	GAPDH,HPRT1,MT-CO2
Observation 1		THOC5	-0.154	other						0.0213	C11orf58,COX20,TMED10
Observation 1		carmustine		chemical drug						0.0213	DKK1,HSP90AA1,HSP90AB1
Observation 1		dydrogesterone		chemical drug						0.0213	AKR1C1/AKR1C2,AKR1C3,HSD17B2
Observation 1		selenomethionine		chemical - endogenous mammalian						0.0213	CTSD,MTOR,SQSTM1
Observation 1		tin mesoporphyrin		chemical drug						0.0213	SLC25A19,SLC25A20,SLC25A5
Observation 1		4-(4-(3-(4-trifluoromethoxy-phenyl)ureido)cyclohexyloxy)benzoic acid		chemical reagent						0.0217	ATG5,SQSTM1
Observation 1		ADD2		other						0.0217	ADD1,ADD3
Observation 1		ATP2A1		transporter						0.0217	ATP2A2,CALR
Observation 1		CCDC3		other						0.0217	ACACA,FASN
Observation 1		LAMP2	0.317	enzyme						0.0217	IGF2R,M6PR
Observation 1		MCU	0.348	ion channel						0.0217	ATP5F1A,UQCRC2
Observation 1		PAPOLA	-0.032	enzyme						0.0217	MT-ATP6,MT-CO2
Observation 1		PKIA		other						0.0217	FN1,PRKAR1A
Observation 1		PSME3	0.193	peptidase						0.0217	ACACA,FASN
Observation 1		RNASEH1		enzyme						0.0217	GPAA1,RPS3
Observation 1		bafilomycin		chemical - endogenous non-mammalian						0.0217	ATG7,SQSTM1
Observation 1		SP2509		chemical reagent		-0.877		-0.165	0	0.0219	ABCE1,ANP32A,CAP2,CREB1,CSE1L,DOCK1,EGFR,FN1,GDI1,HDGFL3,HSPA9,MCM2,NCOA6,NFIB,NSD3,PSAT1,RABL3,RTN4,SETD1A,SETD7,SLC38A1,SLC7A1,SRI,STC2,STMN2,TAP2,UCHL1,USF2,WDR77
Observation 1		GNA12	-0.228	enzyme		-1.406	bias	0.376	-2.521	0.022	EGFR,G6PD,GCLC,GCLM,GSR,GSTP1,IQGAP1,PPP1CC,PSMB5,RRAS2
Observation 1		SPP1		cytokine	Activated	2.668	bias	0.369	1.148	0.0228	ATM,CAPNS1,CD9,DHCR7,EGFR,FN1,GPX4,HMOX2,ILK,MTA2,NDUFB9,NDUFS7,NDUFS8,NDUFV1,PGD,POR,SSB,UQCRC2,VAT1
Observation 1		camptothecin		chemical drug	Activated	2.039		0.182	1.221	0.023	ALDOA,ARFGAP1,ARHGDIA,ATM,BIRC6,C11orf68,CASP4,CAST,CDIPT,CLTB,CREB1,DKK1,EGFR,EI24,GAPDH,GNAI2,GSR,HLA-C,LGALS3,LIMCH1,MBOAT7,MCM2,MFSD5,MPZL1,MRTFB,NR3C1,NUMA1,PLD2,PPP1CC,PSMB9,PTPN1,RASA1,RBL1,RBM48,RCN1,RSL1D1,RSU1,SLC25A5,SSB,STC2,STX6,TAP1,TIAL1,TLK1,TP53I11,TPM1,TUBA4A,TUBB,TUBB2A,VAC14,XRCC4
Observation 1		4-phenylbutyric acid		chemical - endogenous mammalian		0.314		-0.035	0.428	0.0235	ABCD1,BCKDHA,CALR,ELP2,EPHX1,GSN,HSP90B1,HSPA4,PSMA3,STK10,XBP1
Observation 1		PITX2		transcription regulator		1.859	bias	0.328	0.639	0.0238	ATF2,ATP1A1,DHRS7B,GPX4,IDH2,LDHA,NDUFB3,NDUFB7,NDUFC2,NDUFS2,NDUFS3,NDUFS7,NDUFS8,SDHC
Observation 1		KDM5B	-0.027	transcription regulator		-0.266	bias	-0.286	0.838	0.0239	CDIPT,CYB5A,DHCR24,DPY19L1,ECT2,IARS2,LIMCH1,MCM2,MIA3,NDC80,PRPS1,PSIP1,SMARCA2,TUBB2A,XBP1
Observation 1		HRAS		enzyme		0.915		0.179	0.007	0.0244	ADGRE5,ARF1,ATP2A2,ATP5F1B,CALD1,CALU,CAPN2,CCN1,COPB2,CTSB,DTYMK,EGFR,EIF4G3,EPHX1,FASN,FERMT2,FN1,GSN,HSP90AA1,HSPB1,ILK,JUP,KHDRBS1,MRPL12,MYO1C,NLN,NSFL1C,OXCT1,P4HB,PABPC4,PDCD4,POLR2M,PPP6R3,PRKCA,PSMB9,RP2,RPLP1,RPS10,RPS11,RPS27,RPS3,RPS6,RSU1,RTN4,SDHA,SMARCA2,SOAT1,SSR3,STK10,TAP1,TAP2,THBS1,TOM1,ZNF217
Observation 1		BCAP31	0.528	transporter		-1.498	bias	-0.416	-0.583	0.0247	ACACA,CD9,DERL1,VCP,XBP1
Observation 1		TRIB3	-0.182	kinase	Inhibited	-2.236		-0.241	-1.698	0.0247	CTH,GARS,PCK2,PSAT1,STC2
Observation 1		hydroxypropyl-beta-cyclodextrin		chemical drug		-1.342		-0.241	-0.804	0.0247	CTSB,CTSD,NPC1,NPC2,SQSTM1
Observation 1		p70 S6k		group		1.432		0.231	0.921	0.0247	EEF2,FASN,PABPC4,PDCD4,PLD2
Observation 1		N-cor		group		-1.664	bias	-0.486	-0.481	0.0262	ACACA,ACSL1,ARNTL,BIN1,CTSB,ELOVL5,FASN,G6PD,GSTP1,HEBP1,IDH1,STMN2
Observation 1		nafenopin		chemical drug						0.0265	ATP5F1B,DLD,HSP90AB1,HSP90B1,POR,TAP2
Observation 1		AGN194204		chemical drug	Activated	2.84	bias	0.353	1.473	0.0276	ACAA1,ATP1A1,CHKA,CYB5A,DHCR7,ELOVL5,GAPDH,GNAI1,GNAS,GNB2,LAMP1,LSS,NPC2,NSDHL,PDCD4,PHLDA1,PTGR1,RGS10,SLC3A2,STIM1,TAP1,XBP1
Observation 1		FBXW7		enzyme	Inhibited	-2.63	bias	-0.498	-1.32	0.0278	ATP5F1A,DGAT1,HSPB1,HSPE1,HSPH1,NR3C1,PCCB,STIP1
Observation 1		SIRT6	-0.272	enzyme						0.0278	ACSL3,ACSL4,ALG12,ELOVL1,FASN,IGF2R,LSS,RPS15A
Observation 1		CA074-methyl ester		chemical reagent						0.0279	CTSB,LAMP1,LAMP2
Observation 1		L-serine		chemical - endogenous mammalian						0.0279	PCK2,PHGDH,PSAT1
Observation 1		COPS5	0.231	transcription regulator	Activated	2		0.155	1.689	0.0282	AIMP1,GPS1,MARS,RARS
Observation 1		RHOJ		enzyme						0.0282	ATP2A2,CALU,GSN,SEC62
Observation 1		ANXA7	0.177	ion channel		1.667		0.231	0.973	0.0282	CTSB,DAD1,GNB2,GSR,GSTP1,MGST1,NR3C1,PHLDA1,TSN
Observation 1		ESRRG		ligand-dependent nuclear receptor	Activated	2.558	bias	0.488	1.31	0.0293	ALDOC,ENO1,GAPDH,LDHA,NR3C1,PKM,TPI1
Observation 1		aldesleukin		biologic drug		1.912	bias	0.539		0.0293	CALR,CANX,HLA-C,PSMB9,RFTN1,TAP1,TAPBP
Observation 1		5-hydroxytryptamine		chemical - endogenous mammalian		1.342	bias	0.426	0.389	0.0302	AP1M1,BIN1,COPE,GNAI2,GNB2,NR3C1,NUCB2,PLIN3,STX5,THBS1,TUBA4A,TUBB,VTI1A
Observation 1		nilotinib		chemical drug		-0.239	bias	-0.518		0.0324	ABCD3,ATM,CDC27,FN1,MCM6,STAM,YWHAZ
Observation 1		ursolic acid		chemical drug		-0.956	bias	-0.268	-0.25	0.0333	ATG5,FASN,LARS,MARS,MTDH,NR3C1,PDCD4,SLC38A2
Observation 1		mir-210		microrna	Inhibited	-2.22	bias	-0.527		0.0335	CBX1,DDOST,EHD2,FAM3C,FKBP9,NPTX1,P4HB,PDXK,PTPN1,TNPO1,TP53I11
Observation 1		CYB5R4		enzyme		-1.98	bias	-0.532		0.0335	ACSL3,FASN,GCLC,XBP1
Observation 1		EIF2S1	0.133	translation regulator						0.0335	CAT,GCLC,IFRD1,PHLDA1
Observation 1		TFAM	0.098	transcription regulator		0	bias	0.295	-0.591	0.0335	CPT2,PFKP,PGAM1,SLC25A20
Observation 1		mir-101		microrna		-0.97	bias	-0.295	-0.38	0.0335	ATM,MTOR,RAB5A,STMN1
Observation 1		mir-96		microrna		-1	bias	-0.295	-0.409	0.0335	FN1,JUP,SLC30A7,SLC39A7
Observation 1		NKX2-3		transcription regulator		-1.964		0.011	-2.014	0.0341	AGAP3,CAVIN2,GBP1,GNG12,HLA-C,HNRNPA0,HSD17B2,LAP3,MYD88,NR2F1,NT5C3A,PHGDH,PSAT1,PSMB8,PSMB9,RNF213,RPS23,RPS29,TAP1,TAP2,TRIM22
Observation 1		indomethacin		chemical drug		0.599		0.167	-0.191	0.0342	ABCD3,ACSL1,CAPN2,CBX4,CD55,CTSD,DGAT1,FASN,GBA,GSTM3,LGALS3,P4HB,PRKCA,PSMB5,PSMB8,PSMB9,RCN1,RFTN1,S100A11,SLC7A5,TNFRSF12A,TUBB,UQCR10
Observation 1		7S NGF		complex						0.0347	GCLC,GCLM
Observation 1		ALDH3A2	0.301	enzyme						0.0347	GCLC,GCLM
Observation 1		BCAR3	0.075	other						0.0347	RALA,RRAS
Observation 1		DDX21	-0.063	enzyme						0.0347	GPAA1,RPS3
Observation 1		GYS2		enzyme						0.0347	ACACA,FASN
Observation 1		MIR4269		microrna						0.0347	CCN1,TEAD1
Observation 1		RAB7A	0.338	enzyme						0.0347	MTOR,RPS6
Observation 1		SLC6A4		transporter						0.0347	GNAI1,GNAO1
Observation 1		SMARCC2	-0.247	transcription regulator						0.0347	NPC2,SMARCE1
Observation 1		aurothiomalate		chemical drug						0.0347	GCLC,MT-CO2
Observation 1		globotriaosylceramide		chemical - endogenous mammalian						0.0347	EEA1,LAMP2
Observation 1		insulin detemir		biologic drug						0.0347	ATP5F1A,NDUFV1
Observation 1		miR-183-5p (miRNAs w/seed AUGGCAC)		mature microrna						0.0347	IDH2,PDCD4
Observation 1		spiperone		chemical drug						0.0347	SDHA,SDHB
Observation 1		DL-fructose		chemical - endogenous mammalian						0.0355	ACACA,FASN,NR3C1
Observation 1		NRG4		growth factor						0.0355	ACACA,ELOVL5,FASN
Observation 1		azetidyl-2-carboxylic acid		chemical reagent						0.0355	ATP2A2,HSP90B1,HSPA9
Observation 1		HSPA5	0.175	enzyme		-0.295		0.172	-0.746	0.0357	ACADVL,ACLY,EIF2A,FASN,HSP90B1,P4HB,XBP1
Observation 1		fulvestrant		chemical drug		-0.9		-0.128	-0.29	0.0366	AIMP1,AP1G1,ATP5F1B,CASP4,CAST,CCN1,CHTF18,COMT,DHCR24,EGFR,G6PD,GSTP1,MCM2,MTHFD1,NSUN2,PDCD4,PRPS1,RAB2A,RBL1,SLC25A5,SLC7A5,SQSTM1,STMN1,TUBA4A,USP19
Observation 1		BCYRN1		other		0.625		-0.079	0.797	0.0373	CHMP2A,MT-ND2,NDUFAF3,S100A11,SELENOH
Observation 1		CDK5	0.058	kinase		0.208	bias	0.265	-0.367	0.0373	KCNMA1,NFAT5,PSMB5,RALA,XBP1
Observation 1		FAAH		enzyme		-1.342	bias	-0.318	-0.63	0.0373	ATP5PD,RPS18,RPS2,RPS6,SEPT4
Observation 1		dithiothreitol		chemical reagent		1.387	bias	0.318	0.681	0.0373	ATP2A2,HSP90B1,LMAN1,PHLDA1,SYVN1
Observation 1		tosedostat		chemical drug	Activated	2.236	bias	0.551		0.0373	CTH,MARS,PSAT1,SLC38A2,STC2
Observation 1		CD24		other		0	bias	0.535		0.0385	ADD3,CDC27,HS2ST1,LRPPRC,NAGK,RASA1,SCAF11,SFPQ,SYNE2,THBS1,TPP2,USO1
Observation 1		PPARD		ligand-dependent nuclear receptor	Activated	3.285		0.244	2.24	0.0386	ACAA1,ACACA,ACADVL,ALDH3A2,ALDH9A1,CPT2,FASN,FN1,GOT2,GPD2,ILK,LDHA,LDHB,PCYOX1,POP4,RAB9A,SCARB2,SLC25A20,THBS1,TMEM120A,TNFRSF12A
Observation 1		ATG7	0.195	enzyme	Activated	2.155		0.008	2.13	0.0387	ACACA,ACLY,ACSL1,CTSB,HPRT1,LAMP1,PFKL,PLIN3,SQSTM1
Observation 1		ADRB2		g-protein coupled receptor		-0.128		0.18	-0.565	0.0392	ACACA,ATP1A1,FASN,GNAI3,GNAS,RAB1B,RAB6A
Observation 1		DOT1L		phosphatase						0.0394	PABPC1,RPS2,RPS23,TUBA1C
Observation 1		T3-TR-RXR		complex	Activated	2.433	bias	0.475	1.276	0.0415	ACACA,AKR1C1/AKR1C2,AKR1C3,ENO1,FASN,PFKP
Observation 1		EIF2AK4	-0.199	kinase	Activated	2.236	bias	0.4	1.341	0.0423	ATG5,CAT,PCK2,PHGDH,PSAT1
Observation 1		TRPM2		ion channel		0.6		0.127	0.322	0.0423	ATG5,ATG7,EIF2A,ENO2,LDHA
Observation 1		thyroid hormone		chemical - endogenous mammalian		0.4		-0.01	0.428	0.0434	ATP2A2,ATP5MG,COMT,CRAT,DAD1,FASN,G6PD,GDI1,GPD2,HSP90AB1,NDUFB5,NRAS,OAT,PGD,RAB2A,RTN1,UGP2,UQCR10
Observation 1		CYP51A1		enzyme						0.044	DHCR24,LSS,NSDHL
Observation 1		miR-210-3p (miRNAs w/seed UGUGCGU)		mature microrna						0.044	NPTX1,PTPN1,TP53I11
Observation 1		miR-199a-3p (and other miRNAs w/seed CAGUAGU)		mature microrna		-0.169	bias	-0.591		0.0458	CALU,CREB1,FN1,MTOR
Observation 1		ASXL1		transcription regulator		-1.342	bias	-0.476	-0.276	0.046	BAP1,ENO2,FAM162A,GPD2,MCM2,PDCD4
Observation 1		lomustine		chemical drug		0.707	bias	0.498	-0.703	0.0463	GSTM3,LGALS3,PSMB8,RCN1,RFTN1,S100A11,TNFRSF12A,TUBB
Observation 1		bisphenol A		chemical - endogenous mammalian	Activated	3	bias	0.341	1.638	0.0465	APEH,ATP5PO,ATP6AP1,CTSD,ELAC2,ENO1,ENO2,HSP90AB1,HSP90B1,LAMP2,PCBP1,PKM,PPP1R10,RAB14,RPN2,SAP130
Observation 1		SIRT3		enzyme		-1.434		-0.22	-0.857	0.0469	CAT,MT-ATP6,MT-CO2,MT-ND1,MT-ND2,PFKM,RPTOR
Observation 1		ATP2B2		transporter						0.0499	CALR,XBP1
Observation 1		CERS5		transcription regulator						0.0499	ASAH1,CERS2
Observation 1		CHD3	-0.222	enzyme						0.0499	CHD3,RPS6
Observation 1		CLN8		other						0.0499	CTSD,PPT1
Observation 1		CNGB3		ion channel						0.0499	CAPN2,EIF2A
Observation 1		GNRH2		other						0.0499	RPLP1,RPLP2
Observation 1		GSI34		chemical reagent						0.0499	MTOR,RPS6
Observation 1		KX-01		chemical drug						0.0499	MTOR,RPS6
Observation 1		LIMS2		other						0.0499	ILK,PARVA
Observation 1		MALSU1		other						0.0499	MT-CO2,MT-ND1
Observation 1		RAB7B		peptidase						0.0499	CTSD,IGF2R
Observation 1		SNHG15		other						0.0499	ATG5,SQSTM1
Observation 1		TP53RK	0.135	kinase						0.0499	PSMA3,PSMB5
Observation 1		ghrelin		biologic drug						0.0499	ACACA,FASN
Observation 1		histidinol		chemical - endogenous mammalian						0.0499	SLC7A1,SLC7A5
Observation 1		ifosfamide		chemical drug						0.0499	PSMA1,PSMD4
Observation 1		miR-3118 (and other miRNAs w/seed GUGACUG)		mature microrna						0.0499	CREB1,GNAO1
Observation 1		mir-28		microrna						0.0499	ARHGDIA,CREB1
Observation 1		Growth hormone		group		1.993		0.245	1.226	0.055	ACAA1,ACACA,ACSL1,CAT,COMT,CTH,CYB5B,EGFR,FASN,FKBP5,FN1,G6PD,GCLC,GSTP1,MT-CO2,NAMPT,PFKFB3,PRDX3,TUBA1A,UGDH,YWHAZ
Observation 1		Ins1		other	Activated	3.083		0.225	1.947	0.0593	ACACA,ARF1,ATP1A1,BCKDHA,BDH1,COX7A2,CRAT,CREB1,CYB5A,ECI1,FASN,G6PD,GAPDH,GSTP1,LDHA,LDHB,LRP1,NDUFB9,PDHB,PRKCA,RBL1,SDHB,THY1,TTF2,UQCRC1,UQCRC2,VAMP2
Observation 1		NR3C2		ligand-dependent nuclear receptor		-1.97		0.14	-2.408	0.0751	CAT,FKBP4,FKBP5,FN1,HMOX2,HSPA9,IDH3B,NR3C1,NSMCE3,PDHB,PPAT,PRDX4,TUBA4A
Observation 1		diazoxide		chemical drug	Inhibited	-2		-0.197	-1.606	0.077	ACACA,FASN,HYOU1,SLC39A7
Observation 1		methotrexate		chemical drug		1.929		0.085	1.593	0.0893	ABCD1,ABCD3,ACAA1,ACADVL,ACSL4,AGPAT3,ALDOA,C1R,CASP4,DGAT1,DLAT,EI24,FASN,GAPDH,GSN,GSR,LRP1,NR3C1,PLD2,S100A11,THBS1
Observation 1		CCND1		transcription regulator	Inhibited	-2.965		0.085	-3.371	0.108	AFAP1,C11orf58,CALU,DHCR24,DYNC1LI1,EGFR,ENO1,EPHA2,HSPB1,MACF1,MBLAC2,MYLK,PDCD4,QKI,RBL1,RCN1,RNF170,RPL10,RPS6,SEC61B,SERF2,TALDO1,TPI1,TUBA1B,TUBA1C,TUBB,TUFM
Observation 1		L-triiodothyronine		chemical - endogenous mammalian	Activated	2.6		0.174	1.653	0.108	ABCD3,ACSL1,ARSA,ATIC,ATP1A1,ATP2A2,CAD,CAPZA1,CCT4,CTH,FASN,FH,FKBP7,FLYWCH2,G6PD,GNAI2,GPD2,HINT1,KIF1B,LRP1,MT-CO2,NFIB,OAT,PCK2,PDHB,POR,PRDX3,RBL1,SRM,SSB,UBA1
Observation 1		bortezomib		chemical drug	Activated	3.988		0.037	3.842	0.117	CALR,DKK1,HSP90AA1,HSP90B1,HSPE1,MAX,NSFL1C,PSMA1,PSMA2,PSMA3,PSMA5,PSMA6,PSMB3,PSMB5,PSMD14,PSMD4,SEC23IP,SQSTM1,UCHL1,XBP1
Observation 1		Ubiquitin		group		-1.982		-0.231	-1.524	0.127	HSP90AA1,HSP90B1,HSPA4,HSPA9
Observation 1		sodium bisulfide		chemical reagent		1.969		0.015	1.939	0.15	CAT,GSS,HSP90AB1,PDCD4,PRKCA
Observation 1		sulforafan		chemical drug		1.941		-0.005	1.955	0.194	AKR1C1/AKR1C2,EPHX1,GBE1,GCLC,GCLM,GSR,GSTP1,PGM3,PGRMC1,PSMB5,TALDO1
Observation 1		NRL		transcription regulator	Inhibited	-2.219		-0.154	-1.877	0.204	AMPD2,CLTB,MTOR,PTPN1,RTN4
Observation 1		troglitazone		chemical drug	Activated	2.612		0.052	2.401	0.212	ACSL1,AK2,ARF4,ATP2B1,BCKDHA,CPT2,CREB1,DGAT1,ECT2,ENO2,FASN,FN1,HMGB3,IFRD1,MT-ND1,NAGK,NNMT,PC,PFAS,PNPLA8,QKI,RGS10,SEPT7,SIRT6,TALDO1,TBXAS1,TPP2,TSN
Observation 1		THRB		ligand-dependent nuclear receptor	Activated	2.593		0.092	2.292	0.29	ABCD3,ACACA,ATP2A2,ATP5MG,CTSD,DAD1,DKK1,EGFR,FASN,GDI1,GSN,ILK,KCNMA1,NRAS,PGD,POR
Observation 1		HOXA10		transcription regulator	Inhibited	-2.021		-0.19	-1.343	0.35	AIMP2,ARL2,DKK1,EGFR,FN1,HSP90AA1,IDH2,MAX,MYLK,NUP214,P4HB,PHGDH,RP2
Observation 1		topotecan		chemical drug	Inhibited	-2.514		-0.212	-1.752	0.364	ACSL1,CHD3,CYB5A,ENO1,FAM3C,KCNMA1,OSBPL8,PHC2,RAB9A,RALY,SFPQ,SLC7A5,TRAP1
Observation 1		NR4A3		ligand-dependent nuclear receptor	Activated	2.213		0.205	1.76	0.375	AASS,ATP5F1A,NDUFA5,SDHB,UQCRC2
Observation 1		IgG		complex	Inhibited	-2.673		-0.218	-1.856	0.47	ASAH1,ATP6V0D1,CALR,CD9,DHCR7,FN1,GNAS,HSPB1,LGALS3,TAPBP,THBS1,TRIM16,TUBB2A,ZMPSTE24
Observation 1		IFNG		cytokine	Activated	2.154		0.238	0.182	0.495	ABCD3,ACLY,AHCY,ATG5,ATP1A1,ATP2A2,C1R,CALB2,CASP4,CAT,CD55,CSE1L,CTSB,CTSD,CYB5A,DDX5,DIABLO,DKK1,ENO1,ERAP1,FAH,FASN,FKBP5,FN1,GART,GBP1,GFM1,GLA,GNAI2,GNAO1,GNAS,GSTP1,HLA-C,HSP90AA1,HSP90AB1,HSPB1,IDH3B,KARS,KCNMA1,KYNU,LDHA,LGALS3,MAN2A1,MAX,MLKL,MYD88,NAMPT,PANX1,PFKFB3,PFKL,PHB2,PHGDH,PHLDA1,PKM,PRKCA,PSMA2,PSMA6,PSMB8,PSMB9,PSME2,PTPN1,PTPN23,RACK1,RFX5,S100A9,SEC11A,SEC61A1,SEPT3,SEPT4,S…
Observation 1		chloroquine		chemical drug		1.941		0.011	1.92	0.526	ATP1A1,CTSD,FN1,SQSTM1
Observation 1		HOXD10		transcription regulator	Inhibited	-2		0.009	-2.019	0.565	BIRC6,ERP44,HEBP1,MAGED2
Observation 1		ATF3	-0.045	transcription regulator		1.96		-0.118	2.191	1	GSN,HSPB1,SRI,XBP1
Observation 1		GATA1		transcription regulator	Inhibited	-3.046		0.228	-3.862	1	AIP,CALR,COPS5,CYFIP1,GART,GNAS,HSPA9,IPO5,MTHFD1,NFIL3,RBL1,RPS11,SLC3A2,SMARCE1,SRM,TFDP2
Observation 1		GW9662		chemical reagent		-1.98		-0.197	-1.59	1	ACACA,ACLY,FASN,FN1
Observation 1		LIF		cytokine	Activated	3.302		0.156	2.788	1	ACACA,ARID1A,CD9,CYFIP1,ERAP1,FN1,MT-ATP6,MT-CO2,MT-ND1,MT-ND2,PTPN1,XBP1
Observation 1		NR1H3		ligand-dependent nuclear receptor	Activated	2.158		0.08	1.986	1	ACACA,ACSL3,CAT,CD55,FAM3C,FASN,GSTP1,TAP1
Observation 1		POMC		other	Activated	2.195		0.214	1.726	1	ACSL4,GAPDH,GCLC,GSTP1,SLC9A3R2
Observation 1		SB-431542		chemical reagent		1.951		-0.19	2.321	1	FN1,HABP2,IGFBP7,TNFRSF12A
Observation 1		SIRT1	0.607	transcription regulator		-1.888		-0.223	-0.875	1	CAT,CREB1,DKK1,FASN,FN1,GFPT1,GSTM3,IDH2,LGALS3,MGAT1,NDUFA5,P3H3,PC,PCK2,PHB,PRMT3,PSMB9,RNF213,RPL10A,SEC61A1,SIRT6,TAP1,UQCRC2,ZNF618
Observation 1		SNCA		enzyme		1.914		0.204	1.384	1	CARMIL1,CTSB,DCTN2,EGFR,GSN,HSP90B1,ITPA,KIF1B,LAMP2,LDHB,NPTX1,PSMA3,PSMB9,PYGB,TPI1,UCHL1
Observation 1		TBX2		transcription regulator	Activated	2		0.181	1.638	1	MCM2,MCM6,NFIL3,RBL1
Observation 1		TNFSF12		cytokine	Inhibited	-2.438		0.17	-2.853	1	ATP5PO,MT-CO2,NDUFB5,S100A9,SDHA,TNFRSF12A
Observation 1		TRAF3		enzyme	Activated	2.219		-0.149	2.55	1	CARMIL1,CHKA,EGFR,RSU1,XBP1
Observation 1		acetaminophen		chemical drug	Activated	2.159		0.188	1.64	1	BCKDHA,CAST,CAT,GSR,GSTP1,IFRD1,PTPN1,TUBA1A,TUBB,YWHAZ
Observation 1		atorvastatin		chemical drug		1.891		-0.09	2.206	1	ABRAXAS1,CAT,CCN1,CD55,COPS5,DHCR24,DHCR7,DKK1,GSR,INIP,LSS,NSDHL,PDXK
Observation 1		docosahexaenoic acid		chemical drug	Inhibited	-2.236		-0.212	-1.763	1	ABCD3,ACACA,EIF2A,FASN,THBS1
Observation 1		mifepristone		chemical drug		-1.941		-0.117	-1.519	1	CTSD,FKBP5,HSPA4,LRP1,MT-CO2,NR3C1,PC,PEPD,PFKFB3,PSMA1,RBL1,SRM,XBP1
Observation 1		progesterone		chemical - endogenous mammalian		1.96		0.144	1.241	1	ACSL1,ADH5,AKR1C3,AP1G1,ARNTL,CADM1,CNDP2,COMT,DKK1,EGFR,EP400,FKBP4,FKBP5,FN1,G6PD,GARS,HSD17B2,IDH2,LDHA,LGALS3,MCM2,MCM6,MYD88,NFIL3,NPC1,PDHA1,PDXDC1,PFKFB3,PGRMC1,PKM,PRPSAP1,RTN4
Observation 1		streptozocin		chemical drug		-1.842		0.112	-2.223	1	ACACA,ALDH3A2,ATP1A1,CAT,CPT2,CREB1,FASN,FN1,GNAS,LGALS3,SLC25A19,SLC25A20,SLC25A5
Causal Networks for My Projects->Eoff->Eoff_010819_TMT_Volcano_Limma_IPAinput_unadpvalSig_zscore - 2019-12-04 07:34 AM->Observation 1
Diseases and Bio Functions for My Projects->Eoff->Eoff_010819_TMT_Volcano_Limma_IPAinput_unadpvalSig_zscore - 2019-12-04 07:34 AM->Observation 1
Categories	Functions	Diseases or Functions Annotation	p-Value	Predicted Activation State	Activation z-score	Notes	Bias-corrected z-score	Molecules	# Molecules
Protein Synthesis	translation	Translation	2.11e-47		-0.937		-0.58	MRPL16,PTBP1,MRPL42,MRPL37,MRPL21,MRPL48,RPS24,RPS5,EEF2,MRPS34,MRPS14,RPS19,MARS,COPS5,MRPS23,RPS11,RBL1,MRPS18B,APEH,DARS,RPS18,RPLP2,PABPC1,PCBP1,CALR,RPS9,EIF2A,MRPL44,MRPS9,EIF3K,EIF2B5,EIF3M,AMPD2,EIF2B3,EIF3B,MRPL38,RPS20,MRPS26,FN1,MRPL1,RPS3A,OGFOD1,EIF3J,RPS25,RACK1,MRPL14,S100A9,PUS7,MRPS2,RPS2,DAP3,AURKAIP1,MRM3,GFM1,MRPS22,RPL24,PRKCA,RPS17,MRPS30,MRPS31,MRPS16,XBP1,MRPL50,RPS4X,MRPL…	128
Protein Synthesis	translation	Translation of protein	3.91e-45		-1.569		-1.171	MRPL16,PTBP1,MRPL42,MRPL37,MRPL21,MRPL48,RPS24,RPS5,MRPS34,MRPS14,RPS19,MARS,COPS5,MRPS23,RPS11,RBL1,MRPS18B,APEH,DARS,RPS18,RPLP2,PABPC1,PCBP1,CALR,RPS9,EIF2A,MRPL44,MRPS9,EIF3K,EIF2B5,EIF3M,AMPD2,EIF2B3,EIF3B,MRPL38,RPS20,MRPS26,FN1,MRPL1,RPS3A,OGFOD1,EIF3J,RPS25,RACK1,MRPL14,S100A9,PUS7,MRPS2,RPS2,DAP3,AURKAIP1,MRM3,MRPS22,RPL24,PRKCA,RPS17,MRPS30,MRPS31,MRPS16,MRPL50,RPS4X,MRPL13,RPL10,RPL10A…	123
Protein Synthesis	expression	Expression of protein	2.64e-41		-1.614		-1.452	MRPL16,PTBP1,MRPL42,MRPL37,MRPL21,RPS24,MRPL48,RPS5,MRPS34,MRPS14,RPS19,MARS,COPS5,MRPS23,RPS11,RBL1,MRPS18B,APEH,DARS,RPS18,RPLP2,PABPC1,PCBP1,CALR,RPS9,EIF2A,MRPL44,MRPS9,EIF3K,EIF2B5,EIF3M,AMPD2,CREB1,GPC1,EIF2B3,EIF3B,THY1,MRPL38,RPS20,MRPS26,FN1,MRPL1,RPS3A,OGFOD1,EIF3J,RPS25,PPM1G,RACK1,MRPL14,S100A9,PUS7,MRPS2,RPS2,DAP3,AURKAIP1,MRM3,MRPS22,RPL24,PRKCA,RPS17,MRPS30,MRPS31,MRPS16,MRPL50,RPS…	132
Cancer, Organismal Injury and Abnormalities	non-hematological solid tumor	Non-hematological solid tumor	2.76e-41		-0.649		-0.405	C11orf58,ADD1,ISOC1,TMEM43,DHODH,NDUFB7,RPS24,SAR1B,RPS5,GNPDA1,SDHB,SIN3B,PANK4,USP6NL,INTS9,PPA1,DPP3,NUDCD3,MRPS18B,ALG1,LRRC59,GBA,PRKAR1A,CALR,DPP7,NRAS,GBF1,VAC14,HAT1,NANS,TUBA4A,MTAP,TMEM97,DLAT,ENOPH1,CCN1,RSU1,TTC1,RAB6A,ZNHIT6,AGK,RAB5C,ACBD3,VTI1A,FARP1,CLIP1,CUTA,PRMT3,PSMD14,AARS2,MRPL1,RPS3A,ENO1,GPX8,EIF3J,TMEM167A,S100A11,SPCS2,RDH11,NASP,SEC22B,MTPAP,GAA,SSR4,TM9SF4,NDUFS1,NT5DC…	1270
Cancer, Organismal Injury and Abnormalities	non-melanoma solid tumor	Non-melanoma solid tumor	3.85e-41		-0.56		-0.348	C11orf58,ADD1,ISOC1,TMEM43,DHODH,NDUFB7,RPS24,SAR1B,RPS5,GNPDA1,SDHB,SIN3B,PANK4,USP6NL,INTS9,PPA1,DPP3,NUDCD3,MRPS18B,ALG1,LRRC59,GBA,PRKAR1A,CALR,DPP7,NRAS,GBF1,VAC14,HAT1,NANS,TUBA4A,MTAP,TMEM97,DLAT,ENOPH1,CCN1,RSU1,TTC1,RAB6A,ZNHIT6,AGK,RAB5C,ACBD3,VTI1A,FARP1,CLIP1,CUTA,PRMT3,PSMD14,AARS2,MRPL1,RPS3A,ENO1,GPX8,EIF3J,TMEM167A,S100A11,SPCS2,RDH11,NASP,SEC22B,MTPAP,GAA,SSR4,TM9SF4,NDUFS1,NT5DC…	1262
Cancer, Organismal Injury and Abnormalities	tumorigenesis	Tumorigenesis of tissue	7.44e-41		-1.654		-1.401	C11orf58,ADD1,ISOC1,TMEM43,DHODH,NDUFB7,RPS24,SAR1B,RPS5,GNPDA1,SDHB,SIN3B,PANK4,USP6NL,INTS9,PPA1,DPP3,NUDCD3,MRPS18B,ALG1,LRRC59,GBA,PRKAR1A,CALR,DPP7,NRAS,GBF1,VAC14,HAT1,NANS,TUBA4A,MTAP,TMEM97,DLAT,ENOPH1,CCN1,RSU1,TTC1,RAB6A,ZNHIT6,AGK,RAB5C,ACBD3,VTI1A,FARP1,CLIP1,CUTA,PRMT3,PSMD14,AARS2,MRPL1,RPS3A,ENO1,GPX8,EIF3J,TMEM167A,S100A11,SPCS2,RDH11,NASP,MTPAP,GAA,SSR4,TM9SF4,NDUFS1,NT5DC1,HSPA9…	1258
Protein Synthesis	metabolism	Metabolism of protein	1.25e-40	Increased	2.825		1.427	MRPL16,MRPL21,RPS24,MIA3,MRPL48,COPG1,RPS5,EEF2,LSS,MRPS14,MARS,CALU,MRPS23,DPP3,MRPS18B,P3H1,CDC27,APEH,TBC1D10A,RPS18,DARS,HSP90B1,PABPC1,ATG7,GBA,PCBP1,CALR,DPP7,NRAS,RPS9,GSN,PTGES3,EIF3K,CCN1,TAF9B,THY1,STC2,EIF3B,MRPL38,MRPS26,PYM1,PSMD14,LAMP2,MRPL1,RPS3A,OGFOD1,EIF3J,RPS25,TGOLN2,MRPL14,UBA6,SEC22B,MRPS2,DAP3,LAMP1,MRM3,OS9,MRPS22,GFM1,RPS17,RCN1,MRPS31,HSP90AB1,RPL10A,CRTAP,RPL7A,MRPL27,…	257
Cancer, Organismal Injury and Abnormalities	neoplasia	Epithelial neoplasm	1.44e-40		-1.552		-1.205	C11orf58,ADD1,ISOC1,TMEM43,DHODH,NDUFB7,RPS24,SAR1B,RPS5,GNPDA1,SDHB,SIN3B,PANK4,USP6NL,INTS9,PPA1,DPP3,NUDCD3,MRPS18B,ALG1,LRRC59,GBA,PRKAR1A,CALR,DPP7,NRAS,GBF1,VAC14,HAT1,NANS,TUBA4A,MTAP,TMEM97,DLAT,ENOPH1,CCN1,RSU1,TTC1,RAB6A,ZNHIT6,AGK,RAB5C,ACBD3,VTI1A,FARP1,CLIP1,CUTA,PRMT3,PSMD14,AARS2,MRPL1,RPS3A,ENO1,GPX8,EIF3J,TMEM167A,S100A11,SPCS2,RDH11,NASP,MTPAP,GAA,SSR4,TM9SF4,NDUFS1,NT5DC1,HSPA9…	1254
Cancer, Organismal Injury and Abnormalities	carcinoma	Carcinoma	2.13e-40		-1.231		-1.051	C11orf58,ADD1,ISOC1,TMEM43,DHODH,NDUFB7,RPS24,SAR1B,RPS5,GNPDA1,SDHB,SIN3B,PANK4,USP6NL,INTS9,PPA1,DPP3,NUDCD3,MRPS18B,ALG1,LRRC59,GBA,PRKAR1A,CALR,DPP7,NRAS,GBF1,VAC14,HAT1,NANS,TUBA4A,MTAP,TMEM97,DLAT,ENOPH1,CCN1,RSU1,TTC1,RAB6A,ZNHIT6,AGK,RAB5C,ACBD3,VTI1A,FARP1,CLIP1,CUTA,PRMT3,PSMD14,AARS2,MRPL1,RPS3A,ENO1,GPX8,EIF3J,TMEM167A,S100A11,SPCS2,RDH11,NASP,MTPAP,GAA,SSR4,TM9SF4,NDUFS1,NT5DC1,HSPA9…	1252
Cancer, Organismal Injury and Abnormalities	nonhematologic malignant neoplasm	Nonhematologic malignant neoplasm	2.46e-39		-0.06		0.047	C11orf58,ADD1,ISOC1,TMEM43,DHODH,NDUFB7,RPS24,SAR1B,RPS5,GNPDA1,SDHB,SIN3B,PANK4,USP6NL,INTS9,PPA1,DPP3,NUDCD3,MRPS18B,ALG1,LRRC59,GBA,PRKAR1A,CALR,DPP7,NRAS,GBF1,VAC14,HAT1,NANS,TUBA4A,MTAP,TMEM97,DLAT,ENOPH1,CCN1,RSU1,TTC1,RAB6A,ZNHIT6,AGK,RAB5C,ACBD3,VTI1A,FARP1,CLIP1,CUTA,PRMT3,PSMD14,AARS2,MRPL1,RPS3A,ENO1,GPX8,EIF3J,TMEM167A,S100A11,SPCS2,RDH11,NASP,MTPAP,GAA,SSR4,TM9SF4,NDUFS1,NT5DC1,HSPA9…	1263
Cancer, Organismal Injury and Abnormalities	extracranial solid tumor	Extracranial solid tumor	1.92e-38		-0.104		0.009	C11orf58,ADD1,ISOC1,TMEM43,DHODH,NDUFB7,RPS24,SAR1B,RPS5,GNPDA1,SDHB,SIN3B,PANK4,USP6NL,INTS9,PPA1,DPP3,NUDCD3,MRPS18B,ALG1,LRRC59,GBA,PRKAR1A,CALR,DPP7,NRAS,GBF1,VAC14,HAT1,NANS,TUBA4A,MTAP,TMEM97,DLAT,ENOPH1,CCN1,RSU1,TTC1,RAB6A,ZNHIT6,AGK,RAB5C,ACBD3,VTI1A,FARP1,CLIP1,CUTA,PRMT3,PSMD14,AARS2,MRPL1,RPS3A,ENO1,GPX8,EIF3J,TMEM167A,S100A11,SPCS2,RDH11,NASP,SEC22B,MTPAP,GAA,SSR4,TM9SF4,NDUFS1,NT5DC…	1280
Cancer, Organismal Injury and Abnormalities	cancer	Cancer	4.91e-38		-0.904		-1.166	C11orf58,ADD1,ISOC1,TMEM43,DHODH,NDUFB7,RPS24,SAR1B,RPS5,GNPDA1,SDHB,SIN3B,PANK4,USP6NL,INTS9,PPA1,DPP3,NUDCD3,MRPS18B,ALG1,LRRC59,GBA,PRKAR1A,CALR,DPP7,NRAS,GBF1,VAC14,HAT1,NANS,TUBA4A,MTAP,TMEM97,DLAT,ENOPH1,CCN1,RSU1,TTC1,RAB6A,ZNHIT6,AGK,RAB5C,ACBD3,VTI1A,FARP1,CLIP1,CUTA,PRMT3,PSMD14,AARS2,MRPL1,RPS3A,ENO1,GPX8,EIF3J,TMEM167A,S100A11,SPCS2,RDH11,NASP,MTPAP,GAA,SSR4,TM9SF4,NDUFS1,NT5DC1,HSPA9…	1285
Cancer, Organismal Injury and Abnormalities	solid tumor	Solid tumor	9.05e-38		0.439		0.423	C11orf58,ADD1,ISOC1,TMEM43,DHODH,NDUFB7,RPS24,SAR1B,RPS5,GNPDA1,SDHB,SIN3B,PANK4,USP6NL,INTS9,PPA1,DPP3,NUDCD3,MRPS18B,ALG1,LRRC59,GBA,PRKAR1A,CALR,DPP7,NRAS,GBF1,VAC14,HAT1,NANS,TUBA4A,MTAP,TMEM97,DLAT,ENOPH1,CCN1,RSU1,TTC1,RAB6A,ZNHIT6,AGK,RAB5C,ACBD3,VTI1A,FARP1,CLIP1,CUTA,PRMT3,PSMD14,AARS2,MRPL1,RPS3A,ENO1,GPX8,EIF3J,TMEM167A,S100A11,SPCS2,RDH11,NASP,SEC22B,MTPAP,GAA,SSR4,TM9SF4,NDUFS1,NT5DC…	1285
Cancer, Organismal Injury and Abnormalities	malignant solid tumor	Malignant solid tumor	4.38e-37		0.592		0.56	C11orf58,ADD1,ISOC1,TMEM43,DHODH,NDUFB7,RPS24,SAR1B,RPS5,GNPDA1,SDHB,SIN3B,PANK4,USP6NL,INTS9,PPA1,DPP3,NUDCD3,MRPS18B,ALG1,LRRC59,GBA,PRKAR1A,CALR,DPP7,NRAS,GBF1,VAC14,HAT1,NANS,TUBA4A,MTAP,TMEM97,DLAT,ENOPH1,CCN1,RSU1,TTC1,RAB6A,ZNHIT6,AGK,RAB5C,ACBD3,VTI1A,FARP1,CLIP1,CUTA,PRMT3,PSMD14,AARS2,MRPL1,RPS3A,ENO1,GPX8,EIF3J,TMEM167A,S100A11,SPCS2,RDH11,NASP,MTPAP,GAA,SSR4,TM9SF4,NDUFS1,NT5DC1,HSPA9…	1278
Protein Synthesis	synthesis	Synthesis of protein	4.76e-36		1.035		0.364	MRPL16,PTBP1,MRPL37,MRPL42,MRPL21,RPS24,MRPL48,RPS5,EEF2,MRPS34,MRPS14,RPS19,MARS,COPS5,RPS11,MRPS23,RBL1,MRPS18B,APEH,DARS,RPS18,RPLP2,PABPC1,PCBP1,CALR,NRAS,RPS9,GSN,EIF2A,MRPL44,MRPS9,EIF3K,EIF2B5,EIF3M,AMPD2,CREB1,GPC1,EIF2B3,THY1,EIF3B,MRPL38,RPS20,MRPS26,PYM1,FN1,MRPL1,FKBP7,RPS3A,OGFOD1,EIF3J,RPS25,PPM1G,FKRP,RACK1,MRPL14,S100A9,PUS7,MRPS2,RPS2,DAP3,AURKAIP1,MRM3,MRPS22,RPL24,GFM1,PRKCA,RP…	146
Protein Synthesis	translation	Termination of translation of protein	1.72e-35					MRPL16,MRPL58,MRPL42,MRPL37,MRPL21,MRPL48,MRPL15,MRPL27,MRPS27,MRPS34,MRPL20,MRPS14,OXA1L,MRPS25,MRPS23,MRPS18B,MRPS28,APEH,MRPL44,MRPS9,PTCD3,MRPL17,MRPS21,MRPL3,MRPS7,MRPL4,MRPS12,MRPL38,MRPS26,MRPS36,MRPL1,MRPS5,MRPL12,OGFOD1,MRPS6,MRPS35,MRPL43,MRPL14,MRPS2,DAP3,AURKAIP1,MRPS22,MRPL22,MRPS30,MRPS31,MRPS33,MRPS16,MRPL50,MRPL13,MRPL33	50
Cancer, Endocrine System Disorders, Organismal Injury and Abnormalities	epithelial thyroid cancer	Thyroid carcinoma	2.25e-32					C11orf58,ADD1,ISOC1,TMEM43,DHODH,NDUFB7,RPS24,RPS5,GNPDA1,SDHB,SIN3B,PANK4,USP6NL,INTS9,PPA1,DPP3,NUDCD3,ALG1,LRRC59,GBA,PRKAR1A,CALR,DPP7,NRAS,GBF1,VAC14,HAT1,TUBA4A,MTAP,DLAT,TTC1,RAB6A,ZNHIT6,AGK,RAB5C,ACBD3,VTI1A,FARP1,CLIP1,PRMT3,AARS2,MRPL1,RPS3A,ENO1,GPX8,EIF3J,TMEM167A,S100A11,SPCS2,RDH11,NASP,MTPAP,GAA,SSR4,TM9SF4,NDUFS1,NT5DC1,HSPA9,MRPS22,ACSL3,WASHC4,IPO11,THBS1,TRIM24,PSME4,MYO1C,EEA…	997
Cancer, Endocrine System Disorders, Organismal Injury and Abnormalities	nonpituitary endocrine tumor	Nonpituitary endocrine tumor	6.72e-31		0.04		0.412	C11orf58,ADD1,ISOC1,TMEM43,DHODH,NDUFB7,RPS24,RPS5,GNPDA1,SDHB,SIN3B,PANK4,USP6NL,INTS9,PPA1,DPP3,NUDCD3,ALG1,LRRC59,GBA,PRKAR1A,CALR,DPP7,NRAS,GBF1,VAC14,HAT1,TUBA4A,MTAP,DLAT,TTC1,RAB6A,ZNHIT6,AGK,RAB5C,ACBD3,VTI1A,FARP1,CLIP1,PRMT3,PSMD14,AARS2,MRPL1,RPS3A,ENO1,GPX8,EIF3J,TMEM167A,S100A11,SPCS2,RDH11,NASP,MTPAP,GAA,SSR4,TM9SF4,NDUFS1,NT5DC1,HSPA9,MRPS22,ACSL3,WASHC4,IPO11,THBS1,TRIM24,PSME4,MY…	1002
Protein Synthesis	elongation	Elongation of protein	2.08e-30					MRPL16,MRPL42,MRPL37,MRPL58,MRPL21,MRPL48,MRPL15,TUFM,MRPL27,EEF2,MRPS27,MRPS34,MRPS14,MRPL20,OXA1L,MRPS23,MRPS25,MRPS18B,MRPS28,RPS6,MRPL44,MRPS9,PTCD3,MRPL17,MRPS21,MRPL3,MRPS7,MRPS12,MRPL4,MRPL38,MRPS26,MRPS36,MRPL1,MRPS5,MRPL12,MRPS6,MRPS35,MRPL43,MRPL14,MRPS2,DAP3,AURKAIP1,MRPS22,GFM1,MRPS30,MRPS31,MRPL22,MRPS16,MRPS33,MRPL50,MRPL13,MRPL33	52
Cancer, Organismal Injury and Abnormalities	neck neoplasm	Neck neoplasm	2.32e-30					C11orf58,ADD1,ISOC1,TMEM43,DHODH,NDUFB7,RPS24,RPS5,GNPDA1,SDHB,SIN3B,PANK4,USP6NL,INTS9,PPA1,DPP3,NUDCD3,ALG1,LRRC59,GBA,PRKAR1A,CALR,DPP7,NRAS,GBF1,VAC14,HAT1,TUBA4A,MTAP,DLAT,TTC1,RAB6A,ZNHIT6,AGK,RAB5C,ACBD3,VTI1A,FARP1,CLIP1,PRMT3,AARS2,MRPL1,RPS3A,ENO1,GPX8,EIF3J,TMEM167A,S100A11,SPCS2,RDH11,NASP,MTPAP,GAA,SSR4,TM9SF4,NDUFS1,NT5DC1,HSPA9,MRPS22,ACSL3,WASHC4,IPO11,THBS1,TRIM24,PSME4,MYO1C,EEA…	1001
Cancer, Organismal Injury and Abnormalities	head and neck carcinoma	Head and neck carcinoma	2.99e-29					C11orf58,ADD1,ISOC1,TMEM43,DHODH,NDUFB7,RPS24,RPS5,GNPDA1,SDHB,SIN3B,PANK4,USP6NL,INTS9,PPA1,DPP3,NUDCD3,ALG1,LRRC59,GBA,PRKAR1A,CALR,DPP7,NRAS,GBF1,VAC14,HAT1,TUBA4A,MTAP,DLAT,TTC1,RAB6A,ZNHIT6,AGK,RAB5C,ACBD3,VTI1A,FARP1,CLIP1,PRMT3,AARS2,MRPL1,RPS3A,ENO1,GPX8,EIF3J,TMEM167A,S100A11,SPCS2,RDH11,NASP,MTPAP,GAA,SSR4,TM9SF4,NDUFS1,NT5DC1,HSPA9,MRPS22,ACSL3,WASHC4,IPO11,THBS1,TRIM24,PSME4,MYO1C,EEA…	1028
Cancer, Organismal Injury and Abnormalities	head and neck cancer	Head and neck cancer	1.76e-28		-0.623		-0.502	C11orf58,ADD1,ISOC1,TMEM43,DHODH,NDUFB7,RPS24,RPS5,GNPDA1,SDHB,SIN3B,PANK4,USP6NL,INTS9,PPA1,DPP3,NUDCD3,ALG1,LRRC59,GBA,PRKAR1A,CALR,DPP7,NRAS,GBF1,VAC14,HAT1,TUBA4A,MTAP,DLAT,TTC1,RAB6A,ZNHIT6,AGK,RAB5C,ACBD3,VTI1A,FARP1,CLIP1,PRMT3,AARS2,MRPL1,RPS3A,ENO1,GPX8,EIF3J,TMEM167A,S100A11,SPCS2,RDH11,NASP,MTPAP,GAA,SSR4,TM9SF4,NDUFS1,NT5DC1,HSPA9,MRPS22,ACSL3,WASHC4,IPO11,THBS1,TRIM24,PSME4,MYO1C,EEA…	1030
Cancer, Organismal Injury and Abnormalities	head and neck neoplasia	Head and neck tumor	2.64e-27		-0.494		-0.171	C11orf58,ADD1,ISOC1,TMEM43,DHODH,NDUFB7,RPS24,RPS5,GNPDA1,SDHB,SIN3B,PANK4,USP6NL,INTS9,PPA1,DPP3,NUDCD3,ALG1,LRRC59,GBA,PRKAR1A,CALR,DPP7,NRAS,GBF1,VAC14,HAT1,TUBA4A,MTAP,DLAT,TTC1,RAB6A,ZNHIT6,AGK,RAB5C,ACBD3,VTI1A,FARP1,CLIP1,PRMT3,AARS2,MRPL1,RPS3A,ENO1,GPX8,EIF3J,TMEM167A,S100A11,SPCS2,RDH11,NASP,MTPAP,GAA,SSR4,TM9SF4,NDUFS1,NT5DC1,HSPA9,MRPS22,ACSL3,WASHC4,IPO11,THBS1,TRIM24,PSME4,MYO1C,EEA…	1035
Cellular Compromise, Inflammatory Response	degranulation	Degranulation of neutrophils	3.27e-27					SCAMP1,DBNL,DGAT1,ALDOA,PKM,EEF2,TOM1,STK10,GLA,PSMA2,APEH,PGM1,JUP,ATG7,ATP6V0C,GNS,CYB5R3,DPP7,NRAS,GSN,COPB1,RAB18,PSMD7,GM2A,FAF2,NPC2,RAB6A,RAB5C,PYGB,HUWE1,PSMD14,LAMP2,GSTP1,RAB10,S100A11,CAPN1,S100A9,CAP1,GAA,VAT1,LAMTOR1,IGF2R,LAMP1,PDAP1,ATP6V0A1,SURF4,IDH1,HSP90AB1,ORMDL3,DERA,ARL8A,PDXK,PFKL,IQGAP1,PGAM1,DNAJC5,CCT2,ACTR1B,RAB7A,CYFIP1,CAT,HMOX2,MLEC,LAMTOR2,CTSD,DDOST,ARSA,DYNC1H1,CK…	101
Cellular Compromise, Inflammatory Response	degranulation	Degranulation of granulocytes	6.82e-27					SCAMP1,DBNL,DGAT1,ALDOA,PKM,EEF2,TOM1,STK10,GLA,PSMA2,APEH,PGM1,JUP,ATG7,ATP6V0C,GNS,CYB5R3,DPP7,NRAS,GSN,COPB1,RAB18,PSMD7,GM2A,FAF2,NPC2,RAB6A,RAB5C,PYGB,HUWE1,PSMD14,LAMP2,GSTP1,RAB10,S100A11,CAPN1,S100A9,CAP1,GAA,VAT1,LAMTOR1,IGF2R,LAMP1,PDAP1,ATP6V0A1,SURF4,IDH1,HSP90AB1,ORMDL3,DERA,ARL8A,PDXK,PFKL,IQGAP1,PGAM1,DNAJC5,CCT2,ACTR1B,RAB7A,CYFIP1,CAT,HMOX2,MLEC,LAMTOR2,CTSD,DDOST,ARSA,DYNC1H1,CK…	102
Metabolic Disease, Organismal Injury and Abnormalities	mitochondrial disorder	Mitochondrial disorder	1.57e-26					NDUFAF1,TUFM,PDHX,SUCLG1,MT-ND2,MRPS34,OXA1L,ATP5F1A,WFS1,TIMMDC1,IARS2,PCK2,MT-ATP6,NDUFB3,NDUFS7,LRPPRC,COX20,NDUFA2,CYC1,UQCRC2,PUS1,MRPL44,OPA1,AIFM1,NDUFS6,UQCRB,NDUFB9,PDHB,DLAT,DLD,MRPL3,PC,ELAC2,MT-ND1,NDUFAF4,ETFDH,AGK,NDUFAF3,COX6B1,NARS2,NDUFA6,AARS2,PARL,PNPLA8,SUCLA2,NDUFV2,NDUFS8,ACADVL,SURF1,SDHA,NDUFV1,MRPS2,PDHA1,ACAD9,NDUFS1,NDUFS2,GFM1,MRPS22,NDUFS3,NR2F1,MRPS16,MSTO1,MT-CO2,ND…	64
Cancer, Organismal Injury and Abnormalities	cancer	Cancer of secretory structure	2.42e-25		0.106		-0.122	C11orf58,ADD1,ISOC1,TMEM43,DHODH,NDUFB7,RPS24,RPS5,GNPDA1,SDHB,SIN3B,PANK4,USP6NL,INTS9,PPA1,DPP3,NUDCD3,ALG1,LRRC59,GBA,PRKAR1A,CALR,DPP7,NRAS,GBF1,VAC14,HAT1,NANS,TUBA4A,MTAP,DLAT,ENOPH1,CCN1,TTC1,RAB6A,ZNHIT6,AGK,RAB5C,ACBD3,VTI1A,FARP1,CLIP1,PRMT3,AARS2,MRPL1,RPS3A,ENO1,GPX8,EIF3J,TMEM167A,S100A11,SPCS2,RDH11,NASP,MTPAP,GAA,SSR4,TM9SF4,NDUFS1,NT5DC1,HSPA9,MRPS22,ACSL3,WASHC4,IPO11,THBS1,TRIM2…	1060
Cancer, Organismal Injury and Abnormalities	abdominal neoplasm	Abdominal neoplasm	4.03e-24		0.011		0.333	C11orf58,ADD1,ISOC1,TMEM43,DHODH,NDUFB7,RPS24,SAR1B,RPS5,SDHB,SIN3B,PANK4,USP6NL,INTS9,PPA1,DPP3,MRPS18B,ALG1,LRRC59,PRKAR1A,CALR,DPP7,NRAS,GBF1,VAC14,NANS,TUBA4A,MTAP,TMEM97,DLAT,ENOPH1,CCN1,TTC1,RAB6A,ZNHIT6,AGK,ACBD3,FARP1,CLIP1,CUTA,PRMT3,PSMD14,AARS2,MRPL1,RPS3A,ENO1,EIF3J,TMEM167A,S100A11,SPCS2,RDH11,NASP,SEC22B,MTPAP,GAA,TM9SF4,NDUFS1,NT5DC1,HSPA9,EAPP,MRPS22,ACSL3,SGSH,WASHC4,RPL10A,BCL2L…	1168
Protein Synthesis	translation	Initiation of translation of protein	9.23e-24					RPL7A,RPS24,RPLP1,RPS5,RPS19,RPS11,RPS29,RPS6,RPS18,RPL11,RPLP2,RPL35,PABPC1,RPS7,HSPB1,RPS16,RPS9,EIF2A,EIF3K,EIF2B5,RPS15,AMPD2,EIF3M,RPS26,RPS10,RPS27,EIF2B3,EIF3B,RPS20,RPL12,LARP1,RPS15A,RPS8,RPL31,RPS3A,EIF2B2,EIF3J,RPS25,RPL21,RPS2,RPS3,RPL24,RPS17,RPS23,EIF4G3,RPS4X,EIF2B4,RPL10,RPL10A	49
Cancer, Organismal Injury and Abnormalities	adenocarcinoma	Adenocarcinoma	9.68e-23		0.108		0.434	C11orf58,ADD1,TMEM43,DHODH,NDUFB7,RPS24,SAR1B,RPS5,SDHB,SIN3B,PANK4,USP6NL,INTS9,PPA1,DPP3,MRPS18B,ALG1,LRRC59,PRKAR1A,DPP7,NRAS,GBF1,VAC14,NANS,TUBA4A,MTAP,TMEM97,DLAT,ENOPH1,CCN1,RSU1,TTC1,ZNHIT6,AGK,ACBD3,FARP1,CLIP1,CUTA,PRMT3,AARS2,MRPL1,RPS3A,ENO1,EIF3J,S100A11,SPCS2,RDH11,NASP,MTPAP,GAA,TM9SF4,NDUFS1,NT5DC1,HSPA9,EAPP,MRPS22,ACSL3,SGSH,WASHC4,RPL10A,BCL2L13,IPO11,THBS1,TRIM24,MRPS27,PSME4,…	1084
Cancer, Organismal Injury and Abnormalities	abdominal carcinoma	Abdominal carcinoma	1.48e-22		-0.97		-0.702	C11orf58,ADD1,TMEM43,DHODH,NDUFB7,RPS24,SAR1B,RPS5,SDHB,SIN3B,PANK4,USP6NL,INTS9,DPP3,MRPS18B,ALG1,LRRC59,PRKAR1A,DPP7,NRAS,GBF1,VAC14,NANS,TUBA4A,MTAP,TMEM97,DLAT,ENOPH1,CCN1,TTC1,ZNHIT6,AGK,ACBD3,FARP1,CLIP1,CUTA,PRMT3,PSMD14,AARS2,MRPL1,RPS3A,ENO1,EIF3J,TMEM167A,S100A11,SPCS2,RDH11,NASP,MTPAP,GAA,TM9SF4,NDUFS1,NT5DC1,HSPA9,EAPP,MRPS22,ACSL3,SGSH,WASHC4,RPL10A,BCL2L13,IPO11,THBS1,TRIM24,MRPS27,…	1119
Cellular Compromise, Inflammatory Response	degranulation	Degranulation of phagocytes	2.58e-22		-1.091	bias	-1.833	SCAMP1,DBNL,DGAT1,ALDOA,PKM,EEF2,TOM1,STK10,GLA,PSMA2,CD9,SLC9A3R2,APEH,PGM1,JUP,ATG7,ATP6V0C,GNS,CYB5R3,DPP7,NRAS,PANX1,GSN,COPB1,RAB18,PSMD7,GM2A,FAF2,NPC2,RAB6A,STIM1,RAB5C,PYGB,HUWE1,PSMD14,LAMP2,GSTP1,RAB10,S100A11,CAPN1,S100A9,CAP1,GAA,VAT1,LAMTOR1,IGF2R,LAMP1,PDAP1,ATP6V0A1,PLD2,SURF4,IDH1,ORMDL3,HSP90AB1,DERA,ARL8A,PDXK,PFKL,IQGAP1,PGAM1,DNAJC5,CCT2,ACTR1B,RAB7A,CYFIP1,CAT,HMOX2,MLEC,LAMT…	108
Cell Death and Survival	necrosis	Necrosis	6.46e-22	Decreased	-5.215		-3.951	DHODH,RPS24,SMARCA4,ALDOA,RPS5,ILK,GMDS,SIN3B,SDHB,NUDCD3,SLC9A3R2,PABPC1,ATG7,GBA,PRKAR1A,CALR,MTA2,NRAS,VAC14,HAT1,GSN,BIRC6,SFPQ,CTH,SARM1,CCN1,NPC2,TMEM109,EIF3B,FKBP5,VTI1A,NSMCE1,PSMD14,RPS3A,GSTP1,ENO1,NFIL3,S100A11,AIP,NASP,DAP3,TM9SF4,HSPA9,GART,AFAP1,RPL7A,BCL2L13,NSMCE3,NDUFAF1,THBS1,TRIM24,PPP1R10,TMED10,CAT,HMOX2,SIRT6,ZNF512B,DHCR7,RPS29,RPS7,TCP1,POLR3E,SLC25A5,NSMCE4A,CD55,FAM162A…	401
Post-Translational Modification	conformational modification	Conformational modification of protein	2.43e-21		1.342		0.9	GNAI1,TBCA,CCT6A,PRDX4,NFYC,GNAO1,PDIA6,RP2,CCT2,SELENOF,HSPE1,GNAI3,FKBP4,RAB7A,GNAI2,FKBP5,CCT7,UGGT1,MLEC,CANX,HSP90AA1,CCT5,P3H1,FKBP9,TBCD,AIP,LMAN1,DERL1,PFDN2,TCP1,ST13,CCT3,GANAB,GNB2,CALR,HSPB1,PRKCSH,CCT4,CCT8,ERP44,GSN,HSP90AB1,VCP	43
Post-Translational Modification, Protein Folding	folding	Folding of protein	6.9e-21		1		0.645	GNAI1,TBCA,CCT6A,PRDX4,NFYC,GNAO1,PDIA6,RP2,CCT2,SELENOF,HSPE1,GNAI3,FKBP4,GNAI2,RAB7A,FKBP5,CCT7,UGGT1,MLEC,CANX,HSP90AA1,CCT5,P3H1,FKBP9,TBCD,AIP,LMAN1,DERL1,PFDN2,TCP1,ST13,CCT3,GANAB,GNB2,CALR,HSPB1,PRKCSH,CCT4,CCT8,ERP44,HSP90AB1,VCP	42
Cancer, Organismal Injury and Abnormalities	abdominal adenocarcinoma	Abdominal adenocarcinoma	7.34e-21		1.004		1.018	C11orf58,ADD1,TMEM43,DHODH,NDUFB7,RPS24,SAR1B,RPS5,SDHB,SIN3B,PANK4,USP6NL,INTS9,DPP3,MRPS18B,ALG1,LRRC59,PRKAR1A,DPP7,NRAS,GBF1,VAC14,NANS,TUBA4A,MTAP,TMEM97,DLAT,ENOPH1,CCN1,TTC1,ZNHIT6,AGK,ACBD3,FARP1,CLIP1,CUTA,PRMT3,AARS2,MRPL1,RPS3A,EIF3J,S100A11,SPCS2,RDH11,NASP,MTPAP,GAA,TM9SF4,NDUFS1,NT5DC1,HSPA9,EAPP,MRPS22,ACSL3,SGSH,WASHC4,RPL10A,BCL2L13,IPO11,THBS1,TRIM24,MRPS27,PSME4,MYO1C,ACTR1B,EE…	1057
Hereditary Disorder, Neurological Disease, Organismal Injury and Abnormalities	familial encephalopathy	Familial encephalopathy	1.18e-20					ISOC1,UQCR10,ZNHIT3,NDUFA5,SMARCA4,EEF2,SDHB,AARS,NDUFA8,TUBA1A,MARS,SCARB2,NDUFA7,GOSR2,KCNMA1,AP3B2,NDUFS7,DARS,SMARCC2,GBA,CALR,SEPHS1,VAC14,EIF3K,TUBA4A,AIFM1,UQCRB,ATP5MPL,FOXP1,GNAO1,SMARCA2,TAF9B,RAB6A,ARMC9,TPI1,ARMCX3,LAMP2,AARS2,RARS,POLR3B,AHCY,OSBPL8,NAXE,UBA6,ELOVL5,MTPAP,NDUFS1,CHMP2B,MRPS22,GFM1,TFG,LDHB,THBS1,SSR3,SLC33A1,CAD,PARS2,SZT2,NDUFS5,CTSD,TIMMDC1,MTDH,DHCR7,EMC1,TSN,NDUF…	211
Cancer, Gastrointestinal Disease, Organismal Injury and Abnormalities	digestive organ tumor	Digestive organ tumor	4.41e-20		-1.181		-0.741	C11orf58,ADD1,TMEM43,DHODH,NDUFB7,RPS24,SAR1B,RPS5,SDHB,SIN3B,PANK4,USP6NL,INTS9,PPA1,DPP3,MRPS18B,ALG1,LRRC59,PRKAR1A,CALR,DPP7,NRAS,GBF1,VAC14,NANS,TUBA4A,MTAP,TMEM97,DLAT,ENOPH1,CCN1,RSU1,TTC1,RAB6A,ZNHIT6,AGK,ACBD3,FARP1,CLIP1,CUTA,PRMT3,PSMD14,AARS2,MRPL1,RPS3A,ENO1,EIF3J,TMEM167A,S100A11,SPCS2,RDH11,NASP,MTPAP,GAA,TM9SF4,NDUFS1,NT5DC1,HSPA9,MRPS22,SGSH,WASHC4,RPL10A,BCL2L13,IPO11,THBS1,TRIM…	1104
Cancer, Organismal Injury and Abnormalities	abdominal cancer	Abdominal cancer	1.18e-19		-0.194		0.029	C11orf58,ADD1,TMEM43,DHODH,NDUFB7,RPS24,SAR1B,RPS5,SDHB,SIN3B,PANK4,USP6NL,INTS9,PPA1,DPP3,MRPS18B,ALG1,LRRC59,PRKAR1A,CALR,DPP7,NRAS,GBF1,VAC14,NANS,TUBA4A,MTAP,TMEM97,DLAT,ENOPH1,CCN1,TTC1,ZNHIT6,AGK,ACBD3,FARP1,CLIP1,CUTA,PRMT3,PSMD14,AARS2,MRPL1,RPS3A,ENO1,EIF3J,TMEM167A,S100A11,SPCS2,RDH11,NASP,MTPAP,GAA,TM9SF4,NDUFS1,NT5DC1,HSPA9,EAPP,MRPS22,ACSL3,SGSH,WASHC4,RPL10A,BCL2L13,IPO11,THBS1,TRIM…	1140
Inflammatory Response	degranulation	Degranulation	4.7e-19		-1.502	bias	-2.345	SCAMP1,DBNL,PPM1F,DGAT1,ALDOA,PKM,EEF2,TOM1,STK10,GLA,PSMA2,CD9,SLC9A3R2,APEH,PGM1,JUP,ATG7,ATP6V0C,CYB5R3,GNS,NRAS,DPP7,PANX1,GSN,COPB1,TUBA4A,RAB18,PSMD7,GM2A,FAF2,NPC2,RAB6A,STIM1,RAB5C,PYGB,FN1,HUWE1,MAGED2,PSMD14,LAMP2,RAB10,GSTP1,S100A11,CAPN1,S100A9,CAP1,GAA,VAT1,LAMTOR1,IGF2R,LAMP1,PDAP1,ATP6V0A1,RALA,PLD2,SURF4,IDH1,HSP90AB1,ORMDL3,OLA1,DERA,ARL8A,PDXK,PFKL,IQGAP1,NPC1,PGAM1,DNAJC5,THBS1…	120
Cellular Compromise, Inflammatory Response	degranulation	Degranulation of cells	7.28e-19		-1.835		-2.603	SCAMP1,DBNL,PPM1F,DGAT1,ALDOA,PKM,EEF2,TOM1,STK10,GLA,PSMA2,CD9,SLC9A3R2,APEH,PGM1,JUP,ATG7,ATP6V0C,CYB5R3,GNS,NRAS,DPP7,PANX1,GSN,COPB1,TUBA4A,RAB18,PSMD7,GM2A,FAF2,NPC2,RAB6A,STIM1,RAB5C,PYGB,FN1,HUWE1,MAGED2,PSMD14,LAMP2,RAB10,GSTP1,S100A11,CAPN1,S100A9,CAP1,GAA,VAT1,LAMTOR1,IGF2R,LAMP1,PDAP1,ATP6V0A1,RALA,PLD2,SURF4,IDH1,HSP90AB1,ORMDL3,OLA1,DERA,ARL8A,PDXK,PFKL,IQGAP1,PGAM1,DNAJC5,THBS1,CCT2…	119
RNA Damage and Repair	decay	Decay of RNA	1.73e-18					RPL7A,RPS26,MYD88,RPS10,RPS27,RPS24,RPLP1,RPS5,RPS20,RPL12,RPS19,PYM1,RPS15A,RPS11,RPS8,RPL31,RPS3A,RPS25,RPS29,RPS6,RPS18,RPL11,RPLP2,RPL21,RPL35,PABPC1,RPS7,RPS2,RPS3,RPS16,RPS9,RPL24,RPS17,RPS23,RPS4X,BRF1,RPL10,RPL10A,RPS15	39
RNA Damage and Repair	nonsense-mediated mRNA decay	Nonsense-mediated mRNA decay	3.65e-18					RPL7A,RPS10,RPS26,RPS27,RPS24,RPLP1,RPS5,RPS20,RPL12,RPS19,PYM1,RPS15A,RPS11,RPS8,RPL31,RPS3A,RPS25,RPS29,RPS6,RPS18,RPL11,RPLP2,RPL21,RPL35,PABPC1,RPS7,RPS2,RPS3,RPS16,RPS9,RPL24,RPS17,RPS23,RPS4X,RPL10,RPL10A,RPS15	37
RNA Damage and Repair	decay	Decay of mRNA	4.91e-18					RPL7A,RPS10,RPS26,RPS27,RPS24,RPLP1,RPS5,RPS20,RPL12,RPS19,PYM1,RPS15A,RPS11,RPS8,RPL31,RPS3A,RPS25,RPS29,RPS6,RPS18,RPL11,RPLP2,RPL21,RPL35,PABPC1,RPS7,RPS2,RPS3,RPS16,RPS9,RPL24,RPS17,RPS23,RPS4X,BRF1,RPL10,RPL10A,RPS15	38
Infectious Diseases	infection	Infection of cells	6.58e-18	Increased	7.205	bias	1.543	RAB2A,AKAP13,DCAF1,PDIA6,NDUFB7,COPG1,ARGLU1,MYOF,NCOA6,PSMA2,NRBP1,PSIP1,PSMA1,RAB11B,GOSR2,PGM1,TBC1D10A,NDUFS7,HSP90B1,CLNS1A,MED26,ATG7,ATP6V0C,GBF1,THAP11,DNM2,PTGES3,MRPL44,COPB1,CLTB,EIF2B5,DPM1,EPN2,ATP6V0D1,GM2A,PSMA3,PARVA,RAB6A,EPHA2,TAP1,C1R,RAB5C,FN1,CLIP1,ACADSB,COG2,HUWE1,NDUFA6,COG1,PFKM,RTN3,PIGK,CCDC51,AIP,RACK1,RAB5A,LMAN2,PPP1R12C,EPN1,SFXN3,TM9SF2,IGF2R,NIPSNAP2,HSPA9,ATP6V0A…	143
Cancer, Gastrointestinal Disease, Organismal Injury and Abnormalities	digestive system cancer	Digestive system cancer	2.34e-17		-1.419		-1.111	C11orf58,ADD1,TMEM43,DHODH,NDUFB7,RPS24,SAR1B,RPS5,SIN3B,PANK4,USP6NL,INTS9,PPA1,DPP3,MRPS18B,ALG1,LRRC59,PRKAR1A,CALR,DPP7,NRAS,GBF1,VAC14,NANS,TUBA4A,MTAP,TMEM97,DLAT,ENOPH1,CCN1,RSU1,TTC1,ZNHIT6,AGK,ACBD3,FARP1,CLIP1,CUTA,PRMT3,PSMD14,AARS2,MRPL1,RPS3A,ENO1,EIF3J,TMEM167A,S100A11,SPCS2,RDH11,NASP,MTPAP,GAA,TM9SF4,NDUFS1,NT5DC1,HSPA9,MRPS22,SGSH,WASHC4,RPL10A,BCL2L13,IPO11,THBS1,TRIM24,MRPS27,P…	1075
Developmental Disorder, Hereditary Disorder, Metabolic Disease, Organismal Injury and Abnormalities	mitochondrial respiratory chain deficiency	Mitochondrial respiratory chain deficiency	2.2e-16					NDUFB9,NDUFAF1,MT-ND2,MT-ND1,ETFDH,NDUFAF4,NDUFAF3,COX6B1,NDUFA6,ATP5F1A,NDUFS8,NDUFV2,NDUFB3,NDUFS7,LRPPRC,SURF1,SDHA,NDUFV1,NDUFA2,COX20,ACAD9,CYC1,NDUFS1,UQCRC2,NDUFS2,NDUFS3,MRPL44,NDUFS6,NDUFB11,MT-CO2,UQCRB	31
Infectious Diseases	infection	Infection by RNA virus	2.25e-16	Increased	7.079	bias	1.279	RAB2A,AKAP13,DCAF1,PDIA6,NDUFB7,COPG1,ARGLU1,TUBA1A,MYOF,NCOA6,PSMA2,NRBP1,PSIP1,PSMA1,RAB11B,GOSR2,PGM1,TBC1D10A,NDUFS7,HSP90B1,CLNS1A,MED26,ATG7,ATP6V0C,GBF1,THAP11,DNM2,PTGES3,MRPL44,COPB1,TUBA4A,HLA-C,CLTB,EIF2B5,DPM1,EPN2,ATP6V0D1,GM2A,PSMA3,PARVA,RAB6A,EPHA2,TAP1,C1R,TUBB2A,RAB5C,FN1,ACADSB,COG2,HUWE1,NDUFA6,COG1,PFKM,RTN3,PIGK,CCDC51,ADK,AIP,RACK1,RAB5A,LMAN2,GAA,PPP1R12C,EPN1,SFXN3,TM9SF2…	157
Neurological Disease, Organismal Injury and Abnormalities	leukoencephalopathy	Leukoencephalopathy	2.53e-16					DLD,DHODH,UFM1,ABCD1,EIF2B3,MT-ND2,MT-ND1,MRPS34,EPRS,RARS,AARS2,AIMP2,PARL,EIF2B2,RAB11B,IARS2,TIMMDC1,NDUFS8,POLR3B,ARSA,MT-ATP6,DARS,NDUFS7,SURF1,LRPPRC,SDHA,NDUFV1,AIMP1,NDUFA2,CERS2,NDUFS1,TUBB4A,NR3C1,NDUFS3,AIFM1,EIF2B5,EIF2B4,HIKESHI	38
Cellular Compromise, Cellular Function and Maintenance	endoplasmic reticulum stress response	Endoplasmic reticulum stress response	4.23e-16		0.009		-0.488	SQSTM1,UFM1,MIA3,THBS1,GORASP2,WFS1,CTSD,HSP90B1,DERL1,RTN1,ATP2A2,PTPN1,CALR,CDK5RAP3,EIF2A,DDRGK1,TBL2,SLC38A2,STT3B,HSPH1,VCP,CTH,EIF2B5,P4HB,UFL1,CDC37,STC2,RAB6A,TMX1,STIM1,HSPE1,KDELR1,TMEM33,HYOU1,HSP90AA1,SEC16A,MTOR,UCHL1,GAA,OS9,TMCO1,ERP44,COPA,CTSB,XBP1,CCDC47,SYVN1,HSP90AB1,ORMDL3	49
Infectious Diseases	infection	Viral Infection	4.41e-16	Increased	7.536	bias	2.616	RAB2A,AKAP13,DHODH,NDUFB7,COPG1,RPS5,CSE1L,ARGLU1,NUP88,TUBA1A,MYOF,NCOA6,SCARB2,PSMA2,NRBP1,PSIP1,NUDCD3,CD9,PSMA1,GOSR2,NDUFS7,TBC1D10A,HSP90B1,CLNS1A,ATG7,ATP6V0C,GBF1,DNM2,PTGES3,SFPQ,HLA-C,TUBA4A,CLTB,SARM1,EPN2,ATP6V0D1,SMARCA2,RAB6A,TAP1,RAB5C,CLIP1,COG2,PRMT3,PSMD14,LAMP2,COG1,PIGK,NFIL3,ADK,AIP,LMAN2,GAA,PPP1R12C,TM9SF2,IGF2R,NIPSNAP2,HSPA9,CHMP2B,ATP6V0A1,MGAT1,KARS,HSP90AB1,MINK1,RPL10…	244
Cancer, Gastrointestinal Disease, Organismal Injury and Abnormalities	intestinal carcinoma	Intestinal carcinoma	8.16e-16					C11orf58,ADD1,TMEM43,DHODH,NDUFB7,RPS24,SAR1B,RPS5,SIN3B,PANK4,USP6NL,INTS9,DPP3,MRPS18B,ALG1,LRRC59,PRKAR1A,DPP7,NRAS,GBF1,VAC14,NANS,TUBA4A,MTAP,TMEM97,DLAT,TTC1,ZNHIT6,AGK,ACBD3,FARP1,CLIP1,AARS2,EIF3J,S100A11,SPCS2,RDH11,MTPAP,GAA,TM9SF4,NDUFS1,NT5DC1,HSPA9,SGSH,WASHC4,RPL10A,BCL2L13,IPO11,THBS1,TRIM24,MRPS27,PSME4,MYO1C,ACTR1B,EEA1,KANSL3,HMOX2,SZT2,SIRT6,GEMIN5,BDH1,ALDH6A1,TCP1,MMGT1,POLR3…	915
Cancer, Gastrointestinal Disease, Organismal Injury and Abnormalities	large intestine carcinoma	Large intestine carcinoma	1.14e-15					C11orf58,ADD1,TMEM43,DHODH,NDUFB7,RPS24,SAR1B,RPS5,SIN3B,PANK4,USP6NL,INTS9,DPP3,MRPS18B,ALG1,LRRC59,PRKAR1A,DPP7,NRAS,GBF1,VAC14,NANS,TUBA4A,MTAP,TMEM97,DLAT,TTC1,ZNHIT6,AGK,ACBD3,FARP1,CLIP1,AARS2,EIF3J,S100A11,SPCS2,RDH11,MTPAP,GAA,TM9SF4,NDUFS1,NT5DC1,HSPA9,SGSH,WASHC4,RPL10A,BCL2L13,IPO11,THBS1,TRIM24,MRPS27,PSME4,MYO1C,ACTR1B,EEA1,KANSL3,HMOX2,SZT2,SIRT6,GEMIN5,BDH1,ALDH6A1,TCP1,MMGT1,POLR3…	914
Cancer, Gastrointestinal Disease, Organismal Injury and Abnormalities	gastrointestinal adenocarcinoma	Gastrointestinal adenocarcinoma	1.44e-15					C11orf58,ADD1,TMEM43,DHODH,NDUFB7,RPS24,SAR1B,RPS5,SIN3B,PANK4,USP6NL,INTS9,DPP3,MRPS18B,ALG1,LRRC59,PRKAR1A,DPP7,NRAS,GBF1,VAC14,NANS,TUBA4A,MTAP,TMEM97,DLAT,CCN1,RSU1,TTC1,ZNHIT6,AGK,ACBD3,FARP1,CLIP1,AARS2,EIF3J,S100A11,SPCS2,RDH11,MTPAP,GAA,TM9SF4,NDUFS1,NT5DC1,HSPA9,SGSH,WASHC4,RPL10A,BCL2L13,IPO11,THBS1,TRIM24,MRPS27,PSME4,MYO1C,ACTR1B,EEA1,KANSL3,HMOX2,SZT2,SIRT6,GEMIN5,BDH1,ALDH6A1,DAD1,T…	927
Cancer, Gastrointestinal Disease, Organismal Injury and Abnormalities	large intestine adenocarcinoma	Large intestine adenocarcinoma	4.42e-15					C11orf58,ADD1,TMEM43,DHODH,NDUFB7,RPS24,SAR1B,RPS5,SIN3B,PANK4,USP6NL,INTS9,DPP3,MRPS18B,ALG1,LRRC59,PRKAR1A,DPP7,NRAS,GBF1,VAC14,NANS,TUBA4A,MTAP,TMEM97,DLAT,TTC1,ZNHIT6,AGK,ACBD3,FARP1,CLIP1,AARS2,EIF3J,S100A11,SPCS2,RDH11,MTPAP,GAA,TM9SF4,NDUFS1,NT5DC1,HSPA9,SGSH,WASHC4,RPL10A,BCL2L13,IPO11,THBS1,TRIM24,MRPS27,PSME4,MYO1C,ACTR1B,EEA1,KANSL3,HMOX2,SZT2,SIRT6,GEMIN5,BDH1,ALDH6A1,TCP1,MMGT1,POLR3…	905
Cancer, Cell Death and Survival, Organismal Injury and Abnormalities, Tumor Morphology	cell death	Cell death of osteosarcoma cells	2.14e-14	Decreased	-5.333	bias		RPL7A,NAPA,RPS24,COPG1,PSMA3,RPS5,EIF3B,PSMB5,PSMB1,NUP88,CSE1L,RPS19,RPS15A,RPS11,RPL31,PSMB3,SUPT16H,PSMA5,RPS29,RPS18,RPL11,COPB2,PSMA6,RPL35,PABPC1,RPS7,RPS3,RPS16,HSPA9,RPS17,COPA,VCP,SLC39A7,NUP214,RPL10,ARCN1	36
Cancer, Gastrointestinal Disease, Organismal Injury and Abnormalities	gastrointestinal carcinoma	Gastrointestinal carcinoma	2.59e-14		-0.365		0.016	C11orf58,ADD1,TMEM43,DHODH,NDUFB7,RPS24,SAR1B,RPS5,SIN3B,PANK4,USP6NL,INTS9,DPP3,MRPS18B,ALG1,LRRC59,PRKAR1A,DPP7,NRAS,GBF1,VAC14,NANS,TUBA4A,MTAP,TMEM97,DLAT,CCN1,RSU1,TTC1,ZNHIT6,AGK,ACBD3,FARP1,CLIP1,PRMT3,AARS2,EIF3J,S100A11,SPCS2,RDH11,NASP,MTPAP,GAA,TM9SF4,NDUFS1,NT5DC1,HSPA9,SGSH,WASHC4,RPL10A,BCL2L13,IPO11,THBS1,TRIM24,MRPS27,PSME4,MYO1C,ACTR1B,EEA1,KANSL3,HMOX2,SZT2,SIRT6,GEMIN5,BDH1,ALD…	948
Cancer, Gastrointestinal Disease, Organismal Injury and Abnormalities	malignant neoplasm of large intestine	Malignant neoplasm of large intestine	2.91e-14		1		1.15	C11orf58,ADD1,TMEM43,DHODH,NDUFB7,RPS24,SAR1B,RPS5,SIN3B,PANK4,USP6NL,INTS9,PPA1,DPP3,MRPS18B,ALG1,LRRC59,PRKAR1A,CALR,DPP7,NRAS,GBF1,VAC14,NANS,TUBA4A,MTAP,TMEM97,DLAT,TTC1,ZNHIT6,AGK,ACBD3,FARP1,CLIP1,PSMD14,AARS2,ENO1,EIF3J,S100A11,SPCS2,RDH11,MTPAP,GAA,TM9SF4,NDUFS1,NT5DC1,HSPA9,SGSH,WASHC4,RPL10A,BCL2L13,IPO11,THBS1,TRIM24,MRPS27,PSME4,MYO1C,ACTR1B,EEA1,KANSL3,HMOX2,SZT2,SIRT6,GEMIN5,BDH1,AL…	946
Cancer, Gastrointestinal Disease, Organismal Injury and Abnormalities	large intestine neoplasm	Large intestine neoplasm	3.09e-14		0.864		1.065	C11orf58,ADD1,TMEM43,DHODH,NDUFB7,RPS24,SAR1B,RPS5,SIN3B,PANK4,USP6NL,INTS9,PPA1,DPP3,MRPS18B,ALG1,LRRC59,PRKAR1A,CALR,DPP7,NRAS,GBF1,VAC14,NANS,TUBA4A,MTAP,TMEM97,DLAT,TTC1,ZNHIT6,AGK,ACBD3,FARP1,CLIP1,PSMD14,AARS2,ENO1,EIF3J,S100A11,SPCS2,RDH11,MTPAP,GAA,TM9SF4,NDUFS1,NT5DC1,HSPA9,SGSH,WASHC4,RPL10A,BCL2L13,IPO11,THBS1,TRIM24,MRPS27,PSME4,MYO1C,ACTR1B,EEA1,KANSL3,HMOX2,SZT2,SIRT6,GEMIN5,BDH1,AL…	949
Infectious Diseases	infection	Infection by HIV-1	3.12e-14	Increased	6.765	bias		RAB2A,AKAP13,DCAF1,PDIA6,NDUFB7,ARGLU1,TUBA1A,MYOF,NCOA6,PSMA2,NRBP1,PSIP1,PSMA1,GOSR2,PGM1,TBC1D10A,NDUFS7,CLNS1A,MED26,ATG7,ATP6V0C,THAP11,DNM2,PTGES3,MRPL44,TUBA4A,HLA-C,EIF2B5,DPM1,GM2A,PSMA3,PARVA,RAB6A,TUBB2A,ACADSB,COG2,HUWE1,NDUFA6,PFKM,RTN3,PIGK,CCDC51,LMAN2,PPP1R12C,SFXN3,TM9SF2,NIPSNAP2,ATP6V0A1,MGAT1,KARS,IDH1,NUP214,RPL10A,PFKL,COG4,RAB1B,AASS,INTS7,TECR,CCT2,TUBA1C,SLC4A7,PHF3,SSR3,…	110
Infectious Diseases	infection	Infection of tumor cell lines	3.89e-14	Increased	6.551	bias		RAB2A,RAB1B,AASS,DCAF1,INTS7,TECR,PDIA6,NDUFB7,COPG1,CCT2,SLC4A7,PHF3,ARGLU1,SSR3,EEA1,NRBP1,ZNF512B,RAB11B,DDOST,ATP5F1B,GOSR2,RNF170,UQCRC1,EGFR,TBC1D10A,NDUFS7,CYB5B,HSP90B1,CLNS1A,MED26,SCFD1,ATG7,TMED2,ARF1,ZMPSTE24,GBF1,THAP11,DNM2,ADGRE5,LARS,MRPL44,COPB1,CD55,NDUFS6,CLTB,TFDP2,DPM1,RSL1D1,SPCS3,EPN2,ATP6V0D1,GM2A,STX5,HGS,PARVA,RAB6A,EPHA2,PSME2,STIP1,RAB5C,ETHE1,PSMD4,SSR1,ACADSB,COG2,PG…	95
Infectious Diseases	infection	Infection of cervical cancer cell lines	5.09e-14	Increased	6.686	bias		RAB2A,RAB1B,AASS,DCAF1,INTS7,TECR,PDIA6,NDUFB7,COPG1,CCT2,SLC4A7,PHF3,ARGLU1,SSR3,NRBP1,ZNF512B,DDOST,ATP5F1B,GOSR2,RNF170,UQCRC1,EGFR,NDUFS7,TBC1D10A,CLNS1A,MED26,ATG7,SCFD1,TMED2,ARF1,ZMPSTE24,GBF1,THAP11,LARS,ADGRE5,MRPL44,CD55,COPB1,NDUFS6,TFDP2,SPCS3,DPM1,RSL1D1,ATP6V0D1,GM2A,STX5,HGS,PARVA,RAB6A,PSME2,STIP1,RAB5C,ETHE1,PSMD4,SSR1,COG2,PGRMC2,ACADSB,HUWE1,NDUFA6,COG1,COPZ1,PIGK,SSB,COPB2,RAB…	83
Developmental Disorder, Hereditary Disorder, Metabolic Disease, Organismal Injury and Abnormalities	inborn error of carbohydrate metabolism	Inborn error of carbohydrate metabolism	1.09e-13					MPDU1,DPM1,PSMB5,PSMB1,MPI,GALE,MAGT1,COG2,ALG6,CAD,TMEM165,ALG9,COG1,PSMB2,ALG12,PFKM,MCM6,DDOST,M6PR,FKRP,G6PD,PGM1,ALG1,RPN2,GBE1,NAGLU,GAA,SSR4,GNS,ALG11,COG5,GYS1,LDHA,SGSH,STT3B,LDHB,COG4	37
Neurological Disease, Organismal Injury and Abnormalities, Psychological Disorders	disorder of basal ganglia	Disorder of basal ganglia	1.16e-13					DBNL,ISOC1,UQCR10,PKM,SLC25A19,NDUFA5,SDHB,CSE1L,NDUFA8,TUBA1A,NDUFA7,SCARB2,GPS2,ATP5F1C,MDH1,MT-ATP6,RTN1,GBA,RTN4,CYC1,SEPHS1,VAC14,PTGES3,TUBA4A,EIF3K,AIFM1,YWHAZ,PSMB9,UQCRB,CREB1,FOXP1,GNAO1,NAPA,EIF2B3,RAB6A,THY1,FKBP4,TUBB2A,COX7A2,TPI1,ATP5PO,ARMCX3,SEC11A,LAMP2,PFKM,RPS3A,GSTP1,NDUFV2,AHCY,OSBPL8,UCHL1,VPS35,RAB5A,LAMP1,SLC25A6,NDUFB6,NDUFS2,MCU,RPS4X,NDUFB5,B4GALT5,SLIRP,LDHB,COX7C,PSA…	132
Cell Signaling, Post-Translational Modification, Protein Synthesis	assembly	Assembly of Respiratory chain complex I	2e-13					NDUFB9,NDUFB3,NDUFS7,NDUFB7,NDUFAF1,NDUFA5,NDUFA2,NDUFAB1,ACAD9,NDUFAF4,TIMM21,NDUFA8,NDUFB6,NDUFAF3,OXA1L,NDUFS5,NDUFB11,NDUFB5,NDUFS8,NDUFC2	20
Cancer, Gastrointestinal Disease, Organismal Injury and Abnormalities	neoplasia	Gastrointestinal tumor	3.58e-13		-0.745		-0.147	C11orf58,ADD1,TMEM43,DHODH,NDUFB7,RPS24,SAR1B,RPS5,SDHB,SIN3B,PANK4,USP6NL,INTS9,PPA1,DPP3,MRPS18B,ALG1,LRRC59,PRKAR1A,CALR,DPP7,NRAS,GBF1,VAC14,NANS,TUBA4A,MTAP,TMEM97,DLAT,CCN1,RSU1,TTC1,ZNHIT6,AGK,ACBD3,FARP1,CLIP1,PRMT3,PSMD14,AARS2,ENO1,EIF3J,S100A11,SPCS2,RDH11,NASP,MTPAP,GAA,TM9SF4,NDUFS1,NT5DC1,HSPA9,SGSH,WASHC4,RPL10A,BCL2L13,IPO11,THBS1,TRIM24,MRPS27,PSME4,MYO1C,ACTR1B,EEA1,KANSL3,HMOX2…	981
Cancer, Gastrointestinal Disease, Organismal Injury and Abnormalities	gastrointestinal tract cancer	Gastrointestinal tract cancer	4.02e-13		-0.324		-0.011	C11orf58,ADD1,TMEM43,DHODH,NDUFB7,RPS24,SAR1B,RPS5,SIN3B,PANK4,USP6NL,INTS9,PPA1,DPP3,MRPS18B,ALG1,LRRC59,PRKAR1A,CALR,DPP7,NRAS,GBF1,VAC14,NANS,TUBA4A,MTAP,TMEM97,DLAT,CCN1,RSU1,TTC1,ZNHIT6,AGK,ACBD3,FARP1,CLIP1,PRMT3,PSMD14,AARS2,ENO1,EIF3J,S100A11,SPCS2,RDH11,NASP,MTPAP,GAA,TM9SF4,NDUFS1,NT5DC1,HSPA9,SGSH,WASHC4,RPL10A,BCL2L13,IPO11,THBS1,TRIM24,MRPS27,PSME4,MYO1C,ACTR1B,EEA1,KANSL3,HMOX2,SZT2…	977
Hereditary Disorder, Neurological Disease, Organismal Injury and Abnormalities	hereditary neuropathy	Hereditary neuropathy	4.39e-13					SQSTM1,MAP3K20,HINT1,ATP1A1,ZNHIT3,SLC25A19,DCTN2,MT-ND2,SMARCB1,GARS,AARS,RAB7A,MARS,SLC33A1,WFS1,IARS2,MT-ATP6,KCNMA1,AP3B2,DYNC1H1,ARHGEF10,ERLIN2,ALDH18A1,NAGLU,GBA,HSPB1,KIF1B,GSN,DNM2,COX6A1,TUBA4A,OPA1,AIFM1,VCP,UBA1,AMPD2,YME1L1,ASAH1,COASY,ERLIN1,MT-ND1,ETFDH,SETX,CISD2,PARL,CCT5,WASHC5,SURF1,UCHL1,VPS35,CAPN1,MTPAP,DHTKD1,ATL3,NDUFS2,CHMP2B,TFG,NR2F1,KARS,PRPS1	60
Neurological Disease	movement disorder	Movement Disorders	5.5e-13	Decreased	-2.031	bias	0.132	SQSTM1,DBNL,ISOC1,MAP3K20,UQCR10,PPT1,HPRT1,PKM,NDUFA5,EEF2,CSE1L,SDHB,NDUFA8,TUBA1A,SCARB2,NDUFA7,LRP1,GOLGA2,GPS2,RAB11B,ATP5F1C,MDH1,GOSR2,MT-ATP6,KCNMA1,RTN1,GBA,RTN4,ADD3,CYC1,SEPHS1,VAC14,PTGES3,NFIX,EIF3K,OPA1,TUBA4A,AIFM1,YWHAZ,PSMB9,UQCRB,CREB1,FOXP1,GNAO1,NAPA,NPC2,EIF2B3,THY1,RAB6A,FKBP4,TUBB2A,COX7A2,TPI1,ATP5PO,ARMCX3,SEC11A,QKI,LAMP2,PFKM,RPS3A,GSTP1,NDUFV2,AHCY,OSBPL8,UCHL1,VPS35,R…	176
Neurological Disease	motor dysfunction or movement disorder	Motor dysfunction or movement disorder	5.99e-13	Decreased	-2.441	bias	-0.052	SQSTM1,DBNL,ISOC1,MAP3K20,UQCR10,PPT1,HPRT1,PKM,NDUFA5,EEF2,CSE1L,SDHB,NDUFA8,TUBA1A,SCARB2,NDUFA7,LRP1,GOLGA2,GPS2,RAB11B,ATP5F1C,MDH1,GOSR2,MT-ATP6,KCNMA1,RTN1,GBA,RTN4,ADD3,CYC1,SEPHS1,VAC14,PTGES3,NFIX,EIF3K,OPA1,TUBA4A,AIFM1,YWHAZ,PSMB9,UQCRB,CREB1,FOXP1,GNAO1,NAPA,NPC2,EIF2B3,THY1,RAB6A,FKBP4,TUBB2A,COX7A2,TPI1,ATP5PO,ARMCX3,SEC11A,QKI,LAMP2,PFKM,RPS3A,GSTP1,NDUFV2,AHCY,OSBPL8,UCHL1,VPS35,R…	178
Cell Death and Survival	cell death	Cell death of tumor cell lines	6.57e-13	Decreased	-3.02		-2.109	DHODH,RPS24,ILK,EEF2,GMDS,SIN3B,CSE1L,TUBA1A,CAVIN3,LRP1,ATP5F1A,PSIP1,NUDCD3,GPS2,SLC9A3R2,PCK2,JUP,ATG7,PRKAR1A,CALR,KAT8,MTA2,NRAS,HAT1,DNM2,GSN,BIRC6,NFIX,SFPQ,AIFM1,ACACA,CTH,DPH1,EI24,CCN1,PSMD7,GNAO1,NPC2,THY1,FKBP5,OTUB1,ARHGDIA,PSMD14,LAMP2,GSTP1,ENO1,OGFOD1,NFIL3,S100A11,MBD1,OSBPL8,NASP,CELF1,DAP3,IGF2R,TM9SF4,ACSL4,SND1,LAMP1,HSPA9,ORMDL3,HSP90AB1,DPH5,AFAP1,BCL2L13,NSMCE3,NDUFAF1,THB…	240
Developmental Disorder, Hereditary Disorder, Metabolic Disease, Organismal Injury and Abnormalities	Mitochondrial complex I deficiency	Mitochondrial complex I deficiency	8.93e-13					NDUFB9,NDUFB3,NDUFS7,NDUFAF1,NDUFV1,NDUFA2,MT-ND2,MT-ND1,ACAD9,NDUFAF4,NDUFS1,NDUFS2,NDUFAF3,NDUFS3,NDUFA6,NDUFS6,NDUFB11,NDUFS8,NDUFV2	19
RNA Post-Transcriptional Modification	processing	Processing of snRNA	2.99e-12					INTS11,INTS1,INTS10,INTS7,INTS9,INTS12,INTS5,INTS2,INTS3,INTS8,INTS4	11
Hereditary Disorder, Neurological Disease, Organismal Injury and Abnormalities	hereditary motor neuropathy	Hereditary motor neuropathy	3.15e-12					UBA1,AMPD2,ATP1A1,ASAH1,ERLIN1,DCTN2,ETFDH,GARS,SETX,AARS,RAB7A,MARS,SLC33A1,CCT5,WASHC5,MT-ATP6,KCNMA1,DYNC1H1,ARHGEF10,SURF1,UCHL1,CAPN1,ERLIN2,ALDH18A1,NAGLU,MTPAP,DHTKD1,HSPB1,KIF1B,DNM2,TFG,COX6A1,OPA1,KARS,PRPS1,AIFM1,VCP	37
Developmental Disorder, Hereditary Disorder, Metabolic Disease, Organismal Injury and Abnormalities	nuclear type 1 mitochondrial complex I deficiency	Nuclear type 1 mitochondrial complex I deficiency	5.02e-12					NDUFB9,NDUFB3,NDUFAF1,NDUFV1,MT-ND2,MT-ND1,NDUFAF4,NDUFS1,NDUFS2,NDUFAF3,NDUFS3,NDUFS6,NDUFB11,NDUFV2,NDUFS8	15
Hereditary Disorder, Organismal Injury and Abnormalities, Skeletal and Muscular Disorders	hereditary myopathy	Hereditary myopathy	5.8e-12		-1.964	bias		SQSTM1,MAP3K20,TMEM43,ATP1A1,ILK,GLA,MRPS34,GARS,AARS,TUBA1A,MARS,PSMA2,GOSR2,MT-ATP6,TBCD,NDUFS7,HSP90B1,JUP,CALR,PUS1,DNM2,GSN,OPA1,HLA-C,AIFM1,UBA1,AMPD2,RSU1,SYNE2,STIM1,AGK,TUBB2A,FN1,GFPT1,AARS2,LAMP2,CCT5,NDUFS8,S100A11,FKRP,UCHL1,SURF1,CAPN1,CAP1,GAA,DHTKD1,GSS,NDUFS1,TFG,CAST,KARS,HINT1,GNE,DCTN2,PSMB5,SUCLG1,MT-ND2,RAB7A,SLC33A1,IARS2,TIMMDC1,DYNC1H1,ARHGEF10,LRPPRC,ERLIN2,BIN1,ALDH18A1…	104
Infectious Diseases	infection	Infection by Retroviridae	6.28e-12	Increased	6.423	bias		RAB2A,AKAP13,DCAF1,PDIA6,NDUFB7,ARGLU1,TUBA1A,MYOF,NCOA6,PSMA2,NRBP1,PSIP1,PSMA1,GOSR2,PGM1,TBC1D10A,NDUFS7,CLNS1A,MED26,ATG7,ATP6V0C,THAP11,DNM2,PTGES3,MRPL44,TUBA4A,HLA-C,EIF2B5,DPM1,GM2A,PSMA3,PARVA,RAB6A,C1R,TUBB2A,FN1,ACADSB,COG2,HUWE1,NDUFA6,PFKM,RTN3,PIGK,CCDC51,ADK,LMAN2,PPP1R12C,SFXN3,TM9SF2,NIPSNAP2,HSPA4,SOAT1,ATP6V0A1,MGAT1,KARS,IDH1,NUP214,RPL10A,PFKL,COG4,RAB1B,AASS,INTS7,TECR,CCT2,…	120
Hereditary Disorder, Neurological Disease, Organismal Injury and Abnormalities	hereditary sensory neuropathy	Hereditary sensory neuropathy	6.51e-12					AMPD2,ATP1A1,ERLIN1,DCTN2,GARS,SETX,AARS,RAB7A,MARS,SLC33A1,IARS2,CCT5,WASHC5,MT-ATP6,KCNMA1,DYNC1H1,ARHGEF10,SURF1,UCHL1,CAPN1,ERLIN2,ALDH18A1,NAGLU,MTPAP,DHTKD1,HSPB1,KIF1B,DNM2,TFG,COX6A1,OPA1,KARS,PRPS1,AIFM1,VCP	35
Infectious Diseases	HIV infection	HIV infection	6.64e-12	Increased	6.522	bias		RAB2A,AKAP13,DCAF1,PDIA6,NDUFB7,ARGLU1,TUBA1A,MYOF,NCOA6,PSMA2,NRBP1,PSIP1,PSMA1,GOSR2,PGM1,TBC1D10A,NDUFS7,CLNS1A,MED26,ATG7,ATP6V0C,THAP11,DNM2,PTGES3,MRPL44,TUBA4A,HLA-C,EIF2B5,DPM1,GM2A,PSMA3,PARVA,RAB6A,C1R,TUBB2A,FN1,ACADSB,COG2,HUWE1,NDUFA6,PFKM,RTN3,PIGK,CCDC51,ADK,LMAN2,PPP1R12C,SFXN3,TM9SF2,NIPSNAP2,HSPA4,SOAT1,ATP6V0A1,MGAT1,KARS,IDH1,NUP214,RPL10A,PFKL,COG4,RAB1B,AASS,INTS7,TECR,CCT2,…	119
Gene Expression, Protein Synthesis	translation	Translation of RNA	6.96e-12	Decreased	-2.784	bias		EIF3M,MRPL3,MRPS7,RPS24,EIF2B3,MRPL15,RPS5,EIF3B,PABPC4,EPRS,LARP1,COPS5,CYFIP1,MRPL12,RPS3A,EIF2B2,OGFOD1,RPS29,EGFR,GEMIN5,DARS,RACK1,S100A9,RRBP1,PUS7,RPS3,CALR,HSPB1,RPS9,PRKCA,RPL24,RPS17,EIF2A,RPS23,EIF4G3,EIF3K,MRPL17,GAPDH,RPS4X,EIF2B4,EIF2B5,RPL10,RPL10A	43
Nucleic Acid Metabolism, Small Molecule Biochemistry	metabolism	Metabolism of purine nucleotide	7.28e-12					TSTA3,DPM1,AMPD2,ITPA,ATP5PB,OGDH,COASY,GMDS,AK2,ATP5PO,CLPX,ATP5F1A,ATP5F1C,ATP5F1B,FERMT2,ADSL,PGD,ADK,G6PD,IDH3B,NDUFS1,IDH3A,MCCC2,SOAT1,ATP5MG,ACLY,ATP5PD,VCP,OLA1	29
Neurological Disease, Skeletal and Muscular Disorders	neuromuscular disease	Neuromuscular disease	8.66e-12					SQSTM1,DBNL,ISOC1,DHODH,UQCR10,PKM,NDUFA5,CSE1L,SDHB,NDUFA8,TUBA1A,ATP2C1,SCARB2,PSMA2,NDUFA7,GPS2,ATP5F1C,MDH1,TRIM22,KCNMA1,DARS,HSP90B1,RTN1,GBA,RTN4,CYC1,CALR,SEPHS1,UQCRC2,TAP2,PTGES3,EIF3K,AIFM1,YWHAZ,PSMB9,UQCRB,CREB1,FOXP1,GNAO1,NAPA,EIF2B3,THY1,RAB6A,FKBP4,COX7A2,TPI1,ATP5PO,ARMCX3,SEC11A,GFPT1,LAMP2,CPT2,PFKM,RPS3A,GSTP1,CCAR2,NDUFV2,AHCY,OSBPL8,UCHL1,VPS35,RAB5A,MTPAP,LAMP1,SLC25A6,NDU…	145
Molecular Transport, Protein Trafficking	transport	Transport of protein	1.01e-11		0.425	bias	-1.275	RAB2A,SQSTM1,SCAMP1,DMAP1,PPM1F,PPT1,MIA3,C17orf75,IPO9,TNPO1,RAB7A,PPP1R10,TMED10,LRP1,AP3B2,BIN1,JUP,XPO7,COMMD1,SCFD1,SCAMP2,USO1,SEC23IP,CALR,TMED2,ARF1,KIF1B,DNM2,HIKESHI,VAMP2,NAPA,IPO5,GOSR1,HGS,RAB6A,TAP1,PEX14,VPS39,SCAMP3,ARNTL,KDELR1,AGAP3,RAB1A,ZPR1,DDX5,RAB10,M6PR,ASPSCR1,AP1G1,LMAN2L,LMAN2,TLK1,AP1M1,IGF2R,HSPA9,DYNLT1,ARFGAP1,PHB2,VAPA,ECT2,NUP214,ARCN1	62
Cell Death and Survival	apoptosis	Apoptosis	1.37e-11	Decreased	-3.695		-1.997	AKAP13,MAP3K20,DHODH,RPS24,SMARCA4,ALDOA,ILK,GMDS,CSE1L,SIN3B,AARS,TUBA1A,CAVIN3,NCOA6,SCARB2,LRP1,PSIP1,CD9,GPS2,PCK2,KCNMA1,HSP90B1,JUP,ATG7,PRKAR1A,CALR,KAT8,MTA2,DPP7,NRAS,CDK5RAP3,HAT1,DNM2,GSN,BIRC6,EPHX1,SFPQ,AIFM1,TNFRSF12A,ACACA,CTH,DPH1,UBA1,SARM1,EI24,CCN1,FOXP1,GNAO1,YME1L1,EEF1E1,SMARCA2,TAF9B,TMEM109,THY1,EIF3B,MAN2A1,FKBP5,VTI1A,OTUB1,ARHGDIA,ZPR1,RPS3A,GSTP1,ENO1,OGFOD1,NFIL3,S100…	354
Gene Expression, Protein Synthesis	translation	Translation of mRNA	1.45e-11	Decreased	-2.784	bias		EIF3M,MRPL3,MRPS7,RPS24,EIF2B3,MRPL15,RPS5,EIF3B,PABPC4,EPRS,LARP1,COPS5,CYFIP1,MRPL12,RPS3A,EIF2B2,RPS29,EGFR,GEMIN5,DARS,RACK1,S100A9,RRBP1,PUS7,RPS3,CALR,HSPB1,RPS9,PRKCA,RPL24,RPS17,EIF2A,RPS23,EIF4G3,EIF3K,MRPL17,GAPDH,RPS4X,EIF2B4,EIF2B5,RPL10,RPL10A	42
Hereditary Disorder, Neurological Disease, Organismal Injury and Abnormalities	hereditary polyneuropathy	Hereditary polyneuropathy	2.09e-11					AMPD2,ATP1A1,ERLIN1,SLC25A19,DCTN2,GARS,SETX,AARS,RAB7A,MARS,SLC33A1,CCT5,WASHC5,MT-ATP6,KCNMA1,DYNC1H1,ARHGEF10,SURF1,UCHL1,CAPN1,ERLIN2,ALDH18A1,NAGLU,MTPAP,DHTKD1,HSPB1,KIF1B,GSN,DNM2,TFG,COX6A1,OPA1,KARS,PRPS1,AIFM1,VCP	36
Nucleic Acid Metabolism	metabolism	Metabolism of nucleic acid component or derivative	2.23e-11	Increased	2.969	bias	1.413	PRPSAP1,DHODH,ATP5PB,NDUFAF1,HPRT1,ALDOA,PKM,SUCLG1,GMDS,PFAS,POR,MPI,CLPX,CAT,PPA1,ATP5F1A,UGP2,ATP5F1C,ATP5F1B,KYNU,MT-ATP6,FERMT2,ADSL,ALDH6A1,ADSS,ACOT9,GNB2,SLC25A5,NRAS,NUDT2,MCCC2,SLC35B2,OPA1,ATIC,NDUFS6,TALDO1,RGS10,MTAP,VCP,ACACA,IDH2,NNMT,ATP5MD,GNAI1,TSTA3,DPM1,AMPD2,ITPA,MTHFD1,COMT,OGDH,FASN,COASY,SEPHS2,DKK1,EPHA2,AK2,GNAI2,NT5C3A,ATP5PO,ACADSB,GFPT1,SUCLA2,AHCY,UGDH,NUCB2,PGD,G6PD…	88
Hereditary Disorder, Neurological Disease, Organismal Injury and Abnormalities	hereditary motor and sensory neuropathy	Hereditary motor and sensory neuropathy	2.52e-11					AMPD2,ATP1A1,ERLIN1,DCTN2,GARS,SETX,AARS,RAB7A,MARS,SLC33A1,CCT5,WASHC5,MT-ATP6,KCNMA1,DYNC1H1,ARHGEF10,SURF1,UCHL1,CAPN1,ERLIN2,ALDH18A1,NAGLU,MTPAP,DHTKD1,HSPB1,KIF1B,DNM2,TFG,COX6A1,OPA1,KARS,PRPS1,AIFM1,VCP	34
Hereditary Disorder, Neurological Disease, Organismal Injury and Abnormalities	neuropathy	Autosomal dominant neuropathy	3.04e-11					SQSTM1,GARS,SETX,AARS,RAB7A,SLC33A1,MARS,WFS1,WASHC5,DYNC1H1,UCHL1,VPS35,ALDH18A1,NAGLU,DHTKD1,GBA,HSPB1,KIF1B,CHMP2B,DNM2,GSN,NR2F1,OPA1,TUBA4A,VCP	25
Protein Degradation, Protein Synthesis	catabolism	Catabolism of protein	4.59e-11	Increased	3.255		1.936	SQSTM1,USP11,COPG1,TPP2,LSS,WFS1,DPP3,ANAPC16,P3H1,CDC27,APEH,TBC1D10A,UBE2G2,HSP90B1,ATG7,CCT3,GBA,RTN4,CALR,ERAP1,DPP7,GSN,PTGES3,CREB1,RNF213,TAF9B,RBMX,PSMD14,AGAP3,LAMP2,CCT5,CCAR2,UCHL1,VPS35,CAPN1,UBA6,SEC22B,AURKAIP1,LAMP1,OS9,CAST,XBP1,SYVN1,HSP90AB1,NLN,B4GALT5,CRTAP,TRIP12,PHB,CCT2,PSMB5,TRIM24,IPO9,RAB7A,CCT7,CAT,ADRM1,CTSD,ECPAS,ADAM9,EGFR,RPL11,DERL1,RPS7,TCP1,NAGLU,WIZ,ZMPSTE24,CND…	107
Nucleic Acid Metabolism, Small Molecule Biochemistry	synthesis	Synthesis of purine nucleotide	4.95e-11	Increased	3.066	bias	1.57	ATP5MD,TSTA3,MTHFD1,ATP5PB,NDUFAF1,FASN,COASY,ALDOA,PKM,HPRT1,SEPHS2,GMDS,AK2,MPI,ATP5PO,ATP5F1A,PPA1,ATP5F1C,ATP5F1B,KYNU,MT-ATP6,ADSL,NUCB2,ADK,PGD,G6PD,PPAT,ATP5ME,ADSS,PDHA1,SLC25A5,SOAT1,NAMPT,ATP5MG,MCU,OPA1,PRPS1,ATP5PD,NDUFS6,VCP,IDH2,NNMT	42
Hereditary Disorder, Metabolic Disease, Neurological Disease, Organismal Injury and Abnormalities, Skeletal and Muscular Disorders	Leigh syndrome	Leigh syndrome	1.25e-10					MT-ATP6,DLD,LRPPRC,NDUFS7,SURF1,SDHA,NDUFV1,NDUFA2,MT-ND2,MT-ND1,MRPS34,NDUFS1,NDUFS3,PARL,IARS2,TIMMDC1,NDUFS8	17
Cellular Assembly and Organization, Cellular Function and Maintenance	organization	Organization of Golgi apparatus	1.58e-10					RAB2A,NSFL1C,ZW10,LMAN1,RAB6A,USO1,GOLGB1,ATL3,SEC23IP,TMED2,COG3,GBF1,USP6NL,TMED10,COG2,GORASP2,RAB1A,SURF4,HIKESHI,TMED9,ARL1,COG4	22
Amino Acid Metabolism, Small Molecule Biochemistry	metabolism	Metabolism of amino acids	2.1e-10	Increased	2.177	bias	1.085	PSAT1,PHGDH,DLD,MTHFD1,COMT,AASS,GOT2,PKM,QDPR,PFAS,FAH,PEPD,ACADSB,CAD,AHCY,SMS,SLC7A5,GCLC,HIBADH,HSD17B10,PPAT,ALDH6A1,BCKDHB,ALDH18A1,PCYOX1,ADSS,GSS,AZIN2,OAT,BCKDHA,GART,MCCC2,CNDP2,PYCR3,NIT2,PCCB,IDH1,CTH,GCLM,RRAGA,BLMH	41
Developmental Disorder, Hereditary Disorder, Metabolic Disease, Organismal Injury and Abnormalities	congenital disorders of glycosylation	Congenital disorders of glycosylation	2.41e-10					FKRP,PGM1,DPM1,MPDU1,ALG1,RPN2,SSR4,MPI,ALG11,MAGT1,ALG6,COG2,COG5,CAD,TMEM165,ALG9,COG1,ALG12,STT3B,DDOST,COG4	21
Cell Death and Survival	cell viability	Cell viability of tumor cell lines	2.81e-10	Increased	4.335	bias	0.214	SQSTM1,AKAP13,ABCB6,USP11,PKM,SMARCA4,CHKA,ILK,EEF2,SMARCB1,CSE1L,ATP2C1,NRBP1,DPP3,PSMA1,HSP90B1,PSMA6,SMARCE1,SMARCC2,ATG7,PTPN23,CADM1,PPP1R12B,CALR,COPS3,NRAS,BRD7,PANX1,DNM2,PTPRG,BIRC6,SMARCD3,AIFM1,ACACA,DPH1,ATP5MD,PPP1CC,ATF2,CREB1,KDM4B,GPC1,SMARCA2,FASN,PSMA3,EPHA2,DOCK1,FKBP5,FN1,LAMP2,PFKM,GSTP1,ENO1,XRCC4,PPM1G,ADK,RACK1,CAPN1,S100A9,RAB5A,IGF2R,AURKAIP1,PCGF2,BRD4,HSPA9,KDM1A,RPL24…	147
Protein Degradation, Protein Synthesis	stabilization	Stabilization of protein	3.1e-10					USP19,CCT6A,NCLN,CREB1,PHB,CDC37,TAF9B,CCT2,TRIM24,IPO9,LSS,CCT7,LAMP2,WFS1,CANX,HSP90AA1,STX12,CCT5,CCAR2,P3H1,SEC16A,RPL11,VPS35,RPS7,TCP1,CCT3,RTN4,CALR,WIZ,COG3,LAMP1,CCT4,CCT8,PTGES3,DDI2,PHB2,ASPH,GAPDH,SYVN1,HSP90AB1,B4GALT5,CRTAP,NCKAP1	43
Post-Translational Modification	N-glycosylation	N-glycosylation of protein	3.54e-10					DPM1,RPN2,UBE2G2,LMAN1,DAD1,ALG5,MAGT1,ALG6,RPN1,MGAT1,TMEM165,MCFD2,STT3B,SYVN1,VCP,PGM3,DDOST,KRTCAP2	18
Molecular Transport	transport	Transport of molecule	4.1e-10	Increased	3.414	bias	0.403	RAB2A,AKAP13,MIA3,ILK,LSS,NUP88,ABCD3,NCOA6,SCARB2,PDZD11,LRP1,SLC25A20,GPS2,GOSR2,P3H1,SLC9A3R2,KCNMA1,AP3B2,CLNS1A,JUP,ATP6V0C,SEC23IP,CALR,GBF1,TAP2,DNM2,GSN,EPHX1,AKR1C1/AKR1C2,GNAO1,ATP6V0D1,YME1L1,NPC2,RAB6A,TAP1,PEX14,AGK,ACBD3,ATP6V1F,ZPR1,KIF16B,RAB10,GSTP1,NFIL3,OSBPL8,LMAN2,SEC22B,LAMTOR1,IGF2R,OSBPL1A,ACSL4,HSPA9,ATP6V0A1,ACSL3,ARFGAP1,IQGAP1,STXBP3,THBS1,SLC30A9,GNAI3,MYO1C,PPP1R10,T…	227
RNA Post-Transcriptional Modification	aminoacylation	Aminoacylation of tRNA	5.88e-10					DARS,EEF1E1,AIMP1,QARS,GARS,EPRS,AARS,MARS,LARS,RARS,PPA1,AIMP2,KARS,IARS,IARS2	15
Hereditary Disorder, Neurological Disease, Organismal Injury and Abnormalities, Skeletal and Muscular Disorders	Charcot-Marie-Tooth disease	Charcot-Marie-Tooth disease	6.01e-10					MT-ATP6,DYNC1H1,ARHGEF10,ATP1A1,SURF1,DCTN2,NAGLU,DHTKD1,HSPB1,GARS,SETX,AARS,RAB7A,MARS,KIF1B,DNM2,COX6A1,PRPS1,KARS,AIFM1,VCP	21
Cellular Assembly and Organization	organization	Organization of organelle	6.76e-10		-0.239	bias	-1.055	RAB2A,CARMIL1,SQSTM1,PPT1,MIA3,ALDOA,SMARCA4,ILK,RPS19,TUBA1A,MYOF,USP6NL,ABCD3,GOLGA2,CTDNEP1,P3H1,DTNBP1,JUP,ATG7,GBA,CADM1,NUMA1,SEC23IP,GBF1,GSN,CHMP2A,OPA1,SFPQ,HIKESHI,YME1L1,SMARCA2,RAB6A,SYNE2,PEX14,RAB5C,MAN2A1,FN1,COG2,VPS35,RAB5A,GAA,LAMTOR1,ATL3,NIPSNAP2,CHMP2B,PLD2,CCDC47,MSTO1,WASHC4,SURF4,HSP90AB1,AFAP1,COG4,EHMT1,PWWP3A,PHB,MTFP1,LIG4,TMED10,GORASP2,ATP5F1B,LNPK,LMAN1,BIN1,ZW10,NA…	102
Cancer, Organismal Injury and Abnormalities	genitourinary tumor	Genitourinary tumor	9.15e-10		1.737		1.516	ISOC1,TMEM43,DHODH,NDUFB7,RPS24,RPS5,SDHB,SIN3B,PANK4,USP6NL,PPA1,GBA,PRKAR1A,CALR,NRAS,GBF1,VAC14,HAT1,NANS,TUBA4A,MTAP,TMEM97,DLAT,CCN1,TTC1,ZNHIT6,AGK,RAB5C,ACBD3,FARP1,CLIP1,CUTA,PRMT3,AARS2,MRPL1,ENO1,S100A11,RDH11,NASP,SEC22B,MTPAP,NDUFS1,HSPA9,EAPP,MRPS22,ACSL3,WASHC4,IPO11,THBS1,TRIM24,MRPS27,PSME4,MYO1C,EEA1,SZT2,LAMTOR5,GEMIN5,BDH1,DAD1,TCP1,POLR3E,AKR1C3,CHD4,NSMCE4A,KDSR,ILVBL,MBOAT7,…	805
Cancer, Organismal Injury and Abnormalities, Respiratory Disease	EGFR exon 19 mutation positive non-small cell lung cancer	Stage IIIB EGFR exon 19 mutation positive non-small cell lung cancer	9.5e-10					TUBB2A,TUBB4A,EGFR,TUBA1A,GART,HSP90B1,TUBA4A,ATIC,TUBA1C,HSP90AB1,HSP90AA1,TUBB4B	12
Metabolic Disease, Neurological Disease, Organismal Injury and Abnormalities, Skeletal and Muscular Disorders	mitochondrial cytopathy	Mitochondrial cytopathy	1.12e-09					MT-ATP6,DLD,MRPL3,NDUFS7,SURF1,LRPPRC,SDHA,NDUFV1,NDUFA2,MT-ND2,MT-ND1,MRPS34,NDUFS1,NDUFS2,PUS1,NDUFS3,AARS2,MSTO1,PARL,AIFM1,PNPLA8,IARS2,TIMMDC1,NDUFS8	24
Cellular Assembly and Organization, Cellular Function and Maintenance	organization	Organization of cytoplasm	1.44e-09		0.277	bias	-2.724	RAB2A,ADD1,MAP3K20,MIA3,ALDOA,ILK,IFT52,PANK4,CAVIN3,USP6NL,ABCD3,CALU,LRP1,NUDCD3,CD9,DYNC1LI2,SLC9A3R2,JUP,ATG7,PTPN23,GBA,SEC23IP,CALR,CDK5RAP3,GBF1,DNM2,GSN,NFIX,TUBA4A,TNFRSF12A,ACACA,SARM1,CCN1,RSU1,GNAO1,YME1L1,THY1,RAB6A,PEX14,RAB5C,MAN2A1,FARP1,CLIP1,COG2,ARHGDIA,ZPR1,RAB10,S100A11,VASP,UBA6,GAA,LAMTOR1,NIPSNAP2,CHMP2B,RALA,WASHC4,HSP90AB1,AFAP1,MINK1,IQGAP1,CHD3,STXBP3,THBS1,TMED10,CYFI…	218
Gene Expression, RNA Damage and Repair, RNA Post-Transcriptional Modification	stabilization	Stabilization of mRNA	1.57e-09					ANP32A,PSMD7,PSMA3,PSMB5,PABPC4,PSME2,TNPO1,PSME4,PSMB1,PSMD4,LARP1,PSMA2,QKI,PSMD14,PSMB2,PSMB3,PSMA1,PSMD5,PSMA5,EGFR,MTOR,PSMA6,PABPC1,HSPB1,PRKCA,BRF1,YWHAZ,PSMB9,NUP214,PSMB8	30
Organismal Survival	organismal death	Organismal death	1.74e-09	Decreased	-6.773	bias		AKAP13,ADD1,MIA3,ALDOA,SMARCA4,ILK,SIN3B,CSE1L,CAVIN3,SCARB2,LRP1,NRBP1,PSIP1,GPS2,FERMT2,KCNMA1,HSP90B1,CLNS1A,SETD1A,JUP,SMARCC2,ATG7,GBA,VPS26A,PRKAR1A,ATP6V0C,CALR,SEPHS1,KAT8,MTA2,NRAS,VAC14,HAT1,DNM2,GSN,BIRC6,PTGES3,ASNA1,NFIX,AIFM1,RGS10,MTAP,ACACA,CTH,RRAGA,DPH1,SARM1,EI24,CCN1,EPN2,MTERF3,GNAO1,YME1L1,EEF1E1,NPC2,RAB6A,SYNE2,MAN2A1,VTI1A,ARHGDIA,LAMP2,ZPR1,RAB10,GSTP1,NFIL3,EP400,ADK,AI…	318
Developmental Disorder, Hereditary Disorder, Neurological Disease, Organismal Injury and Abnormalities	familial mental retardation	Familial mental retardation	1.87e-09					NSDHL,CASK,TECR,CHD3,TRIP12,SMARCA4,HPRT1,PDHX,SLC30A9,SMARCB1,LIG4,DEAF1,EMC1,DYNC1H1,ERLIN2,ALDH18A1,SMARCE1,NAGLU,SMARCC2,OTUD6B,GMPPA,CHD4,THAP11,NANS,OPA1,CIC,FBXO11,ARID1A,MBOAT7,RAB18,FOXP1,GPC1,SMARCA2,ABCD1,FASN,HIST1H1E,RBMX,AP1S2,TBC1D24,TUBB2A,HUWE1,NONO,SMS,NSUN2,GDI1,FKRP,ELP2,ADK,LMAN2L,TLK2,MTOR,HSD17B10,SURF1,TUBB,PDHA1,ACSL4,TMCO1,GATAD2B,RAB3GAP1,WASHC4,IARS,RPL10,BCAP31	63
Cancer, Hematological Disease, Immunological Disease, Organismal Injury and Abnormalities	aggressive non-Hodgkin lymphoma	Recurrent aggressive non-Hodgkin lymphoma	1.92e-09					MTOR,HSP90B1,TUBA1C,PSMB5,TUBB4B,POR,PSMB1,TUBB2A,TUBB4A,TUBA1A,NR3C1,GSR,TUBA4A,PSMB2,HSP90AB1,HSP90AA1	16
Metabolic Disease, Organismal Injury and Abnormalities	mitochondrial DNA-related disorder	Mitochondrial DNA-related disorder	1.94e-09					MT-ATP6,DLD,ACADVL,LRPPRC,NDUFS7,SURF1,SDHA,NDUFV1,NDUFA2,MT-ND2,MT-ND1,MRPS34,NDUFS1,NDUFS2,NDUFS3,PARL,IARS2,TIMMDC1,NDUFS8	19
Metabolic Disease, Neurological Disease, Organismal Injury and Abnormalities, Skeletal and Muscular Disorders	mitochondrial encephalomyopathy	Mitochondrial encephalomyopathy	2.27e-09					MT-ATP6,DLD,MRPL3,LRPPRC,NDUFS7,SURF1,SDHA,NDUFV1,NDUFA2,MT-ND2,MT-ND1,MRPS34,NDUFS1,NDUFS3,AARS2,PARL,AIFM1,IARS2,TIMMDC1,NDUFS8	20
Cancer, Hematological Disease, Immunological Disease, Organismal Injury and Abnormalities	relapsed mantle cell lymphoma	Relapsed mantle cell lymphoma	2.35e-09					MTOR,HSP90B1,TUBA1C,PSMB5,TUBB4B,POR,TUBB2A,PSMB1,TUBB4A,TUBA1A,NR3C1,TUBA4A,PSMB2,HSP90AB1,HSP90AA1	15
Small Molecule Biochemistry	metabolism	Metabolism of dicarboxylic acid	2.49e-09					PCK2,FH,GOT2,SDHA,PC,SUCLG1,SDHB,ACLY,NIT2,SUCLA2,MDH1,SUCLG2,KYNU	13
Cancer, Developmental Disorder, Endocrine System Disorders, Organismal Injury and Abnormalities, Reproductive System Disease	ovarian sex cord-stromal tumor	Ovarian sex cord-stromal tumor	2.49e-09					HSP90B1,TUBA1C,TUBB4B,TUBB2A,POR,TUBB4A,TUBA1A,GNAI2,GNAS,TUBA4A,HSP90AB1,HSP90AA1,BAP1	13
Cancer, Organismal Injury and Abnormalities, Respiratory Disease	stage IV large cell lung carcinoma	Stage IV large cell lung carcinoma	2.49e-09					EGFR,MTOR,HSP90B1,TUBA1C,TUBB4B,TUBB2A,TUBB4A,TUBA1A,GART,TUBA4A,ATIC,HSP90AB1,HSP90AA1	13
Metabolic Disease, Neurological Disease, Organismal Injury and Abnormalities, Skeletal and Muscular Disorders	mitochondrial myopathy	Mitochondrial myopathy	3.05e-09					MT-ATP6,DLD,MRPL3,LRPPRC,NDUFS7,SURF1,SDHA,NDUFV1,NDUFA2,MT-ND2,MT-ND1,MRPS34,NDUFS1,PUS1,NDUFS3,AARS2,PARL,MSTO1,AIFM1,PNPLA8,IARS2,TIMMDC1,NDUFS8	23
Cancer, Organismal Injury and Abnormalities	incidence	Incidence of tumor	3.13e-09		-0.773		0.025	ADD1,ISOC1,TMEM43,DHODH,NDUFB7,RPS24,RPS5,SDHB,SIN3B,PANK4,USP6NL,PPA1,ALG1,PRKAR1A,CALR,DPP7,NRAS,GBF1,VAC14,NANS,TUBA4A,MTAP,TMEM97,DLAT,CCN1,TTC1,ZNHIT6,AGK,ACBD3,FARP1,CLIP1,CUTA,PRMT3,AARS2,MRPL1,ENO1,EIF3J,S100A11,NASP,SEC22B,MTPAP,GAA,TM9SF4,NDUFS1,HSPA9,EAPP,MRPS22,ACSL3,WASHC4,BCL2L13,IPO11,THBS1,TRIM24,MRPS27,PSME4,MYO1C,EEA1,KANSL3,SZT2,SIRT6,GEMIN5,BDH1,ALDH6A1,DAD1,TCP1,MMGT1,POLR3E,…	820
Infectious Diseases	infection	Infection by Human parainfluenza virus 3	3.15e-09	Increased	2.646	bias		GBF1,COPB2,COPA,COPB1,COPG1,COPZ1,ARCN1	7
Organismal Injury and Abnormalities, Skeletal and Muscular Disorders	neurogenic muscular atrophy	Neurogenic muscular atrophy	3.19e-09					MT-ATP6,DYNC1H1,HINT1,ARHGEF10,ATP1A1,SURF1,DCTN2,NAGLU,DHTKD1,HSPB1,GARS,SETX,AARS,RAB7A,MARS,KIF1B,DNM2,COX6A1,PRPS1,KARS,AIFM1,VCP	22
Organismal Survival	morbidity or mortality	Morbidity or mortality	3.35e-09	Decreased	-6.774	bias		AKAP13,ADD1,MIA3,ALDOA,SMARCA4,ILK,SIN3B,CSE1L,CAVIN3,SCARB2,LRP1,NRBP1,PSIP1,GPS2,FERMT2,KCNMA1,HSP90B1,CLNS1A,SETD1A,JUP,SMARCC2,ATG7,GBA,VPS26A,PRKAR1A,ATP6V0C,CALR,SEPHS1,KAT8,MTA2,NRAS,VAC14,HAT1,DNM2,GSN,BIRC6,PTGES3,ASNA1,NFIX,AIFM1,RGS10,MTAP,ACACA,CTH,RRAGA,DPH1,SARM1,EI24,CCN1,EPN2,MTERF3,GNAO1,YME1L1,EEF1E1,NPC2,RAB6A,SYNE2,TAP1,MAN2A1,VTI1A,ARHGDIA,LAMP2,ZPR1,RAB10,GSTP1,NFIL3,EP400,A…	320
Cancer, Organismal Injury and Abnormalities, Respiratory Disease	EGFR activating mutation positive EGFR T790M mutation negative nonsquamous non-small cell lung cancer	EGFR activating mutation positive EGFR T790M mutation negative nonsquamous non-small cell lung carcinoma	3.54e-09					TUBB2A,TUBB4A,TUBA1A,EGFR,GART,HSP90B1,TUBA4A,ATIC,TUBA1C,HSP90AB1,HSP90AA1,TUBB4B	12
Cancer, Organismal Injury and Abnormalities, Respiratory Disease	EGFR activating mutation positive nonsquamous non-small cell lung carcinoma	Stage IIIB EGFR activating mutation positive nonsquamous non-small cell lung carcinoma	3.54e-09					TUBB2A,TUBB4A,TUBA1A,EGFR,GART,HSP90B1,TUBA4A,ATIC,TUBA1C,HSP90AB1,HSP90AA1,TUBB4B	12
Developmental Disorder, Hereditary Disorder, Metabolic Disease, Organismal Injury and Abnormalities	congenital disorder of glycosylation type 1	Congenital disorder of glycosylation type 1	4.26e-09					DPM1,MPDU1,PGM1,ALG1,SSR4,MPI,ALG11,ALG6,CAD,ALG9,ALG12,STT3B,DDOST	13
Gene Expression	expression	Expression of mRNA	5.04e-09	Decreased	-2.619		-2.462	RPS24,MRPL15,RPS5,PABPC4,COPS5,CYFIP1,RPS29,EGFR,GEMIN5,DARS,KHDRBS1,CALR,HSPB1,RPS9,EIF2A,EIF3K,MRPL17,BRF1,EIF2B5,EIF3M,ATF2,MRPL3,MRPS7,EIF2B3,EIF3B,MAX,EPRS,LARP1,DDX5,MRPL12,COPZ1,RPS3A,EIF2B2,RACK1,ATM,S100A9,RRBP1,PUS7,RPS3,PRKCA,RPL24,RPS17,RPS23,EIF4G3,GAPDH,RPS4X,EIF2B4,RPL10,RPL10A	49
Cancer, Organismal Injury and Abnormalities	frequency	Frequency of tumor	5.05e-09		-0.752		0.138	ADD1,TMEM43,DHODH,NDUFB7,RPS24,RPS5,SIN3B,SDHB,PANK4,USP6NL,PPA1,ALG1,PRKAR1A,CALR,DPP7,NRAS,GBF1,VAC14,NANS,TUBA4A,MTAP,TMEM97,DLAT,CCN1,TTC1,ZNHIT6,AGK,ACBD3,CLIP1,FARP1,CUTA,PRMT3,AARS2,MRPL1,ENO1,EIF3J,S100A11,NASP,MTPAP,GAA,TM9SF4,NDUFS1,HSPA9,EAPP,MRPS22,ACSL3,WASHC4,BCL2L13,IPO11,THBS1,TRIM24,MRPS27,PSME4,MYO1C,EEA1,KANSL3,SZT2,SIRT6,GEMIN5,BDH1,ALDH6A1,DAD1,TCP1,MMGT1,POLR3E,CHD4,NSMCE4A,…	797
Cancer, Hematological Disease, Immunological Disease, Organismal Injury and Abnormalities	mantle cell lymphoma	Untreated mantle cell lymphoma	5.45e-09					HSP90B1,PSMB5,TUBA1C,TUBB4B,POR,TUBB2A,PSMB1,TUBB4A,TUBA1A,NR3C1,GSR,TUBA4A,PSMB2,HSP90AB1,HSP90AA1	15
Cancer, Organismal Injury and Abnormalities	tumorigenesis	Tumorigenesis of epithelial neoplasm	5.62e-09		-0.814		-0.043	ADD1,TMEM43,DHODH,NDUFB7,RPS24,RPS5,SIN3B,SDHB,PANK4,USP6NL,PPA1,ALG1,PRKAR1A,CALR,DPP7,NRAS,GBF1,VAC14,NANS,TUBA4A,MTAP,TMEM97,DLAT,CCN1,TTC1,ZNHIT6,AGK,ACBD3,CLIP1,FARP1,CUTA,PRMT3,AARS2,MRPL1,ENO1,EIF3J,S100A11,NASP,MTPAP,GAA,TM9SF4,NDUFS1,HSPA9,EAPP,MRPS22,ACSL3,WASHC4,BCL2L13,IPO11,THBS1,TRIM24,MRPS27,PSME4,MYO1C,EEA1,KANSL3,SZT2,SIRT6,GEMIN5,BDH1,ALDH6A1,DAD1,TCP1,MMGT1,POLR3E,CHD4,NSMCE4A,…	786
Cancer, Organismal Injury and Abnormalities, Respiratory Disease	EGFR mutation positive non-squamous non-small cell lung cancer	Stage IV EGFR mutation positive non-squamous non-small cell lung cancer	6.43e-09					TUBB2A,TUBB4A,TUBA1A,EGFR,GART,HSP90B1,TUBA4A,ATIC,TUBA1C,HSP90AB1,HSP90AA1,TUBB4B	12
Nucleic Acid Metabolism, Small Molecule Biochemistry	metabolism	Metabolism of nucleotide	6.62e-09	Increased	2.737	bias	1.343	PRPSAP1,ATP5PB,NDUFAF1,HPRT1,ALDOA,PKM,GMDS,PFAS,MPI,CLPX,CAT,PPA1,ATP5F1A,UGP2,ATP5F1C,ATP5F1B,KYNU,MT-ATP6,FERMT2,ADSL,ADSS,GNB2,SLC25A5,NRAS,MCCC2,SLC35B2,OPA1,NDUFS6,TALDO1,RGS10,VCP,IDH2,NNMT,ATP5MD,GNAI1,TSTA3,DPM1,AMPD2,ITPA,MTHFD1,OGDH,FASN,COASY,SEPHS2,DKK1,EPHA2,AK2,GNAI2,ATP5PO,UGDH,NUCB2,PGD,G6PD,ADK,IDH3B,PPAT,ATP5ME,PDHA1,DTYMK,NDUFS1,IDH3A,GNAS,GART,SOAT1,NAMPT,ATP5MG,MCU,ACLY,PRPS…	71
Cell Signaling, Post-Translational Modification, Protein Synthesis	assembly	Assembly of protein-protein complex	8.54e-09					NCLN,NDUFB9,ADD1,VAMP2,NDUFB7,NDUFAF1,NDUFA5,MAX,PEX14,DOCK1,NDUFAF4,EPRS,NDUFA8,NDUFAF3,OXA1L,NDUFS5,AIMP2,NDUFS8,SLC9A3R2,GEMIN5,NDUFB3,DARS,NDUFS7,CAPZA2,SURF1,VASP,ZW10,TAPBP,NDUFA2,ACAD9,NDUFAB1,RPS3,GPAA1,TIMM21,CAPZA1,NDUFB6,TAP2,GSN,TEAD1,NDUFB11,VCP,NDUFB5,NDUFC2	43
Cellular Assembly and Organization	transport	Transport of Golgi vesicles	9.26e-09					SCAMP1,AP3B2,OSBPL2,SCAMP2,RAB6A,SCFD1,ARCN1,SCAMP3,OSBPL1A,ARL1	10
Post-Translational Modification	deubiquitination	Deubiquitination of protein	1.18e-08					USP19,INO80B,PSMD7,USP11,PSMA3,TAF9B,HGS,PSMB5,USP5,PSME2,PSME4,TFPT,PSMB1,PSMD4,OTUB1,COPS5,PSMA2,PSMD14,RHOT1,PSMB2,ADRM1,PSMB3,PSMA1,PSMD5,USP48,PSMA5,UCHL1,PSMA6,OTUD6B,ABRAXAS1,UCHL3,FOXK2,VCP,ACTR8,STAM,PSMB9,PSMB8,BAP1,USP47	39
Cancer, Hematological Disease, Immunological Disease, Organismal Injury and Abnormalities	CD20 positive diffuse large B-cell non-Hodgkin lymphoma	CD20 positive diffuse large B-cell non-Hodgkin lymphoma	1.19e-08					HSP90B1,PSMB5,TUBA1C,TUBB4B,POR,PSMB1,TUBB2A,TUBB4A,TUBA1A,NR3C1,GSR,TUBA4A,PSMB2,HSP90AB1,HSP90AA1	15
Cancer, Organismal Injury and Abnormalities	development	Development of carcinoma	1.35e-08		-0.318		0.367	ADD1,TMEM43,DHODH,NDUFB7,RPS24,RPS5,SIN3B,SDHB,PANK4,USP6NL,PPA1,ALG1,PRKAR1A,DPP7,NRAS,GBF1,VAC14,NANS,TUBA4A,MTAP,TMEM97,DLAT,CCN1,TTC1,ZNHIT6,AGK,ACBD3,CLIP1,FARP1,CUTA,PRMT3,AARS2,MRPL1,ENO1,EIF3J,S100A11,NASP,MTPAP,GAA,TM9SF4,NDUFS1,HSPA9,EAPP,MRPS22,ACSL3,WASHC4,BCL2L13,IPO11,THBS1,TRIM24,MRPS27,PSME4,MYO1C,EEA1,KANSL3,SZT2,SIRT6,GEMIN5,BDH1,ALDH6A1,DAD1,TCP1,MMGT1,POLR3E,CHD4,NSMCE4A,ILVBL…	774
Lipid Metabolism, Small Molecule Biochemistry	metabolism	Fatty acid metabolism	1.36e-08	Increased	4.551	bias	1.892	AKAP13,NPC1,CYP4F11,PPT1,TECR,DGAT1,PKM,CHKA,SUCLG1,POR,SDHB,LSS,ABCD3,PTGR1,HMOX2,SCARB2,LRP1,OSBPL2,GPS2,CD9,MDH1,SLC9A3R2,ARSA,EGFR,ERLIN2,GBA,CADM1,RTN4,ACOT9,AKR1C3,GSN,PTGES3,SLC38A2,EPHX1,NDUFS6,AKR1C1/AKR1C2,ACACA,PHGDH,HACD3,PDHB,CCN1,DLAT,DLD,MYD88,GPC1,GM2A,GOT2,OGDH,ASAH1,ABCD1,NPC2,FASN,ERLIN1,SAR1A,STIM1,ACBD3,ACSL1,GPX4,FN1,SCD5,ACADSB,QKI,CPT2,CANX,PNPLA8,SUCLA2,STX12,TBXAS1,OSBPL…	94
Cancer, Hematological Disease, Immunological Disease, Organismal Injury and Abnormalities	B-cell non-Hodgkin lymphoma	High grade B-cell non-Hodgkin lymphoma	1.47e-08					HSP90B1,PPAT,ATM,HPRT1,EPHA2,TUBA1C,PSMB5,TUBB4B,TUBB2A,POR,PSMB1,TUBB4A,TUBA1A,NR3C1,GSR,TUBA4A,PSMB2,HSP90AB1,YES1,HSP90AA1	20
Hereditary Disorder, Neurological Disease, Organismal Injury and Abnormalities, Skeletal and Muscular Disorders	Charcot-Marie-Tooth disease type 2	Autosomal dominant Charcot-Marie-Tooth disease type 2	1.62e-08					HSPB1,GARS,AARS,RAB7A,DYNC1H1,KIF1B,MARS,DNM2,NAGLU,DHTKD1,VCP	11
Cancer, Endocrine System Disorders, Organismal Injury and Abnormalities, Reproductive System Disease	ovarian small cell cancer hypercalcemic type	Ovarian small cell carcinoma hypercalcemic type	1.62e-08					TUBB2A,POR,TUBB4A,TUBA1A,HSP90B1,TUBA4A,SMARCA4,TUBA1C,HSP90AB1,HSP90AA1,TUBB4B	11
Cancer, Organismal Injury and Abnormalities	urogenital cancer	Urogenital cancer	1.67e-08		1.652		1.388	TMEM43,DHODH,NDUFB7,RPS24,RPS5,SIN3B,SDHB,PANK4,USP6NL,PPA1,GBA,PRKAR1A,CALR,NRAS,GBF1,VAC14,HAT1,NANS,TUBA4A,MTAP,TMEM97,DLAT,CCN1,TTC1,ZNHIT6,AGK,RAB5C,ACBD3,CLIP1,FARP1,CUTA,PRMT3,AARS2,MRPL1,ENO1,S100A11,RDH11,NASP,MTPAP,NDUFS1,HSPA9,EAPP,MRPS22,ACSL3,WASHC4,IPO11,THBS1,TRIM24,MRPS27,PSME4,MYO1C,EEA1,SZT2,LAMTOR5,GEMIN5,BDH1,DAD1,TCP1,POLR3E,AKR1C3,CHD4,NSMCE4A,KDSR,ILVBL,MBOAT7,UFL1,MT-ND1,S…	783
Neurological Disease	peripheral neuropathy	Peripheral neuropathy	1.83e-08					UBA1,AMPD2,ATP1A1,ASAH1,ERLIN1,DCTN2,SMARCB1,ETFDH,SETX,GARS,AARS,RAB7A,MARS,SLC33A1,GGPS1,IARS2,CCT5,WASHC5,MT-ATP6,KCNMA1,DYNC1H1,ARHGEF10,SURF1,UCHL1,CAPN1,ERLIN2,ALDH18A1,NAGLU,MTPAP,DHTKD1,ATL3,HSPB1,KIF1B,DNM2,TFG,NR3C1,COX6A1,KARS,OPA1,PRPS1,AIFM1,VCP	42
Cancer, Hematological Disease, Immunological Disease, Organismal Injury and Abnormalities	CD20 negative acute lymphocytic leukemia	CD20 negative acute lymphocytic leukemia	1.84e-08					PPAT,HPRT1,TUBA1C,PSMB5,TUBB4B,POR,TUBB2A,PSMB1,TUBB4A,TUBA1A,NR3C1,TUBA4A,PSMB2	13
Cancer, Hematological Disease, Immunological Disease, Organismal Injury and Abnormalities	CD20 negative lymphoblastic lymphoma	CD20 negative lymphoblastic lymphoma	1.84e-08					PPAT,HPRT1,TUBA1C,PSMB5,TUBB4B,POR,TUBB2A,PSMB1,TUBB4A,TUBA1A,NR3C1,TUBA4A,PSMB2	13
Cancer, Hematological Disease, Immunological Disease, Organismal Injury and Abnormalities	T-cell lymphoblastic lymphoma	Stage II-IV T-cell lymphoblastic lymphoma	1.84e-08					PPAT,HPRT1,TUBA1C,PSMB5,TUBB4B,POR,TUBB2A,PSMB1,TUBB4A,TUBA1A,NR3C1,TUBA4A,PSMB2	13
Cancer, Organismal Injury and Abnormalities, Respiratory Disease	EGFR exon19 deletion positive metastatic non-small cell lung cancer	EGFR exon19 deletion positive metastatic non-small cell lung carcinoma	1.92e-08					TUBB2A,TUBB4A,TUBA1A,EGFR,GART,HSP90B1,TUBA4A,ATIC,TUBA1C,HSP90AB1,HSP90AA1,TUBB4B	12
Cancer, Organismal Injury and Abnormalities, Respiratory Disease	EGFR(L858R) positive metastatic non-small cell lung cancer	EGFR(L858R) positive metastatic non-small cell lung carcinoma	1.92e-08					TUBB2A,TUBB4A,TUBA1A,EGFR,GART,HSP90B1,TUBA4A,ATIC,TUBA1C,HSP90AB1,HSP90AA1,TUBB4B	12
Cancer, Organismal Injury and Abnormalities, Respiratory Disease	nonsquamous non-small cell lung carcinoma	Stage II nonsquamous non-small cell lung carcinoma	1.92e-08					TUBB2A,TUBB4A,TUBA1A,EGFR,GART,HSP90B1,TUBA4A,ATIC,TUBA1C,HSP90AB1,HSP90AA1,TUBB4B	12
Cancer, Organismal Injury and Abnormalities, Respiratory Disease	EGFR exon 18 mutation positive EGFR T790M mutation negative non-small-cell lung cancer	EGFR exon 18 mutation positive EGFR T790M mutation negative non-small-cell lung cancer	1.97e-08					TUBB4A,TUBB2A,EGFR,TUBA1A,HSP90B1,TUBA4A,TUBA1C,HSP90AB1,HSP90AA1,TUBB4B	10
Cancer, Organismal Injury and Abnormalities, Respiratory Disease	EGFR exon 19 mutation positive EGFR T790M mutation negative non-small-cell lung cancer	EGFR exon 19 mutation positive EGFR T790M mutation negative non-small-cell lung cancer	1.97e-08					TUBB4A,TUBB2A,EGFR,TUBA1A,HSP90B1,TUBA4A,TUBA1C,HSP90AB1,HSP90AA1,TUBB4B	10
Cancer, Organismal Injury and Abnormalities, Respiratory Disease	EGFR exon 19 mutation positive EGFR resistance mutation negative nonsquamous non-small cell lung cancer	EGFR exon 19 mutation positive EGFR resistance mutation negative nonsquamous non-small cell lung cancer	1.97e-08					TUBB4A,TUBB2A,EGFR,TUBA1A,HSP90B1,TUBA4A,TUBA1C,HSP90AB1,HSP90AA1,TUBB4B	10
Cancer, Organismal Injury and Abnormalities, Respiratory Disease	EGFR exon 20 activating mutation positive EGFR resistance mutation negative non-squamous non-small cell lung cancer	EGFR exon 20 activating mutation positive EGFR resistance mutation negative non-squamous non-small cell lung cancer	1.97e-08					TUBB4A,TUBB2A,EGFR,TUBA1A,HSP90B1,TUBA4A,TUBA1C,HSP90AB1,HSP90AA1,TUBB4B	10
Cancer, Organismal Injury and Abnormalities, Respiratory Disease	EGFR exon 21 mutation positive EGFR T790M mutation negative non-small-cell lung cancer	EGFR exon 21 mutation positive EGFR T790M mutation negative non-small-cell lung cancer	1.97e-08					TUBB4A,TUBB2A,EGFR,TUBA1A,HSP90B1,TUBA4A,TUBA1C,HSP90AB1,HSP90AA1,TUBB4B	10
Cancer, Organismal Injury and Abnormalities, Respiratory Disease	EGFR exon 18 activating mutation positive EGFR T790M mutation negative non-squamous non-small-cell lung cancer	Stage II EGFR exon 18 activating mutation positive EGFR T790M mutation negative non-squamous non-small-cell lung cancer	1.97e-08					TUBB4A,TUBB2A,EGFR,TUBA1A,HSP90B1,TUBA4A,TUBA1C,HSP90AB1,HSP90AA1,TUBB4B	10
Cancer, Organismal Injury and Abnormalities, Respiratory Disease	EGFR exon 19 activating mutation positive EGFR T790M mutation negative non-squamous non-small-cell lung cancer	Stage II EGFR exon 19 activating mutation positive EGFR T790M mutation negative non-squamous non-small-cell lung cancer	1.97e-08					TUBB4A,TUBB2A,EGFR,TUBA1A,HSP90B1,TUBA4A,TUBA1C,HSP90AB1,HSP90AA1,TUBB4B	10
Cancer, Organismal Injury and Abnormalities, Respiratory Disease	EGFR exon 20 activating mutation positive EGFR T790M mutation negative non-squamous non-small-cell lung cancer	Stage II EGFR exon 20 activating mutation positive EGFR T790M mutation negative non-squamous non-small-cell lung cancer	1.97e-08					TUBB4A,TUBB2A,EGFR,TUBA1A,HSP90B1,TUBA4A,TUBA1C,HSP90AB1,HSP90AA1,TUBB4B	10
Cancer, Organismal Injury and Abnormalities, Respiratory Disease	EGFR exon 21 activating mutation positive EGFR T790M mutation negative non-squamous non-small-cell lung cancer	Stage II EGFR exon 21 activating mutation positive EGFR T790M mutation negative non-squamous non-small-cell lung cancer	1.97e-08					TUBB4A,TUBB2A,EGFR,TUBA1A,HSP90B1,TUBA4A,TUBA1C,HSP90AB1,HSP90AA1,TUBB4B	10
Cancer, Organismal Injury and Abnormalities, Respiratory Disease	laryngeal verrucous carcinoma	Stage III laryngeal verrucous carcinoma	1.97e-08					TUBB4A,TUBB2A,EGFR,TUBA1A,HSP90B1,TUBA4A,TUBA1C,HSP90AB1,HSP90AA1,TUBB4B	10
Cancer, Gastrointestinal Disease, Organismal Injury and Abnormalities	verrucous carcinoma of oral cavity	Stage III verrucous carcinoma of oral cavity	1.97e-08					TUBB4A,TUBB2A,EGFR,TUBA1A,HSP90B1,TUBA4A,TUBA1C,HSP90AB1,HSP90AA1,TUBB4B	10
Cancer, Organismal Injury and Abnormalities, Respiratory Disease	EGFR exon 18 activating mutation positive EGFR T790M mutation negative non-squamous non-small-cell lung cancer	Stage IIIA EGFR exon 18 activating mutation positive EGFR T790M mutation negative non-squamous non-small-cell lung cancer	1.97e-08					TUBB4A,TUBB2A,EGFR,TUBA1A,HSP90B1,TUBA4A,TUBA1C,HSP90AB1,HSP90AA1,TUBB4B	10
Cancer, Organismal Injury and Abnormalities, Respiratory Disease	EGFR exon 19 activating mutation positive EGFR T790M mutation negative non-squamous non-small-cell lung cancer	Stage IIIA EGFR exon 19 activating mutation positive EGFR T790M mutation negative non-squamous non-small-cell lung cancer	1.97e-08					TUBB4A,TUBB2A,EGFR,TUBA1A,HSP90B1,TUBA4A,TUBA1C,HSP90AB1,HSP90AA1,TUBB4B	10
Cancer, Organismal Injury and Abnormalities, Respiratory Disease	EGFR exon 20 activating mutation positive EGFR T790M mutation negative non-squamous non-small-cell lung cancer	Stage IIIA EGFR exon 20 activating mutation positive EGFR T790M mutation negative non-squamous non-small-cell lung cancer	1.97e-08					TUBB4A,TUBB2A,EGFR,TUBA1A,HSP90B1,TUBA4A,TUBA1C,HSP90AB1,HSP90AA1,TUBB4B	10
Cancer, Organismal Injury and Abnormalities, Respiratory Disease	EGFR exon 21 activating mutation positive EGFR T790M mutation negative non-squamous non-small-cell lung cancer	Stage IIIA EGFR exon 21 activating mutation positive EGFR T790M mutation negative non-squamous non-small-cell lung cancer	1.97e-08					TUBB4A,TUBB2A,EGFR,TUBA1A,HSP90B1,TUBA4A,TUBA1C,HSP90AB1,HSP90AA1,TUBB4B	10
Cancer, Organismal Injury and Abnormalities, Respiratory Disease	EGFR exon 18 activating mutation positive EGFR T790M mutation negative non-squamous non-small-cell lung cancer	Stage IIIB EGFR exon 18 activating mutation positive EGFR T790M mutation negative non-squamous non-small-cell lung cancer	1.97e-08					TUBB4A,TUBB2A,EGFR,TUBA1A,HSP90B1,TUBA4A,TUBA1C,HSP90AB1,HSP90AA1,TUBB4B	10
Cancer, Organismal Injury and Abnormalities, Respiratory Disease	EGFR exon 19 activating mutation positive EGFR T790M mutation negative non-squamous non-small-cell lung cancer	Stage IIIB EGFR exon 19 activating mutation positive EGFR T790M mutation negative non-squamous non-small-cell lung cancer	1.97e-08					TUBB4A,TUBB2A,EGFR,TUBA1A,HSP90B1,TUBA4A,TUBA1C,HSP90AB1,HSP90AA1,TUBB4B	10
Cancer, Organismal Injury and Abnormalities, Respiratory Disease	EGFR exon 20 activating mutation positive EGFR T790M mutation negative non-squamous non-small-cell lung cancer	Stage IIIB EGFR exon 20 activating mutation positive EGFR T790M mutation negative non-squamous non-small-cell lung cancer	1.97e-08					TUBB4A,TUBB2A,EGFR,TUBA1A,HSP90B1,TUBA4A,TUBA1C,HSP90AB1,HSP90AA1,TUBB4B	10
Cancer, Organismal Injury and Abnormalities, Respiratory Disease	EGFR exon 21 activating mutation positive EGFR T790M mutation negative non-squamous non-small-cell lung cancer	Stage IIIB EGFR exon 21 activating mutation positive EGFR T790M mutation negative non-squamous non-small-cell lung cancer	1.97e-08					TUBB4A,TUBB2A,EGFR,TUBA1A,HSP90B1,TUBA4A,TUBA1C,HSP90AB1,HSP90AA1,TUBB4B	10
Cancer, Organismal Injury and Abnormalities, Respiratory Disease	laryngeal verrucous carcinoma	Stage IVA laryngeal verrucous carcinoma	1.97e-08					TUBB4A,TUBB2A,EGFR,TUBA1A,HSP90B1,TUBA4A,TUBA1C,HSP90AB1,HSP90AA1,TUBB4B	10
Cancer, Gastrointestinal Disease, Organismal Injury and Abnormalities	verrucous carcinoma of oral cavity	Stage IVA verrucous carcinoma of oral cavity	1.97e-08					TUBB4A,TUBB2A,EGFR,TUBA1A,HSP90B1,TUBA4A,TUBA1C,HSP90AB1,HSP90AA1,TUBB4B	10
Cancer, Organismal Injury and Abnormalities, Respiratory Disease	laryngeal verrucous carcinoma	Stage IVB laryngeal verrucous carcinoma	1.97e-08					TUBB4A,TUBB2A,EGFR,TUBA1A,HSP90B1,TUBA4A,TUBA1C,HSP90AB1,HSP90AA1,TUBB4B	10
Cancer, Gastrointestinal Disease, Organismal Injury and Abnormalities	verrucous carcinoma of oral cavity	Stage IVB verrucous carcinoma of oral cavity	1.97e-08					TUBB4A,TUBB2A,EGFR,TUBA1A,HSP90B1,TUBA4A,TUBA1C,HSP90AB1,HSP90AA1,TUBB4B	10
Cancer, Organismal Injury and Abnormalities, Respiratory Disease	lung cancer	TNM stage IB lung cancer	1.97e-08					TUBB2A,TUBB4A,TUBA1A,HSP90B1,AIMP2,TUBA4A,TUBA1C,HSP90AB1,HSP90AA1,TUBB4B	10
Cancer, Organismal Injury and Abnormalities	development	Development of malignant tumor	2.15e-08		-0.129		0.72	ADD1,TMEM43,DHODH,NDUFB7,RPS24,RPS5,SIN3B,SDHB,PANK4,USP6NL,PPA1,ALG1,PRKAR1A,DPP7,NRAS,GBF1,VAC14,NANS,TUBA4A,MTAP,TMEM97,DLAT,CCN1,TTC1,ZNHIT6,AGK,ACBD3,CLIP1,FARP1,CUTA,PRMT3,AARS2,MRPL1,ENO1,EIF3J,S100A11,NASP,MTPAP,GAA,TM9SF4,NDUFS1,HSPA9,EAPP,MRPS22,ACSL3,WASHC4,BCL2L13,IPO11,THBS1,TRIM24,MRPS27,PSME4,MYO1C,EEA1,KANSL3,SZT2,SIRT6,GEMIN5,BDH1,ALDH6A1,DAD1,TCP1,MMGT1,POLR3E,CHD4,NSMCE4A,ILVBL…	781
Cancer, Neurological Disease, Organismal Injury and Abnormalities	grade II oligodendroglioma	Grade II oligodendroglioma	2.31e-08					EGFR,SMARCA4,TUBA1C,DOCK1,TUBB4B,TUBB2A,TUBB4A,TUBA1A,NRAS,GSR,TUBA4A,CIC,IDH1,IDH2	14
Cancer, Hematological Disease, Immunological Disease, Organismal Injury and Abnormalities	T-cell non-Hodgkin lymphoma	Stage I-IV T-cell non-Hodgkin lymphoma	2.31e-08					PPAT,HPRT1,TUBA1C,PSMB5,TUBB4B,POR,TUBB2A,PSMB1,TUBB4A,TUBA1A,NR3C1,GSR,TUBA4A,PSMB2	14
Cell Morphology, Cellular Function and Maintenance	autophagy	Autophagy	2.36e-08		0.641		-0.126	RAB2A,SQSTM1,NPC1,ATG5,TUFM,PKM,EEF2,GNAI3,SDHB,RAB7A,SLC33A1,RAC3,CAT,SIRT6,GOLGA2,CTSD,MTDH,ARSA,TRIM22,EGFR,TBC1D10A,ATG7,GBA,KAT8,ZMPSTE24,RPTOR,BIRC6,LARS,EIF2A,CHMP2A,VPS13A,VCP,STAM,RRAGA,PGAM5,USP19,EI24,MTERF3,MYD88,HGS,STIM1,VPS39,VTI1A,ACSL1,LARP1,FN1,UBR4,OTUB1,CISD2,ADH5,RAB1A,LAMP2,PNPLA8,COPZ1,HSP90AA1,CAPNS1,RAB9A,MTOR,RACK1,ATM,CAPN1,S100A9,GAA,DAP3,BCKDHA,LAMP1,GNAS,CHMP2B,SOAT1…	78
Neurological Disease	axonal neuropathy	Axonal neuropathy	2.38e-08					DYNC1H1,HINT1,ATP1A1,COASY,NAGLU,CRAT,DHTKD1,HSPB1,GARS,SETX,AARS,RAB7A,MARS,KIF1B,DNM2,VCP	16
Cancer, Hematological Disease, Immunological Disease, Organismal Injury and Abnormalities	mantle cell lymphoma	Stage II-IV mantle cell lymphoma	2.47e-08					HSP90B1,TUBA1C,PSMB5,TUBB4B,POR,PSMB1,TUBB2A,TUBB4A,TUBA1A,NR3C1,GSR,TUBA4A,PSMB2,HSP90AB1,HSP90AA1	15
Cancer, Endocrine System Disorders, Organismal Injury and Abnormalities	adrenal gland tumor	Adrenal gland tumor	2.62e-08					ATP1A1,TUBA1C,MAX,TUBB2A,POR,SDHB,TUBA1A,GNAI2,HSP90AA1,SDHC,EGFR,MTOR,CALB2,FH,HSP90B1,SDHA,TUBB4B,PRKAR1A,TUBB4A,NRAS,KIF1B,GNAS,RPTOR,NR3C1,TUBA4A,HSP90AB1	26
Cancer, Organismal Injury and Abnormalities	malignant genitourinary solid tumor	Malignant genitourinary solid tumor	2.92e-08		1.652		1.386	TMEM43,DHODH,NDUFB7,RPS24,RPS5,SIN3B,SDHB,PANK4,USP6NL,PPA1,GBA,PRKAR1A,CALR,NRAS,GBF1,VAC14,HAT1,NANS,TUBA4A,MTAP,TMEM97,DLAT,CCN1,TTC1,ZNHIT6,AGK,RAB5C,ACBD3,CLIP1,FARP1,CUTA,PRMT3,AARS2,MRPL1,ENO1,S100A11,RDH11,NASP,MTPAP,NDUFS1,HSPA9,EAPP,MRPS22,ACSL3,WASHC4,IPO11,THBS1,TRIM24,MRPS27,PSME4,MYO1C,EEA1,SZT2,LAMTOR5,GEMIN5,BDH1,DAD1,TCP1,POLR3E,AKR1C3,CHD4,NSMCE4A,KDSR,ILVBL,MBOAT7,UFL1,MT-ND1,S…	781
Neurological Disease, Organismal Injury and Abnormalities	progressive encephalopathy	Progressive encephalopathy	3.05e-08					SQSTM1,DBNL,DHODH,ATP1A1,ATP5PB,ZNHIT3,HPRT1,SLC25A19,EEF2,CSE1L,LSS,TUBA1A,COPS5,SCARB2,LRP1,ATP5F1A,GPS2,MDH1,GOSR2,TBCD,RTN1,GBA,RTN4,PRKAR1A,GSN,PTGES3,EIF2A,OPA1,TUBA4A,AIFM1,YWHAZ,NNMT,CCN1,GM2A,FASN,EIF2B3,THY1,RAB6A,C1R,TUBB2A,MAGED2,AARS2,RPS3A,GSTP1,RTN3,NFIL3,NDUFV2,UCHL1,RACK1,VPS35,CAPN1,S100A9,NAXE,QARS,LAMP1,SLC25A6,HSPA9,SOAT1,CHMP2B,PRKCA,MCU,XBP1,TFCP2,RPS4X,SYVN1,MT-CO2,APOL2,L…	126
Cancer, Organismal Injury and Abnormalities, Respiratory Disease, Tumor Morphology	recurrent non-small cell lung cancer	Progressive recurrent non-small cell lung cancer	3.17e-08					TUBB2A,TUBB4A,TUBA1A,EGFR,GART,HSP90B1,TUBA4A,ATIC,TUBA1C,HSP90AB1,HSP90AA1,TUBB4B	12
Cancer, Organismal Injury and Abnormalities, Reproductive System Disease	cervical clear cell carcinoma	Cervical clear cell carcinoma	3.93e-08					TUBB2A,TUBB4A,TUBA1A,EGFR,HSP90B1,TUBA4A,TUBA1C,HSP90AB1,HSP90AA1,TUBB4B	10
Cancer, Organismal Injury and Abnormalities	EGFR expressing head and neck squamous cell carcinoma	EGFR expressing head and neck squamous cell carcinoma	3.93e-08					TUBB2A,TUBB4A,EGFR,TUBA1A,HSP90B1,TUBA4A,TUBA1C,HSP90AB1,HSP90AA1,TUBB4B	10
Cancer, Organismal Injury and Abnormalities	head and neck cancer	Highly advanced head and neck cancer	3.93e-08					TUBB2A,TUBB4A,EGFR,TUBA1A,HSP90B1,TUBA4A,TUBA1C,HSP90AB1,HSP90AA1,TUBB4B	10
Cancer, Gastrointestinal Disease, Organismal Injury and Abnormalities	primary esophageal squamous cell carcinoma	Stage II-III primary esophageal squamous cell carcinoma	3.93e-08					TUBB2A,TUBB4A,EGFR,TUBA1A,HSP90B1,TUBA4A,TUBA1C,HSP90AB1,HSP90AA1,TUBB4B	10
Cancer, Gastrointestinal Disease, Organismal Injury and Abnormalities, Respiratory Disease	squamous cell cancer of the hypopharynx	Stage III squamous cell cancer of the hypopharynx	3.93e-08					TUBB4A,TUBB2A,EGFR,TUBA1A,HSP90B1,TUBA4A,TUBA1C,HSP90AB1,HSP90AA1,TUBB4B	10
Cancer, Gastrointestinal Disease, Organismal Injury and Abnormalities, Respiratory Disease	stage IVA oropharyngeal squamous cell carcinoma	Stage IVA oropharyngeal squamous cell carcinoma	3.93e-08					TUBB2A,TUBB4A,EGFR,TUBA1A,HSP90B1,TUBA4A,TUBA1C,HSP90AB1,HSP90AA1,TUBB4B	10
Cancer, Gastrointestinal Disease, Organismal Injury and Abnormalities, Respiratory Disease	nasopharyngeal carcinoma	Stage IVC nasopharyngeal carcinoma	3.93e-08					TUBB2A,TUBB4A,EGFR,TUBA1A,HSP90B1,TUBA4A,TUBA1C,HSP90AB1,HSP90AA1,TUBB4B	10
Cancer, Gastrointestinal Disease, Hepatic System Disease, Organismal Injury and Abnormalities	hepatitis B virus-related hepatocellular carcinoma	Hepatitis B virus-related hepatocellular carcinoma	4.89e-08					UQCRC1,TUBB,RACK1,HSP90B1,ANXA5,RRBP1,EEF2,FAH,HSPA9,HSPA4,CYB5A,CAT,SULT1A1,VCP,ENO1	15
Cancer, Hematological Disease, Immunological Disease, Organismal Injury and Abnormalities	CD20-positive B-cell non-Hodgkin lymphoma	Relapsed CD20-positive B-cell non-Hodgkin lymphoma	4.93e-08					HSP90B1,TUBA1C,PSMB5,TUBB4B,POR,TUBB2A,PSMB1,TUBB4A,TUBA1A,NR3C1,TUBA4A,PSMB2,HSP90AB1,HSP90AA1	14
Cancer, Organismal Injury and Abnormalities, Respiratory Disease	activating EGFR mutation positive non-small cell lung carcinoma	Stage IV activating EGFR mutation positive non-small cell lung carcinoma	5.1e-08					TUBB2A,TUBB4A,TUBA1A,EGFR,GART,HSP90B1,TUBA4A,ATIC,TUBA1C,HSP90AB1,HSP90AA1,TUBB4B	12
Cancer, Organismal Injury and Abnormalities, Respiratory Disease	non-squamous non-small cell lung cancer	TNM stage N0 non-squamous non-small cell lung cancer	5.11e-08					TUBB2A,TUBB4A,TUBA1A,GART,HSP90B1,TUBA4A,ATIC,TUBA1C,HSP90AB1,HSP90AA1,TUBB4B	11
Cancer, Organismal Injury and Abnormalities, Respiratory Disease	non-squamous non-small cell lung cancer	TNM stage N1 non-squamous non-small cell lung cancer	5.11e-08					TUBB2A,TUBB4A,TUBA1A,GART,HSP90B1,TUBA4A,ATIC,TUBA1C,HSP90AB1,HSP90AA1,TUBB4B	11
Cancer, Organismal Injury and Abnormalities, Respiratory Disease	non-squamous non-small cell lung cancer	TNM stage T2-T3 non-squamous non-small cell lung cancer	5.11e-08					TUBB2A,TUBB4A,TUBA1A,GART,HSP90B1,TUBA4A,ATIC,TUBA1C,HSP90AB1,HSP90AA1,TUBB4B	11
Cancer, Organismal Injury and Abnormalities, Respiratory Disease	non-squamous non-small cell lung cancer	TNM stage T4 non-squamous non-small cell lung cancer	5.11e-08					TUBB2A,TUBB4A,TUBA1A,GART,HSP90B1,TUBA4A,ATIC,TUBA1C,HSP90AB1,HSP90AA1,TUBB4B	11
Cancer, Hematological Disease, Immunological Disease, Organismal Injury and Abnormalities	B-cell non-Hodgkin disease	B-cell non-Hodgkin lymphoma	5.23e-08					PRMT5,ASMTL,TIMM23B,HPRT1,SMARCA4,SMARCB1,TUBA1A,MYOF,MARS,NCOA6,PSIP1,PSMB2,CDC27,HSP90B1,CCT3,PPP1R12B,NRAS,HAT1,GSN,BIRC6,EIF2A,SMARCD3,TUBA4A,YWHAZ,GPRIN1,PSMB9,IKBIP,GNAI1,KDM4B,FOXP1,SMARCA2,RNF213,FASN,SYNE2,STIM1,EPHA2,MAX,MRPL38,DOCK1,RPS20,ARMC9,TUBB2A,ST5,FN1,HUWE1,POLR3B,MBD1,RPS2,QARS,NDUFS1,OSBP,IDH3A,LAMP1,BRD4,PRKCA,SLC16A7,IRF2BP2,RALA,TFCP2,WASHC4,IDH1,HSP90AB1,DPH5,IQGAP1,AASS,…	126
Cancer, Gastrointestinal Disease, Hepatic System Disease, Organismal Injury and Abnormalities	liver cholangiocarcinoma	Advanced liver cholangiocarcinoma	6.56e-08					EGFR,HSP90B1,TUBA1C,PSMB5,TUBB4B,TUBB2A,PSMB1,TUBB4A,TUBA1A,TUBA4A,PSMB2,HSP90AB1,HSP90AA1	13
Metabolic Disease, Organismal Injury and Abnormalities	combined oxidative phosphorylation deficiency	Combined oxidative phosphorylation deficiency	6.56e-08					MRPL3,TUFM,MRPS2,ELAC2,MRPS34,MRPS22,GFM1,NARS2,MRPL44,MRPS16,AARS2,ATP5F1A,AIFM1	13
Cardiovascular Disease, Hematological Disease, Organismal Injury and Abnormalities	anemia	Anemia	6.63e-08		-1.016	bias	0.97	ADD1,RPS24,HPRT1,TPP2,GLRX5,ALDOA,SLC25A19,TUBA1C,POR,RPS19,TUBA1A,CAT,GSR,MT-ATP6,RPS29,RPS6,SLC7A1,RPL11,RNH1,RPL35,GSTM3,DAD1,RPS7,ATG7,SLC12A4,NDUFA2,TUBB4B,ADD3,KHDRBS1,CALR,NRAS,PUS1,NR3C1,TUBA4A,IDH2,ATF2,ITPA,RPS10,ZRSR2,MTHFD1,RPS26,RPS27,PRDX3,TUBB2A,MAN2A1,NT5C3A,FN1,SEC11A,RPS15A,NFAT5,PGM3,TRNT1,S100A11,TBXAS1,EP400,G6PD,GCLC,ADK,ACADVL,MTOR,PPAT,OFD1,GSS,TUBB4A,HSPA9,GNAS,RPS17,PIGT…	74
Cancer, Endocrine System Disorders, Organismal Injury and Abnormalities	metastatic adrenal gland tumor	Metastatic adrenal gland tumor	7.43e-08					TUBB2A,POR,TUBB4A,TUBA1A,HSP90B1,TUBA4A,TUBA1C,HSP90AB1,HSP90AA1,TUBB4B	10
Cancer, Gastrointestinal Disease, Organismal Injury and Abnormalities, Respiratory Disease	nasopharyngeal cancer	Persistent nasopharyngeal cancer	7.43e-08					TUBB2A,TUBB4A,TUBA1A,EGFR,HSP90B1,TUBA4A,TUBA1C,HSP90AB1,HSP90AA1,TUBB4B	10
Cancer, Gastrointestinal Disease, Organismal Injury and Abnormalities, Respiratory Disease	hypopharyngeal squamous cell carcinoma	Stage 4b unresectable hypopharyngeal squamous cell carcinoma	7.43e-08					TUBB2A,TUBB4A,EGFR,TUBA1A,HSP90B1,TUBA4A,TUBA1C,HSP90AB1,HSP90AA1,TUBB4B	10
Cancer, Gastrointestinal Disease, Organismal Injury and Abnormalities, Respiratory Disease	stage III oropharyngeal squamous cell carcinoma	Stage III oropharyngeal squamous cell carcinoma	7.43e-08					TUBB2A,TUBB4A,TUBA1A,EGFR,HSP90B1,TUBA4A,TUBA1C,HSP90AB1,HSP90AA1,TUBB4B	10
Cancer, Gastrointestinal Disease, Organismal Injury and Abnormalities, Respiratory Disease	stage IVB oropharyngeal squamous cell carcinoma	Stage IVB oropharyngeal squamous cell carcinoma	7.43e-08					TUBB2A,TUBB4A,TUBA1A,EGFR,HSP90B1,TUBA4A,TUBA1C,HSP90AB1,HSP90AA1,TUBB4B	10
Hereditary Disorder, Neurological Disease, Organismal Injury and Abnormalities, Skeletal and Muscular Disorders	Nonaka myopathy	Nonaka myopathy	7.6e-08					SQSTM1,CALR,GNE,HSP90B1,PSMA2,CANX,PSMB5,VCP	8
Cancer, Hematological Disease, Immunological Disease, Organismal Injury and Abnormalities	lymphomagenesis	Early stage lymphomagenesis	8.03e-08					POR,TUBB2A,TUBB4A,TUBA1A,NR3C1,GSR,HSP90B1,TUBA4A,TUBA1C,HSP90AB1,HSP90AA1,TUBB4B	12
Cancer, Organismal Injury and Abnormalities, Reproductive System Disease	cervical cancer	Recurrent cervical cancer	8.03e-08					TUBB2A,TUBB4A,TUBA1A,EGFR,GART,HSP90B1,ATIC,TUBA4A,TUBA1C,HSP90AB1,HSP90AA1,TUBB4B	12
Cancer, Organismal Injury and Abnormalities, Respiratory Disease, Tumor Morphology	ALK rearrangement positive non-small cell lung cancer	Stage 4 progressive ALK rearrangement positive non-small cell lung cancer	8.03e-08					TUBB2A,TUBB4A,TUBA1A,EGFR,GART,HSP90B1,TUBA4A,ATIC,TUBA1C,HSP90AB1,HSP90AA1,TUBB4B	12
Cancer, Hematological Disease, Immunological Disease, Organismal Injury and Abnormalities	stage I multiple myeloma	Stage I multiple myeloma	8.03e-08					PSMB1,TUBB2A,TUBB4A,TUBA1A,NR3C1,GSR,TUBA4A,PSMB2,TUBA1C,PSMB5,GGPS1,TUBB4B	12
Cancer, Organismal Injury and Abnormalities, Respiratory Disease	EGFR mutation positive non-squamous non-small cell lung cancer	Unresectable EGFR mutation positive non-squamous non-small cell lung cancer	8.03e-08					TUBB2A,TUBB4A,TUBA1A,EGFR,GART,HSP90B1,TUBA4A,ATIC,TUBA1C,HSP90AB1,HSP90AA1,TUBB4B	12
Cancer, Gastrointestinal Disease, Hepatic System Disease, Organismal Injury and Abnormalities	hepatic adenocarcinoma	Hepatic adenocarcinoma	8.26e-08					EGFR,HSP90B1,TUBA1C,PSMB5,THBS1,TUBB4B,TUBB2A,PSMB1,TUBB4A,TUBA1A,NRAS,TUBA4A,PSMB2,IDH1,HSP90AB1,HSP90AA1,ARID1A,IDH2,BAP1	19
Cancer, Hematological Disease, Immunological Disease, Organismal Injury and Abnormalities	WaldenstrÃ¶m macroglobulinemia	WaldenstrÃ¶m macroglobulinemia	8.26e-08					COMT,MYD88,SMARCA2,TIMM23B,FASN,STIM1,PSMB5,TUBA1C,MAX,STIP1,TUBB2A,POR,PSMB1,TUBA1A,FN1,PSIP1,PSMB2,NONO,CDC27,SSB,ADAM9,EGFR,MTOR,RANBP3,PTPN1,TUBB4B,TUBB4A,LAMP1,HAT1,RPTOR,PRKCA,GSN,NR3C1,RALA,TUBA4A,CALD1,PSMB9,PSMB8,DIABLO	39
Cancer, Hematological Disease, Immunological Disease, Organismal Injury and Abnormalities	mature B-cell lymphoma	Mature B-cell lymphoma	8.36e-08					IQGAP1,PRMT5,ASMTL,CHD3,TIMM23B,GET4,PWWP3A,SMARCA4,TUBA1C,PSMB5,ING2,SMARCB1,POR,TUBA1A,CAD,NCOA6,GSR,PSIP1,PSMB2,FKBP9,CDC27,ADAM9,UQCRC1,ADSL,EGFR,HSP90B1,RANBP3,CCT3,TUBB4B,PTPN1,HAT1,CHD4,RPTOR,GSN,NR3C1,BIRC6,VPS13A,TUBA4A,CIC,YWHAZ,CALD1,GPRIN1,ARID1A,PSMB9,IKBIP,PSMB8,RFTN1,GNAI1,MYD88,COMT,FOXP1,SMARCA2,FASN,STIM1,PC,MAX,STIP1,PSMB1,TUBB2A,GNAI2,FN1,HUWE1,HSP90AA1,NONO,SSB,PPP6R3,MTOR,AT…	81
Cancer, Gastrointestinal Disease, Organismal Injury and Abnormalities	BRCA1 mutation positive gastric tumor	BRCA1 mutation positive gastric tumor	8.62e-08					TUBB2A,TUBB4A,TUBA1A,GART,HSP90B1,TUBA4A,ATIC,TUBA1C,HSP90AB1,HSP90AA1,TUBB4B	11
Cancer, Hematological Disease, Immunological Disease, Organismal Injury and Abnormalities	CD20 positive Waldenstrom macroglobulinemia	CD20 positive Waldenstrom macroglobulinemia	8.62e-08					PSMB1,TUBB2A,POR,TUBB4A,TUBA1A,NR3C1,TUBA4A,PSMB2,PSMB5,TUBA1C,TUBB4B	11
Cancer, Organismal Injury and Abnormalities, Respiratory Disease	EGFR mutation negative ALK rearrangement negative PD-L1 expression positive non-small cell lung cancer	EGFR mutation negative ALK rearrangement negative PD-L1 expression positive non-small cell lung cancer	8.62e-08					TUBB2A,TUBB4A,TUBA1A,GART,HSP90B1,TUBA4A,ATIC,TUBA1C,HSP90AB1,HSP90AA1,TUBB4B	11
Cancer, Organismal Injury and Abnormalities, Reproductive System Disease	endometrial undifferentiated carcinoma	Endometrial undifferentiated carcinoma	8.62e-08					TUBB2A,TUBB4A,TUBA1A,HSP90B1,TUBA4A,SMARCA4,TUBA1C,HSP90AB1,HSP90AA1,ARID1A,TUBB4B	11
Cancer, Organismal Injury and Abnormalities, Respiratory Disease	non-small cell lung cancer	Stage 3A unresectable non-small cell lung cancer	8.62e-08					TUBB2A,TUBB4A,TUBA1A,GART,HSP90B1,TUBA4A,ATIC,TUBA1C,HSP90AB1,HSP90AA1,TUBB4B	11
Cancer, Hematological Disease, Immunological Disease, Organismal Injury and Abnormalities	childhood Hodgkins lymphoma	Stage I childhood Hodgkins lymphoma	8.62e-08					TUBB2A,POR,TUBB4A,TUBA1A,NR3C1,HSP90B1,TUBA4A,TUBA1C,HSP90AB1,HSP90AA1,TUBB4B	11
Cancer, Hematological Disease, Immunological Disease, Organismal Injury and Abnormalities	childhood Hodgkins lymphoma	Stage II childhood Hodgkins lymphoma	8.62e-08					TUBB2A,POR,TUBB4A,TUBA1A,NR3C1,HSP90B1,TUBA4A,TUBA1C,HSP90AB1,HSP90AA1,TUBB4B	11
Cancer, Organismal Injury and Abnormalities, Respiratory Disease	squamous cell lung cancer	Stage II squamous cell lung cancer	8.62e-08					TUBB2A,TUBB4A,TUBA1A,GART,HSP90B1,TUBA4A,ATIC,TUBA1C,HSP90AB1,HSP90AA1,TUBB4B	11
Cancer, Hematological Disease, Immunological Disease, Organismal Injury and Abnormalities	childhood Hodgkins lymphoma	Stage III childhood Hodgkins lymphoma	8.62e-08					TUBB2A,POR,TUBB4A,TUBA1A,NR3C1,HSP90B1,TUBA4A,TUBA1C,HSP90AB1,HSP90AA1,TUBB4B	11
Cancer, Organismal Injury and Abnormalities, Respiratory Disease	CD274 positive non-squamous non-small cell lung cancer	Stage IV CD274 positive non-squamous non-small cell lung cancer	8.62e-08					TUBB2A,TUBB4A,TUBA1A,GART,HSP90B1,TUBA4A,ATIC,TUBA1C,HSP90AB1,HSP90AA1,TUBB4B	11
Cancer, Hematological Disease, Immunological Disease, Organismal Injury and Abnormalities	childhood Hodgkins lymphoma	Stage IV childhood Hodgkins lymphoma	8.62e-08					TUBB2A,POR,TUBB4A,TUBA1A,NR3C1,HSP90B1,TUBA4A,TUBA1C,HSP90AB1,HSP90AA1,TUBB4B	11
Cancer, Neurological Disease, Organismal Injury and Abnormalities	supratentorial primitive neuroectodermal tumor	Supratentorial primitive neuroectodermal tumor	8.62e-08					TUBB2A,TUBB4A,TUBA1A,HSP90B1,TUBA4A,TUBA1C,HSP90AB1,IDH1,HSP90AA1,TUBB4B,SMARCB1	11
Cancer, Organismal Injury and Abnormalities, Respiratory Disease	non-squamous non-small cell lung cancer	TNM stage N2 non-squamous non-small cell lung cancer	8.62e-08					TUBB2A,TUBB4A,TUBA1A,GART,HSP90B1,TUBA4A,ATIC,TUBA1C,HSP90AB1,HSP90AA1,TUBB4B	11
Cancer, Organismal Injury and Abnormalities, Respiratory Disease	squamous cell lung cancer	TNM stage N2 squamous cell lung cancer	8.62e-08					TUBB2A,TUBB4A,TUBA1A,GART,HSP90B1,TUBA4A,ATIC,TUBA1C,HSP90AB1,HSP90AA1,TUBB4B	11
Neurological Disease, Organismal Injury and Abnormalities, Skeletal and Muscular Disorders	axonal neuropathy with neurogenic muscular atrophy	Axonal neuropathy with neurogenic muscular atrophy	9.7e-08					DYNC1H1,HINT1,ATP1A1,NAGLU,DHTKD1,HSPB1,GARS,AARS,RAB7A,MARS,KIF1B,DNM2,VCP	13
Cancer, Hematological Disease, Immunological Disease, Organismal Injury and Abnormalities	mantle cell lymphoma	Stage III-IV mantle cell lymphoma	1e-07					HSP90B1,TUBA1C,PSMB5,TUBB4B,POR,TUBB2A,PSMB1,TUBB4A,TUBA1A,NR3C1,TUBA4A,PSMB2,HSP90AB1,HSP90AA1	14
Cancer, Hematological Disease, Immunological Disease, Organismal Injury and Abnormalities	B-cell lymphoma	B-cell lymphoma	1.22e-07	Decreased	-2	bias	-1.478	PRMT5,ASMTL,TIMM23B,HPRT1,SMARCA4,SMARCB1,CSE1L,TUBA1A,MYOF,MARS,NCOA6,PSMB2,PSIP1,CDC27,HSP90B1,CCT3,PPP1R12B,NRAS,HAT1,GSN,BIRC6,EIF2A,SMARCD3,TUBA4A,YWHAZ,GPRIN1,PSMB9,IKBIP,GNAI1,KDM4B,FOXP1,SMARCA2,RNF213,FASN,STIM1,SYNE2,EPHA2,MAX,MRPL38,DOCK1,RPS20,ARMC9,TUBB2A,ST5,FN1,HUWE1,XRCC4,POLR3B,MBD1,RPS2,QARS,NDUFS1,OSBP,IDH3A,LAMP1,BRD4,PRKCA,SLC16A7,IRF2BP2,RALA,TFCP2,WASHC4,IDH1,HSP90AB1,DPH5,…	131
Cancer, Organismal Injury and Abnormalities, Respiratory Disease	non-squamous non-small cell lung cancer	Stage IIIA non-squamous non-small cell lung cancer	1.24e-07					TUBB2A,TUBB4A,TUBA1A,EGFR,GART,HSP90B1,TUBA4A,ATIC,TUBA1C,HSP90AB1,HSP90AA1,TUBB4B	12
Infectious Diseases	productive infection	Productive infection of cervical cancer cell lines	1.27e-07	Increased	4.017	bias		RAB1B,SPCS3,DPM1,AASS,TECR,PDIA6,GM2A,NDUFB7,HGS,PARVA,CCT2,STIP1,SLC4A7,ARGLU1,PSMD4,SSR1,SSR3,PGRMC2,ACADSB,HUWE1,NDUFA6,NRBP1,ZNF512B,DDOST,ATP5F1B,UQCRC1,TBC1D10A,NDUFS7,MED26,ZMPSTE24,ATP6V0A1,THAP11,MGAT1,ADGRE5,MRPL44,NDUFS6,TRMT6,SUCLG2,GPD2	39
Cancer, Developmental Disorder, Endocrine System Disorders, Organismal Injury and Abnormalities, Reproductive System Disease	ovarian sex cord-stromal tumor	Early stage ovarian sex cord-stromal tumor	1.34e-07					TUBB2A,POR,TUBB4A,TUBA1A,HSP90B1,TUBA4A,TUBA1C,HSP90AB1,HSP90AA1,TUBB4B	10
Cancer, Organismal Injury and Abnormalities	extrarenal rhabdoid tumor	Extrarenal rhabdoid tumor	1.34e-07					TUBB2A,TUBB4A,TUBA1A,HSP90B1,TUBA4A,TUBA1C,HSP90AB1,HSP90AA1,TUBB4B,SMARCB1	10
Cancer, Endocrine System Disorders, Organismal Injury and Abnormalities	anaplastic thyroid carcinoma	Metastatic anaplastic thyroid carcinoma	1.34e-07					TUBB2A,POR,TUBB4A,TUBA1A,HSP90B1,TUBA4A,TUBA1C,HSP90AB1,HSP90AA1,TUBB4B	10
Cancer, Organismal Injury and Abnormalities, Reproductive System Disease	metastatic cervical adenosquamous carcinoma	Metastatic cervical adenosquamous carcinoma	1.34e-07					TUBB2A,TUBB4A,TUBA1A,EGFR,HSP90B1,TUBA4A,TUBA1C,HSP90AB1,HSP90AA1,TUBB4B	10
Cancer, Organismal Injury and Abnormalities	occult primary cancer of head and neck	Metastatic occult primary cancer of head and neck	1.34e-07					TUBB2A,TUBB4A,TUBA1A,EGFR,HSP90B1,TUBA4A,TUBA1C,HSP90AB1,HSP90AA1,TUBB4B	10
Cancer, Organismal Injury and Abnormalities, Respiratory Disease	squamous cell cancer of the ethmoid sinus	Metastatic squamous cell cancer of the ethmoid sinus	1.34e-07					TUBB2A,TUBB4A,TUBA1A,EGFR,HSP90B1,TUBA4A,TUBA1C,HSP90AB1,HSP90AA1,TUBB4B	10
Cancer, Organismal Injury and Abnormalities, Respiratory Disease	squamous cell cancer of the glottis	Metastatic squamous cell cancer of the glottis	1.34e-07					TUBB2A,TUBB4A,TUBA1A,EGFR,HSP90B1,TUBA4A,TUBA1C,HSP90AB1,HSP90AA1,TUBB4B	10
Cancer, Connective Tissue Disorders, Gastrointestinal Disease, Organismal Injury and Abnormalities, Respiratory Disease, Skeletal and Muscular Disorders	squamous cell cancer of the maxillary sinus	Metastatic squamous cell cancer of the maxillary sinus	1.34e-07					TUBB2A,TUBB4A,TUBA1A,EGFR,HSP90B1,TUBA4A,TUBA1C,HSP90AB1,HSP90AA1,TUBB4B	10
Cancer, Organismal Injury and Abnormalities, Respiratory Disease	squamous cell cancer of the supraglottis	Metastatic squamous cell cancer of the supraglottis	1.34e-07					TUBB2A,TUBB4A,TUBA1A,EGFR,HSP90B1,TUBA4A,TUBA1C,HSP90AB1,HSP90AA1,TUBB4B	10
Cancer, Dermatological Diseases and Conditions, Gastrointestinal Disease, Organismal Injury and Abnormalities	squamous cell carcinoma of the lip	Metastatic squamous cell carcinoma of the lip	1.34e-07					TUBB2A,TUBB4A,TUBA1A,EGFR,HSP90B1,TUBA4A,TUBA1C,HSP90AB1,HSP90AA1,TUBB4B	10
Cancer, Organismal Injury and Abnormalities, Reproductive System Disease	cervical squamous cell carcinoma	Recurrent cervical squamous cell carcinoma	1.34e-07					TUBB2A,TUBB4A,TUBA1A,EGFR,HSP90B1,TUBA4A,TUBA1C,HSP90AB1,HSP90AA1,TUBB4B	10
Cancer, Organismal Injury and Abnormalities	occult primary cancer of head and neck	Recurrent occult primary cancer of head and neck	1.34e-07					TUBB2A,TUBB4A,TUBA1A,EGFR,HSP90B1,TUBA4A,TUBA1C,HSP90AB1,HSP90AA1,TUBB4B	10
Cancer, Organismal Injury and Abnormalities, Respiratory Disease	squamous cell cancer of the ethmoid sinus	Recurrent squamous cell cancer of the ethmoid sinus	1.34e-07					TUBB2A,TUBB4A,TUBA1A,EGFR,HSP90B1,TUBA4A,TUBA1C,HSP90AB1,HSP90AA1,TUBB4B	10
Cancer, Organismal Injury and Abnormalities, Respiratory Disease	squamous cell cancer of the glottis	Recurrent squamous cell cancer of the glottis	1.34e-07					TUBB2A,TUBB4A,TUBA1A,EGFR,HSP90B1,TUBA4A,TUBA1C,HSP90AB1,HSP90AA1,TUBB4B	10
Cancer, Dermatological Diseases and Conditions, Gastrointestinal Disease, Organismal Injury and Abnormalities	squamous cell cancer of the lip	Recurrent squamous cell cancer of the lip	1.34e-07					TUBB2A,TUBB4A,TUBA1A,EGFR,HSP90B1,TUBA4A,TUBA1C,HSP90AB1,HSP90AA1,TUBB4B	10
Cancer, Connective Tissue Disorders, Gastrointestinal Disease, Organismal Injury and Abnormalities, Respiratory Disease, Skeletal and Muscular Disorders	squamous cell cancer of the maxillary sinus	Recurrent squamous cell cancer of the maxillary sinus	1.34e-07					TUBB2A,TUBB4A,TUBA1A,EGFR,HSP90B1,TUBA4A,TUBA1C,HSP90AB1,HSP90AA1,TUBB4B	10
Cancer, Organismal Injury and Abnormalities, Respiratory Disease	squamous cell cancer of the supraglottis	Recurrent squamous cell cancer of the supraglottis	1.34e-07					TUBB2A,TUBB4A,TUBA1A,EGFR,HSP90B1,TUBA4A,TUBA1C,HSP90AB1,HSP90AA1,TUBB4B	10
Cancer, Organismal Injury and Abnormalities, Respiratory Disease	laryngeal squamous cell carcinoma	Resectable laryngeal squamous cell carcinoma	1.34e-07					TUBB2A,TUBB4A,TUBA1A,EGFR,HSP90B1,TUBA4A,TUBA1C,HSP90AB1,HSP90AA1,TUBB4B	10
Cancer, Organismal Injury and Abnormalities	occult primary cancer of head and neck	Unresectable occult primary cancer of head and neck	1.34e-07					TUBB2A,TUBB4A,TUBA1A,EGFR,HSP90B1,TUBA4A,TUBA1C,HSP90AB1,HSP90AA1,TUBB4B	10
Cancer, Organismal Injury and Abnormalities, Respiratory Disease	squamous cell cancer of the ethmoid sinus	Unresectable squamous cell cancer of the ethmoid sinus	1.34e-07					TUBB2A,TUBB4A,TUBA1A,EGFR,HSP90B1,TUBA4A,TUBA1C,HSP90AB1,HSP90AA1,TUBB4B	10
Cancer, Organismal Injury and Abnormalities, Respiratory Disease	squamous cell cancer of the glottis	Unresectable squamous cell cancer of the glottis	1.34e-07					TUBB2A,TUBB4A,TUBA1A,EGFR,HSP90B1,TUBA4A,TUBA1C,HSP90AB1,HSP90AA1,TUBB4B	10
Cancer, Dermatological Diseases and Conditions, Gastrointestinal Disease, Organismal Injury and Abnormalities	squamous cell cancer of the lip	Unresectable squamous cell cancer of the lip	1.34e-07					TUBB2A,TUBB4A,TUBA1A,EGFR,HSP90B1,TUBA4A,TUBA1C,HSP90AB1,HSP90AA1,TUBB4B	10
Cancer, Connective Tissue Disorders, Gastrointestinal Disease, Organismal Injury and Abnormalities, Respiratory Disease, Skeletal and Muscular Disorders	squamous cell cancer of the maxillary sinus	Unresectable squamous cell cancer of the maxillary sinus	1.34e-07					TUBB2A,TUBB4A,TUBA1A,EGFR,HSP90B1,TUBA4A,TUBA1C,HSP90AB1,HSP90AA1,TUBB4B	10
Cancer, Organismal Injury and Abnormalities, Respiratory Disease	squamous cell cancer of the supraglottis	Unresectable squamous cell cancer of the supraglottis	1.34e-07					TUBB2A,TUBB4A,TUBA1A,EGFR,HSP90B1,TUBA4A,TUBA1C,HSP90AB1,HSP90AA1,TUBB4B	10
Cancer, Hematological Disease, Immunological Disease, Organismal Injury and Abnormalities	CD20 positive refractory non Hodgkin lymphoma	CD20 positive refractory non Hodgkin lymphoma	1.4e-07					HSP90B1,PSMB5,TUBA1C,TUBB4B,TUBB2A,PSMB1,TUBB4A,TUBA1A,NR3C1,GSR,TUBA4A,PSMB2,HSP90AB1,HSP90AA1	14
Cancer, Hematological Disease, Immunological Disease, Organismal Injury and Abnormalities	CD20 positive non-Hodgkin lymphoma	Refractory CD20 positive non-Hodgkin lymphoma	1.4e-07					HSP90B1,PSMB5,TUBA1C,TUBB4B,TUBB2A,PSMB1,TUBB4A,TUBA1A,NR3C1,GSR,TUBA4A,PSMB2,HSP90AB1,HSP90AA1	14
Cancer, Gastrointestinal Disease, Hepatic System Disease, Organismal Injury and Abnormalities	liver cholangiocarcinoma	Liver cholangiocarcinoma	1.41e-07					EGFR,HSP90B1,TUBA1C,PSMB5,TUBB4B,TUBB2A,PSMB1,TUBB4A,TUBA1A,NRAS,TUBA4A,PSMB2,IDH1,HSP90AB1,HSP90AA1,ARID1A,IDH2,BAP1	18
Hematological Disease, Immunological Disease	CD20 positive lymphoproliferative disorder	CD20 positive lymphoproliferative disorder	1.41e-07					PPAT,HPRT1,TUBA1C,PSMB5,TUBB4B,POR,PSMB1,TUBB2A,TUBB4A,TUBA1A,NR3C1,TUBA4A,PSMB2	13
Cancer, Gastrointestinal Disease, Hepatic System Disease, Organismal Injury and Abnormalities	hepatitis C virus-related hepatocellular carcinoma	Hepatitis C virus-related hepatocellular carcinoma	1.41e-07					FAH,UQCRC1,HSPA9,TUBB,CAT,SULT1A1,HSP90B1,ANXA5,RRBP1,LAP3,EEF2	11
Cancer, Organismal Injury and Abnormalities, Respiratory Disease	locally advanced non-small cell lung cancer	Stage 3 unresectable locally advanced non-small cell lung cancer	1.41e-07					TUBB2A,TUBB4A,TUBA1A,GART,HSP90B1,TUBA4A,ATIC,TUBA1C,HSP90AB1,HSP90AA1,TUBB4B	11
Cancer, Organismal Injury and Abnormalities, Respiratory Disease	ALK fusion negative CD274 negative non-small cell lung cancer	Stage IV ALK fusion negative CD274 negative non-small cell lung cancer	1.41e-07					TUBB2A,TUBB4A,TUBA1A,GART,HSP90B1,TUBA4A,ATIC,TUBA1C,HSP90AB1,HSP90AA1,TUBB4B	11
Cancer, Cell Death and Survival, Organismal Injury and Abnormalities, Tumor Morphology	cell death	Cell death of cancer cells	1.57e-07	Decreased	-3.503		-2.653	RPL7A,ATG5,RPS24,COPG1,SMARCA4,RPS5,ZNF622,PSMB5,CSE1L,NUP88,RPS19,CAT,RPS11,RPS29,EGFR,RPS18,RPL11,PSMA6,RPL35,PABPC1,RPS7,ATG7,RTN4,RPS16,NRAS,NR3C1,AIFM1,VCP,YES1,SLC39A7,IDH2,ATF2,CCN1,NAPA,MCM2,FASN,PSMA3,EIF3B,PSMB1,RPS15A,RPL31,RPS3A,PSMB3,ENO1,SUPT16H,PSMA5,MTOR,COPB2,ATM,RPS3,PHLDA1,HSPA9,NAMPT,RPS17,COPA,CTSB,ACLY,HSP90AB1,NUP214,B4GALT5,RPL10,ARCN1,DIABLO	63
Neurological Disease	neurological disorder	Progressive neurological disorder	1.6e-07					SQSTM1,DBNL,DHODH,ATP1A1,ATP5PB,ZNHIT3,HPRT1,SLC25A19,EEF2,CSE1L,LSS,TUBA1A,COPS5,SCARB2,LRP1,WFS1,ATP5F1A,GPS2,MDH1,GOSR2,TRIM22,KCNMA1,TBCD,HSP90B1,RTN1,GBA,RTN4,PRKAR1A,UQCRC2,TAP2,GSN,PTGES3,EIF2A,OPA1,TUBA4A,AIFM1,YWHAZ,NNMT,CCN1,GM2A,FASN,EIF2B3,THY1,RAB6A,EPHA2,C1R,TUBB2A,MAGED2,AARS2,RPS3A,GSTP1,RTN3,NFIL3,NDUFV2,UCHL1,RACK1,VPS35,CAPN1,S100A9,NAXE,QARS,LAMP1,SLC25A6,HSPA9,SOAT1,GART,CHMP…	141
Cell Death and Survival	apoptosis	Apoptosis of tumor cell lines	1.6e-07	Decreased	-2.278		-1.48	SQSTM1,PRMT5,DHODH,DCAF1,USP11,RPS24,PKM,CHKA,ILK,GMDS,SIN3B,CSE1L,RPS19,TUBA1A,CAVIN3,COPS5,LRP1,PSIP1,GPS2,PCK2,JUP,RTN1,SMARCE1,ATG7,RTN4,PRKAR1A,CALR,MTA2,NRAS,HAT1,DNM2,GSN,BIRC6,EIF2A,OPA1,SFPQ,AIFM1,ACACA,YWHAZ,EIF2B5,CTH,SAE1,DPH1,ATF2,EIF3M,CCN1,CREB1,NAPA,FASN,PARVA,THY1,STIM1,EPHA2,MAX,FKBP5,FN1,OTUB1,HUWE1,ARHGDIA,GSTP1,ENO1,OGFOD1,CCAR2,NFIL3,S100A11,OSBPL8,UCHL1,RACK1,NASP,CAPN1,S10…	177
Neurological Disease	neurological signs	Neurological signs	1.63e-07		-0.243		0.062	SQSTM1,ISOC1,UQCR10,PPT1,HPRT1,PKM,NDUFA5,SDHB,NDUFA8,TUBA1A,ATP2C1,NDUFA7,SCARB2,GOLGA2,RAB11B,ATP5F1C,KCNMA1,GBA,CYC1,SEPHS1,EIF3K,AIFM1,YWHAZ,PSMB9,UQCRB,NNMT,CREB1,FOXP1,GNAO1,NAPA,RAB6A,FKBP4,COX7A2,TPI1,ATP5PO,ARMCX3,SEC11A,LAMP2,PFKM,AHCY,OSBPL8,UCHL1,RAB5A,NDUFB6,NDUFS2,PLD2,NDUFB5,B4GALT5,SLIRP,LDHB,COX7C,PSAT1,HINT1,CHD3,BASP1,SSR3,SZT2,DCPS,NDRG3,NDUFS5,DEAF1,NGRN,MTDH,DHCR7,UQCRC1,TSN…	105
Developmental Disorder, Neurological Disease	mental retardation	Mental retardation	1.67e-07					NSDHL,CASK,CHD3,TECR,TRIP12,SMARCA4,HPRT1,PDHX,SLC30A9,SMARCB1,LIG4,CYFIP1,DEAF1,EMC1,DYNC1H1,ERLIN2,ALDH18A1,SMARCE1,NAGLU,SMARCC2,OTUD6B,PEX11B,GMPPA,CHD4,THAP11,NANS,OPA1,KDSR,CIC,FBXO11,BRF1,ARID1A,PDHB,DLAT,DLD,COMT,MBOAT7,RAB18,FOXP1,GPC1,SMARCA2,ABCD1,FASN,HIST1H1E,RBMX,AP1S2,TBC1D24,TUBB2A,HUWE1,NONO,SMS,NSUN2,GDI1,FKRP,ELP2,ADK,LMAN2L,TLK2,MTOR,HSD17B10,SURF1,TUBB,PDHA1,ACSL4,TMCO1,GATAD…	72
Cancer, Organismal Injury and Abnormalities	CTNNB1 negative solid tumor	CTNNB1 negative solid tumor	1.81e-07					TUBB4A,TUBB2A,TUBA1A,HSP90B1,TUBA4A,TUBA1C,HSP90AB1,HSP90AA1,TUBB4B	9
Cancer, Neurological Disease, Organismal Injury and Abnormalities	MYC amplification negative MYCN amplification negative medulloblastoma	MYC amplification negative MYCN amplification negative medulloblastoma	1.81e-07					TUBB4A,TUBB2A,TUBA1A,HSP90B1,TUBA4A,TUBA1C,HSP90AB1,HSP90AA1,TUBB4B	9
Cancer, Organismal Injury and Abnormalities, Respiratory Disease	stage IB lung adenocarcinoma	Stage IB lung adenocarcinoma	1.81e-07					TUBB2A,TUBB4A,TUBA1A,HSP90B1,TUBA4A,TUBA1C,HSP90AB1,HSP90AA1,TUBB4B	9
Cancer, Organismal Injury and Abnormalities, Respiratory Disease	lung squamous cell carcinoma	Stage III unresectable lung squamous cell carcinoma	1.81e-07					TUBB4A,TUBB2A,TUBA1A,HSP90B1,TUBA4A,TUBA1C,HSP90AB1,HSP90AA1,TUBB4B	9
Cancer, Organismal Injury and Abnormalities, Respiratory Disease	advanced lung squamous cell carcinoma	Stage IIIB advanced lung squamous cell carcinoma	1.81e-07					TUBB4A,TUBB2A,TUBA1A,HSP90B1,TUBA4A,TUBA1C,HSP90AB1,HSP90AA1,TUBB4B	9
Cancer, Gastrointestinal Disease, Organismal Injury and Abnormalities, Respiratory Disease	nasopharyngeal carcinoma	TNM stage T1-4N2-3M0 nasopharyngeal carcinoma	1.81e-07					TUBB4A,TUBB2A,TUBA1A,HSP90B1,TUBA4A,TUBA1C,HSP90AB1,HSP90AA1,TUBB4B	9
Cancer, Gastrointestinal Disease, Organismal Injury and Abnormalities, Respiratory Disease	non-keratinizing nasopharyngeal carcinoma	TNM stage T3-4 non-keratinizing nasopharyngeal carcinoma	1.81e-07					TUBB4A,TUBB2A,TUBA1A,HSP90B1,TUBA4A,TUBA1C,HSP90AB1,HSP90AA1,TUBB4B	9
Cancer, Gastrointestinal Disease, Organismal Injury and Abnormalities	squamous cell carcinoma of middle third of esophagus	TNM stage T4aN0M0 squamous cell carcinoma of middle third of esophagus	1.81e-07					TUBB4A,TUBB2A,TUBA1A,HSP90B1,TUBA4A,TUBA1C,HSP90AB1,HSP90AA1,TUBB4B	9
Cancer, Organismal Injury and Abnormalities, Respiratory Disease	non-small cell lung adenosquamous carcinoma	Unresectable non-small cell lung adenosquamous carcinoma	1.81e-07					TUBB4A,TUBB2A,TUBA1A,HSP90B1,TUBA4A,TUBA1C,HSP90AB1,HSP90AA1,TUBB4B	9
Cancer, Organismal Injury and Abnormalities, Respiratory Disease	ALK translocation negative EGFR mutation negative squamous cell non-small cell lung cancer	ALK translocation negative EGFR mutation negative squamous cell non-small cell lung carcinoma	1.87e-07					TUBB2A,TUBB4A,TUBA1A,EGFR,GART,HSP90B1,ATIC,TUBA4A,TUBA1C,HSP90AB1,HSP90AA1,TUBB4B	12
Cancer, Organismal Injury and Abnormalities, Respiratory Disease	advanced EGFR mutation positive adenocarcinoma of the lung	Advanced EGFR mutation positive adenocarcinoma of the lung	1.87e-07					TUBB2A,TUBB4A,TUBA1A,EGFR,GART,HSP90B1,ATIC,TUBA4A,TUBA1C,HSP90AB1,HSP90AA1,TUBB4B	12
Cancer, Cardiovascular Disease, Developmental Disorder, Hematological Disease, Hereditary Disorder, Organismal Injury and Abnormalities	Diamond-Blackfan anemia	Diamond-Blackfan anemia	1.87e-07					RPS19,RPS29,RPS26,RPS10,RPL11,NR3C1,RPS27,RPS17,RPS15A,RPL35,RPS24,RPS7	12
Cancer, Organismal Injury and Abnormalities	EGFR T790M mutation positive cancer	EGFR T790M mutation positive cancer	1.87e-07					TUBB2A,TUBB4A,TUBA1A,EGFR,GART,HSP90B1,ATIC,TUBA4A,TUBA1C,HSP90AB1,HSP90AA1,TUBB4B	12
Cancer, Organismal Injury and Abnormalities	EGFR T790M mutation positive solid tumor	EGFR T790M mutation positive solid tumor	1.87e-07					TUBB2A,TUBB4A,TUBA1A,EGFR,GART,HSP90B1,ATIC,TUBA4A,TUBA1C,HSP90AB1,HSP90AA1,TUBB4B	12
Cancer, Organismal Injury and Abnormalities, Respiratory Disease	EGFR exon 19 deletion positive lung adenocarcinoma	EGFR exon 19 deletion positive lung adenocarcinoma	1.87e-07					TUBB2A,TUBB4A,TUBA1A,EGFR,GART,HSP90B1,ATIC,TUBA4A,TUBA1C,HSP90AB1,HSP90AA1,TUBB4B	12
Cancer, Organismal Injury and Abnormalities	rhabdoid cancer	Rhabdoid tumor	1.87e-07					TUBB2A,POR,TUBB4A,TUBA1A,HSP90B1,TUBA4A,SMARCA4,TUBA1C,HSP90AB1,HSP90AA1,TUBB4B,SMARCB1	12
Cancer, Organismal Injury and Abnormalities, Respiratory Disease	lung squamous cell carcinoma	Stage IB-IIIA lung squamous cell carcinoma	1.87e-07					TUBB2A,TUBB4A,TUBA1A,EGFR,GART,HSP90B1,TUBA4A,ATIC,TUBA1C,HSP90AB1,HSP90AA1,TUBB4B	12
Cancer, Neurological Disease, Organismal Injury and Abnormalities	supratentorial neoplasm	Supratentorial neoplasm	1.94e-07					EGFR,HSP90B1,TUBA1C,TUBB4B,SMARCB1,TUBB2A,TUBB4A,TUBA1A,GSR,TUBA4A,HSP90AB1,IDH1,HSP90AA1,BAP1	14
Cancer, Organismal Injury and Abnormalities	BRCA1 mutation positive epithelial cancer	BRCA1 mutation positive carcinoma	2.03e-07					HSP90B1,TUBA1C,TUBB4B,POR,TUBB2A,TUBB4A,TUBA1A,GART,NR3C1,ATIC,TUBA4A,HSP90AB1,HSP90AA1	13
Cancer, Dermatological Diseases and Conditions, Hematological Disease, Immunological Disease, Organismal Injury and Abnormalities	leg type primary cutaneous diffuse large B-cell lymphoma	Leg type primary cutaneous diffuse large B-cell lymphoma	2.03e-07					MYD88,FOXP1,HSP90B1,TUBA1C,TUBB4B,POR,TUBB2A,TUBB4A,TUBA1A,NR3C1,TUBA4A,HSP90AB1,HSP90AA1	13
Cancer, Organismal Injury and Abnormalities, Reproductive System Disease	HER2-positive carcinoma of breast	Invasive HER2-positive carcinoma of breast	2.25e-07					TUBB2A,POR,TUBB4A,TUBA1A,EGFR,HSP90B1,TUBA4A,TUBA1C,HSP90AB1,HSP90AA1,TUBB4B	11
Cancer, Neurological Disease, Organismal Injury and Abnormalities	oligoastrocytoma	Oligoastrocytoma	2.25e-07					TUBB2A,TUBB4A,TUBA1A,EGFR,GSR,TUBA4A,CIC,TUBA1C,IDH1,TUBB4B,IDH2	11
Cancer, Organismal Injury and Abnormalities, Respiratory Disease	non-small cell lung carcinoma	Resectable non-small cell lung carcinoma	2.25e-07					TUBB2A,TUBB4A,TUBA1A,GART,HSP90B1,TUBA4A,ATIC,TUBA1C,HSP90AB1,HSP90AA1,TUBB4B	11
Cancer, Hematological Disease, Immunological Disease, Organismal Injury and Abnormalities	stage II multiple myeloma	Stage II multiple myeloma	2.25e-07					PSMB1,TUBB2A,TUBB4A,TUBA1A,NR3C1,GSR,TUBA4A,PSMB2,TUBA1C,PSMB5,TUBB4B	11
Cancer, Hematological Disease, Immunological Disease, Organismal Injury and Abnormalities	stage III multiple myeloma	Stage III multiple myeloma	2.25e-07					PSMB1,TUBB2A,TUBB4A,TUBA1A,NR3C1,GSR,TUBA4A,PSMB2,TUBA1C,PSMB5,TUBB4B	11
Cancer, Organismal Injury and Abnormalities, Respiratory Disease	ALK fusion negative CD274 positive non-small cell lung cancer	Stage IV ALK fusion negative CD274 positive non-small cell lung cancer	2.25e-07					TUBB2A,TUBB4A,TUBA1A,GART,HSP90B1,TUBA4A,ATIC,TUBA1C,HSP90AB1,HSP90AA1,TUBB4B	11
Cancer, Organismal Injury and Abnormalities, Respiratory Disease	EGFR mutation negative CD274 positive non-small cell lung cancer	Stage IV EGFR mutation negative CD274 positive non-small cell lung cancer	2.25e-07					TUBB2A,TUBB4A,TUBA1A,GART,HSP90B1,TUBA4A,ATIC,TUBA1C,HSP90AB1,HSP90AA1,TUBB4B	11
Cancer, Gastrointestinal Disease, Organismal Injury and Abnormalities	tongue cancer	Tongue cancer	2.25e-07					TUBB2A,TUBB4A,TUBA1A,EGFR,HSP90B1,TUBA4A,PKM,TUBA1C,HSP90AB1,HSP90AA1,TUBB4B	11
Cancer, Organismal Injury and Abnormalities, Reproductive System Disease	breast cancer	Nonmetastatic breast cancer	2.28e-07					EGFR,MTOR,HSP90B1,TUBA1C,TUBB4B,TUBB2A,POR,TUBB4A,SLC25A5,TUBA1A,SLC25A6,TUBA4A,HSP90AB1,GGPS1,HSP90AA1	15
Cancer, Organismal Injury and Abnormalities	local neoplasm recurrence	Local neoplasm recurrence	2.32e-07					TUBB2A,TUBB4A,TUBA1A,EGFR,HSP90B1,TUBA4A,TUBA1C,HSP90AB1,HSP90AA1,TUBB4B	10
Cancer, Gastrointestinal Disease, Organismal Injury and Abnormalities, Respiratory Disease	hypopharyngeal squamous cell carcinoma	Locally advanced hypopharyngeal squamous cell carcinoma	2.32e-07					TUBB2A,TUBB4A,TUBA1A,EGFR,HSP90B1,TUBA4A,TUBA1C,HSP90AB1,HSP90AA1,TUBB4B	10
Cancer, Organismal Injury and Abnormalities, Respiratory Disease	laryngeal squamous cell carcinoma	Locally advanced laryngeal squamous cell carcinoma	2.32e-07					TUBB2A,TUBB4A,TUBA1A,EGFR,HSP90B1,TUBA4A,TUBA1C,HSP90AB1,HSP90AA1,TUBB4B	10
Cancer, Organismal Injury and Abnormalities, Reproductive System Disease	metastatic cervical adenocarcinoma	Metastatic cervical adenocarcinoma	2.32e-07					TUBB2A,TUBB4A,TUBA1A,EGFR,HSP90B1,TUBA4A,TUBA1C,HSP90AB1,HSP90AA1,TUBB4B	10
Cancer, Gastrointestinal Disease, Organismal Injury and Abnormalities, Respiratory Disease	nasopharyngeal carcinoma	Metastatic nasopharyngeal carcinoma	2.32e-07					TUBB2A,TUBB4A,TUBA1A,EGFR,HSP90B1,TUBA4A,TUBA1C,HSP90AB1,HSP90AA1,TUBB4B	10
Cancer, Gastrointestinal Disease, Organismal Injury and Abnormalities, Respiratory Disease	non-keratinizing nasopharyngeal carcinoma	Non-keratinizing nasopharyngeal carcinoma	2.32e-07					TUBB2A,TUBB4A,TUBA1A,EGFR,HSP90B1,TUBA4A,TUBA1C,HSP90AB1,HSP90AA1,TUBB4B	10
Cancer, Organismal Injury and Abnormalities	head and neck squamous cell carcinoma	Stage 4a advanced head and neck squamous cell carcinoma	2.32e-07					TUBB2A,TUBB4A,TUBA1A,EGFR,HSP90B1,TUBA4A,TUBA1C,HSP90AB1,HSP90AA1,TUBB4B	10
Cancer, Organismal Injury and Abnormalities, Reproductive System Disease	uterine corpus cancer	Stage III uterine corpus cancer	2.32e-07					TUBB2A,POR,TUBB4A,TUBA1A,HSP90B1,TUBA4A,TUBA1C,HSP90AB1,HSP90AA1,TUBB4B	10
Cancer, Gastrointestinal Disease, Organismal Injury and Abnormalities	anal canal cancer	Stage IV anal canal cancer	2.32e-07					TUBB2A,TUBB4A,TUBA1A,EGFR,HSP90B1,TUBA4A,TUBA1C,HSP90AB1,HSP90AA1,TUBB4B	10
Cancer, Gastrointestinal Disease, Organismal Injury and Abnormalities, Respiratory Disease	squamous cell cancer of the oropharynx	Unresectable squamous cell cancer of the oropharynx	2.32e-07					TUBB2A,TUBB4A,TUBA1A,EGFR,HSP90B1,TUBA4A,TUBA1C,HSP90AB1,HSP90AA1,TUBB4B	10
Nucleic Acid Metabolism, Small Molecule Biochemistry	biosynthesis	Biosynthesis of purine ribonucleotide	2.51e-07	Increased	2.913	bias	1.707	ATP5MD,ATP5PB,NDUFAF1,ALDOA,PKM,SEPHS2,AK2,ATP5PO,PPA1,ATP5F1A,ATP5F1C,ATP5F1B,MT-ATP6,ADSL,ATP5ME,ADSS,PDHA1,SLC25A5,ATP5MG,MCU,OPA1,PRPS1,ATP5PD,NDUFS6,VCP,NNMT	26
Lipid Metabolism, Small Molecule Biochemistry	synthesis	Synthesis of lipid	2.63e-07	Increased	3.013	bias	0.424	NSDHL,NFYC,ATP1A1,PPT1,DGAT1,PKM,CHKA,GLA,ALDH3A2,LSS,ABCD3,CD9,CTDNEP1,SLC9A3R2,ALG1,GBA,CADM1,VAC14,SELENOI,PTGES3,OPA1,AKR1C1/AKR1C2,TNFRSF12A,ACACA,ATF2,HACD3,DPM1,CCN1,DLAT,CREB1,GPC1,FAF2,NPC2,FASN,STIM1,AGK,COX7A2,ACBD3,FN1,QKI,ALG9,NFIL3,TBXAS1,PGD,RAB5A,ELOVL5,PIGU,OSBP,OSBPL1A,ACSL4,SOAT1,CYB5A,PRKCA,RALA,CDIPT,ACSL3,PLD2,XBP1,IDH1,ORMDL3,NPC1,AGPAT3,TECR,PHB,CDS2,GNAI3,POR,CAT,HMOX2,SA…	118
Cancer, Organismal Injury and Abnormalities, Respiratory Disease	EGFR mutation negative non-small cell lung carcinoma	Metastatic EGFR mutation negative non-small cell lung carcinoma	2.77e-07					TUBB2A,TUBB4A,TUBA1A,EGFR,GART,HSP90B1,ATIC,TUBA4A,TUBA1C,HSP90AB1,HSP90AA1,TUBB4B	12
Cancer, Organismal Injury and Abnormalities, Respiratory Disease	advanced non-small cell lung cancer	Recurrent advanced non-small cell lung cancer	2.77e-07					TUBB2A,TUBB4A,TUBA1A,EGFR,GART,HSP90B1,ATIC,TUBA4A,TUBA1C,HSP90AB1,HSP90AA1,TUBB4B	12
Cancer, Hematological Disease, Immunological Disease, Organismal Injury and Abnormalities	Hodgkin lymphoma	Relapsed Hodgkin lymphoma	2.77e-07					POR,TUBB2A,TUBB4A,TUBA1A,NR3C1,GSR,HSP90B1,TUBA4A,TUBA1C,HSP90AB1,HSP90AA1,TUBB4B	12
Cancer, Organismal Injury and Abnormalities, Respiratory Disease	lung adenocarcinoma	Stage I-IIIA lung adenocarcinoma	2.77e-07					TUBB2A,TUBB4A,TUBA1A,EGFR,GART,HSP90B1,ATIC,TUBA4A,TUBA1C,HSP90AB1,HSP90AA1,TUBB4B	12
Cancer, Organismal Injury and Abnormalities, Respiratory Disease	locally advanced non-small cell lung cancer	Unresectable locally advanced non-small cell lung cancer	2.77e-07					TUBB2A,TUBB4A,TUBA1A,EGFR,GART,HSP90B1,ATIC,TUBA4A,TUBA1C,HSP90AB1,HSP90AA1,TUBB4B	12
Post-Translational Modification	glycosylation	Glycosylation of protein	2.91e-07					TSTA3,DPM1,NPC1,GALNT1,GALNT2,ALG5,MAGT1,ALG6,POFUT1,TMEM165,CANX,GOLGA2,PGM3,DDOST,FKRP,ALG1,RPN2,UBE2G2,LMAN1,DAD1,XXYLT1,CALR,COG3,MGAT1,RPN1,MCFD2,STT3B,SYVN1,VCP,B4GALT5,KRTCAP2	31
Cancer, Organismal Injury and Abnormalities	anogenital cancer	Anogenital cancer	3.28e-07		1.648		1.407	AKAP13,MAP3K20,TMEM43,DHODH,RPS24,MIA3,SMARCA4,ALDOA,RPS5,ILK,GMDS,SIN3B,LSS,SDHB,PANK4,USP6NL,CLPX,CALU,SCARB2,MRPS23,PPA1,PABPC1,SMARCC2,ATG7,GBA,ATP6V0C,PRKAR1A,SEPHS1,NRAS,GBF1,VAC14,HAT1,GSN,BIRC6,SMARCD3,NANS,SFPQ,HLA-C,TUBA4A,TRIM16,CTH,UQCRB,TMEM97,DLAT,CCDC61,CCN1,TTC1,NPC2,SYNE2,EIF3B,ZNHIT6,AGK,RAB5C,ACBD3,PYGB,FKBP5,CLIP1,FARP1,NSMCE1,COG2,MTG1,CUTA,BCL7C,PRMT3,AARS2,MRPL1,GSTP1,ENO1,…	722
Cancer, Gastrointestinal Disease, Organismal Injury and Abnormalities, Respiratory Disease	CDKN2A overexpression negative hypopharyngeal squamous cell carcinoma	CDKN2A overexpression negative hypopharyngeal squamous cell carcinoma	3.42e-07					TUBB4A,TUBB2A,TUBA1A,HSP90B1,TUBA4A,TUBA1C,HSP90AB1,HSP90AA1,TUBB4B	9
Cancer, Organismal Injury and Abnormalities, Respiratory Disease	CDKN2A overexpression negative laryngeal squamous cell carcinoma	CDKN2A overexpression negative laryngeal squamous cell carcinoma	3.42e-07					TUBB4A,TUBB2A,TUBA1A,HSP90B1,TUBA4A,TUBA1C,HSP90AB1,HSP90AA1,TUBB4B	9
Cancer, Organismal Injury and Abnormalities, Reproductive System Disease	invasive cervical cancer	Early stage invasive cervical cancer	3.42e-07					TUBB4A,TUBB2A,TUBA1A,HSP90B1,TUBA4A,TUBA1C,HSP90AB1,HSP90AA1,TUBB4B	9
Cancer, Organismal Injury and Abnormalities, Reproductive System Disease	endometrial clear cell carcinoma	FIGO stage III endometrial clear cell carcinoma	3.42e-07					TUBB4A,TUBB2A,TUBA1A,HSP90B1,TUBA4A,TUBA1C,HSP90AB1,HSP90AA1,TUBB4B	9
Cancer, Organismal Injury and Abnormalities, Reproductive System Disease	endometrial undifferentiated carcinoma	FIGO stage III endometrial undifferentiated carcinoma	3.42e-07					TUBB4A,TUBB2A,TUBA1A,HSP90B1,TUBA4A,TUBA1C,HSP90AB1,HSP90AA1,TUBB4B	9
Cancer, Organismal Injury and Abnormalities, Reproductive System Disease	uterine papillary serous carcinoma	FIGO stage III uterine papillary serous carcinoma	3.42e-07					TUBB4A,TUBB2A,TUBA1A,HSP90B1,TUBA4A,TUBA1C,HSP90AB1,HSP90AA1,TUBB4B	9
Cancer, Organismal Injury and Abnormalities, Reproductive System Disease	endometrial carcinosarcoma	Metastatic endometrial carcinosarcoma	3.42e-07					TUBB4A,TUBB2A,TUBA1A,HSP90B1,TUBA4A,TUBA1C,HSP90AB1,HSP90AA1,TUBB4B	9
Cancer, Organismal Injury and Abnormalities, Reproductive System Disease	node negative cervical cancer	Node negative cervical cancer	3.42e-07					TUBB2A,TUBB4A,TUBA1A,HSP90B1,TUBA4A,TUBA1C,HSP90AB1,HSP90AA1,TUBB4B	9
Cancer, Organismal Injury and Abnormalities, Reproductive System Disease	non-small cell cervical cancer	Non-small cell cervical cancer	3.42e-07					TUBB4A,TUBB2A,TUBA1A,HSP90B1,TUBA4A,TUBA1C,HSP90AB1,HSP90AA1,TUBB4B	9
Cancer, Organismal Injury and Abnormalities, Reproductive System Disease	endometrial carcinosarcoma	Recurrent endometrial carcinosarcoma	3.42e-07					TUBB4A,TUBB2A,TUBA1A,HSP90B1,TUBA4A,TUBA1C,HSP90AB1,HSP90AA1,TUBB4B	9
Cancer, Endocrine System Disorders, Organismal Injury and Abnormalities, Reproductive System Disease	testicular nonseminomatous germ cell tumor	Recurrent testicular nonseminomatous germ cell tumor	3.42e-07					TUBB4A,TUBB2A,TUBA1A,HSP90B1,TUBA4A,TUBA1C,HSP90AB1,HSP90AA1,TUBB4B	9
Cancer, Gastrointestinal Disease, Organismal Injury and Abnormalities, Respiratory Disease	hypopharynx carcinoma	Stage 3 resectable hypopharynx carcinoma	3.42e-07					TUBB4A,TUBB2A,TUBA1A,HSP90B1,TUBA4A,TUBA1C,HSP90AB1,HSP90AA1,TUBB4B	9
Cancer, Organismal Injury and Abnormalities, Respiratory Disease	laryngeal squamous cell carcinoma	Stage 3 resectable laryngeal squamous cell carcinoma	3.42e-07					TUBB4A,TUBB2A,TUBA1A,HSP90B1,TUBA4A,TUBA1C,HSP90AB1,HSP90AA1,TUBB4B	9
Cancer, Organismal Injury and Abnormalities, Respiratory Disease	laryngeal carcinoma	Stage 3 undifferentiated laryngeal carcinoma	3.42e-07					TUBB4A,TUBB2A,TUBA1A,HSP90B1,TUBA4A,TUBA1C,HSP90AB1,HSP90AA1,TUBB4B	9
Cancer, Organismal Injury and Abnormalities, Respiratory Disease	laryngeal squamous cell carcinoma	Stage 4a resectable laryngeal squamous cell carcinoma	3.42e-07					TUBB4A,TUBB2A,TUBA1A,HSP90B1,TUBA4A,TUBA1C,HSP90AB1,HSP90AA1,TUBB4B	9
Cancer, Organismal Injury and Abnormalities, Respiratory Disease	laryngeal carcinoma	Stage 4a undifferentiated laryngeal carcinoma	3.42e-07					TUBB4A,TUBB2A,TUBA1A,HSP90B1,TUBA4A,TUBA1C,HSP90AB1,HSP90AA1,TUBB4B	9
Cancer, Gastrointestinal Disease, Organismal Injury and Abnormalities, Respiratory Disease	hypopharyngeal squamous cell carcinoma	Stage 4a unresectable hypopharyngeal squamous cell carcinoma	3.42e-07					TUBB4A,TUBB2A,TUBA1A,HSP90B1,TUBA4A,TUBA1C,HSP90AB1,HSP90AA1,TUBB4B	9
Cancer, Organismal Injury and Abnormalities, Respiratory Disease	laryngeal carcinoma	Stage 4b undifferentiated laryngeal carcinoma	3.42e-07					TUBB4A,TUBB2A,TUBA1A,HSP90B1,TUBA4A,TUBA1C,HSP90AB1,HSP90AA1,TUBB4B	9
Cancer, Organismal Injury and Abnormalities, Reproductive System Disease	cervical adenosquamous carcinoma	Stage IB1 cervical adenosquamous carcinoma	3.42e-07					TUBB4A,TUBB2A,TUBA1A,HSP90B1,TUBA4A,TUBA1C,HSP90AB1,HSP90AA1,TUBB4B	9
Cancer, Organismal Injury and Abnormalities, Reproductive System Disease	cervical squamous cell carcinoma	Stage IB1 cervical squamous cell carcinoma	3.42e-07					TUBB4A,TUBB2A,TUBA1A,HSP90B1,TUBA4A,TUBA1C,HSP90AB1,HSP90AA1,TUBB4B	9
Cancer, Immunological Disease, Organismal Injury and Abnormalities, Reproductive System Disease	node positive cervical adenocarcinoma	Stage IB1 node positive cervical adenocarcinoma	3.42e-07					TUBB4A,TUBB2A,TUBA1A,HSP90B1,TUBA4A,TUBA1C,HSP90AB1,HSP90AA1,TUBB4B	9
Cancer, Organismal Injury and Abnormalities, Reproductive System Disease	cervical adenocarcinoma	Stage IB2 cervical adenocarcinoma	3.42e-07					TUBB4A,TUBB2A,TUBA1A,HSP90B1,TUBA4A,TUBA1C,HSP90AB1,HSP90AA1,TUBB4B	9
Cancer, Organismal Injury and Abnormalities, Reproductive System Disease	cervical adenosquamous carcinoma	Stage IB2 cervical adenosquamous carcinoma	3.42e-07					TUBB4A,TUBB2A,TUBA1A,HSP90B1,TUBA4A,TUBA1C,HSP90AB1,HSP90AA1,TUBB4B	9
Cancer, Organismal Injury and Abnormalities, Reproductive System Disease	cervical squamous cell carcinoma	Stage IB2 cervical squamous cell carcinoma	3.42e-07					TUBB4A,TUBB2A,TUBA1A,HSP90B1,TUBA4A,TUBA1C,HSP90AB1,HSP90AA1,TUBB4B	9
Cancer, Organismal Injury and Abnormalities, Reproductive System Disease	locally advanced squamous cell cervical carcinoma	Stage IB2-IVA locally advanced squamous cell cervical carcinoma	3.42e-07					TUBB4A,TUBB2A,TUBA1A,HSP90B1,TUBA4A,TUBA1C,HSP90AB1,HSP90AA1,TUBB4B	9
Cancer, Organismal Injury and Abnormalities, Reproductive System Disease	endometrial clear cell carcinoma	Stage II endometrial clear cell carcinoma	3.42e-07					TUBB4A,TUBB2A,TUBA1A,HSP90B1,TUBA4A,TUBA1C,HSP90AB1,HSP90AA1,TUBB4B	9
Cancer, Organismal Injury and Abnormalities, Reproductive System Disease	endometrial serous carcinoma	Stage II endometrial serous carcinoma	3.42e-07					TUBB4A,TUBB2A,TUBA1A,HSP90B1,TUBA4A,TUBA1C,HSP90AB1,HSP90AA1,TUBB4B	9
Cancer, Organismal Injury and Abnormalities, Reproductive System Disease	cervical adenocarcinoma	Stage IIA cervical adenocarcinoma	3.42e-07					TUBB4A,TUBB2A,TUBA1A,HSP90B1,TUBA4A,TUBA1C,HSP90AB1,HSP90AA1,TUBB4B	9
Cancer, Organismal Injury and Abnormalities, Reproductive System Disease	cervical adenosquamous carcinoma	Stage IIA cervical adenosquamous carcinoma	3.42e-07					TUBB4A,TUBB2A,TUBA1A,HSP90B1,TUBA4A,TUBA1C,HSP90AB1,HSP90AA1,TUBB4B	9
Cancer, Organismal Injury and Abnormalities, Reproductive System Disease	cervical squamous cell carcinoma	Stage IIA cervical squamous cell carcinoma	3.42e-07					TUBB4A,TUBB2A,TUBA1A,HSP90B1,TUBA4A,TUBA1C,HSP90AB1,HSP90AA1,TUBB4B	9
Cancer, Organismal Injury and Abnormalities, Reproductive System Disease	cervical adenocarcinoma	Stage IIB cervical adenocarcinoma	3.42e-07					TUBB2A,TUBB4A,TUBA1A,HSP90B1,TUBA4A,TUBA1C,HSP90AB1,HSP90AA1,TUBB4B	9
Cancer, Organismal Injury and Abnormalities, Reproductive System Disease	cervical adenosquamous carcinoma	Stage IIB cervical adenosquamous carcinoma	3.42e-07					TUBB4A,TUBB2A,TUBA1A,HSP90B1,TUBA4A,TUBA1C,HSP90AB1,HSP90AA1,TUBB4B	9
Cancer, Organismal Injury and Abnormalities, Reproductive System Disease	cervical squamous cell carcinoma	Stage IIB cervical squamous cell carcinoma	3.42e-07					TUBB4A,TUBB2A,TUBA1A,HSP90B1,TUBA4A,TUBA1C,HSP90AB1,HSP90AA1,TUBB4B	9
Cancer, Gastrointestinal Disease, Organismal Injury and Abnormalities	gastro-esophageal junction carcinoma	Stage IIB gastro-esophageal junction carcinoma	3.42e-07					TUBB4A,TUBB2A,TUBA1A,HSP90B1,TUBA4A,TUBA1C,HSP90AB1,HSP90AA1,TUBB4B	9
Cancer, Gastrointestinal Disease, Organismal Injury and Abnormalities, Respiratory Disease	CDKN2A positive oropharyngeal carcinoma	Stage III CDKN2A positive oropharyngeal carcinoma	3.42e-07					TUBB4A,TUBB2A,TUBA1A,HSP90B1,TUBA4A,TUBA1C,HSP90AB1,HSP90AA1,TUBB4B	9
Cancer, Gastrointestinal Disease, Organismal Injury and Abnormalities, Respiratory Disease	hypopharyngeal squamous cell carcinoma	Stage III locally advanced hypopharyngeal squamous cell carcinoma	3.42e-07					TUBB4A,TUBB2A,TUBA1A,HSP90B1,TUBA4A,TUBA1C,HSP90AB1,HSP90AA1,TUBB4B	9
Cancer, Organismal Injury and Abnormalities, Respiratory Disease	laryngeal squamous cell carcinoma	Stage III locally advanced laryngeal squamous cell carcinoma	3.42e-07					TUBB4A,TUBB2A,TUBA1A,HSP90B1,TUBA4A,TUBA1C,HSP90AB1,HSP90AA1,TUBB4B	9
Cancer, Gastrointestinal Disease, Organismal Injury and Abnormalities, Respiratory Disease	non-metastatic nasopharyngeal carcinoma	Stage III non-metastatic nasopharyngeal carcinoma	3.42e-07					TUBB4A,TUBB2A,TUBA1A,HSP90B1,TUBA4A,TUBA1C,HSP90AB1,HSP90AA1,TUBB4B	9
Cancer, Gastrointestinal Disease, Organismal Injury and Abnormalities, Respiratory Disease	non-keratinizing nasopharyngeal carcinoma	Stage III-IVB non-keratinizing nasopharyngeal carcinoma	3.42e-07					TUBB4A,TUBB2A,TUBA1A,HSP90B1,TUBA4A,TUBA1C,HSP90AB1,HSP90AA1,TUBB4B	9
Cancer, Organismal Injury and Abnormalities, Respiratory Disease	stage IIIA lung squamous cell carcinoma	Stage IIIA lung squamous cell carcinoma	3.42e-07					TUBB2A,TUBB4A,TUBA1A,HSP90B1,TUBA4A,TUBA1C,HSP90AB1,HSP90AA1,TUBB4B	9
Cancer, Organismal Injury and Abnormalities, Reproductive System Disease	cervical adenocarcinoma	Stage IIIB cervical adenocarcinoma	3.42e-07					TUBB4A,TUBB2A,TUBA1A,HSP90B1,TUBA4A,TUBA1C,HSP90AB1,HSP90AA1,TUBB4B	9
Cancer, Organismal Injury and Abnormalities, Reproductive System Disease	cervical squamous cell carcinoma	Stage IIIB cervical squamous cell carcinoma	3.42e-07					TUBB4A,TUBB2A,TUBA1A,HSP90B1,TUBA4A,TUBA1C,HSP90AB1,HSP90AA1,TUBB4B	9
Cancer, Organismal Injury and Abnormalities, Reproductive System Disease	cervical adenocarcinoma	Stage IVA cervical adenocarcinoma	3.42e-07					TUBB4A,TUBB2A,TUBA1A,HSP90B1,TUBA4A,TUBA1C,HSP90AB1,HSP90AA1,TUBB4B	9
Cancer, Organismal Injury and Abnormalities, Reproductive System Disease	cervical adenosquamous carcinoma	Stage IVA cervical adenosquamous carcinoma	3.42e-07					TUBB4A,TUBB2A,TUBA1A,HSP90B1,TUBA4A,TUBA1C,HSP90AB1,HSP90AA1,TUBB4B	9
Cancer, Organismal Injury and Abnormalities, Reproductive System Disease	cervical squamous cell carcinoma	Stage IVA cervical squamous cell carcinoma	3.42e-07					TUBB4A,TUBB2A,TUBA1A,HSP90B1,TUBA4A,TUBA1C,HSP90AB1,HSP90AA1,TUBB4B	9
Cancer, Organismal Injury and Abnormalities, Reproductive System Disease	endometrial clear cell carcinoma	Stage IVA endometrial clear cell carcinoma	3.42e-07					TUBB4A,TUBB2A,TUBA1A,HSP90B1,TUBA4A,TUBA1C,HSP90AB1,HSP90AA1,TUBB4B	9
Cancer, Organismal Injury and Abnormalities, Reproductive System Disease	endometrial undifferentiated carcinoma	Stage IVA endometrial undifferentiated carcinoma	3.42e-07					TUBB4A,TUBB2A,TUBA1A,HSP90B1,TUBA4A,TUBA1C,HSP90AB1,HSP90AA1,TUBB4B	9
Cancer, Gastrointestinal Disease, Organismal Injury and Abnormalities, Respiratory Disease	hypopharyngeal squamous cell carcinoma	Stage IVA locally advanced hypopharyngeal squamous cell carcinoma	3.42e-07					TUBB4A,TUBB2A,TUBA1A,HSP90B1,TUBA4A,TUBA1C,HSP90AB1,HSP90AA1,TUBB4B	9
Cancer, Organismal Injury and Abnormalities, Respiratory Disease	laryngeal squamous cell carcinoma	Stage IVA locally advanced laryngeal squamous cell carcinoma	3.42e-07					TUBB4A,TUBB2A,TUBA1A,HSP90B1,TUBA4A,TUBA1C,HSP90AB1,HSP90AA1,TUBB4B	9
Cancer, Organismal Injury and Abnormalities	loco-regionally advanced squamous cell carcinoma of the head and neck	Stage IVA loco-regionally advanced squamous cell carcinoma of the head and neck	3.42e-07					TUBB4A,TUBB2A,TUBA1A,HSP90B1,TUBA4A,TUBA1C,HSP90AB1,HSP90AA1,TUBB4B	9
Cancer, Gastrointestinal Disease, Organismal Injury and Abnormalities, Respiratory Disease	non-metastatic nasopharyngeal carcinoma	Stage IVA non-metastatic nasopharyngeal carcinoma	3.42e-07					TUBB4A,TUBB2A,TUBA1A,HSP90B1,TUBA4A,TUBA1C,HSP90AB1,HSP90AA1,TUBB4B	9
Cancer, Organismal Injury and Abnormalities, Reproductive System Disease	uterine papillary serous carcinoma	Stage IVA uterine papillary serous carcinoma	3.42e-07					TUBB4A,TUBB2A,TUBA1A,HSP90B1,TUBA4A,TUBA1C,HSP90AB1,HSP90AA1,TUBB4B	9
Cancer, Organismal Injury and Abnormalities	loco-regionally advanced squamous cell carcinoma of the head and neck	Stage IVB loco-regionally advanced squamous cell carcinoma of the head and neck	3.42e-07					TUBB4A,TUBB2A,TUBA1A,HSP90B1,TUBA4A,TUBA1C,HSP90AB1,HSP90AA1,TUBB4B	9
Cancer, Gastrointestinal Disease, Organismal Injury and Abnormalities, Respiratory Disease	undifferentiated oropharyngeal carcinoma	Undifferentiated oropharyngeal carcinoma	3.42e-07					TUBB4A,TUBB2A,TUBA1A,HSP90B1,TUBA4A,TUBA1C,HSP90AB1,HSP90AA1,TUBB4B	9
Cancer, Organismal Injury and Abnormalities, Respiratory Disease	EGFR mutation negative ALK rearrangement negative squamous non-small cell lung cancer	EGFR mutation negative ALK rearrangement negative squamous non-small cell lung cancer	3.5e-07					TUBB2A,TUBB4A,TUBA1A,GART,HSP90B1,ATIC,TUBA4A,TUBA1C,HSP90AB1,HSP90AA1,TUBB4B	11
Cancer, Hematological Disease, Immunological Disease, Organismal Injury and Abnormalities	lymphoma	High-risk lymphoma	3.5e-07					TUBB2A,POR,TUBB4A,TUBA1A,NR3C1,HSP90B1,TUBA4A,TUBA1C,HSP90AB1,HSP90AA1,TUBB4B	11
Cancer, Organismal Injury and Abnormalities, Respiratory Disease	ALK fusion negative non-small cell lung cancer	Metastatic ALK fusion negative non-small cell lung cancer	3.5e-07					TUBB2A,TUBB4A,TUBA1A,GART,HSP90B1,TUBA4A,ATIC,TUBA1C,HSP90AB1,HSP90AA1,TUBB4B	11
Cancer, Organismal Injury and Abnormalities, Respiratory Disease, Tumor Morphology	progressive ALK mutation positive non-small cell lung cancer	Stage IV progressive ALK mutation positive non-small cell lung cancer	3.5e-07					TUBB2A,TUBB4A,TUBA1A,GART,HSP90B1,TUBA4A,ATIC,TUBA1C,HSP90AB1,HSP90AA1,TUBB4B	11
Cell Death and Survival	cell death	Cell death of neuroblastoma cell lines	3.66e-07		-1.001		-0.751	SQSTM1,CCT6A,ATG5,GNAO1,PPT1,GPC1,NSMCE3,CCT2,TBC1D24,TUBA1A,CCT7,CAT,ATP5F1A,LRP1,ENO1,CASP4,CCT5,CAPN2,EGFR,CAPN1,ATM,RTN1,TCP1,ATG7,CCT3,XPR1,HSPA9,CCT4,CCT8,KIF1B,GNAS,TFCP2,CAST,AIFM1,GAPDH,SYVN1,DIABLO	37
Cellular Assembly and Organization, Cellular Function and Maintenance	formation	Formation of vesicles	3.71e-07		0.535	bias	-0.543	SQSTM1,IQGAP1,ATG5,HGS,TMED10,WASF2,CDC27,MTOR,TGOLN2,LNPK,ANXA5,BIN1,ATG7,NDUFAB1,ARF1,CHMP2B,SOAT1,GNAS,DNM2,BIRC6,EIF2A,CHMP2A,PLD2,CAST,XBP1,ARFGAP1,TIAL1,AIFM1,STAM,YES1,PDCD6IP	31
Cancer, Connective Tissue Disorders, Organismal Injury and Abnormalities	osteosarcoma	Localized osteosarcoma	3.88e-07					TUBB2A,POR,TUBB4A,TUBA1A,HSP90B1,TUBA4A,TUBA1C,HSP90AB1,HSP90AA1,TUBB4B	10
Cancer, Organismal Injury and Abnormalities, Reproductive System Disease	persistent cervical carcinoma	Persistent cervical carcinoma	3.88e-07					TUBB2A,TUBB4A,TUBA1A,EGFR,HSP90B1,TUBA4A,TUBA1C,HSP90AB1,HSP90AA1,TUBB4B	10
Cancer, Endocrine System Disorders, Organismal Injury and Abnormalities, Reproductive System Disease	relapsed testicular cancer	Relapsed testicular cancer	3.88e-07					TUBB2A,TUBB4A,TUBA1A,HSP90B1,TUBA4A,TUBA1C,HSP90AB1,HSP90AA1,TUBB4B,BLMH	10
Cancer, Dermatological Diseases and Conditions, Endocrine System Disorders, Organismal Injury and Abnormalities	Merkel-cell carcinoma	Scattered Merkel-cell carcinoma	3.88e-07					TUBB2A,POR,TUBB4A,TUBA1A,HSP90B1,TUBA4A,TUBA1C,HSP90AB1,HSP90AA1,TUBB4B	10
Cancer, Endocrine System Disorders, Organismal Injury and Abnormalities, Respiratory Disease	small cell lung cancer	Advanced small cell lung cancer	4.05e-07					POR,TUBB2A,TUBB4A,KCNMA1,TUBA1A,NR3C1,HSP90B1,TUBA4A,TUBA1C,HSP90AB1,HSP90AA1,TUBB4B	12
Cancer, Organismal Injury and Abnormalities, Respiratory Disease	EGFR L858R mutation positive nonsquamous non-small cell lung cancer	EGFR L858R mutation positive nonsquamous non-small cell lung carcinoma	4.05e-07					TUBB2A,TUBB4A,TUBA1A,EGFR,GART,HSP90B1,ATIC,TUBA4A,TUBA1C,HSP90AB1,HSP90AA1,TUBB4B	12
Cancer, Organismal Injury and Abnormalities, Respiratory Disease	EGFR exon 19 deletion negative non-squamous non-small cell lung cancer	EGFR exon 19 deletion negative non-squamous non-small cell lung carcinoma	4.05e-07					TUBB2A,TUBB4A,TUBA1A,EGFR,GART,HSP90B1,ATIC,TUBA4A,TUBA1C,HSP90AB1,HSP90AA1,TUBB4B	12
Cancer, Gastrointestinal Disease, Hepatic System Disease, Organismal Injury and Abnormalities	extrahepatic cholangiocarcinoma	Extrahepatic cholangiocarcinoma	4.05e-07					TUBB2A,TUBB4A,TUBA1A,EGFR,HSP90B1,TUBA4A,TUBA1C,HSP90AB1,IDH1,HSP90AA1,ARID1A,TUBB4B	12
Cancer, Organismal Injury and Abnormalities, Respiratory Disease	EGFR mutation positive non-squamous non-small cell lung carcinoma	Metastatic EGFR mutation positive non-squamous non-small cell lung carcinoma	4.05e-07					TUBB2A,TUBB4A,TUBA1A,EGFR,GART,HSP90B1,ATIC,TUBA4A,TUBA1C,HSP90AB1,HSP90AA1,TUBB4B	12
Cancer, Organismal Injury and Abnormalities, Reproductive System Disease	cervical cancer	Metastatic cervical neoplasm	4.05e-07					TUBB2A,TUBB4A,TUBA1A,EGFR,GART,HSP90B1,ATIC,TUBA4A,TUBA1C,HSP90AB1,HSP90AA1,TUBB4B	12
Cell Death and Survival	cell death	Cell death of fibroblast cell lines	4.36e-07		1.485		0.661	HINT1,ATG5,THBS1,ILK,SMARCB1,COPS5,SLC25A24,TXNL4B,RHOT1,RBL1,ABCE1,CTSD,SLC9A3R2,EGFR,ATG7,RTN4,PTPN1,PRKAR1A,GNB2,NRAS,GSN,NR3C1,BIRC6,EIF2A,NSMCE4A,EPHX1,OPA1,AIFM1,VCP,EIF2B5,YWHAZ,ARID1A,SUN2,P4HB,UBA1,ATF2,CCN1,YME1L1,ASAH1,DKK1,EIF3B,FKBP4,MLKL,FN1,NSMCE1,QKI,LAMP2,GSTP1,ENO1,CASP4,CAPNS1,EP400,MTOR,TRMT11,RRAS2,UCHL1,FH,ATM,MPG,STMN1,PRKCA,CTSB,XBP1,GMFB,PTRH2,TIAL1,RPL10,DIABLO	68
Cancer, Neurological Disease, Organismal Injury and Abnormalities	grade II glioma	Grade II glioma	4.61e-07					EGFR,SMARCA4,PKM,TUBA1C,TUBB4B,DOCK1,TUBB2A,TUBB4A,TUBA1A,NRAS,CAPN5,GSR,TUBA4A,CIC,HYOU1,ECT2,IDH1,IDH2,BAP1	19
Cancer, Immunological Disease, Organismal Injury and Abnormalities	thymic carcinoma	Thymic carcinoma	4.84e-07					MTOR,HSP90B1,TUBA1C,TUBB4B,POR,TUBB2A,TUBB4A,TUBA1A,GART,NR3C1,ATIC,TUBA4A,HSP90AB1,HSP90AA1	14
Cellular Assembly and Organization	development	Development of cytoplasm	4.99e-07		-0.55	bias	-2.486	CARMIL1,AKAP13,DBNL,ADD1,ATG5,PPM1F,STXBP3,SH3PXD2B,SMARCA4,THBS1,IPO9,MYO1C,RAB7A,ABCD3,LRP1,MLST8,CTSD,EMC6,ARL2,KIRREL1,EGFR,TBCD,RPS6,ARHGEF10,PFDN5,BIN1,ATG7,NUMA1,ARF1,RAB5B,GSN,STMN2,EIF2A,MYLK,GNG12,TUBA4A,OPA1,NDUFS6,VCP,CALD1,DOCK5,CREB1,RPS10,GNAO1,ABCD1,LIMCH1,RHOQ,THY1,HDGFL3,FKBP4,GNAI2,FN1,CLIP1,PLCB3,RAB1A,LAMP2,TPM1,WASF2,STX12,GDI1,MTOR,TUBB,MRPL14,CAPN1,VASP,RAB5A,AIMP1,LAMTOR1…	79
Cancer, Hematological Disease, Immunological Disease, Organismal Injury and Abnormalities	relapsed B-cell non-Hodgkin lymphoma	Relapsed B-cell non-Hodgkin lymphoma	5.16e-07					MTOR,HSP90B1,PSMB5,TUBA1C,TUBB4B,TUBB2A,POR,PSMB1,TUBB4A,TUBA1A,NR3C1,GSR,TUBA4A,PSMB2,HSP90AB1,HSP90AA1	16
Cancer, Hematological Disease, Immunological Disease, Organismal Injury and Abnormalities	B-cell acute lymphoblastic lymphoma	B-cell acute lymphoblastic lymphoma	5.2e-07					PPAT,HPRT1,TUBA1C,PSMB5,EPHA2,TUBB4B,POR,TUBB2A,PSMB1,TUBB4A,TUBA1A,NR3C1,TUBA4A,PSMB2,YES1	15
Cancer, Organismal Injury and Abnormalities, Reproductive System Disease	endometrial carcinoma	High-risk endometrial carcinoma	5.33e-07					POR,TUBB2A,TUBB4A,TUBA1A,MTOR,HSP90B1,TUBA4A,TUBA1C,HSP90AB1,HSP90AA1,TUBB4B	11
Cancer, Gastrointestinal Disease, Organismal Injury and Abnormalities, Respiratory Disease	nasopharyngeal cancer	Metastatic nasopharyngeal cancer	5.33e-07					POR,TUBB2A,TUBB4A,TUBA1A,EGFR,HSP90B1,TUBA4A,TUBA1C,HSP90AB1,HSP90AA1,TUBB4B	11
Cancer, Gastrointestinal Disease, Organismal Injury and Abnormalities, Respiratory Disease	nasopharyngeal cancer	Recurrent nasopharyngeal cancer	5.33e-07					POR,TUBB2A,TUBB4A,TUBA1A,EGFR,HSP90B1,TUBA4A,TUBA1C,HSP90AB1,HSP90AA1,TUBB4B	11
Hereditary Disorder, Organismal Injury and Abnormalities, Skeletal and Muscular Disorders	myopathy	Autosomal recessive myopathy	5.7e-07					SQSTM1,AMPD2,MAP3K20,MRPL3,HINT1,GNE,ASAH1,ERLIN1,PSMB5,SUCLG1,MRPS34,AGK,TUBA1A,FN1,PSMA2,GFPT1,AARS2,CANX,PNPLA8,SUCLA2,CCT5,FKRP,UCHL1,SURF1,LRPPRC,HSP90B1,CAPN1,ERLIN2,BIN1,ALDH18A1,CALR,HSPB1,PUS1,DNM2,TFG,GYS1,COX6A1,KARS,VCP	39
Hereditary Disorder, Neurological Disease, Organismal Injury and Abnormalities, Skeletal and Muscular Disorders	axonal Charcot Marie-Tooth disease	Axonal Charcot Marie-Tooth disease	5.82e-07					HSPB1,GARS,AARS,RAB7A,MARS,DYNC1H1,KIF1B,ATP1A1,DNM2,NAGLU,DHTKD1,VCP	12
Cancer, Hematological Disease, Immunological Disease, Organismal Injury and Abnormalities	Philadelphia-like B-cell acute lymphoblastic leukemia	Philadelphia-like B-cell acute lymphoblastic leukemia	5.82e-07					POR,TUBB2A,TUBB4A,TUBA1A,NR3C1,PPAT,TUBA4A,HPRT1,TUBA1C,EPHA2,YES1,TUBB4B	12
Cancer, Organismal Injury and Abnormalities, Respiratory Disease	recurrent non-small cell lung cancer	Stage IV recurrent non-small cell lung cancer	5.82e-07					TUBB2A,TUBB4A,TUBA1A,EGFR,GART,HSP90B1,ATIC,TUBA4A,TUBA1C,HSP90AB1,HSP90AA1,TUBB4B	12
Cancer, Organismal Injury and Abnormalities, Reproductive System Disease	uterine clear cell carcinoma	Uterine clear cell carcinoma	5.82e-07					TUBB2A,POR,TUBB4A,TUBA1A,EGFR,HSP90B1,TUBA4A,TUBA1C,HSP90AB1,HSP90AA1,ARID1A,TUBB4B	12
DNA Replication, Recombination, and Repair, Nucleic Acid Metabolism, Small Molecule Biochemistry	hydrolysis	Hydrolysis of nucleotide	5.95e-07		0.268	bias		RAB2A,GNAI1,UBA1,ITPA,GNAO1,ATP1A1,IPO5,ABCD1,SMARCA4,GNAI3,GNAI2,RAB7A,ABCD3,CCT5,RRAS2,ATP5IF1,STMN1,CALR,CCT4,GNAS,STMN2,ARFGAP1,RGS10,RASA1,CALD1	25
Cancer, Endocrine System Disorders, Organismal Injury and Abnormalities, Reproductive System Disease	clear cell ovarian cystadenocarcinoma	Clear cell ovarian cystadenocarcinoma	6.15e-07					TUBB2A,TUBB4A,TUBA1A,HSP90B1,TUBA4A,TUBA1C,HSP90AB1,HSP90AA1,TUBB4B	9
Cancer, Gastrointestinal Disease, Organismal Injury and Abnormalities, Respiratory Disease	human papillomavirus positive oropharyngeal squamous cell carcinoma	Human papillomavirus positive oropharyngeal squamous cell carcinoma	6.15e-07					TUBB2A,TUBB4A,TUBA1A,HSP90B1,TUBA4A,TUBA1C,HSP90AB1,HSP90AA1,TUBB4B	9
Cancer, Gastrointestinal Disease, Organismal Injury and Abnormalities	esophageal squamous cell carcinoma	Inoperable esophageal squamous cell carcinoma	6.15e-07					TUBB2A,TUBB4A,TUBA1A,HSP90B1,TUBA4A,TUBA1C,HSP90AB1,HSP90AA1,TUBB4B	9
Cancer, Gastrointestinal Disease, Organismal Injury and Abnormalities	localized gastric adenocarcinoma	Localized gastric adenocarcinoma	6.15e-07					TUBB2A,TUBB4A,TUBA1A,HSP90B1,TUBA4A,TUBA1C,HSP90AB1,HSP90AA1,TUBB4B	9
Cancer, Gastrointestinal Disease, Organismal Injury and Abnormalities	esophageal squamous cell carcinoma	Recurrent esophageal squamous cell carcinoma	6.15e-07					TUBB2A,TUBB4A,TUBA1A,HSP90B1,TUBA4A,TUBA1C,HSP90AB1,HSP90AA1,TUBB4B	9
Cancer, Endocrine System Disorders, Organismal Injury and Abnormalities, Reproductive System Disease	seromucinous ovarian carcinoma	Seromucinous ovarian carcinoma	6.15e-07					TUBB2A,TUBB4A,TUBA1A,HSP90B1,TUBA4A,TUBA1C,HSP90AB1,HSP90AA1,TUBB4B	9
Cancer, Organismal Injury and Abnormalities, Reproductive System Disease	advanced cervical cancer	Stage IV advanced cervical cancer	6.15e-07					TUBB2A,TUBB4A,TUBA1A,HSP90B1,TUBA4A,TUBA1C,HSP90AB1,HSP90AA1,TUBB4B	9
Cancer, Gastrointestinal Disease, Organismal Injury and Abnormalities	anal margin cancer	Stage IV anal margin cancer	6.15e-07					TUBB2A,TUBB4A,TUBA1A,HSP90B1,TUBA4A,TUBA1C,HSP90AB1,HSP90AA1,TUBB4B	9
Cancer, Gastrointestinal Disease, Organismal Injury and Abnormalities	gastroesophageal junction adenocarcinoma	TNM stage T3 gastroesophageal junction adenocarcinoma	6.15e-07					TUBB2A,TUBB4A,TUBA1A,HSP90B1,TUBA4A,TUBA1C,HSP90AB1,HSP90AA1,TUBB4B	9
Cancer, Organismal Injury and Abnormalities, Reproductive System Disease	endometrial adenosquamous carcinoma	Endometrial adenosquamous carcinoma	6.29e-07					TUBB2A,POR,TUBB4A,TUBA1A,HSP90B1,TUBA4A,TUBA1C,HSP90AB1,HSP90AA1,TUBB4B	10
Cancer, Organismal Injury and Abnormalities, Reproductive System Disease	squamous cell cervical cancer	Squamous cell cervical cancer	6.29e-07					TUBB2A,TUBB4A,TUBA1A,HSP90B1,TUBA4A,PKM,TUBA1C,HSP90AB1,HSP90AA1,TUBB4B	10
Cancer, Neurological Disease, Organismal Injury and Abnormalities	MYCN amplification negative neuroblastoma	Stage I MYCN amplification negative neuroblastoma	6.29e-07					TUBB2A,POR,TUBB4A,TUBA1A,HSP90B1,TUBA4A,TUBA1C,HSP90AB1,HSP90AA1,TUBB4B	10
Cancer, Organismal Injury and Abnormalities, Reproductive System Disease	invasive breast carcinoma	Stage II-III non-inflammatory invasive breast carcinoma	6.29e-07					TUBB2A,POR,TUBB4A,TUBA1A,HSP90B1,TUBA4A,TUBA1C,HSP90AB1,HSP90AA1,TUBB4B	10
Cancer, Organismal Injury and Abnormalities, Renal and Urological Disease	bladder cancer	Stage III bladder cancer	6.29e-07					TUBB2A,POR,TUBB4A,TUBA1A,HSP90B1,TUBA4A,TUBA1C,HSP90AB1,HSP90AA1,TUBB4B	10
Cancer, Organismal Injury and Abnormalities, Reproductive System Disease	unilateral infiltrating ductal breast carcinoma	Unilateral infiltrating ductal breast carcinoma	6.29e-07					TUBB2A,POR,TUBB4A,TUBA1A,HSP90B1,TUBA4A,TUBA1C,HSP90AB1,HSP90AA1,TUBB4B	10
Cancer, Gastrointestinal Disease, Organismal Injury and Abnormalities, Respiratory Disease	nasopharyngeal cancer	Unresectable nasopharyngeal cancer	6.29e-07					TUBB2A,TUBB4A,TUBA1A,EGFR,HSP90B1,TUBA4A,TUBA1C,HSP90AB1,HSP90AA1,TUBB4B	10
Cell Death and Survival	cell viability	Cell viability	6.3e-07	Increased	5.159	bias	0.695	SQSTM1,AKAP13,ABCB6,USP11,PKM,SMARCA4,CHKA,ILK,EEF2,SMARCB1,CSE1L,ATP2C1,LRP1,NRBP1,DPP3,PSIP1,CD9,PSMA1,WTAP,HSP90B1,CLNS1A,PSMA6,SMARCE1,SMARCC2,ATG7,PTPN23,CADM1,PPP1R12B,PRKAR1A,CALR,COPS3,NRAS,BRD7,PANX1,DNM2,PTPRG,BIRC6,EIF2A,SMARCD3,AIFM1,ACACA,YWHAZ,CTH,DPH1,ATP5MD,PPP1CC,ATF2,CCN1,CREB1,KDM4B,GPC1,SMARCA2,FASN,PSMA3,PARVA,EPHA2,DOCK1,FKBP5,FN1,LAMP2,HYOU1,PFKM,GSTP1,ENO1,XRCC4,NFIL3,PPM1…	190
Cancer, Hematological Disease, Immunological Disease, Organismal Injury and Abnormalities	lymphocytic cancer	High grade lymphocytic cancer	6.56e-07					IQGAP1,PRMT5,ASMTL,CHD3,GET4,PWWP3A,SMARCA4,HPRT1,TUBA1C,PSMB5,ING2,SMARCB1,POR,TUBA1A,CAD,NCOA6,GSR,PSMB2,FKBP9,CDC27,ADSL,UQCRC1,HSP90B1,CCT3,TUBB4B,PTPN1,CHD4,NR3C1,BIRC6,VPS13A,TUBA4A,CIC,GPRIN1,YWHAZ,YES1,ARID1A,IKBIP,RFTN1,GNAI1,MYD88,FOXP1,EPHA2,PC,TUBB2A,PSMB1,GNAI2,HUWE1,HSP90AA1,PPP6R3,MTOR,PPAT,ATM,OFD1,QARS,NDUFS1,TUBB4A,SLC16A7,PRPS1,IDH1,HSP90AB1,GPD2	61
Developmental Disorder, Hereditary Disorder, Neurological Disease, Organismal Injury and Abnormalities	recessive mental retardation	Recessive mental retardation	6.87e-07					NSDHL,MBOAT7,RAB18,TECR,ABCD1,FASN,HPRT1,RBMX,AP1S2,PDHX,SLC30A9,TBC1D24,LIG4,DEAF1,NONO,SMS,NSUN2,EMC1,FKRP,ELP2,ADK,LMAN2L,SURF1,ERLIN2,ALDH18A1,NAGLU,OTUD6B,GMPPA,TMCO1,THAP11,RAB3GAP1,NANS,OPA1,WASHC4,IARS,BCAP31	36
Organismal Injury and Abnormalities, Skeletal and Muscular Disorders	atrophy	Atrophy of muscle	7.03e-07		-0.393		-0.014	SQSTM1,USP19,UBA1,HINT1,MYD88,ATP1A1,ASAH1,DCTN2,ETFDH,SETX,GARS,AARS,RAB7A,MARS,PARL,DDX5,MT-ATP6,DYNC1H1,ARHGEF10,SURF1,JUP,NAGLU,DHTKD1,GAA,HSPB1,KIF1B,DNM2,NR3C1,COX6A1,KARS,PRPS1,AIFM1,VCP,CTH	34
Cancer, Hereditary Disorder, Organismal Injury and Abnormalities	hereditary cancer-predisposing syndrome	Hereditary cancer-predisposing syndrome	7.42e-07					NSD3,SART3,PHB,RPS24,SMARCA4,PKM,TUBA1C,SMARCB1,POR,SDHB,RPS19,TUBA1A,HABP2,CAT,SDHC,RPS29,EGFR,RPL11,RPL35,RPS7,SMARCE1,RTN4,TUBB4B,PRKAR1A,CALR,NRAS,KIF1B,NR3C1,TUBA4A,MTAP,SRP72,TFDP2,RPS10,ZRSR2,MYD88,RPS26,RPS27,MAX,ELAC2,PRDX3,TUBB2A,MAGT1,RPS15A,SEC63,TRAP1,AIP,MTOR,FH,ATM,SDHA,GANAB,TUBB4A,PRKCSH,PRKCA,RPS17,ABRAXAS1,MT-CO2,BAP1	58
Cancer, Organismal Injury and Abnormalities	primary neoplasia	Recurrent primary neoplasia	7.58e-07					HSP90B1,TUBA1C,TUBB4B,POR,TUBB2A,TUBB4A,TUBA1A,GART,NR3C1,ATIC,TUBA4A,HSP90AB1,HSP90AA1	13
Cancer, Organismal Injury and Abnormalities, Respiratory Disease	advanced non-squamous non-small cell lung cancer	Stage IV advanced non-squamous non-small cell lung cancer	7.58e-07					EGFR,MTOR,HSP90B1,TUBA1C,TUBB4B,TUBB2A,TUBB4A,TUBA1A,GART,ATIC,TUBA4A,HSP90AB1,HSP90AA1	13
Endocrine System Disorders, Organismal Injury and Abnormalities	thyroid nodule	Thyroid nodule	7.58e-07					GLOD4,HIBADH,ANXA5,PSMA3,MT-ND2,MT-ND1,HSPB1,CALR,CTSB,ARHGDIA,GSTP1,HSP90AB1,CAPN2	13
Nucleic Acid Metabolism, Small Molecule Biochemistry	synthesis	Synthesis of nucleotide	7.71e-07	Increased	2.837	bias	1.521	PRPSAP1,ATP5PB,NDUFAF1,HPRT1,ALDOA,PKM,GMDS,PFAS,MPI,CAT,PPA1,ATP5F1A,UGP2,ATP5F1C,ATP5F1B,KYNU,MT-ATP6,ADSL,ADSS,GNB2,SLC25A5,NRAS,SLC35B2,OPA1,NDUFS6,RGS10,VCP,IDH2,NNMT,ATP5MD,GNAI1,TSTA3,MTHFD1,FASN,COASY,SEPHS2,DKK1,AK2,GNAI2,ATP5PO,UGDH,NUCB2,PGD,G6PD,ADK,PPAT,ATP5ME,PDHA1,DTYMK,GNAS,GART,SOAT1,NAMPT,ATP5MG,MCU,PRPS1,ATP5PD	57
Cancer, Organismal Injury and Abnormalities, Respiratory Disease	EGFR (L858R) negative lung adenocarcinoma	EGFR (L858R) negative lung adenocarcinoma	7.95e-07					TUBB2A,TUBB4A,TUBA1A,GART,HSP90B1,ATIC,TUBA4A,TUBA1C,HSP90AB1,HSP90AA1,TUBB4B	11
Cancer, Organismal Injury and Abnormalities	BRCA1 mutation positive solid tumor	Metastatic BRCA1 mutation positive solid tumor	7.95e-07					TUBB2A,TUBB4A,TUBA1A,GART,HSP90B1,TUBA4A,ATIC,TUBA1C,HSP90AB1,HSP90AA1,TUBB4B	11
Cancer, Hematological Disease, Immunological Disease, Organismal Injury and Abnormalities	classical Hodgkin lymphoma	Refractory classical Hodgkin lymphoma	7.95e-07					TUBB2A,POR,TUBB4A,TUBA1A,NR3C1,HSP90B1,TUBA4A,TUBA1C,HSP90AB1,HSP90AA1,TUBB4B	11
Cancer, Organismal Injury and Abnormalities, Respiratory Disease	squamous cell carcinoma of the paranasal sinus	Squamous cell carcinoma of the paranasal sinus	7.95e-07					TUBB2A,TUBB4A,TUBA1A,EGFR,NRAS,HSP90B1,TUBA4A,TUBA1C,HSP90AB1,HSP90AA1,TUBB4B	11
Cancer, Organismal Injury and Abnormalities, Respiratory Disease	ALK fusion negative EGFR mutation negative non-small cell lung adenocarcinoma	ALK fusion negative EGFR mutation negative non-small cell lung adenocarcinoma	8.24e-07					TUBB2A,TUBB4A,TUBA1A,EGFR,GART,HSP90B1,ATIC,TUBA4A,TUBA1C,HSP90AB1,HSP90AA1,TUBB4B	12
Cancer, Organismal Injury and Abnormalities, Respiratory Disease	EGFR sensitizing mutation positive non-small cell lung cancer	Advanced EGFR sensitizing mutation positive non-small cell lung cancer	8.24e-07					TUBB2A,TUBB4A,TUBA1A,EGFR,GART,HSP90B1,ATIC,TUBA4A,TUBA1C,HSP90AB1,HSP90AA1,TUBB4B	12
Cancer, Organismal Injury and Abnormalities, Respiratory Disease	CD274 positive non-squamous non-small cell carcinoma	CD274 positive non-squamous non-small cell carcinoma	8.24e-07					TUBB2A,TUBB4A,TUBA1A,EGFR,GART,HSP90B1,ATIC,TUBA4A,TUBA1C,HSP90AB1,HSP90AA1,TUBB4B	12
Cancer, Organismal Injury and Abnormalities, Respiratory Disease	EGFR exon 20 mutation positive non-small cell lung cancer	EGFR exon 20 mutation positive non-small cell lung carcinoma	8.24e-07					TUBB2A,TUBB4A,TUBA1A,EGFR,GART,HSP90B1,ATIC,TUBA4A,TUBA1C,HSP90AB1,HSP90AA1,TUBB4B	12
Cancer, Hematological Disease, Immunological Disease, Organismal Injury and Abnormalities	KMT2A rearrangement positive Philadelphia chromosome positive precursor B-cell acute lymphoblastic leukemia	KMT2A rearrangement positive Philadelphia chromosome positive precursor B-cell acute lymphoblastic leukemia	8.24e-07					TUBB2A,POR,TUBB4A,TUBA1A,NR3C1,PPAT,TUBA4A,HPRT1,TUBA1C,EPHA2,YES1,TUBB4B	12
Cancer, Organismal Injury and Abnormalities, Respiratory Disease, Tumor Morphology	progressive EGFR mutation positive non-small cell lung cancer	Metastatic progressive EGFR mutation positive non-small cell lung cancer	8.24e-07					TUBB2A,TUBB4A,TUBA1A,EGFR,GART,HSP90B1,ATIC,TUBA4A,TUBA1C,HSP90AB1,HSP90AA1,TUBB4B	12
Cancer, Organismal Injury and Abnormalities, Respiratory Disease	non-small cell lung carcinoma	Stage IB-IIB non-small cell lung carcinoma	8.24e-07					TUBB2A,TUBB4A,TUBA1A,EGFR,GART,HSP90B1,ATIC,TUBA4A,TUBA1C,HSP90AB1,HSP90AA1,TUBB4B	12
Cancer, Organismal Injury and Abnormalities, Respiratory Disease	metastatic lung adenocarcinoma	Stage IV metastatic lung adenocarcinoma	8.24e-07					TUBB2A,TUBB4A,TUBA1A,EGFR,GART,HSP90B1,TUBA4A,ATIC,TUBA1C,HSP90AB1,HSP90AA1,TUBB4B	12
Nucleic Acid Metabolism, Small Molecule Biochemistry	synthesis	Synthesis of ribonucleoside monophosphate	8.37e-07					ADSL,ADK,GART,PPA1,PRPS1,HPRT1,ADSS,PFAS	8
Developmental Disorder, Hereditary Disorder, Metabolic Disease, Neurological Disease, Organismal Injury and Abnormalities	pyruvate decarboxylase deficiency	Pyruvate decarboxylase deficiency	8.49e-07					PDHB,DLD,DLAT,PDHX,PDHA1	5
Cardiovascular Disease, Organismal Injury and Abnormalities	cardiotoxicity	Cardiotoxicity	8.53e-07					HSP90B1,PPAT,HPRT1,TUBA1C,TUBB4B,POR,TUBB2A,TUBB4A,TUBA1A,NR3C1,CAT,TUBA4A,HSP90AB1,HSP90AA1	14
Neurological Disease, Organismal Injury and Abnormalities, Psychological Disorders	leukodystrophy	Leukodystrophy	8.7e-07					UFM1,ABCD1,EIF2B3,AIMP1,TUBB4A,EPRS,AIMP2,RARS,AIFM1,EIF2B2,EIF2B5,EIF2B4,HIKESHI,POLR3B,ARSA	15
Neurological Disease, Organismal Injury and Abnormalities, Psychological Disorders	parkinsonism	Parkinsonism	9.65e-07					DBNL,COMT,EIF2B3,AP1S2,TUBA1C,THY1,SELENOF,MT-ND1,CSE1L,TUBA1A,TMED10,ENO2,SCARB2,HMOX2,PARL,AIMP2,RPL31,GSTP1,RPS3A,GPS2,MDH1,NDUFV2,MT-ATP6,ELOVL1,G6PD,PFDN1,UCHL1,VPS35,RTN1,GBA,RTN4,STMN1,HSPB1,LAMP1,SLC25A6,KIF1B,GNAS,VAC14,PTGES3,COPE,LDHA,MCU,TUBA1B,RPS4X,AIFM1,LDHB	46
Neurological Disease	chorea	Chorea	9.7e-07					PSAT1,ISOC1,HINT1,UQCR10,BASP1,PKM,NDUFA5,SDHB,NDUFA8,TUBA1A,SSR3,NDUFA7,SCARB2,NDRG3,NDUFS5,ATP5F1C,NGRN,MTDH,DHCR7,UQCRC1,TSN,NDUFB3,ALDH6A1,DAD1,ATP2A2,NDUFA2,KHDRBS1,CYC1,SEPHS1,VPS13A,EIF3K,AIFM1,PGRMC1,YWHAZ,PSMB9,UQCRB,PSMB8,GYPC,GBP1,CREB1,FOXP1,GNAO1,VAMP2,NAPA,RAB6A,FKBP4,TPD52L2,COX7A2,TPI1,TRAM1,ATP5PO,SYPL1,ARMCX3,INPP1,SEC11A,ENO2,LAMP2,SRM,PFKM,SUCLA2,HSP90AA1,FAM3C,AHCY,CAPNS1,OSB…	83
Cancer, Hematological Disease, Immunological Disease, Organismal Injury and Abnormalities	lymphocytic cancer	High-risk lymphocytic cancer	9.89e-07					HSP90B1,PPAT,HPRT1,EPHA2,TUBA1C,PSMB5,TUBB4B,TUBB2A,POR,PSMB1,TUBB4A,TUBA1A,NR3C1,TUBA4A,PSMB2,HSP90AB1,YES1,HSP90AA1	18
Cancer, Organismal Injury and Abnormalities, Respiratory Disease	EGFR mutation negative lung squamous cell carcinoma	Advanced EGFR mutation negative lung squamous cell carcinoma	9.91e-07					TUBB2A,TUBB4A,TUBA1A,EGFR,HSP90B1,TUBA4A,TUBA1C,HSP90AB1,HSP90AA1,TUBB4B	10
Cancer, Endocrine System Disorders, Gastrointestinal Disease, Organismal Injury and Abnormalities	locally advanced pancreatic cancer	Locally advanced pancreatic cancer	9.91e-07					TUBB2A,TUBB4A,TUBA1A,EGFR,HSP90B1,TUBA4A,TUBA1C,HSP90AB1,HSP90AA1,TUBB4B	10
Cancer, Endocrine System Disorders, Hematological Disease, Immunological Disease, Organismal Injury and Abnormalities, Reproductive System Disease	primary testicular lymphoma	Primary testicular lymphoma	9.91e-07					TUBB2A,POR,TUBB4A,TUBA1A,MYD88,FOXP1,NR3C1,TUBA4A,TUBA1C,TUBB4B	10
Cancer, Gastrointestinal Disease, Organismal Injury and Abnormalities	gastroesophageal junction adenocarcinoma	Recurrent gastroesophageal junction adenocarcinoma	9.91e-07					TUBB2A,TUBB4A,TUBA1A,EGFR,HSP90B1,TUBA4A,TUBA1C,HSP90AB1,HSP90AA1,TUBB4B	10
Cancer, Organismal Injury and Abnormalities	stage IB squamous cell carcinoma	Stage IB squamous cell carcinoma	9.91e-07					TUBB2A,TUBB4A,TUBA1A,EGFR,HSP90B1,TUBA4A,TUBA1C,HSP90AB1,HSP90AA1,TUBB4B	10
Cancer, Organismal Injury and Abnormalities, Reproductive System Disease	non-inflammatory breast carcinoma	Stage II-III unilateral non-inflammatory breast carcinoma	9.91e-07					TUBB2A,POR,TUBB4A,TUBA1A,HSP90B1,TUBA4A,TUBA1C,HSP90AB1,HSP90AA1,TUBB4B	10
Cancer, Endocrine System Disorders, Organismal Injury and Abnormalities, Respiratory Disease	small cell lung cancer	Stage IV small cell lung cancer	9.91e-07					TUBB2A,POR,TUBB4A,TUBA1A,HSP90B1,TUBA4A,TUBA1C,HSP90AB1,HSP90AA1,TUBB4B	10
Cancer, Organismal Injury and Abnormalities, Renal and Urological Disease	bladder cancer	Unresectable bladder cancer	9.91e-07					POR,TUBB2A,TUBB4A,TUBA1A,HSP90B1,TUBA4A,TUBA1C,HSP90AB1,HSP90AA1,TUBB4B	10
Neurological Disease	dyskinesia	Dyskinesia	1e-06					PSAT1,ISOC1,HINT1,UQCR10,PPT1,BASP1,PKM,NDUFA5,SDHB,NDUFA8,TUBA1A,SSR3,SZT2,NDUFA7,SCARB2,NDRG3,NDUFS5,DEAF1,ATP5F1C,NGRN,MTDH,DHCR7,KCNMA1,UQCRC1,TSN,NDUFB3,ALDH6A1,DAD1,ATP2A2,NDUFA2,KHDRBS1,CYC1,SEPHS1,VPS13A,EIF3K,AIFM1,PGRMC1,YWHAZ,PSMB9,UQCRB,PSMB8,GYPC,GBP1,CREB1,FOXP1,GNAO1,VAMP2,NAPA,ABCD1,RAB6A,TBC1D24,FKBP4,TPD52L2,COX7A2,TPI1,TRAM1,ATP5PO,SYPL1,ARMCX3,INPP1,SEC11A,ENO2,LAMP2,SRM,PFKM,…	89
Cancer, Organismal Injury and Abnormalities, Reproductive System Disease	advanced cervical squamous cancer	Advanced cervical squamous cancer	1.06e-06					TUBB2A,TUBB4A,TUBA1A,HSP90B1,TUBA4A,TUBA1C,HSP90AB1,HSP90AA1,TUBB4B	9
Cancer, Neurological Disease, Organismal Injury and Abnormalities	central nervous system embryonal neoplasm with rhabdoid features	Central nervous system embryonal neoplasm with rhabdoid features	1.06e-06					TUBB2A,TUBB4A,TUBA1A,HSP90B1,TUBA4A,TUBA1C,HSP90AB1,HSP90AA1,TUBB4B	9
Cancer, Neurological Disease, Organismal Injury and Abnormalities	central nervous system ganglioneuroblastoma	Central nervous system ganglioneuroblastoma	1.06e-06					TUBB2A,TUBB4A,TUBA1A,HSP90B1,TUBA4A,TUBA1C,HSP90AB1,HSP90AA1,TUBB4B	9
Cancer, Neurological Disease, Organismal Injury and Abnormalities	central nervous system neuroblastoma	Central nervous system neuroblastoma	1.06e-06					TUBB2A,TUBB4A,TUBA1A,HSP90B1,TUBA4A,TUBA1C,HSP90AB1,HSP90AA1,TUBB4B	9
Cancer, Organismal Injury and Abnormalities, Reproductive System Disease	childhood germ cell tumor	Childhood germ cell tumor	1.06e-06					TUBB2A,TUBB4A,TUBA1A,HSP90B1,TUBA4A,TUBA1C,HSP90AB1,HSP90AA1,TUBB4B	9
Cancer, Neurological Disease, Organismal Injury and Abnormalities	embryonal tumor with multi-layered rosettes	Embryonal tumor with multi-layered rosettes	1.06e-06					TUBB2A,TUBB4A,TUBA1A,HSP90B1,TUBA4A,TUBA1C,HSP90AB1,HSP90AA1,TUBB4B	9
Cancer, Neurological Disease, Organismal Injury and Abnormalities	ependymoblastoma	Ependymoblastoma	1.06e-06					TUBB2A,TUBB4A,TUBA1A,HSP90B1,TUBA4A,TUBA1C,HSP90AB1,HSP90AA1,TUBB4B	9
Cancer, Organismal Injury and Abnormalities, Reproductive System Disease	immature teratoma	Immature teratoma	1.06e-06					TUBB2A,TUBB4A,TUBA1A,HSP90B1,TUBA4A,TUBA1C,HSP90AB1,HSP90AA1,TUBB4B	9
Cancer, Gastrointestinal Disease, Organismal Injury and Abnormalities	esophageal squamous cell carcinoma	Locally advanced esophageal squamous cell carcinoma	1.06e-06					TUBB2A,TUBB4A,TUBA1A,HSP90B1,TUBA4A,TUBA1C,HSP90AB1,HSP90AA1,TUBB4B	9
Cancer, Gastrointestinal Disease, Hepatic System Disease, Organismal Injury and Abnormalities	locally advanced gallbladder cancer	Locally advanced gallbladder cancer	1.06e-06					TUBB2A,TUBB4A,TUBA1A,HSP90B1,TUBA4A,TUBA1C,HSP90AB1,HSP90AA1,TUBB4B	9
Cancer, Neurological Disease, Organismal Injury and Abnormalities	medulloepithelioma	Medulloepithelioma	1.06e-06					TUBB2A,TUBB4A,TUBA1A,HSP90B1,TUBA4A,TUBA1C,HSP90AB1,HSP90AA1,TUBB4B	9
Cancer, Endocrine System Disorders, Organismal Injury and Abnormalities, Reproductive System Disease	mesenchymal Sertoli-Leydig cell tumor	Mesenchymal Sertoli-Leydig cell tumor	1.06e-06					TUBB2A,TUBB4A,TUBA1A,HSP90B1,TUBA4A,TUBA1C,HSP90AB1,HSP90AA1,TUBB4B	9
Cancer, Connective Tissue Disorders, Ophthalmic Disease, Organismal Injury and Abnormalities, Skeletal and Muscular Disorders	metastatic retinoblastoma	Metastatic retinoblastoma	1.06e-06					TUBB2A,TUBB4A,TUBA1A,HSP90B1,TUBA4A,TUBA1C,HSP90AB1,HSP90AA1,TUBB4B	9
Cancer, Endocrine System Disorders, Organismal Injury and Abnormalities, Reproductive System Disease	ovarian mucinous cystadenocarcinoma	Ovarian mucinous cystadenocarcinoma	1.06e-06					TUBB2A,TUBB4A,TUBA1A,HSP90B1,TUBA4A,TUBA1C,HSP90AB1,HSP90AA1,TUBB4B	9
Cancer, Organismal Injury and Abnormalities, Reproductive System Disease	cervical cancer	Persistent cervical cancer	1.06e-06					TUBB2A,TUBB4A,TUBA1A,HSP90B1,TUBA4A,TUBA1C,HSP90AB1,HSP90AA1,TUBB4B	9
Cancer, Endocrine System Disorders, Organismal Injury and Abnormalities, Reproductive System Disease	Sertoli-Leydig cell tumor	Poorly differentiated Sertoli-Leydig cell tumor	1.06e-06					TUBB2A,TUBB4A,TUBA1A,HSP90B1,TUBA4A,TUBA1C,HSP90AB1,HSP90AA1,TUBB4B	9
Cancer, Neurological Disease, Organismal Injury and Abnormalities	posterior fossa classic medulloblastoma	Posterior fossa classic medulloblastoma	1.06e-06					TUBB2A,TUBB4A,TUBA1A,HSP90B1,TUBA4A,TUBA1C,HSP90AB1,HSP90AA1,TUBB4B	9
Cancer, Organismal Injury and Abnormalities, Reproductive System Disease	cervical adenosquamous carcinoma	Recurrent cervical adenosquamous carcinoma	1.06e-06					TUBB2A,TUBB4A,TUBA1A,HSP90B1,TUBA4A,TUBA1C,HSP90AB1,HSP90AA1,TUBB4B	9
Cancer, Developmental Disorder, Endocrine System Disorders, Organismal Injury and Abnormalities, Reproductive System Disease	ovarian sex cord-stromal tumor	Recurrent ovarian sex cord-stromal tumor	1.06e-06					TUBB2A,TUBB4A,TUBA1A,HSP90B1,TUBA4A,TUBA1C,HSP90AB1,HSP90AA1,TUBB4B	9
Cancer, Endocrine System Disorders, Organismal Injury and Abnormalities, Reproductive System Disease	testicular nonseminomatous germ cell tumor	Relapsed testicular nonseminomatous germ cell tumor	1.06e-06					TUBB2A,TUBB4A,TUBA1A,HSP90B1,TUBA4A,TUBA1C,HSP90AB1,HSP90AA1,TUBB4B	9
Cancer, Endocrine System Disorders, Organismal Injury and Abnormalities, Reproductive System Disease	testicular seminoma	Relapsed testicular seminoma	1.06e-06					TUBB2A,TUBB4A,TUBA1A,HSP90B1,TUBA4A,TUBA1C,HSP90AB1,HSP90AA1,TUBB4B	9
Cancer, Gastrointestinal Disease, Organismal Injury and Abnormalities, Respiratory Disease	squamous cell cancer of the nasopharynx	Squamous cell carcinoma of nasopharynx	1.06e-06					TUBB2A,TUBB4A,TUBA1A,HSP90B1,TUBA4A,TUBA1C,HSP90AB1,HSP90AA1,TUBB4B	9
Cancer, Developmental Disorder, Endocrine System Disorders, Organismal Injury and Abnormalities, Reproductive System Disease	steroid cell tumor of the ovary	Steroid cell tumor of the ovary	1.06e-06					TUBB2A,TUBB4A,TUBA1A,HSP90B1,TUBA4A,TUBA1C,HSP90AB1,HSP90AA1,TUBB4B	9
Carbohydrate Metabolism, Nucleic Acid Metabolism, Small Molecule Biochemistry	synthesis	Synthesis of nucleoside diphosphate sugar	1.06e-06					TSTA3,MPI,GFPT1,PPA1,UGP2,PGM3,GMDS,UGDH,NAGK	9
Cancer, Organismal Injury and Abnormalities, Reproductive System Disease	tubular breast cancer	Tubular breast carcinoma	1.06e-06					TUBB2A,TUBB4A,TUBA1A,HSP90B1,TUBA4A,TUBA1C,HSP90AB1,HSP90AA1,TUBB4B	9
Cancer, Organismal Injury and Abnormalities, Reproductive System Disease	cervical squamous cell carcinoma	Unresectable cervical squamous cell carcinoma	1.06e-06					TUBB2A,TUBB4A,TUBA1A,HSP90B1,TUBA4A,TUBA1C,HSP90AB1,HSP90AA1,TUBB4B	9
Cancer, Gastrointestinal Disease, Organismal Injury and Abnormalities	esophageal squamous cell carcinoma	Unresectable esophageal squamous cell carcinoma	1.06e-06					TUBB2A,TUBB4A,TUBA1A,HSP90B1,TUBA4A,TUBA1C,HSP90AB1,HSP90AA1,TUBB4B	9
Carbohydrate Metabolism	metabolism	Metabolism of carbohydrate	1.09e-06		1.92	bias	0.076	NFYC,PDIA6,ALDOA,PKM,CHKA,GNPDA1,GMDS,GLA,SMARCB1,ALDH3A2,GALE,MYOF,PPA1,UGP2,PGM1,ALG1,ATG7,PRKAR1A,CYB5R3,GNS,VAC14,SELENOI,PTGES3,NANS,EPHX1,RGS10,NAGK,GNAI1,PPP1CC,DPM1,GPC1,GM2A,AGK,MAN2A1,TPI1,PYGB,PLCB3,ALG9,GFPT1,PFKM,RAB10,S100A11,UGDH,PGD,RAB5A,GAA,PIGU,CYB5A,RALA,CDIPT,PLD2,XBP1,SGSH,ADPGK,IDH1,B4GALT5,PFKL,PFKP,ATG5,GNE,AGPAT3,CDS2,MPI,SACM1L,SIRT6,ALG12,USF1,NAGLU,PTPN1,GPAA1,ARF1,GY…	101
Cancer, Hematological Disease, Immunological Disease, Organismal Injury and Abnormalities	mature B-cell lymphoma	Refractory mature B-cell lymphoma	1.11e-06					MTOR,HSP90B1,PSMB5,TUBA1C,TUBB4B,TUBB2A,PSMB1,TUBB4A,TUBA1A,NR3C1,GSR,TUBA4A,PSMB2,HSP90AB1,HSP90AA1	15
Cancer, Organismal Injury and Abnormalities, Respiratory Disease	ALK fusion negative EGFR mutation negative nonsquamous non-small cell lung cancer	ALK fusion negative EGFR mutation negative nonsquamous non-small cell lung cancer	1.15e-06					TUBB2A,TUBB4A,TUBA1A,EGFR,GART,HSP90B1,ATIC,TUBA4A,TUBA1C,HSP90AB1,HSP90AA1,TUBB4B	12
Cancer, Organismal Injury and Abnormalities, Respiratory Disease	squamous cell lung cancer	Recurrent squamous cell lung cancer	1.15e-06					TUBB2A,TUBB4A,TUBA1A,EGFR,GART,HSP90B1,ATIC,TUBA4A,TUBA1C,HSP90AB1,HSP90AA1,TUBB4B	12
Cancer, Hematological Disease, Immunological Disease, Organismal Injury and Abnormalities	t(2;8) mutation negative acute lymphoblastic leukemia	T(2;8) mutation negative acute lymphoblastic leukemia	1.15e-06					POR,TUBB2A,TUBB4A,TUBA1A,NR3C1,PPAT,TUBA4A,HPRT1,TUBA1C,EPHA2,YES1,TUBB4B	12
Cancer, Organismal Injury and Abnormalities, Respiratory Disease	ALK rearrangement negative CD274 positive non-small-cell lung carcinoma	ALK rearrangement negative CD274 positive non-small-cell lung carcinoma	1.16e-06					TUBB2A,TUBB4A,TUBA1A,GART,HSP90B1,ATIC,TUBA4A,TUBA1C,HSP90AB1,HSP90AA1,TUBB4B	11
Cancer, Organismal Injury and Abnormalities, Respiratory Disease	EGFR L858R mutation negative non-squamous non-small cell lung cancer	EGFR L858R mutation negative non-squamous non-small cell lung carcinoma	1.16e-06					TUBB2A,TUBB4A,TUBA1A,GART,HSP90B1,ATIC,TUBA4A,TUBA1C,HSP90AB1,HSP90AA1,TUBB4B	11
Cancer, Organismal Injury and Abnormalities	BRAF mutation negative solid tumor	Metastatic BRAF mutation negative solid tumor	1.16e-06					TUBB2A,TUBB4A,TUBA1A,GART,HSP90B1,ATIC,TUBA4A,TUBA1C,HSP90AB1,HSP90AA1,TUBB4B	11
Cancer, Endocrine System Disorders, Organismal Injury and Abnormalities, Reproductive System Disease	ovarian serous cystadenocarcinoma	Ovarian serous cystadenocarcinoma	1.16e-06					TUBB2A,TUBB4A,TUBA1A,NRAS,HSP90B1,TUBA4A,PKM,TUBA1C,HSP90AB1,HSP90AA1,TUBB4B	11
Cancer, Organismal Injury and Abnormalities, Respiratory Disease	lung adenocarcinoma	Stage I lung adenocarcinoma	1.16e-06					TUBB2A,TUBB4A,TUBA1A,GART,HSP90B1,TUBA4A,ATIC,TUBA1C,HSP90AB1,HSP90AA1,TUBB4B	11
Cancer, Hematological Disease, Immunological Disease, Organismal Injury and Abnormalities	TP53 mutation positive lymphoma	TP53 mutation positive lymphoma	1.16e-06					TUBB2A,PSMB1,POR,TUBB4A,TUBA1A,NR3C1,TUBA4A,PSMB2,PSMB5,TUBA1C,TUBB4B	11
Cancer, Hematological Disease, Immunological Disease, Organismal Injury and Abnormalities	unclassifiable B-cell lymphoma	Unclassifiable B-cell lymphoma	1.16e-06					POR,TUBB2A,TUBB4A,TUBA1A,NR3C1,HSP90B1,TUBA4A,TUBA1C,HSP90AB1,HSP90AA1,TUBB4B	11
Cellular Compromise, Cellular Function and Maintenance	endoplasmic reticulum stress response	Endoplasmic reticulum stress response of cells	1.2e-06		0.934		0.347	SQSTM1,MTOR,HSP90B1,RTN1,CDC37,ATP2A2,RAB6A,STIM1,GAA,CALR,KDELR1,COPA,EIF2A,CTSB,SLC38A2,XBP1,ORMDL3,VCP,CTSD	19
Cancer, Neurological Disease, Organismal Injury and Abnormalities	glioma	Grade 2 glioma	1.2e-06					EGFR,SMARCA4,PKM,TUBA1C,DOCK1,TUBB4B,TUBB2A,TUBB4A,TUBA1A,NRAS,CAPN5,GSR,TUBA4A,HYOU1,CIC,IDH1,ECT2,IDH2,BAP1	19
Cell Morphology, Cellular Function and Maintenance	autophagy	Autophagy of cells	1.29e-06		0.057		-0.725	RAB2A,SQSTM1,NPC1,ATG5,TUFM,PKM,EEF2,GNAI3,SDHB,RAB7A,RAC3,CAT,SIRT6,GOLGA2,MTDH,ARSA,TRIM22,EGFR,TBC1D10A,ATG7,GBA,KAT8,ZMPSTE24,RPTOR,LARS,CHMP2A,VPS13A,VCP,STAM,RRAGA,PGAM5,USP19,EI24,MTERF3,MYD88,HGS,STIM1,VPS39,VTI1A,LARP1,FN1,UBR4,OTUB1,CISD2,RAB1A,LAMP2,PNPLA8,COPZ1,CAPNS1,RAB9A,MTOR,RACK1,ATM,CAPN1,S100A9,GAA,DAP3,BCKDHA,GNAS,CHMP2B,NAMPT,PLD2,XBP1,CAST,GOPC	65
Cancer, Organismal Injury and Abnormalities, Respiratory Disease	EGFR exon 19 deletion positive EGFR T790M mutation negative lung adenocarcinoma	EGFR exon 19 deletion positive EGFR T790M mutation negative lung adenocarcinoma	1.3e-06					EGFR,GART,HSP90B1,ATIC,HSP90AB1,HSP90AA1	6
Cancer, Organismal Injury and Abnormalities, Respiratory Disease	EGFR exon 19 deletion positive EGFR T790M mutation negative non-squamous non-small cell lung carcinoma	EGFR exon 19 deletion positive EGFR T790M mutation negative non-squamous non-small cell lung carcinoma	1.3e-06					EGFR,GART,HSP90B1,ATIC,HSP90AB1,HSP90AA1	6
Carbohydrate Metabolism, Small Molecule Biochemistry	metabolism	Metabolism of fructose-6-phosphate	1.3e-06					PFKP,GFPT1,PFKM,TALDO1,GNPDA1,PFKL	6
Cancer, Organismal Injury and Abnormalities, Respiratory Disease	lung adenocarcinoma	Stage II-IIIA lung adenocarcinoma	1.3e-06					EGFR,GART,HSP90B1,ATIC,HSP90AB1,HSP90AA1	6
Tox Functions for My Projects->Eoff->Eoff_010819_TMT_Volcano_Limma_IPAinput_unadpvalSig_zscore - 2019-12-04 07:34 AM->Observation 1
Categories	Functions	Diseases or Functions Annotation	p-Value	Predicted Activation State	Activation z-score	Notes	Bias-corrected z-score	Molecules	# Molecules
Hepatocellular carcinoma, Liver Hyperplasia/Hyperproliferation	hepatitis B virus-related hepatocellular carcinoma	Hepatitis B virus-related hepatocellular carcinoma	4.89e-08					UQCRC1,TUBB,RACK1,HSP90B1,ANXA5,RRBP1,EEF2,FAH,HSPA9,HSPA4,CYB5A,CAT,SULT1A1,VCP,ENO1	15
Liver Hyperplasia/Hyperproliferation	liver cholangiocarcinoma	Advanced liver cholangiocarcinoma	6.56e-08					EGFR,HSP90B1,TUBA1C,PSMB5,TUBB4B,TUBB2A,PSMB1,TUBB4A,TUBA1A,TUBA4A,PSMB2,HSP90AB1,HSP90AA1	13
Liver Hyperplasia/Hyperproliferation	hepatic adenocarcinoma	Hepatic adenocarcinoma	8.26e-08					EGFR,HSP90B1,TUBA1C,PSMB5,THBS1,TUBB4B,TUBB2A,PSMB1,TUBB4A,TUBA1A,NRAS,TUBA4A,PSMB2,IDH1,HSP90AB1,HSP90AA1,ARID1A,IDH2,BAP1	19
Liver Hyperplasia/Hyperproliferation	liver cholangiocarcinoma	Liver cholangiocarcinoma	1.41e-07					EGFR,HSP90B1,TUBA1C,PSMB5,TUBB4B,TUBB2A,PSMB1,TUBB4A,TUBA1A,NRAS,TUBA4A,PSMB2,IDH1,HSP90AB1,HSP90AA1,ARID1A,IDH2,BAP1	18
Hepatocellular carcinoma, Liver Hyperplasia/Hyperproliferation	hepatitis C virus-related hepatocellular carcinoma	Hepatitis C virus-related hepatocellular carcinoma	1.41e-07					FAH,UQCRC1,HSPA9,TUBB,CAT,SULT1A1,HSP90B1,ANXA5,RRBP1,LAP3,EEF2	11
Cardiac Damage	cardiotoxicity	Cardiotoxicity	8.53e-07					HSP90B1,PPAT,HPRT1,TUBA1C,TUBB4B,POR,TUBB2A,TUBB4A,TUBA1A,NR3C1,CAT,TUBA4A,HSP90AB1,HSP90AA1	14
Liver Hyperplasia/Hyperproliferation	liver cholangiocarcinoma	Metastatic liver cholangiocarcinoma	4.85e-06					TUBB2A,TUBB4A,TUBA1A,EGFR,HSP90B1,TUBA4A,TUBA1C,HSP90AB1,HSP90AA1,TUBB4B	10
Liver Hyperplasia/Hyperproliferation	hepatosplenic T-cell lymphoma	Ann Arbor stage I-IV hepatosplenic T-cell lymphoma	1.24e-05					TUBB2A,TUBB4A,POR,TUBA1A,NR3C1,TUBA4A,TUBA1C,TUBB4B	8
Liver Hyperplasia/Hyperproliferation	advanced liver tumor	Advanced liver tumor	4.08e-05					EGFR,HSP90B1,EPHA2,PSMB5,TUBA1C,TUBB4B,TUBB2A,POR,PSMB1,TUBB4A,TUBA1A,TUBA4A,PSMB2,HSP90AB1,HSP90AA1	15
Hepatocellular carcinoma, Liver Hyperplasia/Hyperproliferation	childhood type hepatocellular carcinoma	Childhood type hepatocellular carcinoma	4.15e-05					TUBB2A,POR,TUBB4A,TUBA1A,HSP90B1,TUBA4A,TUBA1C,HSP90AB1,HSP90AA1,TUBB4B	10
Liver Hyperplasia/Hyperproliferation	hepatoblastoma	Hepatoblastoma	5.47e-05					POR,TUBB2A,TUBB4A,TUBA1A,MTOR,HSP90B1,TUBA4A,TUBA1C,HSP90AB1,HSP90AA1,ARID1A,TUBB4B	12
Hepatocellular carcinoma, Liver Hyperplasia/Hyperproliferation	hepatitis B surface antigen-negative hepatitis C virus negative hepatocellular carcinoma	Hepatitis B surface antigen-negative hepatitis C virus negative hepatocellular carcinoma	6.87e-05					HSPA9,DLD,CYB5A,RACK1,HSP90B1,CTSB,VCP,ENO1,EEF2	9
Liver Hyperplasia/Hyperproliferation	liver tumor	Metastatic liver tumor	7.85e-05					POR,TUBB2A,TUBB4A,TUBA1A,EGFR,HSP90B1,TUBA4A,TUBA1C,HSP90AB1,HSP90AA1,TUBB4B	11
Cardiac Inflammation	pericarditis	Pericarditis	0.00012					TUBB2A,TUBB4A,TUBA1A,NR3C1,TUBA4A,TUBA1C,TUBB4B	7
Liver Hyperplasia/Hyperproliferation	liver tumor	Liver tumor	0.000168		-1.605		-1.329	AKAP13,ADD1,DHODH,RPS24,MIA3,SMARCA4,ARGLU1,SIN3B,PANK4,CALU,DPP3,ALG1,LRRC59,PABPC1,SMARCC2,PRKAR1A,SEPHS1,TSNAX,MTA2,NRAS,PLBD2,BIRC6,SFPQ,HLA-C,TUBA4A,DLAT,CCN1,TTC1,RAB6A,SYNE2,ZNHIT6,AGK,ACBD3,CLIP1,FARP1,COG2,CUTA,PRMT3,PSMD14,MRPL1,RPS3A,GSTP1,ENO1,POLR3B,ADK,NASP,MTPAP,DAP3,TM9SF4,NDUFS1,HSPA9,MRPS22,ATP6V0A1,GFM1,MGAT1,DPY19L1,RALA,WASHC4,NDUFB11,PFKL,IQGAP1,RPL7A,PHC2,THBS1,TRIM24,MYO1C…	533
Liver Steatosis	microvesicular hepatic steatosis	Microvesicular hepatic steatosis	0.00057					PDHB,ADK,ACSL1,ACADVL,CPT2,PC,PDHA1	7
Congenital Heart Anomaly	single ventricle defect	Single ventricle defect	0.00165					TUBB2A,TUBB4A,TUBA1A,TUBA4A,TUBA1C,TUBB4B	6
Liver Hyperplasia/Hyperproliferation	autosomal dominant polycystic liver disease	Autosomal dominant polycystic liver disease	0.00208					PRKCSH,SEC63,GANAB	3
Renal Dilation	dilation	Dilation of collecting tubule	0.00208					PRKCSH,ARHGDIA,SEC63	3
Liver Hyperplasia/Hyperproliferation	liver carcinoma	Liver carcinoma	0.00304	Decreased	-2.158		-1.761	AKAP13,ADD1,DHODH,RPS24,MIA3,SMARCA4,ARGLU1,SIN3B,PANK4,CALU,DPP3,LRRC59,SMARCC2,PRKAR1A,TSNAX,MTA2,NRAS,BIRC6,SFPQ,HLA-C,TUBA4A,DLAT,CCN1,TTC1,SYNE2,AGK,ACBD3,CLIP1,FARP1,COG2,CUTA,PRMT3,PSMD14,MRPL1,GSTP1,ENO1,POLR3B,ADK,NASP,DAP3,TM9SF4,NDUFS1,HSPA9,MRPS22,ATP6V0A1,GFM1,MGAT1,RALA,WASHC4,NDUFB11,PFKL,IQGAP1,RPL7A,PHC2,THBS1,TRIM24,MYO1C,HABP2,CAT,KANSL3,ZNF512B,DHCR7,TSN,NDUFB3,SP100,BDH1,LNPK…	434
Liver Hyperplasia/Hyperproliferation	cancer	Liver cancer	0.00319		-1.807		-1.561	AKAP13,ADD1,DHODH,RPS24,MIA3,SMARCA4,ARGLU1,SIN3B,PANK4,CALU,DPP3,LRRC59,SMARCC2,PRKAR1A,TSNAX,MTA2,NRAS,BIRC6,SFPQ,HLA-C,TUBA4A,DLAT,CCN1,TTC1,SYNE2,AGK,ACBD3,CLIP1,FARP1,COG2,CUTA,PRMT3,PSMD14,MRPL1,GSTP1,ENO1,POLR3B,ADK,NASP,DAP3,TM9SF4,NDUFS1,HSPA9,MRPS22,ATP6V0A1,GFM1,MGAT1,RALA,WASHC4,NDUFB11,PFKL,IQGAP1,RPL7A,PHC2,THBS1,TRIM24,MYO1C,HABP2,CAT,KANSL3,SIRT6,ZNF512B,DHCR7,RPS29,TSN,NDUFB3,SP1…	449
Renal Dilation	dilation	Dilation of renal tubule	0.00324		-1.067	bias	-0.128	EGFR,PRKCSH,ARHGDIA,SEC63	4
Glomerular Injury	abnormal morphology	Abnormal morphology of podocytes	0.0035					AMPD2,GNE,PPT1,ARHGDIA,CD55,NAGLU,ILK,KIRREL1	8
Kidney Failure	progressive myoclonic epilepsy type 4 with renal failure	Progressive myoclonic epilepsy type 4 with renal failure	0.00374					SCARB2,GBA	2
Cardiac Inflammation	inflammatory cardiomyopathy	Inflammatory cardiomyopathy	0.00397					NR3C1,PPAT,HPRT1	3
Liver Hyperplasia/Hyperproliferation	liver cholangiocarcinoma	Stage IV liver cholangiocarcinoma	0.00397					PSMB1,PSMB2,PSMB5	3
Cardiac Dilation, Cardiac Enlargement	primary dilated cardiomyopthy	Primary dilated cardiomyopthy	0.00556					FKRP,ACADVL,TMEM43,JUP,SDHA,SYNE2,ILK,SUCLG1,GLA,CDS2,SDHB,TPI1,LAMP2,PFKM,TPM1	15
Cardiac Infarction	susceptibility to myocardial infarction	Susceptibility to myocardial infarction	0.00637					GCLC,CCT7,PSMA6,GCLM	4
Cardiac Dilation, Cardiac Enlargement	idiopathic dilated cardiomyopathy	Idiopathic dilated cardiomyopathy	0.0102					SDHB,TPI1,SDHA,PFKM,SUCLG1,CDS2	6
Renal Damage	nephrotoxicity	Nephrotoxicity	0.0108					G6PD,MTOR,FASN,PSMA3,ACAA1,GSS,HSPB1,FN1,SLC16A7,GSR,LGALS3,GSTP1,HSP90AA1	13
Hepatocellular carcinoma, Liver Hyperplasia/Hyperproliferation	recurrent hepatocellular carcinoma	Recurrent hepatocellular carcinoma	0.011					ADK,HSP90B1,HSP90AB1,HSP90AA1	4
Renal Damage, Renal Tubule Injury	proximal tubular toxicity	Proximal tubular toxicity	0.011					HSPB1,G6PD,FN1,SLC16A7,GSR,FASN,PSMA3,LGALS3,GSTP1,ACAA1,HSP90AA1,GSS	12
Nephrosis	Finnish congenital nephrotic syndrome	Finnish congenital nephrotic syndrome	0.0206					ALG1,ARHGDIA	2
Glomerular Injury, Renal Inflammation, Renal Nephritis	IgA nephropathy	IgA nephropathy	0.0208					PSMB1,NR3C1,PPAT,HPRT1,PSMB2,PSMB5	6
Liver Hyperplasia/Hyperproliferation	liver cholangiocarcinoma	Unresectable liver cholangiocarcinoma	0.026					HSP90B1,HSP90AB1,HSP90AA1	3
Cardiac Arrythmia	atrial flutter	Atrial flutter	0.029					TUBB2A,TUBB4A,KCNMA1,TUBA1A,ATP1A1,TUBA4A,TUBA1C,TUBB4B	8
Liver Cholestasis	progressive familial intrahepatic cholestasis type 1	Progressive familial intrahepatic cholestasis type 1	0.029					AKR1C3,SLC25A6,ACSL1,TAP2,ABCB6,SULT1A1,UGP2,MGST1	8
Increased Levels of LDH	activation	Increased activation of LDH	0.0331					MTOR,SMARCD3,LDHA	3
Renal Necrosis/Cell Death	cell death	Cell death of kidney cells	0.0398		-0.202		-0.959	SARM1,ATG5,MYD88,ATP1A1,DCTN2,TMX1,ZNF622,ILK,PRDX3,MAN2A1,MLKL,PPP1R10,GPX4,CAT,GFPT1,RHOT1,PNPLA8,PSIP1,HYOU1,GSTP1,ZNF512B,CASP4,SDHC,EGFR,MTOR,ATG7,DAP3,NDUFAB1,STMN1,GNB2,HSPB1,PRKCA,NAMPT,GSN,LDHA,GMFB,GAPDH,SYVN1,VCP,PDCD6IP	40
Liver Inflammation/Hepatitis	chronic autoimmune hepatitis	Chronic autoimmune hepatitis	0.0411					NR3C1,PPAT,HPRT1	3
Hepatocellular carcinoma, Liver Hyperplasia/Hyperproliferation	combined hepatocellular carcinoma and cholangiocarcinoma	Combined hepatocellular carcinoma and cholangiocarcinoma	0.0475					IDH1,IDH2	2
Glomerular Injury, Renal Inflammation, Renal Nephritis	lupus nephritis	Stage III lupus nephritis	0.0475					MTOR,NR3C1	2
Glomerular Injury, Renal Inflammation, Renal Nephritis	lupus nephritis	Stage IV lupus nephritis	0.0475					MTOR,NR3C1	2
Glomerular Injury, Renal Inflammation, Renal Nephritis	lupus nephritis	Stage V lupus nephritis	0.0475					MTOR,NR3C1	2
Glomerular Injury	urological disorder	Urological disorder of renal glomerulus	0.0475					MYD88,GNE	2
Cardiac Inflammation	carditis	Carditis	0.0515					TUBB2A,TUBB4A,TUBA1A,NR3C1,PPAT,TUBA4A,HPRT1,TUBA1C,TUBB4B	9
Hepatocellular carcinoma, Liver Hyperplasia/Hyperproliferation	hepatocellular carcinoma	Hepatocellular carcinoma	0.0516		-1.941		-1.608	IQGAP1,ADD1,DHODH,ATP1A1,PHB,COPG1,PKM,TUBA1C,TRIM24,EEF2,POR,CSE1L,TUBA1A,SERF2,CALU,CAT,DPP3,CTSD,ARL2,CDC27,ADAM9,UQCRC1,EGFR,AP3B2,HSP90B1,LNPK,JUP,RTN4,TUBB4B,PRKAR1A,KHDRBS1,ARF1,NRAS,CDK5RAP3,BRD7,NR3C1,TUBA4A,AKR1C1/AKR1C2,VCP,ARID1A,PSMB9,IDH2,NNMT,CCN1,DLD,CREB1,GNAO1,OGDH,MCM2,RNF213,FASN,SYNE2,EPHA2,FAH,TUBB2A,FN1,TPI1,HUWE1,SULT1A1,ADH5,LAP3,NAE1,ENO1,HSP90AA1,EP400,PPM1G,ADK,KIF26B,…	93
Renal Necrosis/Cell Death	cell death	Cell death of proximal tubule cells	0.0598					EGFR,ATP1A1,CAT	3
Liver Hyperplasia/Hyperproliferation	liver adenoma	Hepatocellular adenoma	0.06					FAH,MTOR,GNAS,TRIM24,DPH1	5
Hepatocellular Peroxisome Proliferation	activation	Activation of PPARG in liver cells	0.0611					ACSL3	1
Cardiac Arrythmia	arrhythmogenic right ventricular dysplasia familial 12	Arrhythmogenic right ventricular dysplasia familial 12	0.0611					JUP	1
Renal Hydronephrosis	bilateral hydronephrosis	Bilateral hydronephrosis	0.0611					NFAT5	1
Congenital Heart Anomaly	congenital malformation	Congenital malformation of intercalated disks	0.0611					VASP	1
Renal Lysis	cytolysis	Cytolysis of mesangial cells	0.0611					THY1	1
Glomerular Injury, Renal Destruction	destruction	Destruction of glomerular capillary	0.0611					THY1	1
Cardiac Dilation, Cardiac Enlargement, Heart Failure	dilated cardiomyopathic failure	Dilated cardiomyopathic failure	0.0611					ATP2A2	1
Cardiac Dilation, Cardiac Enlargement	dilated cardiomyopathy 1y	Dilated cardiomyopathy 1y	0.0611					TPM1	1
Cardiac Dilation, Cardiac Enlargement	dilated cardiomyopathy type 1GG	Dilated cardiomyopathy type 1GG	0.0611					SDHA	1
Cardiac Arrythmia	familial arrhythmogenic right ventricular dysplasia type 5	Familial arrhythmogenic right ventricular dysplasia type 5	0.0611					TMEM43	1
Cardiac Hyperplasia/Hyperproliferation	familial atrial myxoma	Familial atrial myxoma	0.0611					PRKAR1A	1
Renal Inflammation, Renal Nephritis	familial juvenile hyperuricemic nephropathy type 4	Familial juvenile hyperuricemic nephropathy type 4	0.0611					SEC61A1	1
Hepatocellular carcinoma, Liver Hyperplasia/Hyperproliferation	fibrolamellar carcinoma	Fibrolamellar carcinoma	0.0611					MTOR	1
Congenital Heart Anomaly	Frank-Ter Haar syndrome	Frank-Ter Haar syndrome	0.0611					SH3PXD2B	1
Glomerular Injury	glomerulopathy with fibronectin deposits type 2	Glomerulopathy with fibronectin deposits type 2	0.0611					FN1	1
Cardiac Arrythmia	arrhythmia	Grade 3 arrhythmia	0.0611					NR3C1	1
Glomerular Injury	hematuria	Hematuria of renal glomerulus	0.0611					GNE	1
Glutathione Depletion In Liver, Hepatocellular Peroxisome Proliferation, Liver Enlargement	hypertrophy	Hypertrophy of hepatocytes	0.0611					EI24	1
Nephrosis	idiopathic nephrotic syndrome without uremia	Idiopathic nephrotic syndrome without uremia	0.0611					NR3C1	1
Increased Levels of Albumin	flux	Increased flux of albumin	0.0611					THBS1	1
Liver Failure	infantile liver failure syndrome type 1	Infantile liver failure syndrome type 1	0.0611					LARS	1
Renal Damage, Renal Tubule Injury	injury	Injury of proximal tubule cells	0.0611					CAT	1
Heart Failure	ischemic cardiomyopathic heart failure	Ischemic cardiomyopathic heart failure	0.0611					ATP2A2	1
Cardiac Dysfunction	left ventricular noncompaction type 9	Left ventricular noncompaction type 9	0.0611					TPM1	1
Nephrosis	nephrotic syndrome type 8	Nephrotic syndrome type 8	0.0611					ARHGDIA	1
Liver Hyperplasia/Hyperproliferation	polycystic kidney disease 3 with polycystic liver disease	Polycystic kidney disease 3 with polycystic liver disease	0.0611					GANAB	1
Liver Hyperplasia/Hyperproliferation	polycystic liver disease type 2	Polycystic liver disease type 2	0.0611					SEC63	1
Cardiac Stenosis	retinal arterial macroaneurysm with supravalvular pulmonic stenosis	Retinal arterial macroaneurysm with supravalvular pulmonic stenosis	0.0611					IGFBP7	1
Congenital Heart Anomaly	vertebral, cardiac, renal, and limb defects syndrome 2	Vertebral, cardiac, renal, and limb defects syndrome 2	0.0611					KYNU	1
Liver Inflammation/Hepatitis	chronic hepatitis C virus genotype 4	Chronic hepatitis C virus genotype 4	0.0639					POR,ADK	2
Glomerular Injury, Renal Inflammation, Renal Nephritis	autoimmune glomerulonephritis	Autoimmune glomerulonephritis	0.0675					PSMB1,MTOR,MYD88,NR3C1,PPAT,HPRT1,PSMB2,PSMB5	8
Cardiac Hypoplasia	hypoplasia	Hypoplasia of trabeculae carne	0.073		0.314	bias		CALR,ANKRD17,UBP1,JUP,WASF2	5
Hepatocellular carcinoma, Liver Hyperplasia/Hyperproliferation	hepatocellular carcinoma	Unresectable hepatocellular carcinoma	0.0796					POR,HSP90B1,HSP90AB1,HSP90AA1	4
Glutathione Depletion In Liver	quantity	Quantity of glutathione in liver	0.0817					GCLC,CTH,CERS2	3
Cardiac Necrosis/Cell Death	survival	Survival of ventricular myocytes	0.0818					CALR,LRP1	2
Glomerular Injury	abnormal morphology	Abnormal morphology of renal glomerulus	0.085					MAN2A1,AMPD2,COMT,PPT1,GNE,ARHGDIA,CD55,NAGLU,ILK,YES1,KIRREL1	11
Renal Necrosis/Cell Death	cell death	Cell death of tubular cells	0.0896		0.896		1.196	EGFR,GPX4,MYD88,ATP1A1,CAT,STMN1	6
Renal Necrosis/Cell Death	cell death	Cell death of kidney cell lines	0.101		-0.376		-1.225	SARM1,ATG5,DCTN2,TMX1,ZNF622,ILK,PRDX3,MLKL,PPP1R10,CAT,RHOT1,PSIP1,HYOU1,GSTP1,ZNF512B,CASP4,SDHC,EGFR,ATG7,DAP3,NDUFAB1,GNB2,HSPB1,PRKCA,GSN,NAMPT,LDHA,GMFB,GAPDH,SYVN1,VCP,PDCD6IP	32
Cardiac Infarction	ST-elevation myocardial infarction	ST-elevation myocardial infarction	0.101					TUBB2A,TUBB4A,TUBA1A,SOAT1,TUBA4A,TUBA1C,TUBB4B	7
Renal Proliferation	cell proliferation	Cell proliferation of kidney cell lines	0.109		1.3		0.985	EGFR,MTOR,ATG5,PFKFB3,TPP2,CHKA,NDUFAB1,CDK2AP1,SDHB,HSPA4,LARP1,COMMD5,RALA,PLD2,SFPQ,STT3B,HSP90AB1,ZNF512B,HSP90AA1	19
Glomerular Injury	effacement	Effacement of pedicels	0.118					AMPD2,GNE,ILK,KIRREL1	4
Liver Damage	acetaminophen overdose	Acetaminophen overdose	0.119					GSS	1
Cardiac Inflammation	rheumatic carditis	Acute rheumatic carditis	0.119					NR3C1	1
Congenital Heart Anomaly	atrial septal defect type 1	Atrial septal defect type 1	0.119					TPM1	1
Liver Inflammation/Hepatitis	chronic inflammation	Chronic inflammation of liver	0.119					SIRT6	1
Renal Degeneration	degeneration	Degeneration of renal tubular epithelial cells	0.119					ARHGDIA	1
Renal Damage	drug toxicity-related nephropathy	Drug toxicity-related nephropathy	0.119					GSS	1
Liver Proliferation	expansion	Expansion of oval cells	0.119					TNFRSF12A	1
Cardiac Damage, Cardiac Degeneration	injury	Injury of ventricular myocytes	0.119					PDCD4	1
Renal Hydronephrosis	hydronephrosis	Progressive hydronephrosis	0.119					NFAT5	1
Liver Fibrosis, Liver Proliferation	proliferation	Proliferation of hepatic stellate cells/myofibroblasts	0.119					CTSB	1
Renal Regeneration	regeneration	Regeneration of glomerular capillary	0.119					THY1	1
Cardiac Arrythmia, Tachycardia	spontaneous ventricular tachycardia	Spontaneous ventricular tachycardia	0.119					JUP	1
Cardiac Dysfunction, Heart Failure	ventricular dysfunction with heart failure	Ventricular dysfunction with heart failure	0.119					NR3C1	1
Renal Dilation	dilation	Dilation of kidney	0.121					PRKCSH,SEC63	2
Hepatocellular Peroxisome Proliferation	formation	Formation of peroxisomes	0.121					ABCD3,ABCD1	2
Glomerular Injury, Renal Inflammation, Renal Nephritis	idiopathic membranous nephropathy	Idiopathic membranous nephropathy	0.121					MTOR,NR3C1	2
Hepatocellular Peroxisome Proliferation	quantity	Quantity of peroxisomes	0.121					ABCD1,PEX11B	2
Hepatocellular carcinoma, Liver Hyperplasia/Hyperproliferation	size	Size of hepatocellular carcinoma	0.121					IQGAP1,ADH5	2
Renal Necrosis/Cell Death	survival	Survival of podocytes	0.121					PARVA,KIRREL1	2
Congenital Heart Anomaly	atrial or ventricular septal defect	Atrial or ventricular septal defect	0.129		0.277	bias		AIP,SMARCA4,ATP2A2,TUBA1C,DOCK1,TUBB4B,TUBB2A,TUBB4A,TUBA1A,MYLK,MRTFB,TUBA4A,TPM1	13
Liver Hyperplasia/Hyperproliferation	development	Development of liver tumor	0.134		-1.108		-0.405	IQGAP1,EGFR,MYD88,PKM,TRIM24,CERS2,PRKAR1A,FAH,NRAS,LGALS3,MTDH,PSMB9,DPH1	13
Kidney Failure	acute renal failure	Acute renal failure	0.141					CCN1,GPX4,MYD88,ATP1A1,ATP2C1,GSTP1,GSS,STMN1	8
Cardiac Dilation, Cardiac Enlargement	familial dilated cardiomyopathy	Familial dilated cardiomyopathy	0.142					TMEM43,JUP,SDHA,LAMP2,TPM1,ILK,GLA	7
Cardiac Dilation, Cardiac Enlargement	dilated cardiomyopathy	Dilated cardiomyopathy	0.151					CREB1,TMEM43,FASN,SRI,GLRX5,SYNE2,ILK,SUCLG1,GLA,CDS2,SDHB,ACSL1,FN1,TPI1,LAMP2,PFKM,TPM1,CAPNS1,FKRP,ACADVL,SDHA,JUP,ATP2A2,GAA,RTN4,IGF2R,PRKAR1A,ZMPSTE24,GNAS,PRKCA,CAST,AIFM1	32
Cardiac Necrosis/Cell Death	cell viability	Cell viability of cardiomyocytes	0.152					CALR,IQGAP1,LRP1,AIFM1	4
Liver Fibrosis	fibrosis	Fibrosis of liver	0.152		0.196		0.531	ADK,GCLC,NPC1,MYD88,RACK1,NAGLU,HSPB1,CTSB,XBP1,LRP1,SIRT6,LGALS3,DAGLB,SYVN1,GSTP1	15
Renal Degeneration	degeneration	Degeneration of kidney	0.163					FAH,HSD17B2,ARHGDIA	3
Renal Necrosis/Cell Death	apoptosis	Apoptosis of proximal tubule cells	0.164					EGFR,ATP1A1	2
Liver Necrosis/Cell Death	cell death	Cell death of hepatocytes	0.17		-0.273		-0.06	ATF2,EGFR,MTOR,MYD88,FASN,CERS2,PTPN1,FAH,SLC25A5,GSN,CAT,CTSB,XBP1,LRP1,CTH,YES1	16
Cardiac Arteriopathy	disorder of coronary artery	Disorder of coronary artery	0.17					AKAP13,OGDH,MIA3,PKM,PARVA,THBS1,TUBA1C,TUBB2A,TUBA1A,ATP2C1,LRP1,LAMP2,MTOR,VASP,GBE1,JUP,GAA,ACAA1,GSS,TUBB4B,KIAA0319L,TUBB4A,SOAT1,KDM1A,NR3C1,CD55,EIF4G3,TUBA4A,NNMT	29
Liver Hematopoiesis	hematopoiesis	Hematopoiesis of liver cells	0.172					XBP1	1
Liver Hyperplasia/Hyperproliferation	hyperplasia	Hyperplasia of hepatocytes	0.172					CERS2	1
Glomerular Injury, Renal Hypoplasia	hypoplasia	Hypoplasia of mesangial cells	0.172					ARHGDIA	1
Glomerular Injury	lack	Lack of podocytes	0.172					ARHGDIA	1
Liver Cholestasis	obstructive jaundice	Obstructive jaundice	0.172					CAT	1
Cardiac Dilation, Cardiac Enlargement	dilated cardiomyopathy	Severe dilated cardiomyopathy	0.172					AIFM1	1
Renal Necrosis/Cell Death	cell death	Cell death of renal tubule	0.174		1.195		1.656	EGFR,GPX4,MYD88,ATP1A1,CAT,THBS1,STMN1	7
Liver Damage	hepatotoxicity	Hepatotoxicity	0.176					AIP,XBP1,ALDH3A1,GSS	4
Renal Damage, Renal Tubule Injury	damage	Damage of renal tubule	0.178		1.091		0.897	FN1,MYD88,CAT,CD55,THBS1	5
Congenital Heart Anomaly	congenital heart disease	Congenital heart disease	0.184		-0.711	bias		SH3PXD2B,SMARCA4,TUBA1C,DOCK1,TUBB2A,TUBA1A,POFUT1,ENO2,LRP1,TPM1,WASF2,KYNU,MT-ATP6,AIP,VASP,ATP2A2,TUBB4B,TUBB4A,PLXND1,NCSTN,CHD4,MGAT1,DNM2,NR3C1,MYLK,MRTFB,TUBA4A	27
Cardiac Dysfunction	ventricular dysfunction	Ventricular dysfunction	0.206					EGFR,MTOR,JUP,SRI,SMARCA4,ATP2A2,GAA,PRDX3,IGF2R,GLA,PRKCA,NR3C1,CAST,CPT2,PFKM,TPM1,CAPNS1	17
Renal Damage	injury	Injury of kidney cells	0.21					CAT,DKK1	2
Glomerular Injury, Renal Inflammation, Renal Nephritis	glomerulonephritis	Primary glomerulonephritis	0.21					MTOR,NR3C1	2
Glutathione Depletion In Liver, Liver Fibrosis	production	Production of reactive oxygen species in liver	0.21					CAT,LRP1	2
Renal Inflammation, Renal Nephritis	interstitial nephritis	Interstitial nephritis	0.21					ARHGDIA,NFAT5,SEC61A1	3
Liver Steatosis	hepatic steatosis	Hepatic steatosis	0.213		-0.926		-0.163	PDHB,FASN,DGAT1,PKM,PC,POR,ARNTL,ACSL1,CAVIN3,CAT,ATP5F1A,CPT2,RBL1,GSTP1,GPS2,ADK,ACADVL,HINT2,ELOVL5,ATP2A2,PDHA1,ACSL4,DPP7,SOAT1,RPTOR,PLIN3,XBP1,LGALS3,ACACA,GPD2	30
Cardiac Enlargement	enlargement	Enlargement of left ventricle	0.216					EGFR,MTOR,SRI,SMARCA4,ATP2A2,GAA,IGF2R,GLA,PRKCA,CPT2,PFKM,TPM1,CAPNS1	13
Cardiac Arrythmia	arrhythmia	Arrhythmia	0.222		1.406		1.577	KCNMA1,TMEM43,ATP1A1,BIN1,JUP,ATP2A2,TUBA1C,ILK,TUBB4B,KHDRBS1,CALR,TUBB4A,TUBB2A,TUBA1A,GNAI2,ARNTL,SOAT1,UBR4,NR3C1,TUBA4A,SIRT6,ASPH,TPM1	23
Cardiac Dysfunction, Cardiac Enlargement	hypertrophy	Hypertrophy of left ventricle	0.223					EGFR,MTOR,CPT2,SMARCA4,PFKM,ATP2A2,GAA,TPM1,GLA	9
Liver Regeneration	regeneration	Delay in regeneration of liver	0.223					EGFR	1
Liver Hyperplasia/Hyperproliferation	liver cancer	Early stage liver cancer	0.223					SIRT6	1
Glomerular Injury, Renal Fibrosis	fibrosis	Fibrosis of renal tubule	0.223					STMN1	1
Liver Hyperplasia/Hyperproliferation	inflammatory hepatocellular adenoma	Inflammatory hepatocellular adenoma	0.223					GNAS	1
Liver Hyperplasia/Hyperproliferation	liver metastasis	Inoperable liver metastasis	0.223					POR	1
Heart Failure	heart failure	Mild to moderate stage heart failure	0.223					ATP1A1	1
Glomerular Injury, Renal Inflammation, Renal Nephritis	IgA nephropathy	Primary IgA nephropathy	0.223					NR3C1	1
Renal Proliferation	proliferation	Proliferation of proximal tubule cells	0.223					EGFR	1
Glutathione Depletion In Liver, Liver Fibrosis	quantity	Quantity of reactive oxygen species in liver	0.223					CERS2	1
Cardiac Enlargement	hypertrophy	Hypertrophy of ventricular myocytes	0.227					PRMT5,MTOR,DTNBP1	3
Congenital Heart Anomaly	ventricular septal defect	Ventricular septal defect	0.238		0.447	bias		TUBB2A,TUBB4A,TUBA1A,AIP,MRTFB,TUBA4A,SMARCA4,ATP2A2,TUBA1C,DOCK1,TUBB4B	11
Liver Inflammation/Hepatitis	infection	Infection by Hepatitis C virus	0.242		-0.218		-0.572	POR,ADK,EGFR,MTOR,SOAT1,CYB5B,RACK1,DDX5,GAA,EPHA2	10
Cardiac Enlargement	right ventricular dilatation	Right ventricular dilatation	0.243					ATP2A2,GAA,IGF2R	3
Cardiac Hypoplasia	hypoplasia	Hypoplasia of myocardium	0.256					TEAD1,NAE1	2
Cardiac Proliferation	proliferation	Proliferation of ventricular myocytes	0.256					EGFR,RAB1A	2
Cardiac Dilation, Cardiac Dysfunction, Cardiac Enlargement	left ventricular dilation	Left ventricular dilation	0.256					PRKCA,SRI,ATP2A2,GAA,CAPNS1,IGF2R	6
Hepatocellular carcinoma, Liver Hyperplasia/Hyperproliferation	development	Development of hepatocellular carcinoma	0.262		-1.4	bias	-0.816	FAH,IQGAP1,NRAS,EGFR,LGALS3,PKM,TRIM24,PSMB9,PRKAR1A	9
Cardiac Arrythmia	supraventricular arrhythmia	Supraventricular arrhythmia	0.267					KCNMA1,ATP1A1,ATP2A2,TUBA1C,TUBB4B,KHDRBS1,CALR,TUBB4A,TUBB2A,TUBA1A,SOAT1,NR3C1,TUBA4A	13
Renal Necrosis/Cell Death	apoptosis	Apoptosis of renal tubule	0.268		1.387		1.679	EGFR,MYD88,ATP1A1,THBS1,STMN1	5
Glomerular Injury, Renal Necrosis/Cell Death	cell death	Cell death of glomerular cells	0.268		-0.321		-0.487	MAN2A1,MTOR,GFPT1,PNPLA8,ILK	5
Liver Inflammation/Hepatitis	chronic infection	Chronic infection by Hepatitis C virus genotype 1	0.271					ADK	1
Liver Inflammation/Hepatitis	hepatitis C	Chronic phase hepatitis C	0.271					ADK	1
Decreased Levels of Albumin	localization	Decreased localization of albumin	0.271					LGALS3	1
Liver Damage	drug-induced hepatotoxicity	Drug-induced hepatotoxicity	0.271					GSS	1
Liver Inflammation/Hepatitis	chronic hepatitis C	Relapsed chronic hepatitis C	0.271					ADK	1
Glomerular Injury, Renal Inflammation, Renal Nephritis	systemic lupus erythematosus nephritis class III	Systemic lupus erythematosus nephritis class III	0.271					NR3C1	1
Glomerular Injury, Renal Inflammation, Renal Nephritis	systemic lupus erythematosus nephritis class V	Systemic lupus erythematosus nephritis class V	0.271					NR3C1	1
Liver Hyperplasia/Hyperproliferation	liver metastasis	Unresectable liver metastasis	0.271					EGFR	1
Cardiac Arrythmia	atrial fibrillation	Atrial fibrillation	0.274					TUBB4A,TUBB2A,KCNMA1,TUBA1A,SOAT1,ATP1A1,NR3C1,TUBA4A,ATP2A2,TUBA1C,TUBB4B,KHDRBS1	12
Cardiac Dysfunction	familial left ventricular noncompaction	Familial left ventricular noncompaction	0.279					JUP,TPM1	2
Liver Hyperplasia/Hyperproliferation	hyperplasia	Hyperplasia of liver	0.279					CERS2,IGF2R	2
Renal Proliferation	proliferation	Proliferation of tubular cells	0.279					EGFR,STMN1	2
Renal Necrosis/Cell Death	apoptosis	Apoptosis of tubular cells	0.281		1.067		1.268	EGFR,MYD88,ATP1A1,STMN1	4
Renal Necrosis/Cell Death	cell viability	Cell viability of kidney cell lines	0.302		1.134		0.586	PTGR1,HSP90B1,VPS13A,ANXA5,PFKM,HYOU1,NFAT5	7
Liver Hyperplasia/Hyperproliferation	hepatosplenic gamma-delta T-cell lymphoma	Hepatosplenic gamma-delta T-cell lymphoma	0.302					POR,NR3C1	2
Hepatocellular carcinoma, Liver Hyperplasia/Hyperproliferation	quantity	Quantity of hepatocellular carcinoma	0.302					CCN1,ARID1A	2
Liver Necrosis/Cell Death	apoptosis	Apoptosis of hepatocytes	0.302		0.045		0.28	FAH,EGFR,ATF2,MTOR,MYD88,GSN,CAT,CTSB,XBP1,YES1,CERS2,PTPN1	12
Congenital Heart Anomaly	failure of heart looping	Failure of heart looping	0.311					NCSTN,POFUT1,WASF2	3
Liver Fibrosis	carbon tetrachloride-induced liver fibrosis	Carbon tetrachloride-induced liver fibrosis	0.315					SYVN1	1
Decreased Levels of Albumin	activation	Decreased activation of albumin	0.315					UBA2	1
Decreased Levels of Albumin	uptake	Increased uptake of albumin	0.315					PLD2	1
Liver Inflammation/Hepatitis	infection	Infection by Hepatitis C virus genotype 4	0.315					ADK	1
Cardiac Arrythmia	long-QT syndrome	Long-QT syndrome	0.324					UBR4,TMEM43,SIRT6,ILK	4
Cardiac Dysfunction	left ventricular dysfunction	Left ventricular dysfunction	0.324					EGFR,MTOR,JUP,SRI,SMARCA4,ATP2A2,GAA,PRDX3,IGF2R,GLA,PRKCA,CPT2,PFKM,TPM1,CAPNS1	15
Renal Damage, Renal Tubule Injury	injury	Injury of renal tubule	0.325					CAT,CD55	2
Liver Necrosis/Cell Death	cell death	Cell death of liver cells	0.327		-0.703		-0.519	ATF2,EGFR,MTOR,NPC1,MYD88,FASN,CERS2,PTPN1,FAH,SLC25A5,GSN,CAT,CTSB,XBP1,LRP1,LAMP2,CTH,YES1	18
Cardiac Arteriopathy	coronary artery disease	Coronary artery disease	0.327					AKAP13,VASP,OGDH,GBE1,JUP,MIA3,PKM,PARVA,THBS1,KIAA0319L,KDM1A,SOAT1,NR3C1,CD55,EIF4G3,LRP1,LAMP2,NNMT	18
Cardiac Arrythmia	cardiac fibrillation	Cardiac fibrillation	0.329					KCNMA1,ATP1A1,JUP,ATP2A2,TUBA1C,TUBB4B,KHDRBS1,TUBB4A,TUBB2A,TUBA1A,SOAT1,NR3C1,TUBA4A	13
Renal Necrosis/Cell Death	apoptosis	Apoptosis of kidney cells	0.331		0.945		0.795	MAN2A1,EGFR,MTOR,MYD88,ATP1A1,GFPT1,ILK,STMN1	8
Cardiac Arrythmia	familial ventricular arrhythmia	Familial ventricular arrhythmia	0.345					GNAI2,JUP,TPM1	3
Cardiac Fibrosis	interstitial fibrosis	Interstitial fibrosis of heart	0.345					ACSL1,PRDX3,CAPNS1	3
Liver Hematopoiesis	hematopoiesis	Hematopoiesis of liver	0.348					FH,XBP1	2
Liver Inflammation/Hepatitis	acute hepatitis C	Acute hepatitis C	0.357					ADK	1
Kidney Failure	acute tubular necrosis	Acute tubular necrosis	0.357					STMN1	1
Renal Enlargement	hypertrophy	Hypertrophy of renal tubule	0.357					HSD17B2	1
Renal Proliferation	proliferation	Proliferation of podocytes	0.357					USF1	1
Renal Proliferation	proliferation	Proliferation of renal tubular epithelial cells	0.357					STMN1	1
Kidney Failure	stage V chronic kidney disease	Stage V chronic kidney disease	0.357					ATP2C1	1
Decreased Levels of Albumin	quantity	Decreased Levels of Albumin	0.362					UBA2,PLD2,LGALS3	3
Cardiac Enlargement	enlargement	Enlargement of heart ventricle	0.363					EGFR,MTOR,PRMT5,DTNBP1,SRI,SMARCA4,ATP2A2,GAA,IGF2R,GLA,PRKCA,CPT2,PFKM,TPM1,CAPNS1	15
Cardiac Enlargement	enlargement	Enlargement of heart	0.367					RAB2A,AKAP13,PRMT5,TMEM43,HPRT1,GLRX5,SMARCA4,ILK,SUCLG1,GLA,CDS2,SDHB,SIRT6,CTSD,EGFR,DTNBP1,JUP,ATP2A2,RTN4,PRKAR1A,ZMPSTE24,GSN,AIFM1,NDUFS6,EIF2B5,ATF2,CREB1,FASN,SRI,SYNE2,LNPEP,GNAI2,ACSL1,TPI1,FN1,HUWE1,RAB1A,CPT2,LAMP2,PFKM,TPM1,CAPNS1,FKRP,ADK,ACADVL,MTOR,SDHA,GAA,IGF2R,GNAS,PRKCA,CTSB,CAST	53
Nephrosis	minimal change nephrotic syndrome	Minimal change nephrotic syndrome	0.371					MTOR,NR3C1	2
Renal Damage	reperfusion injury	Reperfusion injury of kidney	0.379					MYD88,CD55,THBS1	3
Glomerular Injury, Renal Inflammation, Renal Nephritis	systemic lupus erythematosus nephritis	Systemic lupus erythematosus nephritis	0.379					NR3C1,C17orf75,ARSA	3
Liver Steatosis	nonalcoholic fatty liver disease	Nonalcoholic fatty liver disease	0.387					ACSL4,SOAT1,CAT,FASN,DGAT1,ACACA	6
Liver Inflammation/Hepatitis	alcoholic hepatitis	Alcoholic hepatitis	0.396					NR3C1,GSTP1,GSS	3
Renal Necrosis/Cell Death	anoikis	Anoikis of kidney cell lines	0.396					DAP3	1
Liver Cirrhosis	decompensated cirrhosis of liver	Decompensated cirrhosis of liver	0.396					ADK	1
Liver Fibrosis	experimentally-induced hepatic fibrosis	Experimentally-induced hepatic fibrosis	0.396					LGALS3	1
Cardiac Dysfunction, Cardiac Fibrosis	interstitial fibrosis	Interstitial fibrosis of left ventricle	0.396					PRDX3	1
Liver Regeneration	regeneration	Regeneration of hepatocytes	0.396					ATF2	1
Cardiac Arrythmia, Tachycardia	familial ventricular tachycardia	Familial ventricular tachycardia	0.415					GNAI2,TPM1	2
Hepatocellular carcinoma, Liver Hyperplasia/Hyperproliferation	hepatocellular carcinoma	Primary hepatocellular carcinoma	0.415					CDK5RAP3,FASN	2
Cardiac Enlargement	ventricular hypertrophy	Ventricular hypertrophy	0.421					EGFR,MTOR,PRMT5,DTNBP1,CPT2,SMARCA4,PFKM,ATP2A2,GAA,TPM1,GLA	11
Liver Necrosis/Cell Death	apoptosis	Apoptosis of liver cells	0.422		-0.218		0.026	ATF2,EGFR,MTOR,NPC1,MYD88,CERS2,PTPN1,FAH,GSN,CAT,CTSB,XBP1,YES1	13
Cardiac Necrosis/Cell Death	cell death	Cell death of cardiomyocytes	0.43		-0.444		0.085	CCN1,PHB,FASN,DGAT1,RTN4,HSPE1,CALR,HSPB1,GNAI2,PPP1R10,ACSL1,GSN,NAMPT,CAT,ABCB8,HMOX2,LAMP2,GAPDH	18
Glomerular Injury, Renal Necrosis/Cell Death	apoptosis	Apoptosis of glomerular cells	0.436		0.254		0.056	MAN2A1,MTOR,GFPT1,ILK	4
Cardiac Necrosis/Cell Death	apoptosis	Apoptosis of heart	0.443		0.525		1.051	CCN1,PHB,FASN,DGAT1,SMARCA4,RTN4,HSPE1,CALR,GNAI2,PPP1R10,ACSL1,GSN,NAMPT,CAT,HMOX2,GAPDH	16
Cardiac Proliferation	proliferation	Proliferation of cardiomyocytes	0.443	Increased	2.418		2.401	EGFR,PRKCA,FOXP1,RAB1A,NAE1,NFAT5,PRKAR1A	7
Glomerular Injury, Renal Necrosis/Cell Death	apoptosis	Apoptosis of mesangial cells	0.457					MAN2A1,GFPT1	2
Cardiac Necrosis/Cell Death	cell death	Cell death of heart	0.465		-0.22		0.386	CCN1,PHB,FASN,DGAT1,SMARCA4,RTN4,HSPE1,CALR,HSPB1,GNAI2,PPP1R10,ACSL1,GSN,NAMPT,CAT,ABCB8,HMOX2,LAMP2,GAPDH	19
Congenital Heart Anomaly	bicuspid aortic valve	Bicuspid aortic valve	0.468					MT-ATP6	1
Kidney Failure, Renal Damage	ischemic acute renal failure	Ischemic acute renal failure	0.468					ATP1A1	1
Cardiac Thrombosis	thrombosis	Thrombosis of atrium	0.468					JUP	1
Cardiac Proliferation	proliferation	Proliferation of heart cells	0.481	Increased	2.418		2.288	EGFR,PRKCA,FOXP1,RAB1A,NAE1,SMARCA4,NFAT5,PRKAR1A	8
Cardiac Necrosis/Cell Death	apoptosis	Apoptosis of cardiomyocytes	0.483		0.302		0.788	CCN1,PHB,FASN,DGAT1,RTN4,HSPE1,CALR,GNAI2,PPP1R10,ACSL1,GSN,NAMPT,CAT,HMOX2,GAPDH	15
Cardiac Dilation	dilation	Dilation of left ventricle	0.498					CAST,PRDX3	2
Glomerular Injury	cortical renal glomerulopathies	Cortical renal glomerulopathies	0.501					YES1	1
Glomerular Injury, Renal Inflammation, Renal Nephritis	diffuse proliferative lupus nephritis	Diffuse proliferative lupus nephritis	0.501					NR3C1	1
Liver Hematopoiesis	erythropoiesis	Erythropoiesis of liver	0.501					FH	1
Cardiac Hyperplasia/Hyperproliferation	hyperplasia	Hyperplasia of heart	0.501					IGF2R	1
Glomerular Injury, Renal Damage	injury	Injury of podocytes	0.501					DKK1	1
Bradycardia, Cardiac Arrythmia	sinus bradycardia	Sinus bradycardia	0.501					CALR	1
Renal Necrosis/Cell Death	apoptosis	Apoptosis of kidney cell lines	0.506		-0.045		-0.675	SARM1,TMX1,ZNF622,ILK,DAP3,PRDX3,GNB2,HSPB1,PRKCA,GSN,CAT,GMFB,RHOT1,PSIP1,HYOU1,SYVN1,ZNF512B,CASP4,SDHC	19
Cardiac Arrythmia	arrhythmogenic right ventricular cardiomyopathy	Arrhythmogenic right ventricular cardiomyopathy	0.518					TMEM43,JUP	2
Renal Damage	damage	Damage of nephron	0.518					CAT,DKK1	2
Renal Damage	damage	Damage of kidney	0.523		0.391		0.078	CCN1,ATG5,MYD88,ATP1A1,NAGLU,DKK1,ATG7,THBS1,GSS,FAH,FN1,CAT,ARHGDIA,CD55,BAP1	15
Cardiac Arrythmia	paroxysmal familial ventricular fibrillation type 1	Paroxysmal familial ventricular fibrillation type 1	0.531					JUP	1
Cardiac Arrythmia	persistent atrial fibrillation	Persistent atrial fibrillation	0.537					ATP1A1,ATP2A2	2
Cardiac Arrythmia, Tachycardia	ventricular tachycardia	Ventricular tachycardia	0.557					GNAI2,ATP1A1,JUP,ASPH,TPM1	5
Liver Failure	acute liver failure	Acute liver failure	0.56					GSS	1
Liver Cirrhosis	compensated cirrhosis	Compensated cirrhosis	0.56					ADK	1
Hepatocellular carcinoma, Liver Hyperplasia/Hyperproliferation	hepatocellular carcinoma	Progressive hepatocellular carcinoma	0.573					POR,EPHA2	2
Renal Enlargement	hypertrophy	Hypertrophy of mesangial cells	0.587					CAT	1
Increased Levels of Creatinine	clearance	Increased clearance of creatinine	0.587					ARHGDIA	1
Cardiac Fibrosis	myocardial fibrosis	Myocardial fibrosis	0.587					FN1	1
Cardiac Arrythmia, Tachycardia	catecholaminergic polymorphic ventricular tachycardia type 1	Catecholaminergic polymorphic ventricular tachycardia type 1	0.612					TPM1	1
Renal Damage, Renal Tubule Injury	damage	Damage of tubulointerstitium	0.612					FN1	1
Hepatocellular carcinoma, Liver Hyperplasia/Hyperproliferation	hepatocellular carcinoma	Locally advanced hepatocellular carcinoma	0.612					POR	1
Increased Levels of AST	localization	Increased localization of AST	0.636					PTPN1	1
Congenital Heart Anomaly	tetralogy of Fallot	Tetralogy of Fallot	0.636					TPM1	1
Renal Damage	acute kidney injury	Acute kidney injury	1					CCN1,ATG5,ATP1A1,NAGLU,GSS	5
Cardiac Arrythmia	arrhythmia	Arrhythmia of heart ventricle	1					GNAI2,ATP1A1,JUP,BIN1,ASPH,TPM1	6
Liver Hemorrhaging	bleeding	Bleeding of liver	1					MRTFB	1
Liver Inflammation/Hepatitis	chronic hepatitis C	Chronic hepatitis C	1					POR,ADK,DDX5,GAA	4
Kidney Failure	chronic renal failure	Chronic renal failure	1					ADK,MTOR,COG2,NR3C1,ATP2C1,PHB,GSS	7
Liver Cirrhosis	cirrhosis	Cirrhosis of liver	1					ADK,FN1,SEC11A,NR3C1,XBP1,SYVN1,OFD1,GCLM	8
Heart Failure	failure	Failure of heart	1		-0.955	bias	0.017	MTOR,ATP1A1,ATP2A2,GAA,SLC12A4,GSS,IGF2R,CDS2,PRKCA,NR3C1,SIRT6,NAE1,AIFM1,CAPNS1	14
Kidney Failure	failure	Failure of kidney	1		0.928	bias	1.843	ADK,CCN1,MTOR,MYD88,ATP1A1,PHB,THBS1,ILK,GBA,GSS,STMN1,GPX4,COG2,NR3C1,ATP2C1,SCARB2,ARHGDIA,GSTP1	18
Glomerular Injury, Renal Inflammation, Renal Nephritis	glomerulonephritis	Glomerulonephritis	1		0.64	bias	1.224	EGFR,MTOR,MYD88,DHODH,PPAT,HPRT1,C17orf75,PSMB5,PSMB1,MTA2,MAN2A1,NR3C1,RO60,PSMB2,ARSA	15
Cardiac Enlargement	hypertrophy	Hypertrophy of cardiac muscle	1					ADK,MTOR,PRMT5,FN1,PRKCA,DTNBP1,RAB1A,SIRT6,IGF2R	9
Cardiac Enlargement	hypertrophy	Hypertrophy of heart	1					RAB2A,ATF2,PRMT5,CREB1,FASN,SMARCA4,HPRT1,GLA,GNAI2,FN1,RAB1A,SIRT6,CPT2,PFKM,TPM1,CTSD,ADK,EGFR,MTOR,DTNBP1,ATP2A2,GAA,IGF2R,PRKCA,GSN,CTSB,EIF2B5	27
Cardiac Enlargement	hypertrophy	Hypertrophy of heart cells	1					RAB2A,MTOR,PRMT5,FN1,DTNBP1,CTSB,RAB1A,SIRT6,HPRT1,CTSD,IGF2R	11
Renal Hypoplasia	hypoplasia	Hypoplasia of kidney	1					HS2ST1,GLCE,ARHGDIA	3
Liver Inflammation/Hepatitis	inflammation	Inflammation of liver	1		0.085		0.918	CCN1,NPC1,ATG5,FASN,HPRT1,EPHA2,POR,FAH,MAN2A1,SIRT6,DDX5,GSTP1,EGFR,ADK,MTOR,RACK1,CYB5B,PPAT,NAGLU,GAA,GSS,MTA2,SOAT1,RPTOR,NR3C1,XBP1,CD55,LGALS3	28
Glomerular Injury, Kidney Failure, Renal Fibrosis	interstitial fibrosis	Interstitial fibrosis of kidney	1					MTOR,PHB	2
Liver Damage	damage	Liver Damage	1		1.524		1.431	GCLC,AIP,NPC1,ATG5,MYD88,CERS2,GSS,PTPN1,GPX4,CTSB,XBP1,GSTP1,ALDH3A1	13
Cardiac Infarction	myocardial infarction	Myocardial infarction	1					GCLC,MYDGF,PSMA6,GAA,TUBA1C,ILK,TUBB4B,TUBB4A,TUBB2A,TUBA1A,SOAT1,CCT7,CD55,TUBA4A,LRP1,PNPLA8,GCLM	17
Liver Necrosis/Cell Death	necrosis	Necrosis of liver	1		-0.39		0.154	ATF2,EGFR,MTOR,NPC1,MYD88,FASN,CERS2,PTPN1,FAH,SLC25A5,GSN,CAT,CTSB,XBP1,LRP1,LAMP2,LGALS3,CTH,YES1	19
Renal Inflammation, Renal Nephritis	nephritis	Nephritis	1		-0.196	bias	0.745	EGFR,MTOR,MYD88,DHODH,PPAT,HPRT1,C17orf75,DKK1,PSMB5,SEC61A1,FAH,PSMB1,MTA2,MAN2A1,NR3C1,ARHGDIA,RO60,PSMB2,NFAT5,ARSA	20
Liver Proliferation	proliferation	Proliferation of hepatocytes	1		-0.288		-0.626	FAH,SLC7A5,EGFR,CCN1,XBP1,TNFRSF12A,THBS1,TRIM24,CERS2,SMARCB1	10
Liver Proliferation	proliferation	Proliferation of liver cells	1		-0.269		-0.758	FAH,SLC7A5,EGFR,CCN1,CTSB,XBP1,LGALS3,TNFRSF12A,THBS1,TRIM24,CERS2,SMARCB1	12
Regulator Effects for My Projects->Eoff->Eoff_010819_TMT_Volcano_Limma_IPAinput_unadpvalSig_zscore - 2019-12-04 07:34 AM->Observation 1
Consistency Score	Node Total	Regulator Total	Regulators	Target Total	Target Molecules in Dataset	Disease & Function Total	Diseases & Functions	Known Regulator-Disease/Function Relationships
14.621	111	14	EGFR,FBXW7,HBA1/HBA2,Hbb-b1,HNF4A,HSF2,HSP90B1,mir-21,NFE2L2,NR4A1,RICTOR,RPS15,SGPP2,XBP1	93	AASS,AKAP13,ARCN1,ARF1,ATP5F1B,ATP6V0A1,ATP6V0C,ATP6V0D1,CAD,CCT2,CD55,CHORDC1,CLTA,COASY,COG3,COPB1,COPB2,COPG1,COPZ1,CSE1L,DDOST,DPM1,EPHA2,GBF1,GOSR2,HLA-C,HSPA9,IDH1,INTS7,KARS,KHDRBS1,LMAN2,MRPL44,MRPS12,NAPA,NCKAP1,NDUFA6,NDUFB7,NDUFS6,NDUFS7,PABPC1,PDIA6,PFKL,PFKM,PGM1,PSMA1,PSMA2,PSMA3,PSMA5,PSMA6,PSMB1,PSMB3,PSMB5,PSMD4,PSME2,PTGES3,RAB1B,RAB2A,RACK1,RPL10,RPL10A,RPL11,RPL12,RPL31,RPL7A,…	4	Cell death of osteosarcoma cells,Infection by HIV-1,Infection by Human parainfluenza virus 3,Infection of tumor cell lines	5% (3/56)
9.285	48	17	CAB39L,CLPP,FOXO1,IGF1R,IL15,INSR,KRAS,MAP4K4,mir-122,MYC,OGA,PCGEM1,PPARGC1A,PPARGC1B,SREBF1,STK11,VEGFA	29	ADK,ADSL,AK2,ALDOA,ATP5F1A,ATP5F1B,ATP5F1C,ATP5ME,ATP5MG,ATP5PD,ATP5PO,FASN,G6PD,IDH2,MPI,MT-ATP6,MTHFD1,NAMPT,NDUFAF1,NDUFS6,PDHA1,PGD,PKM,PPA1,PPAT,SEPHS2,SLC25A5,SOAT1,VCP	2	Biosynthesis of purine ribonucleotide,Synthesis of purine nucleotide	21% (7/34)
8.369	29	4	MYC,MYCN,RICTOR,TCR	24	CSE1L,HSPA9,PSMA3,PSMA5,PSMA6,PSMB1,PSMB3,PSMB5,RPL10,RPL11,RPL31,RPL35,RPL7A,RPS11,RPS15A,RPS16,RPS17,RPS18,RPS19,RPS24,RPS29,RPS3,RPS5,RPS7	1	Cell death of osteosarcoma cells	0% (0/4)
7.809	55	10	ACSS2,ALDH2,ATF6,Cdc42,LAMTOR1,MFSD2A,SCAP,SH3TC2,SREBF2,Srebp	41	ACAA1,ACACA,ACLY,ACSL1,ACSL4,ATP2A2,CALR,CHKA,CTH,CTSB,CTSD,CYB5A,DGAT1,DHCR24,DHCR7,FASN,G6PD,GCLC,GCLM,GSS,HSP90B1,IDH1,LAMP1,LAMP2,LGALS3,LMAN1,LRP1,LSS,MTHFD1,NPC1,NPC2,NSDHL,NUCB2,PGD,PHGDH,PPAT,SLC3A2,SLC7A1,SLC7A5,SYVN1,XBP1	4	Cell viability of tumor cell lines,Liver carcinoma,Organismal death,Synthesis of lipid	53% (21/40)
7.538	16	2	Cdc42,TFEB	11	ARSA,ATP6V0C,CLCN7,CTSB,CTSD,GBA,LAMP1,LAMP2,NAGLU,NPC2,STMN1	3	Catabolism of protein,Movement Disorders,Organismal death	50% (3/6)
7.483	19	3	EIF2AK3,EIF2AK4,SGPP2	14	AARS,ATG5,CAT,CBX4,HSP90AA1,HSPA4,HSPA9,HSPH1,NFIL3,PCK2,PHGDH,SQSTM1,WFS1,XBP1	2	Apoptosis,Necrosis	100% (6/6)
6.498	110	7	CLPP,HSF2,INSR,MAP4K4,PCGEM1,RICTOR,SGPP2	97	ACACA,ACADVL,ACLY,ACSL1,ALDOA,ARHGDIA,ATP5F1A,ATP5F1B,ATP5F1C,ATP5MG,ATP5PB,ATP5PD,ATP5PO,ATP6AP1,ATP6V0A1,ATP6V0C,CCT2,CCT6A,CCT8,CTSB,DHCR24,DHCR7,DHODH,DLAT,DLD,ENO1,FASN,FH,G6PD,GANAB,GSR,HSP90AA1,HSPA4,HSPA9,HSPH1,IDH1,IDH2,IDH3B,IGF2R,IQGAP1,LDHA,MCM2,MPI,NAMPT,NDUFA6,NDUFB3,NDUFB7,NDUFS1,NDUFS6,NDUFS7,NDUFV1,NDUFV2,OGDH,PC,PDCD4,PDHA1,PFKM,PGD,PGM1,PHB,PHB2,PHLDA1,PKM,PPA1,PRKCA,PSMA1,PSMA…	6	Biosynthesis of purine ribonucleotide,Cell death of osteosarcoma cells,Infection by HIV-1,Liver carcinoma,Organismal death,Synthesis of purine nucleotide	21% (9/42)
5.6	30	3	FBXW7,HSF2,NFE2L1	25	ATP5F1A,CCT2,CCT3,CCT4,CCT5,CCT6A,CCT7,CCT8,DGAT1,GCLC,GCLM,GSTP1,HSPA4,HSPB1,HSPE1,HSPH1,NR3C1,PSMA1,PSMA5,PSMA6,PSMB1,PSMB5,PSMD14,STIP1,TCP1	2	Cell viability of tumor cell lines,Necrosis	50% (3/6)
4.472	25	2	MYCN,TCR	20	EGFR,GAPDH,HSPA9,RPL10,RPL10A,RPL11,RPL24,RPL31,RPL35,RPS16,RPS17,RPS19,RPS23,RPS24,RPS3,RPS3A,RPS4X,RPS5,RPS7,RPS9	3	Cell death of osteosarcoma cells,Expression of mRNA,Translation of RNA	0% (0/6)
3.266	32	4	ATG7,PLA2R1,SMYD1,T3-TR-RXR	24	ACACA,ACLY,ACSL1,ACSL3,ACSL4,AKR1C1/AKR1C2,AKR1C3,ATP5F1A,ATP5F1B,ATP5PD,FASN,FH,GOT2,HPRT1,IDH3A,IDH3B,NAMPT,OAT,PDHB,PGD,PKM,SDHA,SDHB,UGP2	4	Fatty acid metabolism,Metabolism of amino acids,Metabolism of nucleotide,Synthesis of lipid	6% (1/16)
1.896	52	3	ADORA2A,miR-16-5p (and other miRNAs w/seed AGCAGCA),SYVN1	47	ACSL3,ACTR1A,ADAM9,ANAPC16,ARHGDIA,ARL2,ATP1A1,ATP2A2,ATP2B1,ATP6AP1,CADM1,CHORDC1,EEF2,EGFR,EPHA2,FASN,GANAB,GAPDH,GFM1,HLA-C,HSP90B1,IFRD1,IGF2R,MYOF,NAPA,P4HB,PANX1,PLD2,PRKAR1A,RAB10,RAB6A,RHOT1,RTN4,SETX,SLC35B2,SLC38A1,SLC3A2,SLC4A7,SLC7A1,SLC7A5,SQSTM1,TPI1,TUBB2A,TUBB4A,UGP2,VPS45,ZNF622	2	Liver carcinoma,Transport of molecule	50% (3/6)
1.155	16	3	ATF4,SMYD1,UCP1	12	ALDH18A1,BCKDHA,BCKDHB,CTH,GOT2,MTHFD1,OAT,PHGDH,PKM,PSAT1,SLC7A5,SMS	1	Metabolism of amino acids	33% (1/3)
0.508	109	10	AMPK,ARNT,ESRRA,ESRRG,FLCN,Insulin,KDM5A,PSEN1,RB1,SMYD1	97	ACADVL,ACLY,ACSL1,ALG5,ASAH1,ATF2,ATG5,ATP1A1,ATP2A2,ATP5F1C,ATP5PO,BASP1,BDH1,C1R,CANX,CAT,CCT6A,CCT8,COX7A2,CTSD,CYB5A,CYC1,DLAT,DNAJC5,EGFR,EI24,ENO1,ENO2,FASN,FN1,G6PD,GAPDH,GCLC,GNAO1,GPS2,GRPEL1,GSTP1,HINT1,HSP90AA1,HSP90B1,HSPA4,HSPA9,IDH1,IDH3B,LDHA,LDHB,LRP1,MCM2,MCM6,MDH1,MSTO1,MT-ATP6,MT-ND1,MTOR,MYO1C,NDUFA2,NDUFA5,NDUFA8,NDUFB5,NDUFS1,NDUFS2,NDUFS3,NDUFV1,NDUFV2,NR3C1,NUCB2,OPA1,OXCT…	2	Liver carcinoma,Movement Disorders	50% (10/20)
0.149	53	7	CD28,Insulin,PML,PPARG,SPP1,TGFB1,TSC2	45	AASS,ATM,CALD1,CHD4,EGFR,EPHA2,FASN,FN1,GNAI2,GSN,GYS1,HAT1,HSP90AA1,HSP90B1,HUWE1,IDH1,MBD1,MTOR,MYD88,MYOF,NDUFS1,NFIB,NR3C1,OSBP,PC,PDCD4,POR,PRKCA,PRMT5,PRPS1,PSMB1,PSMB2,PSMB5,PSMB8,PSMB9,PSME4,SSB,STIM1,STIP1,TFCP2,TUBA1A,TUBB2A,TUBB4B,UQCRC1,XRCC4	1	B-cell lymphoma	14% (1/7)
0	59	4	mir-122,NFE2L1,PPARG,SYVN1	53	ACAA1,ACLY,ACSL1,ACTR1A,ADAM9,ALDH9A1,ATP1A1,ATP2A2,BDH1,CAT,CREB1,DLAT,EGFR,ENO2,EPHA2,EPHX1,FASN,FN1,G6PD,GANAB,GCLC,GSTP1,GYS1,HLA-C,HYOU1,IDH1,IQGAP1,KHDRBS1,LNPEP,MDH1,MTOR,MYD88,MYOF,OSBP,PC,PCK2,PKM,PLD2,PSMA1,PSMB1,PSMB2,PSMB5,PSMD14,PTPN1,RAB10,SCAF11,SETX,SLC35B2,SLC4A7,SLC7A1,SLC7A5,STIM1,TUBB	2	B-cell lymphoma,Liver carcinoma	50% (4/8)
-2.402	41	1	IL4	39	ACSL1,ADRM1,AK2,AKAP13,CAD,CAT,CHD4,CLIP1,CYB5A,DHODH,DYNC1H1,EPHA2,EPHX1,EPRS,FASN,FN1,GBE1,IGF2R,INPP1,LGALS3,LIG4,LRP1,LRPPRC,MYOF,NR3C1,NUMA1,NUP214,PFKL,PFKP,PHB,PPM1G,PTPN1,RNF213,SLC4A7,SRM,THY1,TMED5,UBR4,UQCRC1	1	Liver carcinoma	0% (0/1)
-3.317	13	1	ERN1	11	ERP44,HSP90B1,P3H1,P4HB,PDIA6,SEC22B,SLC7A1,STX5,SYVN1,WFS1,XBP1	1	Metabolism of protein	100% (1/1)
-3.71	23	1	CD3	21	AIMP1,ATF2,ATM,CDK2AP1,COPB2,GBP1,HINT1,HSP90B1,LRP1,NAMPT,NFAT5,P4HB,PHB,PHB2,PSMA5,PSMA6,SLC7A1,STMN1,THBS1,VBP1,YES1	1	Cell viability	100% (1/1)
-4	11	1	PPARA	9	ACACA,AHCY,ATP5F1B,CAT,FASN,G6PD,POR,PPA1,TALDO1	1	Metabolism of nucleic acid component or derivative	0% (0/1)
-4.919	7	1	FBXO32	5	CADM1,CALR,GCLC,HYOU1,XBP1	1	Cell viability	100% (1/1)
-7.5	6	1	IL5	4	GCLM,PKM,PSAT1,SLC7A5	1	Metabolism of amino acids	0% (0/1)
-7.538	13	1	miR-30c-5p (and other miRNAs w/seed GUAAACA)	11	ATP2A2,GNAI2,NCEH1,SLC12A4,SLC38A1,SLC38A2,SLC4A7,SLC7A1,SLC9A3R2,TMED10,TMED2	1	Transport of molecule	0% (0/1)
-9.546	10	1	PPARD	8	CPT2,FN1,GOT2,ILK,PCYOX1,SCARB2,SLC25A20,THBS1	1	Transport of molecule	100% (1/1)
-10.205	9	1	NRF1	7	ATP1A1,COX6B1,GCLC,GCLM,PSMD14,SDHA,SURF1	1	Necrosis	100% (1/1)
-13	11	1	miR-155-5p (miRNAs w/seed UAAUGCU)	9	CCN1,EGFR,HSD17B12,MYD88,PHC2,PLXND1,RAB6A,RCOR1,SYNE2	1	Organismal death	100% (1/1)
-20.496	14	1	CD38	12	ALDOA,ALDOC,FAM162A,FN1,LGALS3,MTDH,NFIL3,PKM,PRDX4,RRAS2,THY1,XBP1	1	Apoptosis	100% (1/1)
Networks for My Projects->Eoff->Eoff_010819_TMT_Volcano_Limma_IPAinput_unadpvalSig_zscore - 2019-12-04 07:34 AM->Observation 1
ID	Analysis	Molecules in Network	Score	Focus Molecules	Top Diseases and Functions
1	Observation 1	AURKAIP1,CCDC59,CPNE1,DAP3,ESD,FN1,GALE,MRPL58,MRPS14,MRPS16,MRPS18B,MRPS2,MRPS21,MRPS22,MRPS23,MRPS25,MRPS26,MRPS27,MRPS28,MRPS31,MRPS33,MRPS34,MRPS35,MRPS5,MRPS6,MRPS7,MRPS9,NDRG3,NOA1,PDAP1,PTCD3,RPS8,SCRN1,TPD52L2,TSTA3	47	35	Protein Synthesis, Metabolic Disease, Organismal Injury and Abnormalities
2	Observation 1	ATP2C1,ATP5MD,CAVIN3,CHPF2,CLCC1,DPM1,FAF2,FUNDC2,GOLT1B,INIP,INTS1,INTS10,INTS11,INTS12,INTS2,INTS3,INTS4,INTS5,INTS7,INTS8,INTS9,PI3K (complex),PIGK,PIGT,PIGU,RABL3,S6K1,SH3PXD2B,SLC12A4,TGOLN2,TMED2,TMEM43,UBR4,XPR1,YIPF5	42	33	RNA Post-Transcriptional Modification, Carbohydrate Metabolism, Lipid Metabolism
3	Observation 1	ASNA1,B4GALT5,DDI2,ERLIN1,ERLIN2,FLYWCH2,GBE1,GET4,HSD17B,HSD17B11,HSD17B12,HSD17B2,HSPA13,LMAN2,MAGED2,MYDGF,NSMCE1,NSMCE2,NSMCE3,NSMCE4A,OTUB1,PDE12,RAS,RNF170,RSU1,SEC61A1,SEC61B,SGTA,SRPRB,SSR1,SSR4,THEM6,TM9SF4,UBL4A,USP19	42	33	Cell Death and Survival, Carbohydrate Metabolism, Small Molecule Biochemistry
4	Observation 1	ARF4,ARGLU1,ARID1A,BRD7,C/EBP,CCDC51,CELF1,CHD3,DDX5,EPHX1,GM2A,HNRNPA0,IPO11,LRRC59,NGRN,NONO,NSFL1C,PCBP1,PSIP1,PTBP1,PURB,QKI,RALY,RBM12B,RBMX,RSL1D1,SFPQ,SMARCA2,SMARCC2,SMARCD2,SMARCD3,SMARCE1,Sfk,THAP11,WTAP	42	33	Cellular Compromise, Developmental Disorder, Hereditary Disorder
5	Observation 1	ACAA1,AP-3,AP3B2,CBR3,CDK5RAP3,DDRGK1,DPP3,FLYWCH1,GLA,KYNU,MRM3,MRPL1,MRPL13,MRPL15,MRPL16,MRPL20,MRPL21,MRPL37,MRPL4,MRPL42,MRPL43,MRPL50,MRPS30,MSTO1,MTERF3,NAE1,NFkB (complex),NLN,PPARÎ±-RXRÎ±,RFTN1,STK10,TMED9,UBA3,UFL1,UFM1	40	32	Protein Synthesis, Post-Translational Modification, Cardiovascular Disease
6	Observation 1	AFAP1,ANAPC16,C16orf58,CDC27,COG1,COG2,COG3,COG4,COG5,DCPS,DTYMK,FIP1L1,GDI1,GMDS,HM13,Integrin alpha 3 beta 1,M6PR,MYOF,NCBP2-AS2,OSBPL1A,PLIN3,RAB5A,RAB5B,RAB5C,RAB6A,RAB7A,RAB9A,REEP5,SLC30A9,SUN2,TBC1D15,TPST1,USP6NL,Vegf,c-Src	40	32	Developmental Disorder, Hereditary Disorder, Metabolic Disease
7	Observation 1	ATP2B1,C11orf68,CDIPT,CERS2,DPCD,ELOVL1,ELOVL5,HABP2,HIKESHI,MRPL48,Mmp,Mpt pore,NDC80,NT5C3A,OFD1,PDXDC1,PDZD11,PEPD,PHB,PHB2,RAB11B,RCN1,RRBP1,RTN3,SCAF11,SEC63,SLC25A5,SLC25A6,SPC24,TALDO1,TECR,TIMM21,TIMM23B,ZW10,collagen	40	32	Lipid Metabolism, Small Molecule Biochemistry, Cellular Assembly and Organization
8	Observation 1	AIP,CBX1,CBX4,CDC37,ECHDC1,EPN2,FKBP5,GALK2,GNAS,GNB2,Gamma tubulin,HSP90AB1,LRRFIP1,MAX,MRPL27,MTHFD1,NUDC,NUMA1,Ngf,PCGF2,PHC2,PRKCSH,PTGES3,SCPEP1,STIP1,STMN1,SYNE2,TTC1,TUBA1C,TUBA4A,TUBB,TUBB2A,TUBB4A,ZNHIT6,tubulin	40	32	Cancer, Developmental Disorder, Endocrine System Disorders
9	Observation 1	ARHGEF10,ARL8B,ATL3,CHKA,CISD2,COMT,COQ9,COX20,CYB5B,ERK,ESYT1,ETFDH,GBA,HCCS,HMOX2,INPP1,LMF2,MAIP1,MTFP1,NCEH1,NDUFAF4,NSDHL,PEX11B,PRAF2,PTRH2,RAB14,RDH11,RhoGap,SLC4A7,TAMM41,TIMMDC1,TMEM205,TMX1,aldehyde or oxo group:NAD or NADP oxidoreductase,p38 Sapk	37	31	Developmental Disorder, Hereditary Disorder, Metabolic Disease
10	Observation 1	ACSL4,ARCN1,ARFGAP1,Arf,BCAP31,COPA,COPB1,COPB2,COPE,COPG1,COPZ1,CTH,DHODH,ERP44,GAA,GALNT1,GBF1,KDELR,KDELR1,LMAN1,LNPK,MCFD2,MTPAP,P38 MAPK,RAB1B,SACM1L,SAR1A,SAR1B,Sec23,TIMM8B,TMED10,TMED5,TMEM109,USP11,ZNHIT3	37	31	Infectious Diseases, Hematological Disease, Hereditary Disorder
11	Observation 1	AGPAT3,BCL2L13,CLCN7,CYB5R3,CYC1,Cytochrome bc1,DGAT1,FKRP,IRS,Insulin,MBLAC2,MBOAT7,NCLN,NDUFS1,NOMO1 (includes others),PARL,PCCB,Pdi,RTN1,RTN4,SCAMP1,SCAMP2,SLC30A7,SLC33A1,SLC7A1,TMEM120A,TMEM120B,TMEM192,TMEM230,UQCR10,UQCRB,UQCRC1,UQCRC2,UQCRH,YIPF6	37	31	Developmental Disorder, Hereditary Disorder, Metabolic Disease
12	Observation 1	ACBD3,ADSL,ADSS,ASPSCR1,ATIC,COLEC12,CYFIP1,DARS,EPRS,GART,GOPC,IKBIP,KARS,LARS,LNPEP,Laminin (family),NCKAP1,NIPSNAP2,PAICS,PARVA,PFAS,PPAT,PWWP3A,QARS,RPS15A,Rac,SELENOI,SLC9A3R2,STXBP3,TBC1D10A,TMEM97,UBA6,VAT1,amylase,glutamine-tRNA ligase	37	31	RNA Post-Transcriptional Modification, Nucleic Acid Metabolism, Small Molecule Biochemistry
13	Observation 1	AChR,ADRM1,ALDOC,ASMTL,BASP1,Calmodulin,DAD1,DDOST,ESYT2,GOT2,KRTCAP2,LIMCH1,MAGT1,MAN2A1,MLEC,MPG,NCSTN,OSBPL2,PLP2,PRR12,PSMA2,PSMD7,RER1,RPN1,RPN2,RPS29,SLC38A2,SLC3A2,SLC7A5,STT3B,SYVN1,Secretase gamma,VAPA,ZFPL1,dolichyl-diphosphooligosaccharide-protein glycotransferase	37	31	Post-Translational Modification, Amino Acid Metabolism, Molecular Transport
14	Observation 1	ACAD9,ANXA5,CISD3,COASY,CRAT,GFM1,GLRX5,HIBADH,HPRT1,IDH1,IDH2,IDH3B,MRPL12,MRPL17,MRPL22,MRPL44,NADP Isocitrate Dehydrogenase,NANS,NDUFA5,NDUFC2,NDUFS3,PPA1,SEPT3,SEPT4,SEPT7,SND1,SOAT1,SRP68,SYPL1,Septin,TBL2,TBRG4,TRAP1,p85 (pik3r),succinate dehydrogenase	37	31	Protein Synthesis, Cancer, Carbohydrate Metabolism
15	Observation 1	C11orf58,C12orf10,COPS2,COPS3,COPS4,COPS5,COPS6,COPS7B,COPS8,Cop9 Signalosome,DCAF1,FBXO11,GPS1,H2AF,IBTK,IKK (complex),NUDCD3,NUDT16L1,PDXK,PSMA,PSMA6,QDPR,RPL10,RPL10A,RPL11,RPL12,RPL21,RPL24,RPL31,RPL35,RPL7A,RPLP1,RPLP2,SRP72,ZNF318	37	31	RNA Damage and Repair, Protein Synthesis, DNA Replication, Recombination, and Repair
16	Observation 1	AAR2,AARS,AARS2,ARSA,EGLN,ENO2,GTPBP10,HEBP1,HSD17B10,IDH3A,Immunoglobulin,KCNMA1,LDHA,LDHB,MCCC2,MDH1,MPI,MTAP,OAT,Oxphos,PC,PDIA6,PGAM1,PGM1,PYGB,SDHA,SDHB,SDHC,SUCLA2,SUCLG1,SUCLG2,TPI1,TRMT1,UGP2,succinate dehydrogenase (ubiquinone)	37	31	Small Molecule Biochemistry, Lipid Metabolism, Cancer
17	Observation 1	AHSA1,Ap1,CPT2,IFRD1,IPO9,Importin beta,KIRREL1,Keratin,NR2F1,NUP214,NUP88,PTDSS1,RAB10,RPS10,RPS11,RPS15,RPS16,RPS17,RPS18,RPS19,RPS2,RPS23,RPS24,RPS25,RPS27,RPS3,RPS3A,RPS4X,RPS5,RPS7,RPS9,Rnr,TNPO1,TXNL4B,ZNF622	37	31	RNA Damage and Repair, Protein Synthesis, Cancer
18	Observation 1	ACTR8,BCL7C,BET,BRD3,CCDC61,CIC,EHMT1,Focal adhesion kinase,GALNT2,HMGB3,INO80B,KLF16,MRPL3,MRPS12,NFYC,NOP9,NSD3,OS9,OXA1L,P3H3,POP4,POP7,PRMT3,Pmca,RPP25L,RPP30,RPP38,RPP40,SEC23IP,SEC62,SETD7,SFXN3,TFPT,histone-lysine N-methyltransferase,methyltransferase	35	30	Protein Synthesis, Cardiovascular Disease, Developmental Disorder
19	Observation 1	ABRAXAS1,ACSL,ACSL3,AKAP8L,ALDH,ALDH18A1,ALDH3A1,ALDH3A2,ALDH6A1,ALDH9A1,CALB2,CCDC6,CTU2,DKK1,GEMIN4,IL1,LRRC47,MCM6,MMS22L,PPP4C,PPP4R2,PPP4R3B,PPP6C,PPP6R3,PUS1,PUS7,RNH1,SBNO1,THUMPD1,THUMPD3,TRMT6,TRMT61A,TUFM,aldehyde dehydrogenase,aldehyde dehydrogenase (NAD)	35	30	Small Molecule Biochemistry, Amino Acid Metabolism, Developmental Disorder
20	Observation 1	ABCD1,ABCD3,ATP2A2,ATPase,CAPZA1,CASP4,DHCR24,DHCR7,ECPAS,FSH,GBP1,GNRH,IFT52,KIF1B,Lh,MACF1,MAP1LC3,NPC2,NUCB2,OLA1,ORMDL3,PGRMC1,PLXND1,PSMD5,RNF213,SMARCA4,SRI,TAP1,TLK1,TLK2,TMCO1,TMEM33,TP53I11,TTC26,VCP	35	30	Lipid Metabolism, Molecular Transport, Small Molecule Biochemistry
21	Observation 1	ACOT9,ATP5F1B,ATP6AP1,ATP6V0A1,ATP6V0C,ATP6V0D1,ATP6V1F,ATP6V1H,CTDNEP1,DERL1,EMC4,EMC6,EMC8,ENOPH1,ETHE1,Enolase,FAM114A1,GLCE,H+-exporting ATPase,H+-transporting two-sector ATPase,LSG1,MMGT1,OTUD6B,PANX1,PGRMC2,RAB2A,SQOR,TPM1,TRAM1,TTC9C,VPS13A,Vacuolar H+ ATPase,YME1L1,aldo,cytokine	33	29	Molecular Transport, Cellular Function and Maintenance, Cellular Compromise
22	Observation 1	CADM1,CCNY,CDK2AP1,CLNS1A,Camk,EPB41L5,FARP1,FOXK2,FYTTD1,GATAD2B,KAT8,MBD1,MBD2,MBD3,MTA2,Mi2,Mta,NAGK,NMDA Receptor,NuRD,PALM,PHF20L1,PRPS1,PRPSAP1,PRPSAP2,PRRC1,PTPRG,PTPase,PYM1,RCOR1,SAP130,SETD1A,SIN3B,VANGL1,WIZ	33	29	Connective Tissue Disorders, Developmental Disorder, Hereditary Disorder
23	Observation 1	ACTR1B,Alpha 1 antitrypsin,Alpha tubulin,BAP1,BETA TUBULIN,CCT2,CCT3,CCT4,CCT5,CCT6A,CCT7,CCT8,ENaC,GANAB,HYOU1,MLST8,PEX14,PFDN1,PFDN2,PFDN5,PFDN6,POLR3B,POLR3E,SARM1,SEC24D,SLC25A20,TBCA,TCP1,TNFRSF12A,TUBA1A,TUBA1B,TUBB4B,VBP1,chemokine,chymotrypsin	33	29	Post-Translational Modification, Protein Folding, Cellular Assembly and Organization
24	Observation 1	26s Proteasome,ABCE1,ADGRE5,AFDN,AZIN2,CAPZA2,CASK,CD55,EIF2A,GORASP2,GSTP1,HDL,HIST1H1E,IAH1,Ifn,KIAA0753,LRPPRC,MCM2,NME1-NME2,NRAS,OSTC,P-TEFb,PABPC4,PRDX3,PSMA3,PSMD14,Pro-inflammatory Cytokine,RPS26,SEC16A,TRIP12,Tnf (family),UBE2O,WDR77,WFS1,XBP1	33	29	Cell Death and Survival, Nervous System Development and Function, Cellular Compromise
25	Observation 1	ADK,ATP synthase,ATP5,ATP5F1A,ATP5F1C,ATP5IF1,ATP5ME,ATP5MG,ATP5PB,ATP5PD,ATP5PO,Akt,CoREST,DOCK5,ELMO2,F0 ATP synthase,F1 ATPase,GOLGA3,GSS,HACD3,LAMTOR1,LAMTOR2,LAMTOR3,LAMTOR5,MRPL33,MT-ATP6,PRR14,RAB3GAP1,RRAGA,SCD5,SLC25A19,SLC35B2,SURF4,SZT2,adenosine-tetraphosphatase	31	28	Cellular Assembly and Organization, Nucleic Acid Metabolism, Small Molecule Biochemistry
My Lists for My Projects->Eoff->Eoff_010819_TMT_Volcano_Limma_IPAinput_unadpvalSig_zscore - 2019-12-04 07:34 AM->Observation 1
My Lists	-log(p-value)	Ratio	Molecules
Tox Lists for My Projects->Eoff->Eoff_010819_TMT_Volcano_Limma_IPAinput_unadpvalSig_zscore - 2019-12-04 07:34 AM->Observation 1
Ingenuity Toxicity Lists	-log(p-value)	Ratio	Molecules
Mitochondrial Dysfunction	31	0.36	UQCR10,DHODH,ATP5PB,NDUFB7,NDUFAF1,NDUFA5,MT-ND2,SDHB,NDUFA8,UQCRH,CAT,GSR,NDUFA7,ATP5F1A,NDUFS5,ATP5F1C,ATP5F1B,SDHC,MT-ATP6,UQCRC1,NDUFB3,NDUFS7,NDUFA2,NDUFAB1,CYC1,CYB5R3,UQCRC2,COX6A1,AIFM1,NDUFS6,UQCRB,NDUFB9,OGDH,PRDX3,MT-ND1,COX7A2,ATP5PO,GPX4,COX6B1,NDUFA6,NDUFV2,NDUFS8,HSD17B10,SURF1,SDHA,NDUFV1,ATP5ME,PDHA1,NDUFS1,COX6C,NCSTN,NDUFS2,NDUFB6,CYB5A,NDUFS3,ATP5MG,ATP5PD,MT-CO2,NDUFB11,NDUFB…
Hypoxia-Inducible Factor Signaling	4.14	0.2	CREB1,UBE2G2,ATM,EIF2B3,COPS5,PRKCA,LDHA,ASPH,EIF2B2,HSP90AB1,HSP90AA1,EIF2B4,EIF2B5,P4HB
Aryl Hydrocarbon Receptor Signaling	3.48	0.137	AIP,HSP90B1,ATM,ALDH6A1,GSTM3,NFIB,FASN,ALDH18A1,SMARCA4,MGST1,ALDH3A2,HSPB1,ALDH9A1,PTGES3,NFIX,NR2F1,RBL1,ALDH3A1,GSTP1,HSP90AB1,CTSD,HSP90AA1
Oxidative Stress	3.23	0.193	GCLC,PRDX4,GPX4,CAT,GSR,GSTM3,S100A9,MGST1,GCLM,PRDX3,GSS
Fatty Acid Metabolism	3.12	0.145	ACOX3,ACADVL,HSD17B10,CYP4F11,ACAA1,ACAD9,ALDH3A2,ACSL4,ECI1,ALDH9A1,ACSL1,ACADSB,ACSL3,ADH5,CPT2,CYP2S1,ALDH3A1
NRF2-mediated Oxidative Stress Response	2.47	0.108	SQSTM1,HACD3,DNAJC16,DNAJC5,STIP1,FKBP5,CCT7,CAT,GSR,CYP2S1,GSTP1,HSP90AA1,GCLC,CLPP,RRAS2,HSP90B1,GSTM3,MGST1,NRAS,PRKCA,RALA,EPHX1,HSP90AB1,VCP,GCLM,RRAS
Renal Necrosis/Cell Death	1.95	0.0855	ATG5,ATP1A1,DCTN2,THBS1,ZNF622,ILK,PPP1R10,PTGR1,CAT,RHOT1,PSIP1,ZNF512B,SDHC,KIRREL1,EGFR,HSP90B1,ATG7,NDUFAB1,GNB2,HSPB1,GSN,VPS13A,VCP,SARM1,MYD88,PARVA,TMX1,PRDX3,MAN2A1,MLKL,GPX4,GFPT1,NFAT5,PNPLA8,HYOU1,PFKM,GSTP1,CASP4,MTOR,ANXA5,DAP3,STMN1,PRKCA,NAMPT,LDHA,GMFB,GAPDH,SYVN1,PDCD6IP
Genes Upregulated in Response to Proteinuria-induced Oxidative Stress in Renal Proximal Tubule Cells (Human)	1.7	0.3	COMT,MGST1,HSP90AA1
Long-term Renal Injury Anti-oxidative Response Panel (Rat)	1.67	0.222	GCLC,CAT,GCLM,GSS
PPARÎ±/RXRÎ± Activation	1.58	0.099	AIP,RRAS2,HSP90B1,GOT2,FASN,ACAA1,PLCH1,PRKAR1A,NRAS,GNAS,PRKCA,NCOA6,RALA,PLCB3,NR2F1,HSP90AB1,HSP90AA1,RRAS,GPD2
Decreases Respiration of Mitochondria	1.39	0.231	ATM,PKM,PNPLA8
Decreases Depolarization of Mitochondria and Mitochondrial Membrane	1.32	0.152	CAT,HMOX2,VPS13A,PLIN3,ATP2A2
Xenobiotic Metabolism Signaling	1.23	0.0831	CYP4F11,ALDH3A2,ALDH9A1,CAT,SULT1A1,ADH5,CYP2S1,GSTP1,HSP90AA1,GCLC,AIP,HS2ST1,RRAS2,HSP90B1,ALDH6A1,GSTM3,ALDH18A1,MGST1,ESD,AKR1C3,NRAS,PRKCA,PTGES3,RALA,EPHX1,AKR1C1/AKR1C2,ALDH3A1,HSP90AB1,RRAS
Cytochrome P450 Panel - Substrate is an Eicosanoid (Human)	1.19	0.286	CYP4F11,TBXAS1
TR/RXR Activation	1.15	0.107	PFKP,AKR1C3,MTOR,NCOA6,FASN,AKR1C1/AKR1C2,GPS2,ENO1,ACACA
Renal Proximal Tubule Toxicity Biomarker Panel (Rat)	1.1	0.148	HSPB1,SLC16A7,GSTP1,HSP90AA1
Glutathione Depletion - Hepatocellular Hypertrophy	1.09	0.25	POR,GSR
Increases Transmembrane Potential of Mitochondria and Mitochondrial Membrane	1.08	0.12	HSPA4,GSN,CAT,PHB,PRDX3,ARID1A
RAR Activation	1.06	0.0876	RPL7A,RDH11,SMARCA2,SMARCA4,SMARCE1,SMARCC2,TRIM24,SMARCD2,SMARCB1,PRKAR1A,AKR1C3,TAF4,BRD7,PRKCA,SMARCD3,NR2F1,ARID1A
Biogenesis of Mitochondria	0.921	0.15	MAN2A1,GNAS,PRDX3
Glutathione Depletion - Phase II Reactions	0.921	0.15	GSTM3,GSTP1,MGST1
Nongenotoxic Hepatocarcinogenicity Biomarker Panel	0.829	0.136	TAP1,PSMB9,TRNT1
Glutathione Depletion - CYP Induction and Reactive Metabolites	0.784	0.167	EPHX1,FKBP11
Increases Cardiac Proliferation	0.632	0.0926	EGFR,PRKCA,RAB1A,NAE1,PRKAR1A
Cardiac Necrosis/Cell Death	0.627	0.0724	IQGAP1,CCN1,PHB,FASN,DGAT1,SMARCA4,RTN4,HSPE1,CALR,HSPB1,GNAI2,PPP1R10,ACSL1,GSN,NAMPT,ABCB8,CAT,HMOX2,LRP1,LAMP2,AIFM1,GAPDH
Cholesterol Biosynthesis	0.592	0.125	LSS,DHCR7
Cytochrome P450 Panel - Substrate is an Eicosanoid (Rat)	0.568	0.2	TBXAS1
LPS/IL-1 Mediated Inhibition of RXR Function	0.542	0.0711	ACOX3,MYD88,HS2ST1,ALDH6A1,GSTM3,ALDH18A1,MGST1,ALDH3A2,ACSL4,ALDH9A1,ACSL1,CAT,SULT1A1,ACSL3,CPT2,CYP2S1,GSTP1,ALDH3A1
Cytochrome P450 Panel - Substrate is an Eicosanoid (Mouse)	0.501	0.167	TBXAS1
Renal Inorganic Phosphate Homeostasis (Mouse)	0.501	0.167	ATP1A1
Decreases Permeability Transition of Mitochondria and Mitochondrial Membrane	0.447	0.143	OGDH
Mechanism of Gene Regulation by Peroxisome Proliferators via PPARÎ±	0.441	0.0737	NRAS,AIP,PRKCA,NR2F1,HSP90AB1,HSP90AA1,PRKAR1A
Genes associated with Chronic Allograft Nephropathy (Human)	0.431	0.0952	FN1,THBS1
Increases Permeability Transition of Mitochondria and Mitochondrial Membrane	0.402	0.125	FAM162A
Cytochrome P450 Panel - Substrate is a Fatty Acid (Human)	0.33	0.1	CYP4F11
Cardiac Hypertrophy	0.307	0.0623	RAB2A,ADK,EGFR,PRMT5,MTOR,DTNBP1,HPRT1,SMARCA4,ATP2A2,GAA,GLA,IGF2R,ACAD9,ERAP1,FN1,PRKCA,CTSB,RAB1A,CPT2,SIRT6,PFKM,TPM1,CTSD
Acute Renal Failure Panel (Rat)	0.276	0.0645	TUBB,SLC16A7,LGALS3,TNFRSF12A
Long-term Renal Injury Pro-oxidative Response Panel (Rat)	0.252	0.0769	HPRT1
PXR/RXR Activation	0.246	0.0615	PCK2,ALDH3A2,NR3C1,PRKAR1A
Recovery from Ischemic Acute Renal Failure (Rat)	0.232	0.0714	LGALS3
Anti-Apoptosis	0.229	0.0625	BIRC6,TMX1
Swelling of Mitochondria	0.213	0.0667	AIFM1
NF-ÎºB Signaling	0	0.026	EGFR,NRAS,MYD88,RRAS2,RALA,RRAS,IGF2R
Positive Acute Phase Response Proteins	0	0.0333	HMOX2
TGF-Î² Signaling	0	0.0404	NRAS,RRAS2,RALA,RRAS
Cell Cycle: G1/S Checkpoint Regulation	0	0.0588	RPL11,ATM,RBL1,MAX
p53 Signaling	0	0.0404	ATM,FASN,ST13,THBS1
Cell Cycle: G2/M DNA Damage Checkpoint Regulation	0	0.0577	ATM,TRIP12,YWHAZ
Hepatic Fibrosis	0	0.045	FN1,IGFBP7,LGALS3,SYVN1,THBS1
Hepatic Stellate Cell Activation	0	0.0286	HLA-C
Pro-Apoptosis	0	0.0238	DIABLO
Hepatic Cholestasis	0	0.016	MYD88,PRKCA,PRKAR1A
CAR/RXR Activation	0	0.0345	SULT1A1
LXR/RXR Activation	0	0.0244	FASN,PCYOX1,ACACA
FXR/RXR Activation	0	0.0238	PCK2,FASN,PCYOX1
VDR/RXR Activation	0	0.0256	HSD17B2,PRKCA
Increases Renal Proliferation	0	0.0559	SDHB,EGFR,LARP1,MTOR,PLD2,TPP2,STT3B,CHKA,NDUFAB1
Increases Renal Nephritis	0	0.0345	EGFR,MYD88
Liver Necrosis/Cell Death	0	0.059	ATF2,EGFR,NPC1,MTOR,MYD88,FASN,PTPN1,CERS2,FAH,SLC25A5,GSN,CAT,CTSB,XBP1,LRP1,LAMP2,LGALS3,CTH,YES1
Increases Heart Failure	0	0.0435	PRKCA
Liver Proliferation	0	0.052	SLC7A5,EGFR,CCN1,THBS1,TRIM24,CERS2,SMARCB1,FAH,BIRC6,CTSB,XBP1,LGALS3,TNFRSF12A
Increases Bradycardia	0	0.05	CALR
Increases Renal Damage	0	0.0227	MYD88,THBS1
Increases Liver Steatosis	0	0.0459	RPTOR,PLIN3,DGAT1,ATP5F1A,GPS2
Increases Liver Damage	0	0.0532	AIP,MYD88,CTSB,XBP1,ALDH3A1
Increases Liver Hepatitis	0	0.0513	CCN1,RPTOR,RACK1,LGALS3
Increases Liver Hyperplasia/Hyperproliferation	0	0.0244	IQGAP1,MYD88,MTDH
Cardiac Fibrosis	0	0.0468	ACSL1,FN1,GNAS,CREB1,COQ9,TEAD1,SMARCA4,ATP2A2,NDUFS6,PRDX3,CAPNS1
Increases Glomerular Injury	0	0.04	EGFR,MTOR,MYD88,GFPT1,ILK
Increases Depolarization of Mitochondria and Mitochondrial Membrane	0	0.0556	CCN1
Decreases Transmembrane Potential of Mitochondria and Mitochondrial Membrane	0	0.0611	HSPB1,SLC25A6,CAT,LDHA,ATP5IF1,PKM,RTN4,DIABLO
Reversible Glomerulonephritis Biomarker Panel (Rat)	0	0.037	TAP2
Persistent Renal Ischemia-Reperfusion Injury (Mouse)	0	0.0333	HSPB1
My Pathways for My Projects->Eoff->Eoff_010819_TMT_Volcano_Limma_IPAinput_unadpvalSig_zscore - 2019-12-04 07:34 AM->Observation 1
My Pathways	-log(p-value)	Ratio	Molecules
New My Pathway 5	0	0.0311	NCSTN,EGFR,NRAS,RRAS2,RALA,RRAS
Analysis Ready Molecules for My Projects->Eoff->Eoff_010819_TMT_Volcano_Limma_IPAinput_unadpvalSig_zscore - 2019-12-04 07:34 AM->Observation 1
ID	Symbol	Expr Log Ratio	Expr p-value
C9JG97	AAMP	0.38037	0.0011255
Q9Y312	AAR2	0.304899	0.0079812
P49588	AARS	0.199718	0.0375342
Q5JTZ9	AARS2	0.260748	0.0226164
A4D0W4	AASS	0.249485	0.0290597
Q9NP58	ABCB6	0.349052	0.0105642
B3KSN3	ABCB8	0.371568	0.0365866
P33897	ABCD1	0.395865	0.0321515
P28288	ABCD3	0.326269	0.041353
P61221	ABCE1	0.23696	0.0233249
D6REL5	ABRAXAS1	-0.248348	0.0394465
A0A024R2M6	ACAA1	0.297835	0.00271979
A0A024R0Y2	ACACA	0.38748	0.00371974
Q9H845	ACAD9	0.170278	0.0394792
A0A0S2Z3P9	ACADSB	0.323188	0.00373191
B3KPX1	ACADVL	0.727556	0.0119216
A0A024R3P9	ACBD3	0.410879	0.00180802
A0A024R1T9	ACLY	0.350109	0.00253583
Q9Y305	ACOT9	0.224525	0.0266129
B2R856	ACOX3	0.391695	0.00194851
A8K9T3	ACSL1	0.316428	0.00870384
B3KN05	ACSL3	0.44729	0.000733468
Q8TAF6	ACSL4	0.328019	0.00229554
A0A384NQ21	ACTR1A	0.231191	0.0336471
P42025	ACTR1B	0.416663	0.00319223
Q9H981	ACTR8	-0.221851	0.0255295
Q13443	ADAM9	0.370203	0.00130959
E7EV99	ADD1	-0.328861	0.00191609
Q5VU08	ADD3	-0.26736	0.0242973
B4E336	ADGRE5	0.416929	0.0240478
Q6IRT1	ADH5	0.24896	0.0402853
Q86U79	ADK	0.189028	0.0366509
Q9BRR6	ADPGK	0.403864	0.0176909
Q16186	ADRM1	0.281265	0.010969
A0A1B0GWJ0	ADSL	0.277771	0.0242725
B4E1L0	ADSS	0.299545	0.00462831
Q8N556	AFAP1	-0.321152	0.0228825
Q96C95	AFDN	-0.301253	0.041154
Q86XV5	AGAP3	-0.379959	0.00708574
E9PC15	AGK	0.177431	0.0348731
Q9NRZ7	AGPAT3	0.351688	0.0205714
A0A384MTQ3	AHCY	0.322883	0.00811607
O95433	AHSA1	0.206535	0.0544205
B7ZW30	AIDA	-0.367064	0.0397673
O95831	AIFM1	0.276255	0.00383397
[truncated: 1,333 more rows]
