# Supplementary material for: Inhibition of tryptophan 2,3-dioxygenase impairs DNA damage tolerance and repair in glioma cells
Source: NAR Cancer. 2021 Apr 9;3(2):zcab014. doi: 10.1093/narcan/zcab014 (PMC8034706; doi:10.1093/narcan/zcab014)
Supplement: zcab014_Supplemental_Files [file zcab014_supplemental_files.zip › Table S5.xlsx]

## Sheet: Eoff_Observation 3_DMSOvsBCNU_I
å© 2000-2019 QIAGEN. All rights reserved.
TABLE S5. IPA comparing proteomic results for T98G cells treated with either DMSO or 125 mM BCNU
Analysis Details for My Projects->Eoff->Eoff_010819_TMT_Volcano_Limma_IPAinput_unadpvalSig_zscore - 2019-12-04 07:34 AM->Observation 3
Workspace	My Projects
Project	Eoff
Analysis	Observation 3
Date	Wed Dec 04 05:36:11 PST 2019
Analysis ID	18598488
Analysis Settings
Cutoff before duplicate resolution	TRUE
Resolve duplicate on	Expression logfoldchange
Color using	Expression logfoldchange
Cutoff for Expression logfoldchange	--
Cutoff for Expression pvalue	0.055
Reference set	Ingenuity Knowledge Base (Genes Only)
Relationship to include	Direct and Indirect
Includes Endogenous Chemicals	Yes
Optional Analyses	My Pathways My List
Filter Summary
Consider only molecules and/or relationships where
(confidence = Experimentally Observed) AND
(mol. types = biologic drug OR canonical pathway OR chemical - endogenous mammalian OR chemical - endogenous non-mammalian OR chemical - kinase inhibitor OR chemical - other OR chemical - protease inhibitor OR chemical drug OR chemical reagent OR chemical toxicant OR complex OR cytokine OR disease OR enzyme OR function OR G-protein coupled receptor OR group OR growth factor OR ion channel OR kina…
Canonical Pathways for My Projects->Eoff->Eoff_010819_TMT_Volcano_Limma_IPAinput_unadpvalSig_zscore - 2019-12-04 07:34 AM->Observation 3
Ingenuity Canonical Pathways	-log(p-value)	zScore	Ratio	Molecules
Acetone Degradation I (to Methylglyoxal)	0		0.0333	CYP2S1
Adenosine Nucleotides Degradation II	0		0.0667	PNP
Agranulocyte Adhesion and Diapedesis	0		0.0521	ACTG1,CD99,FN1,GNAI1,GNAI2,ITGA6,MMP14,MYH10,MYH9,MYL6
Allograft Rejection Signaling	0		0.0233	HLA-A,HLA-B
Altered T Cell and B Cell Signaling in Rheumatoid Arthritis	0		0.0333	HLA-A,HLA-B,NFKB1
Amyotrophic Lateral Sclerosis Signaling	0	-1.89737	0.103	BID,CAPN5,CASP1,CASP7,CCS,PIK3C2A,PPP3CA,RAC1,SSR4,TP53
Androgen Biosynthesis	0		0.0714	AKR1C3
Antioxidant Action of Vitamin C	0	0.377964	0.0935	GLRX,HMOX1,NFKB1,PLCD1,PLCH1,PLD2,PNPLA8,SLC2A1,SLC2A3,STAT5B
Apelin Cardiac Fibroblast Signaling Pathway	0		0.087	AKT1,TGFB2
Apelin Pancreas Signaling Pathway	0		0.0682	NFKB1,PIK3C2A,PRKACB
Atherosclerosis Signaling	0		0.0323	APOC3,NFKB1,PCYOX1,PNPLA8
Autoimmune Thyroid Disease Signaling	0		0.0408	HLA-A,HLA-B
B Cell Development	0		0.0556	HLA-A,HLA-B
Basal Cell Carcinoma Signaling	0		0.0685	APC2,CTNNB1,DVL2,TP53,WNT5A
Bupropion Degradation	0		0.04	CYP2S1
CD28 Signaling in T Helper Cells	0	-0.632456	0.1	AKT1,ARPC4,CSK,HLA-A,HLA-B,JUN,MAP2K2,NFAT5,NFKB1,PIK3C2A,PPP3CA,RAC1
CTLA4 Signaling in Cytotoxic T Lymphocytes	0		0.0787	AKT1,AP1B1,HLA-A,HLA-B,PIK3C2A,PPP2R5D,PTPA
Cardiomyocyte Differentiation via BMP Receptors	0		0.05	ATF2
Cellular Effects of Sildenafil (Viagra)	0		0.084	ACTG1,GNAS,MPRIP,MYH10,MYH9,MYL6,MYLK,PABPC4,PLCD1,PLCH1,PRKACB
Cholesterol Biosynthesis I	0		0.0769	DHCR24
Cholesterol Biosynthesis II (via 24,25-dihydrolanosterol)	0		0.0769	DHCR24
Cholesterol Biosynthesis III (via Desmosterol)	0		0.0769	DHCR24
Chondroitin Sulfate Biosynthesis (Late Stages)	0		0.0625	CSGALNACT2,HS2ST1,SULT1A1
Chondroitin Sulfate Degradation (Metazoa)	0		0.0625	HEXB
Communication between Innate and Adaptive Immune Cells	0		0.0208	HLA-A,HLA-B
Complement System	0		0.027	C1QBP
Corticotropin Releasing Hormone Signaling	0	-2.3094	0.103	ATF2,CREB1,CREBBP,CTH,GNAI1,GNAI2,GNAO1,GNAS,JUN,MAP2K2,PRKACB,PRKCA,RAP1A,RAP1B,SLC39A7
Crosstalk between Dendritic Cells and Natural Killer Cells	0		0.0899	ACTG1,CAMK2D,CAMK2G,HLA-A,HLA-B,NFKB1,TLN1,TLN2
Dendritic Cell Maturation	0	-1.5	0.0874	AKT1,ATF2,CREB1,CREBBP,DDR2,HLA-A,HLA-B,MYD88,NFKB1,PIK3C2A,PLCD1,PLCH1,STAT1,STAT2,TAB1,TRAF6
Dermatan Sulfate Biosynthesis	0	1.63299	0.102	B3GALT6,B3GAT3,CHPF2,CSGALNACT2,HS2ST1,SULT1A1
Dermatan Sulfate Biosynthesis (Late Stages)	0		0.0435	HS2ST1,SULT1A1
Dopamine Degradation	0		0.1	ALDH1A1,ALDH3A2,SULT1A1
Dopamine Receptor Signaling	0		0.0649	PPP1R14B,PPP1R7,PPP2R5D,PRKACB,PTPA
Eicosanoid Signaling	0		0.0625	AKR1C3,LTA4H,PNPLA8,TBXAS1
Endocannabinoid Neuronal Synapse Pathway	0	-2.52982	0.0781	GNA11,GNAI1,GNAI2,GNAO1,GNG2,GNG5,PLCD1,PLCH1,PPP3CA,PRKACB
Ethanol Degradation II	0		0.0625	ALDH1A1,ALDH3A2
Ethanol Degradation IV	0		0.087	ALDH1A1,ALDH3A2
FXR/RXR Activation	0		0.0476	AKT1,APOC3,CREBBP,ITIH4,PCK2,PCYOX1
Factors Promoting Cardiogenesis in Vertebrates	0		0.0538	ACVR1,ATF2,CTNNB1,PRKCA,TGFB2
GABA Receptor Signaling	0		0.0421	AP1B1,GNAS,RPS27A,UBQLN1
GPCR-Mediated Integration of Enteroendocrine Signaling Exemplified by an L Cell	0	1.13389	0.0959	GNA11,GNAI1,GNAI2,GNAS,PLCD1,PLCH1,PRKACB
GPCR-Mediated Nutrient Sensing in Enteroendocrine Cells	0	-0.301511	0.0982	GNA11,GNAI1,GNAI2,GNAS,GNG12,GNG2,GNG5,PLCD1,PLCH1,PRKACB,PRKCA
Glutamate Receptor Signaling	0		0.0526	GNG2,GNG5,SLC1A4
Glycolysis I	0		0.0769	ENO1,PKM
Graft-versus-Host Disease Signaling	0		0.0417	HLA-A,HLA-B
Granulocyte Adhesion and Diapedesis	0		0.0279	CD99,GNAI1,GNAI2,ITGA6,MMP14
Growth Hormone Signaling	0	-1.88982	0.0986	PIK3C2A,PRKCA,RPS6KA4,RPS6KB2,STAT1,STAT3,STAT5B
Guanosine Nucleotides Degradation III	0		0.0833	PNP
Gustation Pathway	0		0.0327	GNG2,GNG5,PANX1,PDE12,PRKACB
Heparan Sulfate Biosynthesis	0	0.377964	0.0843	AARS,B3GALT6,B3GAT3,GLCE,HS2ST1,SULT1A1,TARS2
Heparan Sulfate Biosynthesis (Late Stages)	0	-0.447214	0.0658	AARS,GLCE,HS2ST1,SULT1A1,TARS2
Hepatic Cholestasis	0		0.0435	JUN,MYD88,NFKB1,PRKACB,PRKCA,TGFB2,TRAF2,TRAF6
Hepatic Fibrosis / Hepatic Stellate Cell Activation	0		0.086	COL4A1,COL4A3BP,COL5A1,COL5A2,COL6A3,EGFR,FGF2,FN1,MYH10,MYH9,MYL6,NFKB1,SMAD3,STAT1,TGFB2,TIMP2
Human Embryonic Stem Cell Pluripotency	0		0.0667	ACVR1,AKT1,CTNNB1,FGF2,GNAS,PIK3C2A,SMAD3,TGFB2,WNT5A
IL-15 Production	0		0.0992	ABL2,CSK,DDR2,EGFR,EPHA2,LYN,MAP2K3,NFKB1,SRC,STAT1,TWF1,YES1
IL-17A Signaling in Airway Cells	0	-1.63299	0.0938	AKT1,MAP2K2,NFKB1,PIK3C2A,STAT3,TRAF6
IL-17A Signaling in Fibroblasts	0		0.0857	JUN,NFKB1,TRAF6
Inhibition of Matrix Metalloproteases	0		0.0769	MMP14,TIMP2,TIMP3
Interferon Signaling	0		0.0556	STAT1,STAT2
LPS/IL-1 Mediated Inhibition of RXR Function	0	0	0.0893	ACOX1,ACOX3,ACSL3,ACSL4,ALDH1A1,ALDH3A2,ALDH6A1,CPT1A,GSTM2,GSTP1,HS2ST1,JUN,MGMT,MGST1,MYD88,NR1H2,SULT1A1,TRAF2,TRAF6,XPO1
LXR/RXR Activation	0	0	0.0661	APOC3,ITIH4,NCOR1,NCOR2,NFKB1,NR1H2,PCYOX1,RXRB
Leptin Signaling in Obesity	0	-2	0.0946	AKT1,MAP2K2,PIK3C2A,PLCD1,PLCH1,PRKACB,STAT3
Leukotriene Biosynthesis	0		0.0769	LTA4H
MIF Regulation of Innate Immunity	0	0	0.0952	JUN,MIF,NFKB1,TP53
MIF-mediated Glucocorticoid Regulation	0		0.0882	MIF,NFKB1,NR3C1
MSP-RON Signaling Pathway	0		0.0345	ACTG1,PIK3C2A
Melatonin Degradation I	0		0.05	B3GAT3,CYP2S1,SULT1A1
NAD Salvage Pathway II	0		0.0769	ACP1,NMNAT1
Netrin Signaling	0	-0.816497	0.0923	ABLIM3,NFAT5,PPP3CA,PRKACB,RAC1,RAC2
Neuroinflammation Signaling Pathway	0	-0.218218	0.07	ACVR1,AKT1,ATF2,CASP1,CREB1,CREBBP,CTNNB1,HLA-A,HLA-B,HMOX1,JUN,MYD88,NCSTN,NFAT5,NFE2L2,NFKB1,PIK3C2A,PPP3CA,STAT1,TGFB2,TRAF6
Neuropathic Pain Signaling In Dorsal Horn Neurons	0	0.333333	0.0891	CAMK2D,CAMK2G,CREB1,PIK3C2A,PLCD1,PLCH1,PRKACB,PRKCA,SRC
Neuroprotective Role of THOP1 in Alzheimer's Disease	0	-2	0.0603	CREB1,HLA-A,HLA-B,HTRA2,LONP1,PRKACB,THOP1
Nicotine Degradation II	0		0.0308	B3GAT3,CYP2S1
Nicotine Degradation III	0		0.0357	B3GAT3,CYP2S1
Nitric Oxide Signaling in the Cardiovascular System	0	0.333333	0.0909	AKT1,ATP2A2,CAV1,HSP90AA1,HSP90AB1,MAP2K2,PIK3C2A,PRKACB,PRKCA
Noradrenaline and Adrenaline Degradation	0		0.0571	ALDH1A1,ALDH3A2
OX40 Signaling Pathway	0		0.0556	HLA-A,HLA-B,JUN,NFKB1,TRAF2
Osteoarthritis Pathway	0	0	0.103	ATF2,CASP1,CASP4,CASP7,CREB1,CREBBP,CTNNA1,CTNNB1,DDR2,FGF2,FN1,HDAC3,MYBBP1A,NAMPT,NFKB1,OCRL,PRG4,RAC1,RUNX2,SMAD3,SOX9,TIMP3
Phospholipases	0	0.447214	0.082	HMOX1,PLCD1,PLCH1,PLD2,PNPLA8
Phototransduction Pathway	0		0.0189	PRKACB
Primary Immunodeficiency Signaling	0		0.06	RFX5,TAP2,UNG
Putrescine Degradation III	0		0.0952	ALDH1A1,ALDH3A2
Pyrimidine Deoxyribonucleotides De Novo Biosynthesis I	0		0.0909	AK1,NME6
RANK Signaling in Osteoclasts	0	-1	0.102	AKT1,JUN,MAP2K2,NFKB1,PIK3C2A,PPP3CA,SRC,TRAF2,TRAF6
Retinoic acid Mediated Apoptosis Signaling	0		0.0667	BID,DAP3,PARP1,RXRB
Retinol Biosynthesis	0		0.0952	AKR1B10,AKR1C3,PNPLA2,RDH11
Role of IL-17A in Arthritis	0		0.0926	ATF2,MAP2K2,MAP2K3,NFKB1,PIK3C2A
Role of Osteoblasts, Osteoclasts and Chondrocytes in Rheumatoid Arthritis	0		0.0773	AKT1,APC2,CSNK1A1,CTNNB1,JUN,MAP2K3,MMP14,NFAT5,NFKB1,PIK3C2A,PPP3CA,RUNX2,SRC,TRADD,TRAF2,TRAF6,WNT5A
Role of Pattern Recognition Receptors in Recognition of Bacteria and Viruses	0	-1	0.0714	CASP1,CREB1,EIF2AK2,EIF2S1,MYD88,NFKB1,OAS3,PIK3C2A,PRKCA,TGFB2,TRAF6
Role of RIG1-like Receptors in Antiviral Innate Immunity	0		0.0909	CREBBP,NFKB1,TRAF2,TRAF6
Role of Wnt/GSK-3ë_ Signaling in the Pathogenesis of Influenza	0	1	0.0769	APC2,CSNK1A1,CTNNB1,DVL2,NCOA3,WNT5A
SPINK1 Pancreatic Cancer Pathway	0		0.0167	SMAD3
Serotonin Degradation	0	0	0.0597	ALDH1A1,ALDH3A2,B3GAT3,SULT1A1
Sonic Hedgehog Signaling	0		0.1	CCNB1,CDK1,PRKACB
Sperm Motility	0	1.13389	0.0724	ABL2,CSK,DDR2,EGFR,EPHA2,GNAS,LYN,MAP2K3,PLCD1,PLCH1,PNPLA8,PRKACB,PRKCA,SRC,TWF1,YES1
Superpathway of Melatonin Degradation	0		0.0462	B3GAT3,CYP2S1,SULT1A1
T Helper Cell Differentiation	0		0.0548	HLA-A,HLA-B,STAT1,STAT3
TNFR2 Signaling	0		0.1	JUN,NFKB1,TRAF2
TREM1 Signaling	0	-2.44949	0.08	AKT1,CASP1,MYD88,NFKB1,STAT3,STAT5B
Th1 Pathway	0	-0.333333	0.0738	HLA-A,HLA-B,NCSTN,NFIL3,NFKB1,NOTCH2,PIK3C2A,STAT1,STAT3
Th1 and Th2 Activation Pathway	0		0.0756	ACVR1,CHD4,HLA-A,HLA-B,JUN,NCSTN,NFIL3,NFKB1,NOTCH2,PIK3C2A,STAT1,STAT3,STAT5B
Th17 Activation Pathway	0	-1.13389	0.0879	HSP90AA1,HSP90AB1,MYD88,NFAT5,NFKB1,RUNX1,STAT3,TRAF6
Th2 Pathway	0	-0.816497	0.073	ACVR1,CHD4,HLA-A,HLA-B,JUN,NCSTN,NFKB1,NOTCH2,PIK3C2A,STAT5B
Thyroid Hormone Metabolism II (via Conjugation and/or Degradation)	0		0.0526	B3GAT3,SULT1A1
Triacylglycerol Degradation	0	-1	0.0769	AARS,ABHD12,PNPLA2,TARS2
Type I Diabetes Mellitus Signaling	0	-0.707107	0.0991	BID,HLA-A,HLA-B,HSPD1,MAP2K3,MYD88,NFKB1,STAT1,TRADD,TRAF2,TRAF6
Type II Diabetes Mellitus Signaling	0	-1.41421	0.0845	ACSL3,ACSL4,AKT1,IRS2,NFKB1,NSMAF,PIK3C2A,PKM,PRKCA,SMPD4,TRADD,TRAF2
White Adipose Tissue Browning Pathway	0	-2.12132	0.0698	ATF2,CREB1,CREBBP,CTBP1,CTBP2,GNAS,PRKACB,RXRB,SLC16A1
cAMP-mediated signaling	0	-1.41421	0.0925	AKAP13,AKAP2,AKAP8,ATF2,CAMK2D,CAMK2G,CREB1,CREBBP,GNAI1,GNAI2,GNAO1,GNAS,LPAR1,MAP2K2,PDE12,PPP3CA,PRKACB,RAP1A,RGS10,SRC,STAT3
eNOS Signaling	0	-1.1547	0.0881	AKT1,CAV1,DNM2,GNAS,HSP90AA1,HSP90AB1,HSPA14,HSPA4,HSPA6,HSPA8,LPAR1,PIK3C2A,PRKACB,PRKCA
nNOS Signaling in Neurons	0		0.0638	CAPN5,PPP3CA,PRKCA
nNOS Signaling in Skeletal Muscle Cells	0		0.0244	SNTB1
tRNA Splicing	0		0.0476	PDE12,TSEN34
Folate Transformations I	0.2		0.111	MTHFD1
Sucrose Degradation V (Mammalian)	0.2		0.111	TKFC
Oxidative Ethanol Degradation III	0.217		0.105	ALDH1A1,ALDH3A2
Glucose and Glucose-1-phosphate Degradation	0.231		0.125	PGM1
Histidine Degradation III	0.231		0.125	MTHFD1
Sphingomyelin Metabolism	0.231		0.125	SMPD4
Superoxide Radicals Degradation	0.231		0.125	NQO1
Purine Nucleotides Degradation II (Aerobic)	0.239		0.111	IMPDH2,PNP
Docosahexaenoic Acid (DHA) Signaling	0.241		0.105	AKT1,BID,PIK3C2A,PNPLA2
Notch Signaling	0.241	2	0.105	NCSTN,NOTCH2,NUMB,NUMBL
Cell Cycle Regulation by BTG Family Proteins	0.258		0.108	E2F3,E2F4,PPP2R5D,PTPA
Dermatan Sulfate Degradation (Metazoa)	0.264		0.118	HEXB,IDUA
Histamine Degradation	0.264		0.118	ALDH1A1,ALDH3A2
Ubiquinol-10 Biosynthesis (Eukaryotic)	0.264		0.118	BCKDHA,ECHDC1
ë_-linolenate Biosynthesis II (Animals)	0.264		0.118	ACSL3,ACSL4
Chondroitin Sulfate Biosynthesis	0.266	1.63299	0.107	B3GALT6,B3GAT3,CHPF2,CSGALNACT2,HS2ST1,SULT1A1
GDP-glucose Biosynthesis	0.268		0.143	PGM1
NAD Biosynthesis from 2-amino-3-carboxymuconate Semialdehyde	0.268		0.143	NMNAT1
NAD Salvage Pathway III	0.268		0.143	NMNAT1
Phosphatidylcholine Biosynthesis I	0.268		0.143	CEPT1
Purine Ribonucleosides Degradation to Ribose-1-phosphate	0.268		0.143	PNP
Tryptophan Degradation to 2-amino-3-carboxymuconate Semialdehyde	0.268		0.143	KYNU
CCR5 Signaling in Macrophages	0.276	-0.447214	0.106	GNAI1,GNAI2,GNAS,GNB1L,GNB2,GNG12,GNG2,GNG5,JUN,PRKCA
IL-12 Signaling and Production in Macrophages	0.281		0.106	AKT1,APOC3,JMJD6,JUN,MAP2K2,MYD88,NFKB1,PCYOX1,PIK3C2A,PRKCA,STAT1,TGFB2,TRAF6,ZNF668
Estrogen-mediated S-phase Entry	0.282		0.115	CDK1,E2F3,E2F4
Gluconeogenesis I	0.282		0.115	ENO1,MDH1,MDH2
Lipid Antigen Presentation by CD1	0.282		0.115	AP1B1,ARF6,CANX
Transcriptional Regulatory Network in Embryonic Stem Cells	0.297		0.111	CDYL,H3F3A/H3F3B,RIF1,SMARCAD1,STAT3,ZFHX3
IL-23 Signaling Pathway	0.305	-1.34164	0.114	AKT1,NFKB1,PIK3C2A,RUNX1,STAT3
IL-17A Signaling in Gastric Cells	0.305		0.12	EGFR,JUN,NFKB1
Role of JAK family kinases in IL-6-type Cytokine Signaling	0.305		0.12	STAT1,STAT3,STAT5B
Tryptophan Degradation X (Mammalian, via Tryptamine)	0.305		0.12	AKR1B10,ALDH1A1,ALDH3A2
Cdc42 Signaling	0.312	-0.534522	0.108	APC2,ARPC4,ATF2,CDC42BPA,CLIP1,DIAPH1,DIAPH3,EXOC3,EXOC8,HLA-A,HLA-B,JUN,MPRIP,MYL6,MYLK,RALA,SRC,VAV2
Adenine and Adenosine Salvage III	0.314		0.167	PNP
Ceramide Biosynthesis	0.314		0.167	KDSR
Glycerol Degradation I	0.314		0.167	GPD2
Glycine Cleavage Complex	0.314		0.167	DLD
Lactose Degradation III	0.314		0.167	GLB1
Cytotoxic T Lymphocyte-mediated Apoptosis of Target Cells	0.315		0.118	BID,CASP7,HLA-A,HLA-B
Apelin Adipocyte Signaling Pathway	0.319	-1.66667	0.111	GNA11,GNAI1,GNAI2,GPX4,GPX8,GSTM2,GSTP1,MGST1,PRKACB
Circadian Rhythm Signaling	0.337		0.121	ARNTL,ATF2,CREB1,CREBBP
Dopamine-DARPP32 Feedback in cAMP Signaling	0.352	-0.242536	0.11	ATF2,ATP2A2,CDK5,CREB1,CREBBP,CSNK1A1,GNAI1,GNAI2,GNAS,PLCD1,PLCH1,PPP1R14B,PPP1R7,PPP2R5D,PPP3CA,PRKACB,PRKCA,PTPA
Glycogen Degradation III	0.356		0.143	PGM1,PYGB
NAD biosynthesis II (from tryptophan)	0.356		0.143	KYNU,NMNAT1
Phenylalanine Degradation IV (Mammalian, via Side Chain)	0.356		0.143	ALDH3A2,GOT1
Phagosome Formation	0.357		0.112	FN1,MARCKS,PIK3C2A,PLCD1,PLCH1,PRKCA,RAC1,RAC2,RHOA,RHOB,RHOG,RHOQ,RHOT2,RND3
Fatty Acid ë_-oxidation I	0.36	2	0.125	ACAA1,ACSL3,ACSL4,HSD17B4
IL-7 Signaling Pathway	0.363	-3	0.115	AKT1,JUN,LYN,PIK3C2A,SHC1,SLC2A1,SOS1,STAT1,STAT5B
TNFR1 Signaling	0.368	-0.816497	0.12	BID,CASP7,JUN,NFKB1,TRADD,TRAF2
Creatine-phosphate Biosynthesis	0.371		0.2	MAP4K4
Folate Polyglutamylation	0.371		0.2	MTHFD1
Myo-inositol Biosynthesis	0.371		0.2	IMPAD1
Tetrahydrofolate Salvage from 5,10-methenyltetrahydrofolate	0.371		0.2	MTHFD1
Tetrapyrrole Biosynthesis II	0.371		0.2	HMBS
Trans, trans-farnesyl Diphosphate Biosynthesis	0.371		0.2	IDI1
Tyrosine Degradation I	0.371		0.2	FAH
Toll-like Receptor Signaling	0.395	0.816497	0.118	EIF2AK2,JUN,MAP2K3,MAP4K4,MYD88,NFKB1,RPS27A,TAB1,TRAF6
Fatty Acid Activation	0.395		0.154	ACSL3,ACSL4
NAD Phosphorylation and Dephosphorylation	0.395		0.154	ACP1,NADK2
Oleate Biosynthesis II (Animals)	0.395		0.154	ALDH6A1,SCD5
Urate Biosynthesis/Inosine 5'-phosphate Degradation	0.395		0.154	IMPDH2,PNP
HIPPO signaling	0.398	2.64575	0.118	ITCH,MOB1A,PPP1R14B,PPP1R7,PPP2R5D,PTPA,SMAD3,TEAD1,TP53BP2,YAP1
Cardiac ë_-adrenergic Signaling	0.401	2.12132	0.114	AKAP13,AKAP2,AKAP8,ATP2A2,GNAS,GNB1L,GNB2,GNG12,GNG2,GNG5,PDE12,PPP1R14B,PPP1R7,PPP2R5D,PRKACB,PTPA
Antigen Presentation Pathway	0.41		0.128	CANX,HLA-A,HLA-B,TAP2,TAPBP
April Mediated Signaling	0.41	1.34164	0.128	JUN,NFAT5,NFKB1,TRAF2,TRAF6
Calcium-induced T Lymphocyte Apoptosis	0.411	1.63299	0.121	ATP2A2,CABIN1,HDAC1,HDAC2,HLA-A,HLA-B,PPP3CA,PRKCA
iCOS-iCOSL Signaling in T Helper Cells	0.42	0	0.117	AKT1,CAMK2D,CAMK2G,CSK,HLA-A,HLA-B,NFAT5,NFKB1,PIK3C2A,PLEKHA2,PPP3CA,RAC1,SHC1
PXR/RXR Activation	0.429		0.123	AKT1,ALDH1A1,ALDH3A2,CPT1A,GSTM2,NR3C1,PCK2,PRKACB
Glycogen Degradation II	0.44		0.167	PGM1,PYGB
Arsenate Detoxification I (Glutaredoxin)	0.446		0.25	PNP
Ascorbate Recycling (Cytosolic)	0.446		0.25	GLRX
Heme Biosynthesis from Uroporphyrinogen-III I	0.446		0.25	CPOX
L-cysteine Degradation I	0.446		0.25	GOT1
Methylmalonyl Pathway	0.446		0.25	MMUT
PRPP Biosynthesis I	0.446		0.25	PRPS1
Phenylethylamine Degradation I	0.446		0.25	ALDH3A2
Thymine Degradation	0.446		0.25	DPYSL2
Uracil Degradation II (Reductive)	0.446		0.25	DPYSL2
Role of PI3K/AKT Signaling in the Pathogenesis of Influenza	0.449	-2.44949	0.125	AKT1,CRKL,GNAI1,GNAI2,MAP2K2,MLH1,NFKB1,PIK3C2A
Fatty Acid ë±-oxidation	0.455		0.15	ALDH1A1,ALDH3A2,TMLHE
The Visual Cycle	0.455		0.15	AKR1B10,AKR1C3,RDH11
Apelin Cardiomyocyte Signaling Pathway	0.465	-0.904534	0.121	AKT1,ARNT,ATP2A2,GNA11,GNAI1,GNAI2,MYL6,MYLK,PIK3C2A,PLCD1,PLCH1,PRKCA
Superpathway of Cholesterol Biosynthesis	0.472	-1	0.143	ACAT1,ACAT2,DHCR24,IDI1
Purine Nucleotides De Novo Biosynthesis II	0.49		0.182	GMPS,IMPDH2
Apelin Muscle Signaling Pathway	0.494		0.158	AKT1,GNAS,TFAM
CD27 Signaling in Lymphocytes	0.497	0	0.132	BID,ELP1,JUN,MAP2K2,MAP2K3,NFKB1,TRAF2
Lymphotoxin ë_ Receptor Signaling	0.497	-0.816497	0.132	AKT1,CREBBP,ELP1,NFKB1,PIK3C2A,TRAF2,TRAF6
TWEAK Signaling	0.519	-1.34164	0.143	BID,CASP7,NFKB1,TRADD,TRAF2
Systemic Lupus Erythematosus Signaling	0.529		0.117	AKT1,HLA-A,HLA-B,HNRNPA2B1,HNRNPC,JUN,KRAS,LSM12,LSM14A,LSM14B,LYN,NFAT5,PIK3C2A,PRPF31,PRPF6,RALA,RALB,RAP1A,RAP1B,RAP2A,RAP2B,RRAS,RRAS2,SART1,SNRNP27,SNRNP35,SOS1
IL-10 Signaling	0.529		0.13	BLVRB,HMOX1,JUN,MAP2K3,MAP4K4,NFKB1,STAT3,TAB1,TRAF6
Antiproliferative Role of TOB in T Cell Signaling	0.541		0.154	PABPC1,PABPC4,SMAD3,TGFB2
Aspartate Biosynthesis	0.549		0.333	GOT1
Glutamate Degradation II	0.549		0.333	GOT1
Glycerol-3-phosphate Shuttle	0.549		0.333	GPD2
Hypusine Biosynthesis	0.549		0.333	DOHH
L-carnitine Biosynthesis	0.549		0.333	TMLHE
Oxidized GTP and dGTP Detoxification	0.549		0.333	DDX6
S-adenosyl-L-methionine Biosynthesis	0.549		0.333	MAT2B
Thiosulfate Disproportionation III (Rhodanese)	0.549		0.333	TST
Ketogenesis	0.549		0.2	ACAT1,ACAT2
Inhibition of Angiogenesis by TSP1	0.55	-0.447214	0.147	AKT1,CD47,JUN,THBS1,TP53
Retinoate Biosynthesis I	0.55	-1	0.147	AKR1B1,AKR1B10,AKR1C3,ALDH1A1,RDH11
Nur77 Signaling in T Lymphocytes	0.56		0.136	CABIN1,HDAC1,HDAC2,HLA-A,HLA-B,PPP3CA,SIN3A,SIN3B
G-Protein Coupled Receptor Signaling	0.579		0.118	AKT1,ATF2,CAMK2D,CAMK2G,CREB1,CREBBP,GNA11,GNAI1,GNAI2,GNAO1,GNAS,KRAS,LPAR1,MAP2K2,NFKB1,PDE12,PIK3C2A,PRKACB,PRKCA,RALA,RALB,RAP1A,RAP1B,RAP2A,RAP2B,RGS10,RRAS,RRAS2,SHC1,SOS1,SRC,STAT3
Mitochondrial L-carnitine Shuttle Pathway	0.583		0.176	ACSL3,ACSL4,CPT1A
Superpathway of Geranylgeranyldiphosphate Biosynthesis I (via Mevalonate)	0.583		0.176	ACAT1,ACAT2,IDI1
B Cell Activating Factor Signaling	0.591	0.816497	0.146	ELP1,JUN,NFAT5,NFKB1,TRAF2,TRAF6
Estrogen Biosynthesis	0.591	1.63299	0.146	AKR1C3,CYP2S1,HSD17B11,HSD17B12,HSD17B2,HSD17B4
Mitotic Roles of Polo-Like Kinase	0.598		0.136	CCNB1,CDK1,CHEK2,FZR1,HSP90AA1,HSP90AB1,PPP2R5D,PTPA,STAG2
Production of Nitric Oxide and Reactive Oxygen Species in Macrophages	0.607	0	0.122	AKT1,APOC3,CREBBP,JUN,NFKB1,PCYOX1,PIK3C2A,PPP1R14B,PPP1R7,PPP2R5D,PRKCA,PTPA,RAC1,RAC2,RAP1A,RAP1B,RHOA,RHOB,RHOG,RHOQ,RHOT2,RND3,STAT1
Heme Biosynthesis II	0.616		0.222	CPOX,HMBS
Ketolysis	0.616		0.222	ACAT1,ACAT2
Phosphatidylethanolamine Biosynthesis II	0.616		0.222	CEPT1,PCYT2
Prostanoid Biosynthesis	0.616		0.222	PTGES3,TBXAS1
Glutathione-mediated Detoxification	0.619	0	0.156	GGH,GSTM2,GSTP1,LANCL1,MGST1
IL-22 Signaling	0.62	-2	0.167	AKT1,STAT1,STAT3,STAT5B
Role of JAK1, JAK2 and TYK2 in Interferon Signaling	0.62		0.167	NFKB1,STAT1,STAT2,STAT3
Tumoricidal Function of Hepatic Natural Killer Cells	0.62		0.167	AIFM1,BID,CASP7,M6PR
CD40 Signaling	0.623	-0.333333	0.138	ELP1,JUN,MAP2K2,MAP2K3,NFKB1,PIK3C2A,STAT3,TRAF2,TRAF6
Pyridoxal 5'-phosphate Salvage Pathway	0.623	-0.333333	0.138	ADPGK,CDK1,CDK5,CDK7,CSNK1A1,EIF2AK2,MAP2K2,MAP2K3,PIM1
Granzyme B Signaling	0.635		0.188	BID,NUMA1,PARP1
Parkinson's Signaling	0.635		0.188	PARK7,SEPT5,UCHL1
Vitamin-C Transport	0.635		0.188	GLRX,SLC2A1,SLC2A3
PD-1, PD-L1 cancer immunotherapy pathway	0.66	-0.27735	0.132	AKT1,CSK,CSNK2A1,CSNK2A2,CSNK2B,FBXO38,HLA-A,HLA-B,PDCD4,PIK3C2A,SMAD3,STAT5B,TGFB2,YAP1
Ephrin A Signaling	0.661		0.149	EPHA2,PIK3C2A,RAC1,RHOA,ROCK1,ROCK2,VAV2
Salvage Pathways of Pyrimidine Ribonucleotides	0.669	-0.83205	0.134	ADPGK,AK1,APOBEC3B,APOBEC3G,CDK1,CDK5,CDK7,CSNK1A1,EIF2AK2,MAP2K2,MAP2K3,NME6,PIM1
Small Cell Lung Cancer Signaling	0.684	0	0.141	AKT1,BID,NFKB1,PA2G4,PIK3C2A,RXRB,SIN3A,TP53,TRAF2,TRAF6
Choline Biosynthesis III	0.693		0.2	CEPT1,HMOX1,PLD2
Fatty Acid Biosynthesis Initiation II	0.702		0.5	OXSM
GDP-L-fucose Biosynthesis I (from GDP-D-mannose)	0.702		0.5	TSTA3
Guanine and Guanosine Salvage I	0.702		0.5	PNP
L-cysteine Degradation III	0.702		0.5	GOT1
Palmitate Biosynthesis I (Animals)	0.702		0.5	OXSM
Spermidine Biosynthesis I	0.702		0.5	SRM
ë_-alanine Degradation I	0.702		0.5	ALDH6A1
Methionine Degradation I (to Homocysteine)	0.713	-1	0.182	EHMT1,MAT2B,MGMT,NSUN4
Reelin Signaling in Neurons	0.719		0.141	AKT1,ARHGEF10,ARHGEF2,CDK5,CRKL,ITGA6,LYN,PAFAH1B1,PIK3C2A,SRC,YES1
Role of IL-17F in Allergic Inflammatory Airway Diseases	0.727	-1.88982	0.156	ATF2,CREB1,CREBBP,MAP2K2,NFKB1,RPS6KA4,TRAF6
Autophagy	0.732		0.148	ATG5,LAMP1,MAP1LC3B,VPS11,VPS16,VPS18,VPS33A,VPS39,VPS41
PCP pathway	0.732	-1.66667	0.148	ATF2,DVL2,JUN,PFN2,RAC1,RHOA,ROCK1,ROCK2,WNT5A
GP6 Signaling Pathway	0.745	1	0.134	AKT1,COL4A1,COL4A3BP,COL5A1,COL5A2,COL6A3,LAMA4,LAMB1,LAMC1,LYN,PIK3C2A,PRKCA,RAC1,RAP1B,RHOG,TLN1
Isoleucine Degradation I	0.756		0.214	ACAT1,ACAT2,DLD
Endoplasmic Reticulum Stress Pathway	0.765		0.19	CASP7,DNAJC3,EIF2S1,TRAF2
p38 MAPK Signaling	0.766	0	0.136	ATF2,CREB1,CREBBP,DAXX,H3F3A/H3F3B,HSPB1,MAP2K3,RPS6KA4,RPS6KB2,STAT1,TAB1,TGFB2,TP53,TRADD,TRAF2,TRAF6
FGF Signaling	0.778	-2.3094	0.143	AKT1,ATF2,CREB1,CREBBP,CRKL,FGF2,MAP2K3,PIK3C2A,PRKCA,RAC1,SOS1,STAT3
Glycoaminoglycan-protein Linkage Region Biosynthesis	0.791		0.286	B3GALT6,B3GAT3
Clathrin-mediated Endocytosis Signaling	0.804		0.13	ACTG1,AP1B1,APOC3,ARF6,ARPC4,CSNK2A1,CSNK2A2,CSNK2B,DNM2,EPN1,FGF2,GAK,HSPA8,LDLRAP1,NUMB,PCYOX1,PICALM,PIK3C2A,PPP3CA,RAC1,RPS27A,SH3BP4,SH3KBP1,SRC,TFRC
Death Receptor Signaling	0.81	-2.49615	0.143	ACTG1,BID,CASP7,DAXX,HSPB1,HTRA2,MAP4K4,NFKB1,PARP1,ROCK1,SPTAN1,TRADD,TRAF2
Inflammasome pathway	0.822	-1	0.2	CASP1,MYD88,NFKB1,PANX1
Bile Acid Biosynthesis, Neutral Pathway	0.828		0.231	AKR1C1/AKR1C2,AKR1C3,AKR1D1
Mevalonate Pathway I	0.828		0.231	ACAT1,ACAT2,IDI1
Mechanisms of Viral Exit from Host Cells	0.878		0.171	ACTG1,CHMP2A,CHMP4B,CHMP6,NEDD4,PRKCA,XPO1
Melatonin Signaling	0.887	-0.904534	0.153	CAMK2D,CAMK2G,GNAI1,GNAI2,GNAO1,MAP2K2,MAP2K3,PLCD1,PLCH1,PRKACB,PRKCA
IL-9 Signaling	0.901	-1.63299	0.182	IRS2,NFKB1,PIK3C2A,STAT1,STAT3,STAT5B
Chondroitin and Dermatan Biosynthesis	0.907		0.333	CHPF2,CSGALNACT2
GDP-mannose Biosynthesis	0.907		0.333	GMPPA,PMM2
Glycogen Biosynthesis II (from UDP-D-Glucose)	0.907		0.333	GBE1,GYS1
NAD Biosynthesis III	0.907		0.333	NAMPT,NMNAT1
Pentose Phosphate Pathway (Non-oxidative Branch)	0.907		0.333	TALDO1,TKT
Activation of IRF by Cytosolic Pattern Recognition Receptors	0.923	-0.632456	0.159	ATF2,CREBBP,ELP1,JUN,NFKB1,PIN1,PPIB,STAT1,STAT2,TRAF6
D-myo-inositol (1,4,5)-Trisphosphate Biosynthesis	0.942	-0.447214	0.2	CDIPT,PI4KA,PIP4K2A,PLCD1,PLCH1
STAT3 Pathway	0.947	-2.9824	0.141	EGFR,FGF2,IGF2R,KRAS,MAP2K2,NDUFA13,PIM1,RAC1,RALA,RALB,RAP1A,RAP1B,RAP2A,RAP2B,RRAS,RRAS2,SRC,STAT3,TGFB2
VDR/RXR Activation	0.948	0.707107	0.154	CCNC,CSNK2A1,GTF2B,HSD17B2,KLF4,NCOA3,NCOR1,NCOR2,PRKCA,RUNX2,RXRB,TGFB2
1D-myo-inositol Hexakisphosphate Biosynthesis II (Mammalian)	0.95	-1	0.222	INPPL1,OCRL,SEC16A,SYNJ2
D-myo-inositol (1,3,4)-trisphosphate Biosynthesis	0.95	-1	0.222	INPPL1,OCRL,SEC16A,SYNJ2
FAT10 Signaling Pathway	0.95	0	0.222	MAP1LC3B,PSME2,PSME3,PSMF1
Methylglyoxal Degradation III	0.95	-2	0.222	AKR1B1,AKR1B10,AKR1C1/AKR1C2,AKR1C3
4-1BB Signaling in T Lymphocytes	0.95	-0.816497	0.188	ATF2,ELP1,JUN,MAP2K2,NFKB1,TRAF2
Asparagine Biosynthesis I	0.979		1	ASNS
Glutamate Removal from Folates	0.979		1	GGH
L-cysteine Degradation II	0.979		1	CTH
Methylthiopropionate Biosynthesis	0.979		1	ADI1
Phosphatidylethanolamine Biosynthesis III	0.979		1	PTDSS2
Xanthine and Xanthosine Salvage	0.979		1	PNP
T Cell Exhaustion Signaling Pathway	0.984	-0.27735	0.137	ACVR1,AKT1,FOXP1,HLA-A,HLA-B,JUN,KRAS,NFAT5,PDK1,PIK3C2A,PPP2R5D,PTPA,RALA,RALB,RAP1A,RAP1B,RAP2A,RAP2B,RRAS,RRAS2,SMAD3,STAT1,STAT2,STAT3
Cardiac Hypertrophy Signaling (Enhanced)	0.99	-1.0328	0.123	ACVR1,AKAP13,AKT1,ATF2,ATP2A2,CAMK2D,CAMK2G,CTNNB1,DIAPH1,DIAPH2,DIAPH3,DVL2,EIF2B2,EIF2B3,EIF2B4,EIF2B5,EIF4E,EIF4EBP1,FGF2,GNA11,GNA12,GNA13,GNAI1,GNAI2,GNAS,GNG2,GNG5,HDAC1,HDAC2,HDAC3,HSPB1,JUN,KRAS,MAP2K2,MAP2K3,NFAT5,NFKB1,PDE12,PDK1,PIK3C2A,PLCD1,PLCH1,PPP3CA,PRKACB,PRKCA,RALA,RALB,RAP1A,RAP1B,RAP2A,RAP2B,RHOA,ROCK1,ROCK2,RPS6KB2,RRAS,RRAS2,STAT3,TGFB2,WNT5A
ë_-glutamyl Cycle	0.999		0.273	GCLC,GCLM,GGCT
G Protein Signaling Mediated by Tubby	1		0.194	GNAS,GNB1L,GNB2,GNG12,GNG2,GNG5
Leukocyte Extravasation Signaling	1.03	-1.96116	0.136	ACTG1,ARHGAP35,CD99,CRKL,CTNNA1,CTNNB1,GNAI1,GNAI2,ITGA6,MAP2K2,MMP14,MYL6,PIK3C2A,PRKCA,RAC1,RAC2,RAP1A,RAP1B,RHOA,ROCK1,ROCK2,SIPA1,SRC,TIMP2,TIMP3,VASP,VAV2
iNOS Signaling	1.03	-1.13389	0.178	CREBBP,HMGA1,JUN,MYD88,NFKB1,STAT1,TAB1,TRAF6
Gë±s Signaling	1.04	-1.94145	0.15	ADD1,ADD3,ATF2,CREB1,CREBBP,GNAS,GNB1L,GNB2,GNG12,GNG2,GNG5,MAP2K2,PRKACB,RAP1A,RAPGEF2,SRC
Calcium Signaling	1.04	-0.258199	0.136	ASPH,ATF2,ATP2A2,ATP2B4,ATP2C1,CABIN1,CAMK2D,CAMK2G,CREB1,CREBBP,HDAC1,HDAC2,HDAC3,LETM1,MCU,MYH10,MYH9,MYL6,NFAT5,PPP3CA,PRKACB,RAP1A,RAP1B,RAP2A,RAP2B,TPM1,TPM2,TPM3
UVB-Induced MAPK Signaling	1.05	0	0.173	AKT1,EGFR,EIF4E,EIF4EBP1,H3F3A/H3F3B,JUN,PIK3C2A,PRKCA,TP53
2-oxobutanoate Degradation I	1.05		0.4	DLD,MMUT
Eumelanin Biosynthesis	1.05		0.4	DDT,MIF
Galactose Degradation I (Leloir Pathway)	1.05		0.4	GALK1,GALK2
Synaptic Long Term Depression	1.08	-2.85774	0.139	CTH,GNA11,GNA12,GNA13,GNAI1,GNAI2,GNAO1,GNAS,KRAS,LYN,MAP2K2,PLCD1,PLCH1,PNPLA8,PPP2R5D,PRKCA,PTPA,RALA,RALB,RAP1A,RAP1B,RAP2A,RAP2B,RRAS,RRAS2,SLC39A7
Amyloid Processing	1.09		0.176	AKT1,CAPN5,CDK5,CSNK1A1,CSNK2A1,CSNK2A2,CSNK2B,NCSTN,PRKACB
Iron homeostasis signaling pathway	1.1		0.146	ACO1,ACO2,ARNT,ATP6AP1,ATP6V0A1,ATP6V0C,ATP6V0D1,ATP6V1C1,ATP6V1E1,ATP6V1G1,ATP6V1H,EGFR,FTH1,FTL,HMOX1,PCBP1,SMAD3,STAT3,STAT5B,TFRC
Calcium Transport I	1.1		0.3	ATP2A2,ATP2B4,ATP2C1
Role of p14/p19ARF in Tumor Suppression	1.12	1.63299	0.207	PIK3C2A,POLR3D,RAC1,SENP3,TP53,TTF1
Polyamine Regulation in Colon Cancer	1.14		0.227	CTNNB1,KRAS,PSME2,PSME3,PSMF1
Systemic Lupus Erythematosus In B Cell Signaling Pathway	1.17	-2.13719	0.135	AKT1,CSK,CTNNB1,INPPL1,JUN,KRAS,LYN,MAP2K2,MAP4K4,MYD88,NFAT5,NFKB1,OCRL,PIK3C2A,PPP3CA,PRKCA,RAC1,RAC2,RALA,RALB,RAP1A,RAP1B,RAP2A,RAP2B,RRAS,RRAS2,SHC1,SOS1,SRC,STAT1,STAT2,STAT3,SYNJ2,TGFB2,TRAF2,TRAF6,YES1
Pyrimidine Ribonucleotides Interconversion	1.17	-0.707107	0.19	AK1,DDX3X,DHX9,HNRNPA1,NME6,NUDT5,SMARCA1,SMARCAL1
Cell Cycle: G2/M DNA Damage Checkpoint Regulation	1.18	-0.333333	0.184	ATM,ATR,BRCA1,CCNB1,CDK1,CDK7,CHEK2,TP53,TRIP12
Triacylglycerol Biosynthesis	1.22	2.82843	0.195	AGPAT1,AGPAT3,DBT,DGAT1,ELOVL1,GPAT3,MBOAT7,PLPP1
Role of JAK2 in Hormone-like Cytokine Signaling	1.23		0.206	HLTF,IRS2,PTPN1,SHC1,STAT1,STAT3,STAT5B
Heme Degradation	1.24		0.5	BLVRB,HMOX1
Pentose Phosphate Pathway (Oxidative Branch)	1.24		0.5	PGD,PGLS
Wnt/Ca+ pathway	1.25	-0.904534	0.177	ATF2,CREB1,CREBBP,DVL2,NFAT5,NFKB1,PLCD1,PLCH1,PPP3CA,PRKCA,WNT5A
PKCëü Signaling in T Lymphocytes	1.26	-2.13201	0.148	CAMK2D,CAMK2G,HLA-A,HLA-B,JUN,KRAS,NFAT5,NFKB1,PIK3C2A,POU2F1,PPP3CA,RAC1,RAC2,RALA,RALB,RAP1A,RAP1B,RAP2A,RAP2B,RRAS,RRAS2,SOS1,VAV2
Regulation of the Epithelial-Mesenchymal Transition Pathway	1.32		0.145	AKT1,CTNNB1,DVL2,EGFR,ETS1,FGF2,KRAS,MAP2K2,MAP2K3,NCSTN,NFKB1,NOTCH2,PIK3C2A,RALA,RALB,RAP1A,RAP1B,RAP2A,RAP2B,RHOA,RRAS,RRAS2,SMAD3,SOS1,STAT3,TGFB2,WNT5A,ZEB1
Salvage Pathways of Pyrimidine Deoxyribonucleotides	1.37		0.375	APOBEC3B,APOBEC3G,TK1
Role of NANOG in Mammalian Embryonic Stem Cell Pluripotency	1.38	-3.15296	0.16	AKT1,CTNNB1,KRAS,MAP2K2,PIK3C2A,RALA,RALB,RAP1A,RAP1B,RAP2A,RAP2B,RIF1,RRAS,RRAS2,SHC1,SOS1,STAT3,TP53,WNT5A
Rac Signaling	1.39	-3.29983	0.162	ARFIP2,ARPC4,JUN,KRAS,MAP2K2,NFKB1,PI4KA,PIK3C2A,RAC1,RALA,RALB,RAP1A,RAP1B,RAP2A,RAP2B,RHOA,RRAS,RRAS2
Acyl-CoA Hydrolysis	1.4	0	0.308	ACOT1,ACOT7,ACOT8,GNPAT
Wnt/ë_-catenin Signaling	1.42	0.852803	0.15	ACVR1,AKT1,APC2,CREBBP,CSNK1A1,CSNK2A1,CSNK2A2,CSNK2B,CTNNB1,DVL2,GNAO1,HDAC1,ILK,JUN,MARK2,PIN1,PPP2R5D,PTPA,RPS27A,SOX9,SRC,TAB1,TGFB2,TLE4,TP53,WNT5A
3-phosphoinositide Biosynthesis	1.42	-2.6	0.152	ACP1,ATP1A1,CDIPT,DUSP12,IGBP1,ILKAP,NUDT16,NUDT5,OCRL,PGAM5,PI4KA,PIK3C2A,PPFIA1,PPP1R14B,PPP1R7,PPP1R8,PPP2R5D,PPP3CA,PTPA,PTPN1,PTPN13,RNGTT,SACM1L,TNS3,UBLCP1
Adrenomedullin signaling pathway	1.42	-3.92232	0.147	AKT1,ARNT,CRCP,CSK,CTH,GNA11,GNAS,KRAS,MAP2K2,MAP2K3,MYLK,NFKB1,PIK3C2A,PLCD1,PLCH1,PRKACB,RALA,RALB,RAP1A,RAP1B,RAP2A,RAP2B,RRAS,RRAS2,RXRB,SHC1,SLC39A7,SOS1,TFAP2A
Role of Macrophages, Fibroblasts and Endothelial Cells in Rheumatoid Arthritis	1.42		0.138	AKT1,APC2,ATF2,CAMK2D,CAMK2G,CREB1,CREBBP,CSNK1A1,CTNNB1,FGF2,FN1,GNAO1,JUN,KRAS,MAP2K2,MAP2K3,MIF,MYD88,NFAT5,NFKB1,PIK3C2A,PLCD1,PLCH1,PPP3CA,PRKCA,RAC1,RALA,RALB,RAP1A,RAP1B,RAP2A,RAP2B,RHOA,ROCK1,ROCK2,RRAS,RRAS2,SRC,STAT3,TRADD,TRAF2,TRAF6,WNT5A
Xenobiotic Metabolism Signaling	1.42		0.139	ALDH1A1,ALDH3A2,ALDH6A1,ARNT,CAMK2D,CAMK2G,CREBBP,DNAJC7,FTL,GCLC,GSTM2,GSTP1,HMOX1,HS2ST1,HSP90AA1,HSP90AB1,KRAS,MAP2K2,MAP2K3,MGMT,MGST1,NCOR2,NFE2L2,NFKB1,NQO1,NQO2,PIK3C2A,PPP2R5D,PRKCA,PTGES3,PTPA,RALA,RALB,RAP1A,RAP1B,RAP2A,RAP2B,RRAS,RRAS2,SULT1A1
Relaxin Signaling	1.42	-2.11058	0.154	AKT1,CREB1,CTH,GNA11,GNA12,GNA13,GNAI1,GNAI2,GNAO1,GNAS,GNB1L,GNB2,GNG12,GNG2,GNG5,JUN,NFKB1,PDE12,PIK3C2A,PRKACB,RAP1A,RAP1B,SLC39A7
D-myo-inositol (1,4,5,6)-Tetrakisphosphate Biosynthesis	1.43	-2.55841	0.156	ACP1,ATP1A1,DUSP12,IGBP1,ILKAP,NUDT16,NUDT5,OCRL,PGAM5,PPFIA1,PPP1R14B,PPP1R7,PPP1R8,PPP2R5D,PPP3CA,PTPA,PTPN1,PTPN13,RNGTT,SACM1L,TNS3,UBLCP1
D-myo-inositol (3,4,5,6)-tetrakisphosphate Biosynthesis	1.43	-2.55841	0.156	ACP1,ATP1A1,DUSP12,IGBP1,ILKAP,NUDT16,NUDT5,OCRL,PGAM5,PPFIA1,PPP1R14B,PPP1R7,PPP1R8,PPP2R5D,PPP3CA,PTPA,PTPN1,PTPN13,RNGTT,SACM1L,TNS3,UBLCP1
AMPK Signaling	1.45	0.426401	0.146	AK1,AK3,AK6,AKT1,ARID1A,ATF2,CPT1A,CREB1,CREBBP,EIF4EBP1,ELAVL1,GNAS,GNB1L,GYS1,HLTF,ILKAP,IRS2,MAP2K3,MLST8,MLYCD,PBRM1,PCK2,PIK3C2A,PPM1F,PPP2R5D,PRKACB,PTPA,RAB2A,RAB6A,SLC2A1,SRC
Regulation of Actin-based Motility by Rho	1.46	-1.5	0.17	ARHGDIA,ARPC4,MPRIP,MYL6,MYLK,PFN2,PI4KA,RAC1,RAC2,RHOA,RHOB,RHOG,RHOQ,RHOT2,RND3,ROCK1
Cysteine Biosynthesis III (mammalia)	1.47	-1.63299	0.25	CBS/CBSL,CTH,EHMT1,MAT2B,MGMT,NSUN4
Glutathione Redox Reactions I	1.47	-0.816497	0.25	GPX4,GPX8,GSR,GSTM2,GSTP1,MGST1
Valine Degradation I	1.47	1.34164	0.278	ALDH6A1,BCKDHA,BCKDHB,DBT,DLD
3-phosphoinositide Degradation	1.48	-2.85774	0.155	ACP1,ATP1A1,DUSP12,IGBP1,ILKAP,INPPL1,NUDT16,NUDT5,OCRL,PGAM5,PPFIA1,PPP1R14B,PPP1R7,PPP1R8,PPP2R5D,PPP3CA,PTPA,PTPN1,PTPN13,RNGTT,SACM1L,SYNJ2,TNS3,UBLCP1
Systemic Lupus Erythematosus In T Cell Signaling Pathway	1.48	-0.884652	0.138	AKT1,ATF2,CASP1,CASP4,CASP7,CREB1,CREBBP,GNA12,GNA13,GNAI1,GNAI2,GNB1L,HLA-A,HLA-B,JUN,KRAS,MAP2K2,MAP2K3,MLST8,PDK1,PIK3C2A,PPP2R5D,PPP3CA,PTPA,RAC1,RAC2,RALA,RALB,RAP1A,RAP1B,RAP2A,RAP2B,RHOA,RHOB,RHOG,RHOQ,RHOT2,RND3,ROCK1,ROCK2,RPS6KB2,RRAS,RRAS2,SOS1,STAT3,YES1
Glutathione Biosynthesis	1.51		0.667	GCLC,GCLM
Methylglyoxal Degradation I	1.51		0.667	GLO1,HAGH
Aspartate Degradation II	1.54		0.429	GOT1,MDH1,MDH2
Superpathway of D-myo-inositol (1,4,5)-trisphosphate Metabolism	1.56	-0.816497	0.261	IMPAD1,INPP1,INPPL1,OCRL,SEC16A,SYNJ2
HER-2 Signaling in Breast Cancer	1.56		0.179	AKT1,EGFR,KRAS,PIK3C2A,PRKCA,RALA,RALB,RAP1A,RAP1B,RAP2A,RAP2B,RRAS,RRAS2,SOS1,TP53
VEGF Family Ligand-Receptor Interactions	1.56	-3.35659	0.179	AKT1,KRAS,MAP2K2,PIK3C2A,PRKCA,RALA,RALB,RAP1A,RAP1B,RAP2A,RAP2B,RRAS,RRAS2,SHC1,SOS1
Bladder Cancer Signaling	1.63	-3.31662	0.175	EGFR,FGF2,KRAS,MAP2K2,MMP14,PA2G4,RALA,RALB,RAP1A,RAP1B,RAP2A,RAP2B,RRAS,RRAS2,SIN3A,THBS1,TP53
Induction of Apoptosis by HIV1	1.64	-0.57735	0.197	BID,DAXX,ELP1,HTRA2,NFKB1,SLC25A3,SLC25A4,SLC25A5,SLC25A6,TP53,TRADD,TRAF2
Fcë_RIIB Signaling in B Lymphocytes	1.64	-3.74166	0.187	AKT1,KRAS,LYN,PIK3C2A,RALA,RALB,RAP1A,RAP1B,RAP2A,RAP2B,RRAS,RRAS2,SHC1,SOS1
HMGB1 Signaling	1.64	-3	0.158	AKT1,JUN,KAT2A,KRAS,MAP2K2,MAP2K3,NFKB1,PIK3C2A,RAC1,RAC2,RALA,RALB,RAP1A,RAP1B,RAP2A,RAP2B,RBBP7,RHOA,RHOB,RHOG,RHOQ,RHOT2,RND3,RRAS,RRAS2,TGFB2
Phosphatidylglycerol Biosynthesis II (Non-plastidic)	1.65	2.44949	0.273	AGPAT1,AGPAT3,CDS2,GPAT3,MBOAT7,TAMM41
Tryptophan Degradation III (Eukaryotic)	1.65	-1.63299	0.273	ACAT1,ACAT2,CDYL,HSD17B4,KYNU,PARK7
D-myo-inositol-5-phosphate Metabolism	1.68	-2.6	0.16	ACP1,ATP1A1,DUSP12,IGBP1,ILKAP,NUDT16,NUDT5,OCRL,PGAM5,PIP4K2A,PLCD1,PLCH1,PPFIA1,PPP1R14B,PPP1R7,PPP1R8,PPP2R5D,PPP3CA,PTPA,PTPN1,PTPN13,RNGTT,SACM1L,TNS3,UBLCP1
Acute Phase Response Signaling	1.69	-2.2	0.156	AKT1,FN1,FTL,HMOX1,ITIH4,JUN,KRAS,MAP2K2,MAP2K3,MYD88,NFKB1,NOLC1,NR3C1,RALA,RALB,RAP1A,RAP1B,RAP2A,RAP2B,RRAS,RRAS2,SHC1,SOS1,STAT3,TAB1,TRADD,TRAF2,TRAF6
Sphingosine-1-phosphate Signaling	1.72	-2.06474	0.171	AKT1,CASP1,CASP4,CASP7,GNA12,GNA13,GNAI1,GNAI2,PIK3C2A,PLCD1,PLCH1,RAC1,RAC2,RHOA,RHOB,RHOG,RHOQ,RHOT2,RND3,SMPD4
Pancreatic Adenocarcinoma Signaling	1.74	-2.49615	0.174	AKT1,E2F3,E2F4,EGFR,HMOX1,KRAS,MAP2K2,NFKB1,PA2G4,PIK3C2A,PLD2,RAC1,RALA,SIN3A,SMAD3,STAT1,STAT3,TGFB2,TP53
Selenocysteine Biosynthesis II (Archaea and Eukaryotes)	1.74		0.5	SARS,SEPHS1,SEPHS2
Synaptogenesis Signaling Pathway	1.77	-1.34164	0.144	AKT1,AP1B1,ARHGEF7,ARPC4,ATF2,CADM1,CAMK2D,CAMK2G,CDH13,CDK5,CREB1,CREBBP,CRKL,CTNNB1,EIF4EBP1,EPHA2,FARP1,GPAA1,HSPA8,KRAS,LYN,MAP1B,MARCKS,NAPA,PAFAH1B1,PIK3C2A,PRKACB,RAC1,RALA,RALB,RAP1A,RAP1B,RAP2A,RAP2B,RHOA,RPS6KB2,RRAS,RRAS2,SHC1,SOS1,SRC,THBS1,TLN1,YES1,YKT6
Superpathway of Inositol Phosphate Compounds	1.82	-2.69408	0.157	ACP1,ATP1A1,CDIPT,DUSP12,IGBP1,ILKAP,INPPL1,NUDT16,NUDT5,OCRL,PGAM5,PI4KA,PIK3C2A,PIP4K2A,PLCD1,PLCH1,PPFIA1,PPP1R14B,PPP1R7,PPP1R8,PPP2R5D,PPP3CA,PTPA,PTPN1,PTPN13,RNGTT,SACM1L,SEC16A,SYNJ2,TNS3,UBLCP1
Dolichyl-diphosphooligosaccharide Biosynthesis	1.82	2	0.4	ALG3,ALG5,ALG6,ALG8
Pentose Phosphate Pathway	1.82	-2	0.4	PGD,PGLS,TALDO1,TKT
CDP-diacylglycerol Biosynthesis I	1.85	2.44949	0.3	AGPAT1,AGPAT3,CDS2,GPAT3,MBOAT7,TAMM41
Granzyme A Signaling	1.85		0.3	CREBBP,H1F0,HIST1H1B,HIST1H1C,HIST1H1D,HIST1H1E
Pyrimidine Ribonucleotides De Novo Biosynthesis	1.86	-0.632456	0.227	AK1,CAD,DDX3X,DHX9,HNRNPA1,NME6,NUDT5,SMARCA1,SMARCAL1,UMPS
HIF1ë± Signaling	1.87		0.177	AKT1,ARNT,CREBBP,ELOB,HSP90AA1,JUN,KRAS,MMP14,PIK3C2A,RALA,RALB,RAP1A,RAP1B,RAP2A,RAP2B,RRAS,RRAS2,SLC2A1,SLC2A3,TP53
TR/RXR Activation	1.89		0.19	AKR1C1/AKR1C2,AKR1C3,AKT1,COL6A3,ENO1,GPS2,HDAC3,NCOA3,NCOA6,NCOR1,NCOR2,PIK3C2A,RXRB,SLC2A1,TBL1XR1,TBL1Y
p53 Signaling	1.9	-1.38675	0.184	AKT1,ATM,ATR,BRCA1,CHEK2,COQ8A,CTNNB1,GNL3,HDAC1,JUN,PCNA,PIK3C2A,PML,SCO2,ST13,THBS1,TP53,TP53BP2
T Cell Receptor Signaling	1.9		0.181	CSK,JUN,KRAS,MAP2K2,NFAT5,NFKB1,PIK3C2A,PPP3CA,RAC1,RALA,RALB,RAP1A,RAP1B,RAP2A,RAP2B,RRAS,RRAS2,SOS1,VAV2
Superpathway of Methionine Degradation	1.91	-1.66667	0.243	CBS/CBSL,CTH,DLD,EHMT1,GOT1,MAT2B,MGMT,MMUT,NSUN4
Cell Cycle Control of Chromosomal Replication	1.92		0.214	CDK1,CDK17,CDK5,CDK7,CHEK2,ORC1,ORC2,ORC3,ORC4,ORC5,PCNA,POLA2
BAG2 Signaling Pathway	1.93	1.89737	0.233	HSP90AA1,HSPA14,HSPA4,HSPA6,HSPA8,NFKB1,PSME2,PSME3,PSMF1,TP53
Natural Killer Cell Signaling	1.93		0.176	AKT1,INPPL1,KRAS,MAP2K2,OCRL,PIK3C2A,PRKCA,RAC1,RAC2,RALA,RALB,RAP1A,RAP1B,RAP2A,RAP2B,RRAS,RRAS2,SHC1,SOS1,SYNJ2,VAV2
NF-ë¼B Signaling	1.93	-1.29987	0.162	AKT1,CREBBP,CSNK2A1,CSNK2A2,CSNK2B,EGFR,EIF2AK2,HDAC1,HDAC2,IGF2R,KRAS,MAP4K4,MYD88,NFKB1,PIK3C2A,PRKACB,RALA,RALB,RAP1A,RAP1B,RAP2A,RAP2B,RRAS,RRAS2,TAB1,TRADD,TRAF2,TRAF6,UBE2N
PAK Signaling	1.94	-2.82843	0.186	ARHGEF7,GIT1,KRAS,MAP2K2,MYL6,MYLK,PIK3C2A,RAC1,RALA,RALB,RAP1A,RAP1B,RAP2A,RAP2B,RRAS,RRAS2,SHC1,SOS1
SPINK1 General Cancer Pathway	1.94	-3.20713	0.203	AKT1,EGFR,KRAS,MAP2K2,PIK3C2A,RALA,RALB,RAP1A,RAP1B,RAP2A,RAP2B,RRAS,RRAS2,STAT3
Colanic Acid Building Blocks Biosynthesis	1.95	-2.23607	0.357	GALK1,GALK2,GMPPA,PMM2,TSTA3
Glutaryl-CoA Degradation	1.95	-1.34164	0.357	ACAT1,ACAT2,CDYL,HSD17B4,PARK7
Endothelin-1 Signaling	1.95	-3.28634	0.161	CASP1,CASP4,CASP7,GNA11,GNA12,GNA13,GNAI1,GNAI2,GNAO1,GNAS,HMOX1,JUN,KRAS,PIK3C2A,PLCD1,PLCH1,PLD2,PNPLA8,PRKCA,RALA,RALB,RAP1A,RAP1B,RAP2A,RAP2B,RRAS,RRAS2,SHC1,SOS1,SRC
Adenine and Adenosine Salvage I	1.96		1	APRT,PNP
Cysteine Biosynthesis/Homocysteine Degradation	1.96		1	CBS/CBSL,CTH
Uridine-5'-phosphate Biosynthesis	1.96		1	CAD,UMPS
Renin-Angiotensin Signaling	1.97	-2.9824	0.178	ATF2,JUN,KRAS,MAP2K2,NFKB1,PIK3C2A,PRKACB,PRKCA,RAC1,RALA,RALB,RAP1A,RAP1B,RAP2A,RAP2B,RRAS,RRAS2,SHC1,SOS1,STAT1,STAT3
Angiopoietin Signaling	1.99	-3.20713	0.2	AKT1,ELP1,KRAS,NFKB1,PIK3C2A,RALA,RALB,RAP1A,RAP1B,RAP2A,RAP2B,RRAS,RRAS2,SOS1,STAT5B
Mouse Embryonic Stem Cell Pluripotency	1.99	-3.44124	0.184	AKT1,CREBBP,CTNNB1,DVL2,KRAS,MAP2K2,PIK3C2A,RALA,RALB,RAP1A,RAP1B,RAP2A,RAP2B,RRAS,RRAS2,SOS1,STAT3,TAB1,TP53
2-ketoglutarate Dehydrogenase Complex	2.01		0.6	DHTKD1,DLD,DLST
Ceramide Signaling	2.03	-2.32379	0.193	AKT1,JUN,KRAS,NFKB1,NSMAF,PIK3C2A,PPP2R5D,PTPA,RALA,RALB,RAP1A,RAP1B,RAP2A,RAP2B,RRAS,RRAS2,SMPD4
ErbB Signaling	2.08	-2.35702	0.191	AKT1,EGFR,JUN,KRAS,MAP2K2,MAP2K3,PIK3C2A,PRKCA,RALA,RALB,RAP1A,RAP1B,RAP2A,RAP2B,RRAS,RRAS2,SHC1,SOS1
Fcë_ Receptor-mediated Phagocytosis in Macrophages and Monocytes	2.08	-1.41421	0.191	ACTG1,AKT1,ARF6,ARPC4,DOCK1,HMOX1,LYN,PLD2,PRKCA,RAC1,RAC2,RPS6KB2,SRC,TLN1,TLN2,VASP,VAV2,YES1
Semaphorin Signaling in Neurons	2.08		0.217	CDK5,CRMP1,DPYSL2,RAC1,RAC2,RHOA,RHOB,RHOG,RHOQ,RHOT2,RND3,ROCK1,ROCK2
CDK5 Signaling	2.09	-2.06474	0.185	CDK5,GNAS,ITGA6,KRAS,LAMB1,LAMC1,MAP2K2,PPP1R14B,PPP1R7,PPP2R5D,PRKACB,PTPA,RALA,RALB,RAP1A,RAP1B,RAP2A,RAP2B,RRAS,RRAS2
HOTAIR Regulatory Pathway	2.09	-3.13786	0.17	AGO1,AGO2,AGO3,AKT1,ATXN1,BRD4,CREBBP,CTNNB1,ELAVL1,H3F3A/H3F3B,HDAC1,HDAC2,HSF1,JARID2,KDM1A,KMT2C,MMP14,NFKB1,PIK3C2A,RBBP4,RBBP7,RCOR1,ROCK1,ROCK2,SETDB1,STAT3,WNT5A
Synaptic Long Term Potentiation	2.11	-1.87663	0.178	ATF2,CAMK2D,CAMK2G,CREB1,CREBBP,GNA11,KRAS,MAP2K2,PLCD1,PLCH1,PPP1R14B,PPP1R7,PPP3CA,PRKACB,PRKCA,RALA,RALB,RAP1A,RAP1B,RAP2A,RAP2B,RRAS,RRAS2
FAT10 Cancer Signaling Pathway	2.16	0.904534	0.239	ACVR1,AKT1,CTNNB1,EEF1A1,MAD2L1,NFKB1,PCNA,SMAD3,STAT3,TGFB2,TP53
Gë±q Signaling	2.17	-2.98481	0.172	AKT1,CSK,GNA11,GNAS,GNB1L,GNB2,GNG12,GNG2,GNG5,GYS1,HMOX1,MAP2K2,NFKB1,PIK3C2A,PLD2,PPP3CA,PRKCA,RAC1,RAC2,RHOA,RHOB,RHOG,RHOQ,RHOT2,RND3,ROCK1,ROCK2
Role of MAPK Signaling in the Pathogenesis of Influenza	2.2		0.205	AKT1,ATF2,KRAS,MAP2K2,MAP2K3,PNPLA8,PRKCA,RABGEF1,RALA,RALB,RAP1A,RAP1B,RAP2A,RAP2B,RRAS,RRAS2
D-myo-inositol (1,4,5)-trisphosphate Degradation	2.23	-0.816497	0.353	IMPAD1,INPP1,INPPL1,OCRL,SEC16A,SYNJ2
RAN Signaling	2.23		0.353	KPNB1,RAN,RANBP2,RANGAP1,TNPO1,XPO1
Stearate Biosynthesis I (Animals)	2.24	2.11058	0.244	ACOT1,ACOT7,ACOT8,ACSL3,ACSL4,DBT,DHCR24,ELOVL1,GNPAT,MBOAT7,TBXAS1
HGF Signaling	2.27	-3.57771	0.189	AKT1,ATF2,CRKL,DOCK1,ETS1,JUN,KRAS,MAP2K2,PIK3C2A,PRKCA,RAC1,RALA,RALB,RAP1A,RAP1B,RAP2A,RAP2B,RRAS,RRAS2,SOS1,STAT3
Fc Epsilon RI Signaling	2.32	-2.55841	0.188	AKT1,INPPL1,KRAS,LYN,MAP2K2,MAP2K3,OCRL,PIK3C2A,PRKCA,RAC1,RAC2,RALA,RALB,RAP1A,RAP1B,RAP2A,RAP2B,RRAS,RRAS2,SOS1,SYNJ2,VAV2
Role of JAK1 and JAK3 in ë_c Cytokine Signaling	2.33		0.217	IRS2,KRAS,PIK3C2A,RALA,RALB,RAP1A,RAP1B,RAP2A,RAP2B,RRAS,RRAS2,SHC1,STAT1,STAT3,STAT5B
Protein Kinase A Signaling	2.37	1.17954	0.148	ACP1,ADD1,ADD3,AKAP13,AKAP2,AKAP8,ATF2,CAMK2D,CAMK2G,CREB1,CREBBP,CTNNB1,DUSP12,DUSP3,FLNA,GNA13,GNAI1,GNAI2,GNAS,GNB1L,GNB2,GNG12,GNG2,GNG5,GYS1,H1F0,H3F3A/H3F3B,HIST1H1B,HIST1H1C,HIST1H1D,HIST1H1E,KDELR1,MAP2K2,MYH10,MYL6,MYLK,NFAT5,NFKB1,PDE12,PLCD1,PLCH1,PPP1R14B,PPP1R7,PPP3CA,PRKACB,PRKCA,PTPN1,PTPN13,PTPRG,PYGB,RAP1A,RAP1B,RHOA,ROCK1,ROCK2,SMAD3,TGFB2,TIMM50,VASP
Glutathione Redox Reactions II	2.37		0.75	GLRX,GSR,TXNDC12
GNRH Signaling	2.4	-2.55604	0.173	ATF2,CAMK2D,CAMK2G,CREB1,CREBBP,EGFR,GNA11,GNAI1,GNAI2,GNAS,GNG2,GNG5,JUN,KRAS,MAP2K2,MAP2K3,NFKB1,PRKACB,PRKCA,RAC1,RALA,RALB,RAP1A,RAP1B,RAP2A,RAP2B,RRAS,RRAS2,SOS1,SRC
Cyclins and Cell Cycle Regulation	2.41	0	0.21	ATM,ATR,CCNB1,CCNH,CDK1,CDK7,E2F3,E2F4,HDAC1,HDAC2,HDAC3,PA2G4,PPP2R5D,PTPA,SIN3A,TGFB2,TP53
EGF Signaling	2.42	-0.27735	0.236	AKT1,CSNK2A1,CSNK2A2,CSNK2B,EGFR,JUN,PIK3C2A,PRKCA,SHC1,SOS1,SRC,STAT1,STAT3
Endocannabinoid Cancer Inhibition Pathway	2.43	0.392232	0.182	AKT1,ATF2,CASP1,CASP4,CASP7,CREB1,CREBBP,CTNNB1,EIF2A,GNA13,GNAI1,GNAI2,GNAO1,GNB1L,MAP2K2,MAP2K3,MLST8,NSMAF,PIK3C2A,PRKACB,RHOA,ROCK1,ROCK2,SMPD4,SRC,TRIB3
IL-17 Signaling	2.46		0.212	AKT1,ATF2,JUN,KRAS,MAP2K2,MAP2K3,NFKB1,PIK3C2A,RALA,RALB,RAP1A,RAP1B,RAP2A,RAP2B,RRAS,RRAS2,TRAF6
Caveolar-mediated Endocytosis Signaling	2.49		0.219	ACTG1,CAV1,CAVIN1,COPA,COPB2,DNM2,EGFR,FLNA,FLOT1,FLOT2,HLA-A,HLA-B,ITGA6,PRKCA,PTPN1,SRC
Role of PKR in Interferon Induction and Antiviral Response	2.58		0.268	AKT1,ATF2,BID,EIF2AK2,EIF2S1,MAP2K3,NFKB1,STAT1,TP53,TRAF2,TRAF6
IL-1 Signaling	2.6	0	0.209	GNA11,GNA12,GNA13,GNAI1,GNAI2,GNAO1,GNAS,GNB1L,GNB2,GNG12,GNG2,GNG5,JUN,MAP2K3,MYD88,NFKB1,PRKACB,TAB1,TRAF6
Myc Mediated Apoptosis Signaling	2.6		0.231	AKT1,BID,KRAS,PIK3C2A,RALA,RALB,RAP1A,RAP1B,RAP2A,RAP2B,RRAS,RRAS2,SHC1,SOS1,TP53
Ovarian Cancer Signaling	2.61	-3	0.187	AKT1,BRCA1,CTNNB1,EGFR,KRAS,MAP2K2,MLH1,MSH2,MSH6,PA2G4,PIK3C2A,PMS2,PRKACB,RALA,RALB,RAP1A,RAP1B,RAP2A,RAP2B,RPS6KB2,RRAS,RRAS2,SIN3A,SRC,TP53,WNT5A
IL-15 Signaling	2.62		0.225	AKT1,KRAS,MAP2K2,NFKB1,PIK3C2A,RALA,RALB,RAP1A,RAP1B,RAP2A,RAP2B,RRAS,RRAS2,SHC1,STAT3,STAT5B
Role of Oct4 in Mammalian Embryonic Stem Cell Pluripotency	2.65		0.261	AQR,ASH2L,BRCA1,JARID2,KDM5B,PARP1,PHB,PHC3,PPP1R8,RXRB,TP53,WWP2
DNA damage-induced 14-3-3ìÄ Signaling	2.65		0.368	AKT1,ATM,ATR,BRCA1,CCNB1,CDK1,TP53
GADD45 Signaling	2.65		0.368	ATM,ATR,BRCA1,CCNB1,CDK1,PCNA,TP53
PI3K Signaling in B Lymphocytes	2.65	-2.85774	0.188	AKT1,ATF2,CAMK2D,CAMK2G,CREB1,IRS2,JUN,KRAS,LYN,MAP2K2,NFAT5,NFKB1,PLCD1,PLCH1,PLEKHA2,PPP3CA,RAC1,RALA,RALB,RAP1A,RAP1B,RAP2A,RAP2B,RRAS,RRAS2,VAV2
Gë±12/13 Signaling	2.7	-3.4	0.192	AKT1,CDH13,CTNNB1,GNA12,GNA13,JUN,KRAS,LPAR1,MAP2K2,MYL6,NFKB1,PIK3C2A,RALA,RALB,RAP1A,RAP1B,RAP2A,RAP2B,RHOA,ROCK1,ROCK2,RRAS,RRAS2,SRC,VAV2
Regulation of IL-2 Expression in Activated and Anergic T Lymphocytes	2.71		0.213	JUN,KRAS,MAP2K2,NFAT5,NFKB1,PPP3CA,RAC1,RALA,RALB,RAP1A,RAP1B,RAP2A,RAP2B,RRAS,RRAS2,SMAD3,SOS1,TGFB2,VAV2
GDNF Family Ligand-Receptor Interactions	2.71	-3.15296	0.224	CREB1,IRS2,JUN,KRAS,MAP2K2,PIK3C2A,RAC1,RALA,RALB,RAP1A,RAP1B,RAP2A,RAP2B,RRAS,RRAS2,SHC1,SOS1
Macropinocytosis Signaling	2.71	-3.35659	0.224	ARF6,KRAS,PIK3C2A,PRKCA,RAB34,RAC1,RALA,RALB,RAP1A,RAP1B,RAP2A,RAP2B,RHOA,RRAS,RRAS2,SRC,USP6NL
DNA Double-Strand Break Repair by Homologous Recombination	2.73		0.429	ATM,ATRX,BRCA1,MRE11,NBN,RAD50
LPS-stimulated MAPK Signaling	2.74	-2.35702	0.22	ATF2,CREB1,JUN,KRAS,MAP2K2,MAP2K3,NFKB1,PIK3C2A,PRKCA,RAC1,RALA,RALB,RAP1A,RAP1B,RAP2A,RAP2B,RRAS,RRAS2
NF-ë¼B Activation by Viruses	2.74	-2.82843	0.22	AKT1,EIF2AK2,ELP1,ITGA6,KRAS,NFKB1,PIK3C2A,PRKCA,RALA,RALB,RAP1A,RAP1B,RAP2A,RAP2B,RRAS,RRAS2,TBP,TRAF2
p70S6K Signaling	2.75	-2.6	0.194	AKT1,BCAP31,EGFR,GNAI1,GNAI2,KRAS,LYN,MAP2K2,PIK3C2A,PLCD1,PLCH1,PPP2R5D,PRKCA,PTPA,RALA,RALB,RAP1A,RAP1B,RAP2A,RAP2B,RRAS,RRAS2,SHC1,SOS1,SRC
Axonal Guidance Signaling	2.79		0.148	ABLIM3,ADAM9,AFG3L2,AKT1,ARHGEF7,ARPC4,CDK5,CRKL,DOCK1,DPYSL2,EIF4E,EPHA2,FARP2,GIT1,GNA11,GNA12,GNA13,GNAI1,GNAI2,GNAO1,GNAS,GNB1L,GNB2,GNG12,GNG2,GNG5,KRAS,LNPEP,MAP2K2,MMP14,MYL6,NFAT5,PFN2,PIK3C2A,PITRM1,PLCD1,PLCH1,PLXND1,PPP3CA,PRKACB,PRKCA,RAC1,RAC2,RALA,RALB,RAP1A,RAP1B,RAP2A,RAP2B,RHOA,ROCK1,ROCK2,RRAS,RRAS2,RTN4,SEMA3C,SHC1,SOS1,SRGAP1,SRGAP2,TUBA1A,TUBA1B,TUBA4A,TUBB,TUBB2A,TUBB3,TUBB4…
Role of NFAT in Cardiac Hypertrophy	2.8	-1.67126	0.173	AKT1,CABIN1,CAMK2D,CAMK2G,CSNK1A1,GNAI1,GNAI2,GNAS,GNB1L,GNB2,GNG12,GNG2,GNG5,HDAC1,HDAC2,HDAC3,KRAS,MAP2K2,MAP2K3,PIK3C2A,PLCD1,PLCH1,PPP3CA,PRKACB,PRKCA,RALA,RALB,RAP1A,RAP1B,RAP2A,RAP2B,RRAS,RRAS2,SHC1,SOS1,SRC,TGFB2
Melanoma Signaling	2.81	-3.05085	0.26	AKT1,KRAS,MAP2K2,PIK3C2A,RALA,RALB,RAP1A,RAP1B,RAP2A,RAP2B,RRAS,RRAS2,TP53
Opioid Signaling Pathway	2.84	-3.39467	0.168	AKT1,AP1B1,ATF2,CAMK2D,CAMK2G,CREB1,CREBBP,CTNNB1,GNAI1,GNAI2,GNAO1,GNAS,GNG2,GNG5,KRAS,LYN,MAP2K2,MAP2K3,NFKB1,PDK1,PLD2,PPP3CA,PRKACB,PRKCA,RAC1,RAC2,RALA,RALB,RAP1A,RAP1B,RAP2A,RAP2B,RGS10,RGS19,RGS20,RPS6KA4,RPS6KB2,RRAS,RRAS2,SOS1,SRC,YES1
Cell Cycle: G1/S Checkpoint Regulation	2.9	0.27735	0.239	ATM,ATR,E2F3,E2F4,GNL3,HDAC1,HDAC2,HDAC3,PA2G4,RBL2,RPL11,RPL5,SIN3A,SMAD3,TGFB2,TP53
Gë±i Signaling	2.95	-3.27327	0.2	CAV1,GNAI1,GNAI2,GNAS,GNB1L,GNB2,GNG12,GNG2,GNG5,KRAS,LPAR1,PRKACB,RALA,RALB,RAP1A,RAP1B,RAP2A,RAP2B,RGS10,RRAS,RRAS2,SHC1,SOS1,SRC,STAT3
BMP signaling pathway	2.96	-3.44124	0.224	ATF2,CREB1,CREBBP,JUN,KRAS,MAP2K2,NFKB1,PRKACB,RALA,RALB,RAP1A,RAP1B,RAP2A,RAP2B,RRAS,RRAS2,RUNX2,SOS1,TAB1
Regulation of Cellular Mechanics by Calpain Protease	2.98	-2.13809	0.242	CAPN5,CAST,CDK1,EGFR,KRAS,RALA,RALB,RAP1A,RAP1B,RAP2A,RAP2B,RRAS,RRAS2,SRC,TLN1,TLN2
Glioblastoma Multiforme Signaling	3.03	-2.64575	0.188	AKT1,CTNNB1,E2F3,E2F4,EGFR,KRAS,MAP2K2,PIK3C2A,PLCD1,PLCH1,RAC1,RAC2,RALA,RALB,RAP1A,RAP1B,RAP2A,RAP2B,RHOA,RHOB,RHOG,RHOQ,RHOT2,RND3,RRAS,RRAS2,SHC1,SOS1,SRC,TP53,WNT5A
B Cell Receptor Signaling	3.08	-2.74398	0.184	AKT1,ATF2,CAMK2D,CAMK2G,CREB1,CREBBP,CSK,ETS1,INPPL1,JUN,KRAS,LYN,MAP2K2,MAP2K3,NFAT5,NFKB1,OCRL,PIK3C2A,PPP3CA,RAC1,RAC2,RALA,RALB,RAP1A,RAP1B,RAP2A,RAP2B,RPS6KB2,RRAS,RRAS2,SHC1,SOS1,SYNJ2,VAV2
Apelin Endothelial Signaling Pathway	3.12	-3.67423	0.209	AKT1,ARNT,GNA11,GNA13,GNAI1,GNAI2,GNAO1,GNAS,JUN,KRAS,MAP2K2,NFKB1,PIK3C2A,PRKCA,RALA,RALB,RAP1A,RAP1B,RAP2A,RAP2B,RPS6KB2,RRAS,RRAS2,SMAD3
Assembly of RNA Polymerase I Complex	3.16		0.5	POLR1A,POLR1B,POLR1C,POLR1D,TAF1C,TBP
BER pathway	3.16		0.5	LIG3,PARP1,PCNA,PNKP,POLG,XRCC1
Cleavage and Polyadenylation of Pre-mRNA	3.16		0.5	CPSF1,CPSF2,CPSF6,CSTF2,NUDT21,WDR33
Mismatch Repair in Eukaryotes	3.17		0.438	MLH1,MSH2,MSH6,PCNA,PMS2,RFC1,RFC3
PFKFB4 Signaling Pathway	3.18	-0.57735	0.283	ATF2,CREB1,CREBBP,FGF2,GNAS,HK2,MAP2K2,MAP2K3,NCOA3,PRKACB,TGFB2,TKT,TP53
Virus Entry via Endocytic Pathways	3.21		0.215	ACTG1,AP1B1,CAV1,DNM2,FLNA,HLA-A,HLA-B,ITGA6,KRAS,PIK3C2A,PRKCA,RAC1,RAC2,RALA,RALB,RAP1A,RAP1B,RAP2A,RAP2B,RRAS,RRAS2,SRC,TFRC
Melanocyte Development and Pigmentation Signaling	3.21	-4.14614	0.223	ATF2,CREB1,CREBBP,GNAS,KRAS,MAP2K2,PIK3C2A,PRKACB,RALA,RALB,RAP1A,RAP1B,RAP2A,RAP2B,RPS6KA4,RPS6KB2,RRAS,RRAS2,SHC1,SOS1,SRC
Thyroid Cancer Signaling	3.25		0.275	CTNNB1,KRAS,MAP2K2,RALA,RALB,RAP1A,RAP1B,RAP2A,RAP2B,RRAS,RRAS2,RXRB,SHC1,TP53
Colorectal Cancer Metastasis Signaling	3.27	-2.53546	0.174	AKT1,CTNNB1,E2F4,EGFR,GNAS,GNB1L,GNB2,GNG12,GNG2,GNG5,JUN,KRAS,MAP2K2,MLH1,MMP14,MSH2,MSH6,NFKB1,PIK3C2A,PRKACB,RAC1,RAC2,RALA,RALB,RAP1A,RAP1B,RAP2A,RAP2B,RHOA,RHOB,RHOG,RHOQ,RHOT2,RND3,RRAS,RRAS2,SMAD3,SOS1,SRC,STAT1,STAT3,TGFB2,TP53,WNT5A
ErbB4 Signaling	3.29	-3.35659	0.25	AKT1,KRAS,MAP2K2,NCSTN,PIK3C2A,PRKCA,RALA,RALB,RAP1A,RAP1B,RAP2A,RAP2B,RRAS,RRAS2,SHC1,SOS1,YAP1
IL-6 Signaling	3.31	-3.13786	0.208	AKT1,CSNK2A1,CSNK2A2,CSNK2B,HSPB1,JUN,KRAS,MAP2K2,MAP2K3,MAP4K4,NFKB1,PIK3C2A,RALA,RALB,RAP1A,RAP1B,RAP2A,RAP2B,RRAS,RRAS2,SHC1,SOS1,STAT3,TAB1,TRAF2,TRAF6
TCA Cycle II (Eukaryotic)	3.34	1	0.375	ACO1,ACO2,CS,DHTKD1,DLD,DLST,MDH1,MDH2,SDHC
UVA-Induced MAPK Signaling	3.36	-2.66789	0.224	ATM,EGFR,JUN,KRAS,PARP1,PIK3C2A,PLCD1,PLCH1,PRKCA,RALA,RALB,RAP1A,RAP1B,RAP2A,RAP2B,RPS6KA4,RPS6KB2,RRAS,RRAS2,SMPD4,STAT1,TP53
CCR3 Signaling in Eosinophils	3.37	-3.20713	0.21	GNAI1,GNAI2,GNAS,GNB1L,GNB2,GNG12,GNG2,GNG5,KRAS,MAP2K2,MPRIP,MYLK,PIK3C2A,PRKCA,RAC1,RALA,RALB,RAP1A,RAP1B,RAP2A,RAP2B,RHOA,ROCK1,ROCK2,RRAS,RRAS2
Tec Kinase Signaling	3.4	-2.52357	0.195	ACTG1,GNA11,GNA12,GNA13,GNAI1,GNAI2,GNAO1,GNAS,GNB1L,GNB2,GNG12,GNG2,GNG5,LYN,NFKB1,PIK3C2A,PRKCA,RAC1,RAC2,RHOA,RHOB,RHOG,RHOQ,RHOT2,RND3,SRC,STAT1,STAT2,STAT3,STAT5B,VAV2,YES1
Aryl Hydrocarbon Receptor Signaling	3.43	-1.78885	0.203	ALDH1A1,ALDH3A2,ALDH6A1,ARNT,ATM,ATR,CHEK2,GSTM2,GSTP1,HSP90AA1,HSP90AB1,HSPB1,JUN,MGST1,NCOA3,NCOR2,NFE2L2,NFIB,NFIC,NFIX,NFKB1,NQO1,NQO2,PTGES3,RBL2,RXRB,SRC,TGFB2,TP53
fMLP Signaling in Neutrophils	3.45	-3.41121	0.216	ARPC4,GNAI1,GNAI2,GNAS,GNB1L,GNB2,GNG12,GNG2,GNG5,KRAS,MAP2K2,NFAT5,NFKB1,PIK3C2A,PPP3CA,PRKCA,RAC1,RALA,RALB,RAP1A,RAP1B,RAP2A,RAP2B,RRAS,RRAS2
Agrin Interactions at Neuromuscular Junction	3.45	-2.18282	0.244	ACTG1,ARHGEF7,EGFR,ITGA6,JUN,KRAS,LAMB1,LAMC1,RAC1,RAC2,RALA,RALB,RAP1A,RAP1B,RAP2A,RAP2B,RRAS,RRAS2,SRC
Paxillin Signaling	3.48	-3.12772	0.22	ACTG1,ARF1,ARF6,ARFIP2,ARHGEF7,CSK,DOCK1,ITGA6,KRAS,PARVA,PIK3C2A,RAC1,RALA,RALB,RAP1A,RAP1B,RAP2A,RAP2B,RRAS,RRAS2,SOS1,SRC,TLN1,TLN2
Neuregulin Signaling	3.5	-3.44124	0.229	AKT1,CDK5,CRKL,EGFR,HSP90AA1,HSP90AB1,KRAS,MAP2K2,PRKCA,RALA,RALB,RAP1A,RAP1B,RAP2A,RAP2B,RPS6KB2,RRAS,RRAS2,SHC1,SOS1,SRC,STAT5B
Antiproliferative Role of Somatostatin Receptor 2	3.53	-3.74166	0.247	CTH,GNB1L,GNB2,GNG12,GNG2,GNG5,KRAS,MAP2K2,PIK3C2A,RALA,RALB,RAP1A,RAP1B,RAP2A,RAP2B,RRAS,RRAS2,SLC39A7,SRC
ErbB2-ErbB3 Signaling	3.54	-4	0.262	AKT1,JUN,KRAS,MAP2K2,PIK3C2A,RALA,RALB,RAP1A,RAP1B,RAP2A,RAP2B,RRAS,RRAS2,SHC1,SOS1,STAT3,STAT5B
ë±-Adrenergic Signaling	3.57	-3.35659	0.232	GNAI1,GNAI2,GNAS,GNB1L,GNB2,GNG12,GNG2,GNG5,GYS1,KRAS,MAP2K2,PRKACB,PRKCA,PYGB,RALA,RALB,RAP1A,RAP1B,RAP2A,RAP2B,RRAS,RRAS2
Erythropoietin Signaling	3.61		0.25	AKT1,JUN,KRAS,MAP2K2,NFKB1,PIK3C2A,PRKCA,RALA,RALB,RAP1A,RAP1B,RAP2A,RAP2B,RRAS,RRAS2,SHC1,SOS1,SRC,STAT5B
Neurotrophin/TRK Signaling	3.61	-3.44124	0.25	AKT1,ATF2,CREB1,CREBBP,JUN,KRAS,MAP2K2,MAP2K3,PIK3C2A,RALA,RALB,RAP1A,RAP1B,RAP2A,RAP2B,RRAS,RRAS2,SHC1,SOS1
PEDF Signaling	3.61	-3.1305	0.244	AKT1,CASP7,KRAS,NFKB1,PIK3C2A,PNPLA2,RAC1,RALA,RALB,RAP1A,RAP1B,RAP2A,RAP2B,RHOA,ROCK1,ROCK2,RRAS,RRAS2,TP53,ZEB1
Cancer Drug Resistance By Drug Efflux	3.65		0.276	ABCG2,AKT1,KRAS,MAP2K2,NFKB1,PDK1,RALA,RALB,RAP1A,RAP1B,RAP2A,RAP2B,RRAS,RRAS2,TP53,YBX1
Acetyl-CoA Biosynthesis I (Pyruvate Dehydrogenase Complex)	3.66	2.23607	0.714	DBT,DLAT,DLD,PDHA1,PDHB
ERK/MAPK Signaling	3.67	-1.80839	0.192	ATF2,CREB1,CREBBP,CRKL,DOCK1,EIF4E,EIF4EBP1,ETS1,H3F3A/H3F3B,HSPB1,KRAS,MAP2K2,PIK3C2A,PPP1R14B,PPP1R7,PPP2R5D,PRKACB,PRKCA,PTPA,RAC1,RAC2,RALA,RALB,RAP1A,RAP1B,RAP2A,RAP2B,RPS6KA4,RRAS,RRAS2,SHC1,SOS1,SRC,STAT1,STAT3,TLN1,TLN2
Prolactin Signaling	3.69	-3.29983	0.247	CREBBP,JUN,KRAS,MAP2K2,NR3C1,PIK3C2A,PRKCA,RALA,RALB,RAP1A,RAP1B,RAP2A,RAP2B,RRAS,RRAS2,SHC1,SOS1,STAT1,STAT3,STAT5B
Apoptosis Signaling	3.72	0.852803	0.232	AIFM1,BID,CAPN5,CASP7,CDK1,HTRA2,KRAS,MAP2K2,MAP4K4,NFKB1,PARP1,PRKCA,RALA,RALB,RAP1A,RAP1B,RAP2A,RAP2B,ROCK1,RRAS,RRAS2,SPTAN1,TP53
Chemokine Signaling	3.77	-2.68328	0.25	CAMK2D,CAMK2G,GNAI1,GNAI2,JUN,KRAS,MAP2K2,MPRIP,PRKCA,RALA,RALB,RAP1A,RAP1B,RAP2A,RAP2B,RHOA,ROCK2,RRAS,RRAS2,SRC
ILK Signaling	3.77	-0.342997	0.194	ACTG1,AKT1,ATF2,CREB1,CREBBP,CTNNB1,DOCK1,FERMT2,FLNA,FN1,ILK,ILKAP,IRS2,JUN,LIMS1,MYH10,MYH9,MYL6,NFKB1,PARVA,PARVB,PIK3C2A,PPP1R14B,PPP2R5D,PTPA,RAC1,RAC2,RHOA,RHOB,RHOG,RHOQ,RHOT2,RND3,RPS6KA4,RSU1,TGFB1I1,TMSB10/TMSB4X
PPAR Signaling	3.81	2.44949	0.231	CREBBP,HSP90AA1,HSP90AB1,JUN,KRAS,MAP2K2,MAP4K4,NCOR1,NCOR2,NFKB1,RALA,RALB,RAP1A,RAP1B,RAP2A,RAP2B,RRAS,RRAS2,SHC1,SOS1,STAT5B,TAB1,TRAF2,TRAF6
Non-Small Cell Lung Cancer Signaling	3.86	-2.5	0.26	AKT1,EGFR,KRAS,MAP2K2,PA2G4,PIK3C2A,PRKCA,RALA,RALB,RAP1A,RAP1B,RAP2A,RAP2B,RRAS,RRAS2,RXRB,SIN3A,SOS1,TP53
Assembly of RNA Polymerase III Complex	3.87		0.538	GTF3C1,GTF3C2,GTF3C3,GTF3C4,GTF3C5,POLR3D,TBP
Branched-chain ë±-keto acid Dehydrogenase Complex	3.92	2	1	BCKDHA,BCKDHB,DBT,DLD
P2Y Purigenic Receptor Signaling Pathway	3.97	-2.6	0.22	AKT1,ATF2,CREB1,CREBBP,GNAI1,GNAI2,GNB1L,GNB2,GNG12,GNG2,GNG5,JUN,KRAS,MAP2K2,NFKB1,PIK3C2A,PLCD1,PLCH1,PRKACB,PRKCA,RALA,RALB,RAP1A,RAP1B,RAP2A,RAP2B,RRAS,RRAS2
RhoGDI Signaling	3.97	0	0.2	ACTG1,ARHGAP35,ARHGDIA,ARHGEF10,ARHGEF18,ARHGEF2,ARHGEF7,ARPC4,CDH13,CREBBP,GNA11,GNA12,GNA13,GNAI1,GNAI2,GNAO1,GNAS,GNB1L,GNB2,GNG12,GNG2,GNG5,MYL6,PI4KA,PRKCA,RAC1,RAC2,RHOA,RHOB,RHOG,RHOQ,RHOT2,RND3,ROCK1,ROCK2,SRC
CNTF Signaling	4	-4.12311	0.283	AKT1,KRAS,MAP2K2,PIK3C2A,RALA,RALB,RAP1A,RAP1B,RAP2A,RAP2B,RPS6KA4,RPS6KB2,RRAS,RRAS2,SOS1,STAT1,STAT3
PTEN Signaling	4.03	2.11695	0.222	AKT1,CSNK2A1,CSNK2A2,CSNK2B,EGFR,IGF2R,ILK,INPPL1,KRAS,MAP2K2,MCRS1,NFKB1,OCRL,RAC1,RAC2,RALA,RALB,RAP1A,RAP1B,RAP2A,RAP2B,RPS6KB2,RRAS,RRAS2,SHC1,SIRT6,SOS1,SYNJ2
PI3K/AKT Signaling	4.06	-1.34715	0.22	AKT1,CTNNB1,EIF4E,EIF4EBP1,GYS1,HSP90AA1,HSP90AB1,ILK,INPPL1,KRAS,LIMS1,MAP2K2,NFKB1,OCRL,PPP2R5D,PTPA,RALA,RALB,RAP1A,RAP1B,RAP2A,RAP2B,RPS6KB2,RRAS,RRAS2,SHC1,SOS1,SYNJ2,TP53
Renal Cell Carcinoma Signaling	4.26	-3	0.263	AKT1,ARNT,CREBBP,ELOB,ETS1,JUN,KRAS,MAP2K2,PIK3C2A,RAC1,RALA,RALB,RAP1A,RAP1B,RAP2A,RAP2B,RPS27A,RRAS,RRAS2,SLC2A1,SOS1
Glioma Signaling	4.26	-2.06474	0.236	AKT1,CAMK2D,CAMK2G,E2F3,E2F4,EGFR,IDH1,IGF2R,KRAS,MAP2K2,PA2G4,PIK3C2A,PRKCA,RALA,RALB,RAP1A,RAP1B,RAP2A,RAP2B,RBL2,RRAS,RRAS2,SHC1,SIN3A,SOS1,TP53
Role of NFAT in Regulation of the Immune Response	4.28	-3.4125	0.204	AKT1,ATF2,CABIN1,CSNK1A1,ELP1,GNA11,GNA12,GNA13,GNAI1,GNAI2,GNAO1,GNAS,GNB1L,GNB2,GNG12,GNG2,GNG5,HLA-A,HLA-B,JUN,KRAS,LYN,MAP2K2,NFAT5,NFKB1,PIK3C2A,PPP3CA,RALA,RALB,RAP1A,RAP1B,RAP2A,RAP2B,RRAS,RRAS2,SOS1,XPO1
Glioma Invasiveness Signaling	4.28	-3.29983	0.27	KRAS,PIK3C2A,RAC1,RAC2,RALA,RALB,RAP1A,RAP1B,RAP2A,RAP2B,RHOA,RHOB,RHOG,RHOQ,RHOT2,RND3,RRAS,RRAS2,TIMP2,TIMP3
Telomere Extension by Telomerase	4.33		0.533	HNRNPA1,HNRNPA2B1,MRE11,NBN,POT1,RAD50,TERF2,TERF2IP
IL-4 Signaling	4.33		0.259	AKT1,HLA-A,HLA-B,HMGA1,INPPL1,KRAS,NFAT5,NR3C1,OCRL,PIK3C2A,RALA,RALB,RAP1A,RAP1B,RAP2A,RAP2B,RPS6KB2,RRAS,RRAS2,SHC1,SOS1,SYNJ2
Molecular Mechanisms of Cancer	4.39		0.171	AKT1,ARHGEF10,ARHGEF18,ARHGEF2,ARHGEF7,ATM,ATR,BID,BRCA1,CAMK2D,CAMK2G,CASP7,CDK1,CDK17,CDK5,CDK7,CHEK2,CREBBP,CTNNA1,CTNNB1,DAXX,E2F3,E2F4,FANCD2,GNA11,GNA12,GNA13,GNAI1,GNAI2,GNAO1,GNAS,JUN,KRAS,MAP2K2,MAP2K3,NBN,NCSTN,NFKB1,PA2G4,PIK3C2A,PRKACB,PRKCA,RAC1,RAC2,RALA,RALB,RAP1A,RAP1B,RAP2A,RAP2B,RHOA,RHOB,RHOG,RHOQ,RHOT2,RND3,RRAS,RRAS2,SHC1,SIN3A,SMAD3,SOS1,SRC,TAB1,TGFB2,TP53,WNT5A
TGF-ë_ Signaling	4.4	-2.29366	0.25	ACVR1,CREBBP,HDAC1,JUN,KRAS,MAP2K2,MAP2K3,RALA,RALB,RAP1A,RAP1B,RAP2A,RAP2B,RRAS,RRAS2,RUNX2,SMAD3,SMURF2,SOS1,TAB1,TFE3,TGFB2,TGIF1,TRAF6
Unfolded protein response	4.42		0.304	CANX,DNAJA2,DNAJC3,EIF2A,HSPA14,HSPA4,HSPA6,HSPA8,HSPH1,NFE2L2,OS9,P4HB,PDIA6,SEL1L,SYVN1,TRAF2,VCP
Role of Tissue Factor in Cancer	4.43		0.233	AKT1,CCN1,EGFR,EIF4E,GNA11,GNA12,GNA13,ITGA6,KRAS,LYN,P4HB,PDIA6,PIK3C2A,PRKCA,RAC1,RALA,RALB,RAP1A,RAP1B,RAP2A,RAP2B,RPS6KA4,RRAS,RRAS2,SRC,STAT5B,TP53,YES1
ERK5 Signaling	4.47	-3.57771	0.278	AKT1,ATF2,CREB1,CREBBP,EGFR,FOSL1,GNA12,GNA13,KRAS,RALA,RALB,RAP1A,RAP1B,RAP2A,RAP2B,RPS6KA4,RPS6KB2,RRAS,RRAS2,SRC
Ephrin B Signaling	4.47	-2.84019	0.278	ACP1,CTNNB1,GNA11,GNA12,GNA13,GNAI1,GNAI2,GNAO1,GNAS,GNB1L,GNB2,GNG12,GNG2,GNG5,RAC1,RAC2,RHOA,ROCK1,ROCK2,VAV2
FAK Signaling	4.48		0.253	ACTG1,AKT1,ARHGEF7,ASAP1,CAPN5,CSK,DOCK1,EGFR,KRAS,MAP2K2,PIK3C2A,RAC1,RALA,RALB,RAP1A,RAP1B,RAP2A,RAP2B,RRAS,RRAS2,SOS1,SRC,TLN1,TLN2
PPARë±/RXRë± Activation	4.51	2.40098	0.205	ACAA1,ACOX1,ACVR1,CREBBP,GNA11,GNAS,GPD2,HSP90AA1,HSP90AB1,JUN,KRAS,MAP2K2,MAP2K3,MAP4K4,MED12,NCOA3,NCOA6,NCOR1,NCOR2,NFKB1,NR2C2,PLCD1,PLCH1,PRKACB,PRKCA,RALA,RALB,RAP1A,RAP1B,RAP2A,RAP2B,RRAS,RRAS2,SHC1,SMAD3,SOS1,STAT5B,TGFB2,TRAF6
DNA Double-Strand Break Repair by Non-Homologous End Joining	4.62		0.571	ATM,LIG3,MRE11,NBN,PARP1,RAD50,WRN,XRCC1
RAR Activation	4.66		0.206	AKR1B1,AKR1B10,AKR1C3,AKT1,ALDH1A1,ARID1A,CCNH,CDK7,CREBBP,CSK,CSNK2A1,CSNK2A2,CSNK2B,ERCC2,ERCC3,GTF2H1,GTF2H3,GTF2H4,GTF2H5,HLTF,JUN,MNAT1,NCOR1,NCOR2,NFKB1,PARP1,PBRM1,PML,PRKACB,PRKCA,RAC1,RDH11,RPL7A,RXRB,SMAD3,SORBS3,SRC,STAT5B,TAF4,TGFB2
IGF-1 Signaling	4.71	-2.29366	0.25	AKT1,CCN1,CSNK2A1,CSNK2A2,CSNK2B,GRB10,IGFBP7,IRS2,JUN,KRAS,MAP2K2,NEDD4,PIK3C2A,PRKACB,RALA,RALB,RAP1A,RAP1B,RAP2A,RAP2B,RPS6KB2,RRAS,RRAS2,SHC1,SOS1,STAT3
Remodeling of Epithelial Adherens Junctions	4.76	-1	0.29	ACTG1,ARF6,ARPC4,CLIP1,CTNNA1,CTNNB1,DNM2,MAPRE1,RALA,SRC,TUBA1A,TUBA1B,TUBA4A,TUBB,TUBB2A,TUBB3,TUBB4B,TUBB6,TUBB8,TUBG1
JAK/Stat Signaling	4.78	-3.83761	0.275	AKT1,JUN,KRAS,MAP2K2,NFKB1,PIAS2,PIK3C2A,PTPN1,RALA,RALB,RAP1A,RAP1B,RAP2A,RAP2B,RRAS,RRAS2,SHC1,SOS1,STAT1,STAT2,STAT3,STAT5B
Gap Junction Signaling	4.81		0.207	ACTG1,AKT1,CAV1,CSNK1A1,CTH,CTNNB1,EGFR,GNAI1,GNAI2,GNAS,KRAS,LPAR1,MAP2K2,PIK3C2A,PLCD1,PLCH1,PPP3CA,PRKACB,PRKCA,RALA,RALB,RAP1A,RAP1B,RAP2A,RAP2B,RRAS,RRAS2,SLC39A7,SOS1,SP3,SRC,TUBA1A,TUBA1B,TUBA4A,TUBB,TUBB2A,TUBB3,TUBB4B,TUBB6,TUBB8,TUBG1
14-3-3-mediated Signaling	4.81	-2.35702	0.236	AKT1,JUN,KRAS,MAP2K2,PIK3C2A,PLCD1,PLCH1,PRKCA,RALA,RALB,RAP1A,RAP1B,RAP2A,RAP2B,RRAS,RRAS2,SRC,SRPK2,TRAF2,TUBA1A,TUBA1B,TUBA4A,TUBB,TUBB2A,TUBB3,TUBB4B,TUBB6,TUBB8,TUBG1,YAP1
Prostate Cancer Signaling	4.81		0.264	AKT1,ATF2,CREB1,CREBBP,CTNNB1,GSTP1,HSP90AA1,HSP90AB1,KRAS,MAP2K2,NFKB1,PA2G4,PIK3C2A,RALA,RALB,RAP1A,RAP1B,RAP2A,RAP2B,RRAS,RRAS2,SIN3A,SOS1,TP53
Thrombopoietin Signaling	4.83	-2.9824	0.302	IRS2,JUN,KRAS,MAP2K2,PIK3C2A,PRKCA,RALA,RALB,RAP1A,RAP1B,RAP2A,RAP2B,RRAS,RRAS2,SHC1,SOS1,STAT1,STAT3,STAT5B
NGF Signaling	4.87	-4.70679	0.246	AKT1,ATF2,CREB1,CREBBP,KRAS,MAP2K2,NFKB1,PIK3C2A,RAC1,RALA,RALB,RAP1A,RAP1B,RAP2A,RAP2B,RHOA,RHOG,ROCK1,ROCK2,RPS6KA4,RPS6KB2,RRAS,RRAS2,SHC1,SMPD4,SOS1,TP53,TRAF6
IL-3 Signaling	4.87	-3.83761	0.278	AKT1,CRKL,JUN,KRAS,MAP2K2,PIK3C2A,PPP3CA,PRKCA,RAC1,RALA,RALB,RAP1A,RAP1B,RAP2A,RAP2B,RRAS,RRAS2,SHC1,SOS1,STAT1,STAT3,STAT5B
Phospholipase C Signaling	4.92	-3.70328	0.195	ARHGEF10,ARHGEF18,ARHGEF2,ARHGEF7,ATF2,CREB1,CREBBP,GNA13,GNAS,GNB1L,GNB2,GNG12,GNG2,GNG5,HDAC1,HDAC2,HDAC3,HMOX1,KRAS,LYN,MAP2K2,MARCKS,MPRIP,MYL6,NFAT5,NFKB1,PEBP1,PLCD1,PLD2,PPP3CA,PRKCA,RAC1,RAC2,RALA,RALB,RAP1A,RAP1B,RAP2A,RAP2B,RHOA,RHOB,RHOG,RHOQ,RHOT2,RND3,RRAS,RRAS2,SHC1,SOS1,SRC
Phagosome Maturation	4.95		0.227	ATP6AP1,ATP6V0A1,ATP6V0C,ATP6V0D1,ATP6V1C1,ATP6V1E1,ATP6V1G1,ATP6V1H,CANX,DCTN4,GPAA1,HLA-A,HLA-B,LAMP1,M6PR,NAPA,PRDX5,TUBA1A,TUBA1B,TUBA4A,TUBB,TUBB2A,TUBB3,TUBB4B,TUBB6,TUBB8,TUBG1,VPS11,VPS16,VPS18,VPS33A,VPS39,VPS41,YKT6
Acute Myeloid Leukemia Signaling	4.99	-3.44124	0.27	AKT1,EIF4EBP1,IDH1,JUP,KRAS,MAP2K2,MAP2K3,NFKB1,PIK3C2A,PIM1,PML,RALA,RALB,RAP1A,RAP1B,RAP2A,RAP2B,RPS6KB2,RRAS,RRAS2,RUNX1,SOS1,STAT3,STAT5B
UVC-Induced MAPK Signaling	5.02	-2.5	0.333	ATR,EGFR,JUN,KRAS,MAP2K2,PRKCA,RALA,RALB,RAP1A,RAP1B,RAP2A,RAP2B,RRAS,RRAS2,SMPD4,SRC,TP53
IL-2 Signaling	5.05	-3.87298	0.311	AKT1,CSNK2A1,CSNK2A2,CSNK2B,JUN,KRAS,MAP2K2,PIK3C2A,RALA,RALB,RAP1A,RAP1B,RAP2A,RAP2B,RRAS,RRAS2,SHC1,SOS1,STAT5B
RhoA Signaling	5.11	-2.41404	0.244	ABL2,ACTG1,ARHGAP35,ARPC4,CDC42EP3,CDC42EP4,GNA12,GNA13,KTN1,LPAR1,MPRIP,MYL6,MYLK,NEDD4,PFN2,PI4KA,RAPGEF2,RHOA,RND3,ROCK1,ROCK2,SEPT10,SEPT11,SEPT2,SEPT3,SEPT5,SEPT6,SEPT7,SEPT8,SEPT9
Sertoli Cell-Sertoli Cell Junction Signaling	5.11		0.215	ACTG1,AKT1,ATF2,CTNNA1,CTNNB1,EPB41,EPN1,EPN2,EPN3,ILK,JUN,JUP,KRAS,MAP2K2,MAP2K3,PRKACB,RAC1,RALA,RALB,RAP1A,RAP1B,RAP2A,RAP2B,RRAS,RRAS2,SPTAN1,SPTBN1,SRC,SYMPK,TUBA1A,TUBA1B,TUBA4A,TUBB,TUBB2A,TUBB3,TUBB4B,TUBB6,TUBB8,TUBG1,YBX3
Endometrial Cancer Signaling	5.17	-3.5	0.317	AKT1,APC2,CTNNA1,CTNNB1,ILK,KRAS,MAP2K2,MLH1,PIK3C2A,RALA,RALB,RAP1A,RAP1B,RAP2A,RAP2B,RRAS,RRAS2,SOS1,TP53
Aldosterone Signaling in Epithelial Cells	5.26	-1.66667	0.228	DNAJA1,DNAJB1,DNAJB11,DNAJB12,DNAJB14,DNAJB4,DNAJB6,DNAJC13,DNAJC16,DNAJC19,DNAJC25,DNAJC3,DNAJC6,DNAJC7,HSP90AA1,HSP90AB1,HSPA13,HSPA14,HSPA4,HSPA6,HSPA8,HSPB1,HSPB8,HSPD1,HSPE1,HSPH1,KRAS,MAP2K2,NEDD4,PI4KA,PIK3C2A,PLCD1,PLCH1,PRKCA,SACS,SOS1
Cholecystokinin/Gastrin-mediated Signaling	5.42	-3.02372	0.252	ATF2,EGFR,GNA12,GNA13,JUN,KRAS,MAP2K2,MAP2K3,PRKCA,RAC1,RAC2,RALA,RALB,RAP1A,RAP1B,RAP2A,RAP2B,RHOA,RHOB,RHOG,RHOQ,RHOT2,RND3,ROCK1,ROCK2,RRAS,RRAS2,SHC1,SOS1,SRC
Tight Junction Signaling	5.43		0.226	ACTG1,AKT1,ARHGEF2,CASK,CPSF1,CPSF2,CPSF6,CSTF2,CTNNA1,CTNNB1,EPB41,GPAA1,HSF1,JUN,MARK2,MPDZ,MPP5,MYH10,MYH9,MYL6,MYLK,NAPA,NFKB1,NUDT21,PPP2R5D,PRKACB,PTPA,RAB13,RAC1,RHOA,SAFB,SPTAN1,SYMPK,TGFB2,VAPA,VASP,YBX3,YKT6
Telomerase Signaling	5.44	-1.52753	0.262	AKT1,EGFR,ETS1,HDAC1,HDAC2,HDAC3,HSP90AA1,HSP90AB1,KRAS,MAP2K2,PIK3C2A,POT1,PPP2R5D,PTGES3,PTPA,RALA,RALB,RAP1A,RAP1B,RAP2A,RAP2B,RRAS,RRAS2,SHC1,SOS1,TERF2,TERF2IP,TP53
DNA Methylation and Transcriptional Repression Signaling	5.47		0.412	CHD3,CHD4,H3F3A/H3F3B,HDAC1,HDAC2,MBD2,MECP2,MTA2,RBBP4,RBBP7,SAP130,SAP30,SIN3A,SUDS3
Oncostatin M Signaling	5.47	-3.5	0.372	KRAS,MAP2K2,RALA,RALB,RAP1A,RAP1B,RAP2A,RAP2B,RRAS,RRAS2,SHC1,SOS1,STAT1,STAT3,STAT5B,TIMP3
Actin Cytoskeleton Signaling	5.48	-3.20247	0.21	ACTG1,APC2,ARHGAP35,ARHGEF7,ARPC4,CRKL,CSK,DIAPH1,DIAPH2,DIAPH3,DOCK1,FGF2,FLNA,FN1,GIT1,GNA12,GNA13,GNG12,KRAS,MAP2K2,MPRIP,MYH10,MYH9,MYL6,MYLK,PFN2,PIK3C2A,RAC1,RAC2,RALA,RALB,RAP1A,RAP1B,RAP2A,RAP2B,RHOA,ROCK1,ROCK2,RRAS,RRAS2,SHC1,SOS1,TLN1,TLN2,TMSB10/TMSB4X,VAV2
Role of CHK Proteins in Cell Cycle Checkpoint Control	5.54	-1.80739	0.333	ATM,ATR,BRCA1,CDK1,CHEK2,E2F3,E2F4,MDC1,MRE11,NBN,PCNA,PPP2R5D,PTPA,RAD50,RFC1,RFC3,TLK1,TLK2,TP53
FLT3 Signaling in Hematopoietic Progenitor Cells	5.57	-4.08248	0.289	AKT1,ATF2,CREB1,CREBBP,EIF4E,EIF4EBP1,KRAS,MAP2K2,PIK3C2A,RALA,RALB,RAP1A,RAP1B,RAP2A,RAP2B,RPS6KA4,RRAS,RRAS2,SHC1,SOS1,STAT1,STAT2,STAT3,STAT5B
G Beta Gamma Signaling	5.65	-4.27099	0.254	AKT1,CAV1,CAV2,DNM2,EGFR,GNA11,GNA12,GNA13,GNAI1,GNAI2,GNAO1,GNAS,GNB1L,GNB2,GNG12,GNG2,GNG5,KRAS,PRKACB,PRKCA,RALA,RALB,RAP1A,RAP1B,RAP2A,RAP2B,RRAS,RRAS2,SHC1,SOS1,SRC
Insulin Receptor Signaling	5.73	-2.12132	0.245	AKT1,CRKL,EIF2B2,EIF2B3,EIF2B4,EIF2B5,EIF4E,EIF4EBP1,GRB10,GYS1,INPPL1,IRS2,KRAS,MAP2K2,OCRL,PIK3C2A,PPP1R14B,PPP1R7,PRKACB,PTPN1,RALA,RALB,RAP1A,RAP1B,RAP2A,RAP2B,RHOQ,RPS6KB2,RRAS,RRAS2,SHC1,SOS1,SYNJ2,TRIP10
CREB Signaling in Neurons	5.8	-3	0.217	AKT1,ATF2,CAMK2D,CAMK2G,CREB1,CREBBP,GNA11,GNA12,GNA13,GNAI1,GNAI2,GNAO1,GNAS,GNB1L,GNB2,GNG12,GNG2,GNG5,GTF2B,KRAS,MAP2K2,PIK3C2A,PLCD1,PLCH1,POLR2A,POLR2B,POLR2C,POLR2D,POLR2E,POLR2G,POLR2H,POLR2L,PRKACB,PRKCA,RALA,RALB,RAP1A,RAP1B,RAP2A,RAP2B,RRAS,RRAS2,SHC1,SOS1,TBP
ATM Signaling	5.83	-0.625543	0.278	ATF2,ATM,ATR,BID,BRCA1,CBX5,CCNB1,CDK1,CHEK2,CREB1,CREBBP,FANCD2,H2AFX,JUN,MDC1,MRE11,NBN,PPP2R5D,PTPA,RAD50,TDP1,TLK1,TLK2,TP53,TP53BP1,TRRAP,ZEB1
SAPK/JNK Signaling	5.88	-4.15761	0.275	ATF2,CRKL,DAXX,GNA12,GNA13,GNG2,GNG5,JUN,KRAS,MAP4K4,MINK1,PIK3C2A,RAC1,RAC2,RALA,RALB,RAP1A,RAP1B,RAP2A,RAP2B,RRAS,RRAS2,SHC1,SOS1,TAB1,TP53,TRADD,TRAF2
Ephrin Receptor Signaling	5.89	-5.28423	0.228	ACP1,AKT1,ARPC4,ATF2,CREB1,CREBBP,CRKL,EPHA2,GNA11,GNA12,GNA13,GNAI1,GNAI2,GNAO1,GNAS,GNB1L,GNB2,GNG12,GNG2,GNG5,KRAS,MAP2K2,MAP4K4,PTPN13,RAC1,RAC2,RALA,RALB,RAP1A,RAP1B,RAP2A,RAP2B,RHOA,ROCK1,ROCK2,RRAS,RRAS2,SHC1,SOS1,SRC,STAT3
IL-8 Signaling	5.9	-4.0032	0.221	AKT1,CSTB,EGFR,EIF4EBP1,GNA12,GNA13,GNAI1,GNAI2,GNAS,GNB1L,GNB2,GNG12,GNG2,GNG5,HMOX1,JUN,KRAS,MAP2K2,MAP4K4,NFKB1,PIK3C2A,PLD2,PRKCA,RAC1,RAC2,RALA,RALB,RAP1A,RAP1B,RAP2A,RAP2B,RHOA,RHOB,RHOG,RHOQ,RHOT2,RND3,ROCK1,ROCK2,RRAS,RRAS2,SRC,TRAF6,VASP
Estrogen-Dependent Breast Cancer Signaling	5.97	-3.44124	0.311	AKT1,ATF2,CREB1,CREBBP,EGFR,HSD17B11,HSD17B12,HSD17B2,HSD17B4,JUN,KRAS,NFKB1,PIK3C2A,RALA,RALB,RAP1A,RAP1B,RAP2A,RAP2B,RRAS,RRAS2,SRC,STAT5B
Actin Nucleation by ARP-WASP Complex	6.2	-2.98481	0.319	ARPC4,GNA12,KRAS,RAC1,RAC2,RALA,RALB,RAP1A,RAP1B,RAP2A,RAP2B,RHOA,RHOB,RHOG,RHOQ,RHOT2,RND3,ROCK1,ROCK2,RRAS,RRAS2,SOS1,VASP
Chronic Myeloid Leukemia Signaling	6.32		0.282	AKT1,CRKL,CTBP1,CTBP2,E2F3,E2F4,HDAC1,HDAC2,HDAC3,KRAS,MAP2K2,NFKB1,PA2G4,PIK3C2A,RALA,RALB,RAP1A,RAP1B,RAP2A,RAP2B,RBL2,RRAS,RRAS2,SIN3A,SMAD3,SOS1,STAT5B,TGFB2,TP53
CXCR4 Signaling	6.36	-4.00379	0.24	AKT1,DOCK1,GNA11,GNA12,GNA13,GNAI1,GNAI2,GNAO1,GNAS,GNB1L,GNB2,GNG12,GNG2,GNG5,JUN,KRAS,LYN,MAP2K2,MYL6,PIK3C2A,PRKCA,RAC1,RAC2,RALA,RALB,RAP1A,RAP1B,RAP2A,RAP2B,RHOA,RHOB,RHOG,RHOQ,RHOT2,RND3,ROCK1,ROCK2,RRAS,RRAS2,SRC
Signaling by Rho Family GTPases	6.37	-2.08167	0.214	ACTG1,ARFIP2,ARHGEF10,ARHGEF18,ARHGEF2,ARHGEF7,ARPC4,CDC42EP3,CDC42EP4,CDH13,CLIP1,DIAPH3,GNA11,GNA12,GNA13,GNAI1,GNAI2,GNAO1,GNAS,GNB1L,GNB2,GNG12,GNG2,GNG5,JUN,MAP2K2,MYL6,MYLK,NEDD4,NFKB1,PI4KA,PIK3C2A,RAC1,RAC2,RHOA,RHOB,RHOG,RHOQ,RHOT2,RND3,ROCK1,ROCK2,SEPT10,SEPT11,SEPT2,SEPT3,SEPT5,SEPT6,SEPT7,SEPT8,SEPT9,STMN1
Endocannabinoid Developing Neuron Pathway	6.78	-4.49013	0.278	AKT1,ATF2,BRCA1,CREB1,CREBBP,CTNNB1,GNAI1,GNAI2,GNAO1,GNB1L,GNG2,GNG5,KRAS,MAP2K2,MAP2K3,MLST8,PIK3C2A,PRKACB,RAC1,RAC2,RALA,RALB,RAP1A,RAP1B,RAP2A,RAP2B,RHOA,RRAS,RRAS2,SRC,STAT3,STMN2
Germ Cell-Sertoli Cell Junction Signaling	6.89		0.244	ACTG1,AKT1,CTNNA1,CTNNB1,EPN1,EPN2,EPN3,ILK,ITGA6,JUP,KRAS,MAP2K2,MAP2K3,PIK3C2A,RAC1,RAC2,RALA,RALB,RAP1A,RAP1B,RAP2A,RAP2B,RHOA,RHOB,RHOG,RHOQ,RHOT2,RND3,RRAS,RRAS2,SRC,TGFB2,TUBA1A,TUBA1B,TUBA4A,TUBB,TUBB2A,TUBB3,TUBB4B,TUBB6,TUBB8,TUBG1
Cardiac Hypertrophy Signaling	6.94	-3.01511	0.221	AKT1,ATF2,CREB1,CREBBP,EIF2B2,EIF2B3,EIF2B4,EIF2B5,EIF4E,GNA11,GNA12,GNA13,GNAI1,GNAI2,GNAO1,GNAS,GNB1L,GNB2,GNG12,GNG2,GNG5,HSPB1,JUN,KRAS,MAP2K2,MAP2K3,MYL6,PIK3C2A,PLCD1,PLCH1,PPP3CA,PRKACB,RAC1,RAC2,RALA,RALB,RAP1A,RAP1B,RAP2A,RAP2B,RHOA,RHOB,RHOG,RHOQ,RHOT2,RND3,ROCK1,ROCK2,RRAS,RRAS2,SOS1,TAB1,TGFB2
Integrin Signaling	6.98	-3.06316	0.229	ACTG1,AKT1,ARF1,ARF5,ARF6,ARHGEF7,ARPC4,ASAP1,BCAR3,CAPN5,CAV1,CRKL,DOCK1,GIT1,ILK,ILKAP,ITGA6,KRAS,LIMS1,MAP2K2,MPRIP,MYLK,PARVA,PARVB,PFN2,PIK3C2A,RAC1,RAC2,RALA,RALB,RAP1A,RAP1B,RAP2A,RAP2B,RHOA,RHOB,RHOG,RHOQ,RHOT2,RND3,ROCK1,RRAS,RRAS2,SHC1,SOS1,SRC,TLN1,TLN2,VASP
Hypoxia Signaling in the Cardiovascular System	7.22	-0.707107	0.338	AKT1,ARNT,ATF2,ATM,CREB1,CREBBP,HSP90AA1,HSP90AB1,JUN,NQO1,P4HB,TP53,UBE2A,UBE2B,UBE2D3,UBE2E1,UBE2G1,UBE2G2,UBE2I,UBE2K,UBE2L3,UBE2L6,UBE2N,UBE2S,UBE2V2
GM-CSF Signaling	7.78	-3.26599	0.357	AKT1,CAMK2D,CAMK2G,ETS1,KRAS,LYN,MAP2K2,PIK3C2A,PIM1,PPP3CA,RACK1,RALA,RALB,RAP1A,RAP1B,RAP2A,RAP2B,RRAS,RRAS2,RUNX1,SHC1,SOS1,STAT1,STAT3,STAT5B
VEGF Signaling	7.78	-3.90007	0.31	ACTG1,AKT1,ARNT,EIF1,EIF1AX,EIF1AY,EIF2B2,EIF2B3,EIF2B4,EIF2B5,EIF2S1,EIF2S2,EIF2S3,ELAVL1,KRAS,MAP2K2,PIK3C2A,PRKCA,RALA,RALB,RAP1A,RAP1B,RAP2A,RAP2B,ROCK1,ROCK2,RRAS,RRAS2,SHC1,SOS1,SRC
Adipogenesis pathway	8.17		0.284	AKT1,ARNTL,ATG5,CCNH,CDK5,CDK7,CTBP1,CTBP2,CTNNB1,ERCC2,ERCC3,FGF2,GTF2H1,GTF2H3,GTF2H4,GTF2H5,HDAC1,HDAC2,HDAC3,KAT2A,KDM1A,KMT2B,MNAT1,PAXIP1,RBBP4,RBBP7,SAP130,SAP30,SAP30L,SETDB1,SIN3A,SIN3B,SMAD3,SOX9,STAT5B,TBL1XR1,TP53,WNT5A
PDGF Signaling	8.25	-2.04265	0.337	ABL2,ACP1,CAV1,CRKL,CSNK2A1,CSNK2A2,CSNK2B,EIF2AK2,INPPL1,JUN,KRAS,MAP2K2,OCRL,PIK3C2A,PRKCA,RALA,RALB,RAP1A,RAP1B,RAP2A,RAP2B,RRAS,RRAS2,SHC1,SOS1,SRC,STAT1,STAT3,SYNJ2
Thrombin Signaling	8.28	-3.68295	0.245	AKT1,ARHGEF10,ARHGEF2,CAMK2D,CAMK2G,CREB1,EGFR,GNA11,GNA12,GNA13,GNAI1,GNAI2,GNAO1,GNAS,GNB1L,GNB2,GNG12,GNG2,GNG5,KRAS,MAP2K2,MPRIP,MYL6,MYLK,NFKB1,PIK3C2A,PLCD1,PLCH1,PRKCA,RAC1,RAC2,RALA,RALB,RAP1A,RAP1B,RAP2A,RAP2B,RHOA,RHOB,RHOG,RHOQ,RHOT2,RND3,ROCK1,ROCK2,RRAS,RRAS2,SHC1,SOS1,SRC,TBP
Role of BRCA1 in DNA Damage Response	8.4	-2.5	0.35	ABRAXAS1,ARID1A,ATM,ATR,ATRIP,BABAM1,BABAM2,BRCA1,CHEK2,E2F3,E2F4,FANCD2,HLTF,MDC1,MLH1,MRE11,MSH2,MSH6,NBN,PBRM1,POU2F1,RAD50,RBL2,RFC1,RFC3,STAT1,TP53,UIMC1
Epithelial Adherens Junction Signaling	8.48		0.275	ACTG1,ACVR1,AKT1,ARPC4,CLIP1,CTNNA1,CTNNB1,EGFR,EPN1,EPN2,EPN3,FARP2,JUP,KRAS,MYH10,MYH9,MYL6,NOTCH2,RAC1,RALA,RALB,RAP1A,RAP1B,RAP2A,RAP2B,RHOA,RRAS,RRAS2,SRC,TGFB2,TUBA1A,TUBA1B,TUBA4A,TUBB,TUBB2A,TUBB3,TUBB4B,TUBB6,TUBB8,TUBG1,VAV2,YES1
Protein Ubiquitination Pathway	9.78		0.238	BAP1,BRCA1,DNAJA1,DNAJB1,DNAJB11,DNAJB12,DNAJB14,DNAJB4,DNAJB6,DNAJC13,DNAJC16,DNAJC19,DNAJC25,DNAJC3,DNAJC6,DNAJC7,ELOB,FZR1,HLA-A,HLA-B,HSP90AA1,HSP90AB1,HSPA13,HSPA14,HSPA4,HSPA6,HSPA8,HSPB1,HSPB8,HSPD1,HSPE1,HSPH1,NEDD4,PAN2,PSME2,RPS27A,SACS,SMURF2,TAP2,THOP1,TRAF6,UBE2A,UBE2B,UBE2D3,UBE2E1,UBE2G1,UBE2G2,UBE2I,UBE2K,UBE2L3,UBE2L6,UBE2N,UBE2S,UBE2V2,UBE3B,UCHL1,UCHL3,UCHL5,USP11,USP28,USP3,US…
Breast Cancer Regulation by Stathmin1	9.89		0.265	ARHGEF10,ARHGEF18,ARHGEF2,ARHGEF7,CAMK2D,CAMK2G,CDK1,E2F3,E2F4,GNA13,GNAI1,GNAI2,GNAS,GNB1L,GNB2,GNG12,GNG2,GNG5,KRAS,MAP2K2,PIK3C2A,PPP1R14B,PPP1R7,PPP2R5D,PRKACB,PRKCA,PTPA,RAC1,RALA,RALB,RAP1A,RAP1B,RAP2A,RAP2B,RHOA,ROCK1,ROCK2,RRAS,RRAS2,SHC1,SOS1,STMN1,TP53,TUBA1A,TUBA1B,TUBA4A,TUBB,TUBB2A,TUBB3,TUBB4B,TUBB6,TUBB8,TUBG1
NER Pathway	9.92	-4.94975	0.34	CCNH,CDK7,CETN2,CHAF1A,COPS8,DDB1,DDB2,ERCC1,ERCC2,ERCC3,ERCC5,GTF2H1,GTF2H3,GTF2H4,GTF2H5,H3F3A/H3F3B,LIG3,MNAT1,PCNA,POLA2,POLR2A,POLR2B,POLR2C,POLR2D,POLR2E,POLR2G,POLR2H,POLR2L,RAD23B,RFC1,RFC3,UBE2I,UBE2N,XPC,XRCC1
Oxidative Phosphorylation	11.1	5.83997	0.349	ATP5F1A,ATP5F1B,ATP5F1C,ATP5F1D,ATP5ME,ATP5MG,ATP5PB,ATP5PD,ATP5PO,COX15,COX4I1,COX5A,COX6A1,COX6B1,COX7A2,COX7C,MT-ATP6,MT-CO2,MT-ND1,NDUFA11,NDUFA13,NDUFA4,NDUFA8,NDUFB10,NDUFB11,NDUFB3,NDUFB5,NDUFB6,NDUFB7,NDUFB9,NDUFS5,NDUFS6,SDHC,UQCR10,UQCRB,UQCRC1,UQCRC2,UQCRH
Huntington's Disease Signaling	11.2	-0.218218	0.262	AKT1,ARFIP2,ATF2,ATP5F1A,ATP5F1B,ATP5F1C,ATP5F1D,ATP5PB,CAPN5,CASP1,CASP4,CASP7,CDK5,CREB1,CREBBP,DCTN1,DNAJB1,DNM2,EGFR,GNA11,GNB1L,GNB2,GNG12,GNG2,GNG5,GPAA1,HDAC1,HDAC2,HDAC3,HSPA14,HSPA4,HSPA6,HSPA8,JUN,NAPA,NCOR1,NCOR2,PIK3C2A,POLR2A,POLR2B,POLR2C,POLR2D,POLR2E,POLR2G,POLR2H,POLR2L,PRKCA,PSME2,PSME3,PSMF1,RCOR1,RCOR3,RPS27A,SHC1,SIN3A,SOS1,TAF4,TAF9B,TBP,TP53,UBE2S,YKT6
Glucocorticoid Receptor Signaling	11.4		0.235	AKT1,ANXA1,ARID1A,CCNH,CDK7,CREB1,CREBBP,ERCC2,ERCC3,FKBP4,GTF2B,GTF2H1,GTF2H3,GTF2H4,GTF2H5,HLTF,HSP90AA1,HSP90AB1,HSPA14,HSPA4,HSPA6,HSPA8,JUN,KRAS,MAP2K2,MNAT1,NCOA3,NCOR1,NCOR2,NFAT5,NFKB1,NR3C1,PBRM1,PCK2,PIK3C2A,POLR2A,POLR2B,POLR2C,POLR2D,POLR2E,POLR2G,POLR2H,POLR2L,POU2F1,PPP3CA,PRKACB,PTGES3,RAC1,RALA,RALB,RAP1A,RAP1B,RAP2A,RAP2B,RRAS,RRAS2,SHC1,SMAD3,SOS1,STAT1,STAT3,STAT5B,TAB1,TAF1,TA…
Androgen Signaling	11.4	-1	0.324	CCNH,CDK7,CREBBP,DNAJB1,ERCC2,ERCC3,GNA11,GNA12,GNA13,GNAI1,GNAI2,GNAO1,GNAS,GNB1L,GNB2,GNG12,GNG2,GNG5,GTF2B,GTF2H1,GTF2H3,GTF2H4,GTF2H5,HSP90AA1,HSPA4,JUN,MNAT1,NFKB1,POLR2A,POLR2B,POLR2C,POLR2D,POLR2E,POLR2G,POLR2H,POLR2L,PRKACB,PRKCA,SHC1,SMAD3,SRC,TAF2,TBP,TGFB1I1
Nucleotide Excision Repair Pathway	11.9		0.6	CCNH,CDK7,ERCC1,ERCC2,ERCC3,ERCC5,GTF2H1,GTF2H3,GTF2H4,GTF2H5,MNAT1,POLR2A,POLR2B,POLR2C,POLR2D,POLR2E,POLR2G,POLR2H,POLR2L,RAD23B,XPC
Sumoylation Pathway	12.7	0.96225	0.379	ARHGDIA,CBX4,CREBBP,CTBP1,CTBP2,DAXX,ETS1,HDAC1,HDAC2,JUN,KDM1A,NFKB1,NR3C1,PCNA,PML,RAC1,RAC2,RAN,RANBP2,RANGAP1,RCOR1,RFC1,RFC3,RHOA,RHOB,RHOG,RHOQ,RHOT2,RND3,SENP1,SENP3,SERBP1,SP100,SP3,SUMO3,TP53,UBE2I,ZEB1,ZNF217
Mitochondrial Dysfunction	12.8		0.31	ACO1,ACO2,AIFM1,ATP5F1A,ATP5F1B,ATP5F1C,ATP5F1D,ATP5ME,ATP5MG,ATP5PB,ATP5PD,ATP5PO,COX15,COX4I1,COX5A,COX6A1,COX6B1,COX7A2,COX7C,CPT1A,DHODH,GPD2,GPX4,GSR,HTRA2,MT-ATP6,MT-CO2,MT-ND1,NCSTN,NDUFA11,NDUFA13,NDUFA4,NDUFA8,NDUFAF2,NDUFB10,NDUFB11,NDUFB3,NDUFB5,NDUFB6,NDUFB7,NDUFB9,NDUFS5,NDUFS6,PARK7,PDHA1,PRDX5,RHOT2,SDHC,UQCR10,UQCRB,UQCRC1,UQCRC2,UQCRH
Hereditary Breast Cancer Signaling	13.5		0.343	AKT1,ARID1A,ATM,ATR,BRCA1,CCNB1,CDK1,CHEK2,CREBBP,DDB2,FANCD2,H2AFX,HDAC1,HDAC2,HDAC3,HLTF,KRAS,MLH1,MRE11,MSH2,MSH6,NBN,PBRM1,PIK3C2A,PMS2,POLR2A,POLR2B,POLR2C,POLR2D,POLR2E,POLR2G,POLR2H,POLR2L,RAD50,RALA,RALB,RAP1A,RAP1B,RAP2A,RAP2B,RFC1,RFC3,RPS27A,RRAS,RRAS2,TP53,TUBG1,XPC
Sirtuin Signaling Pathway	14.4	-2.56196	0.267	AKT1,ARNTL,ATG5,ATP5F1A,ATP5F1B,ATP5F1C,ATP5F1D,ATP5PB,CPT1A,GABARAPL2,GTF3C2,H1F0,H3F3A/H3F3B,HIST1H1B,HIST1H1C,HIST1H1D,HIST1H1E,HSF1,JUN,KAT2A,MAP1LC3B,MLYCD,MT-ATP6,MT-ND1,NAMPT,NBN,NDUFA11,NDUFA13,NDUFA4,NDUFA8,NDUFAF2,NDUFB10,NDUFB11,NDUFB3,NDUFB5,NDUFB6,NDUFB7,NDUFB9,NDUFS5,NDUFS6,NEDD4,NFE2L2,NFKB1,NQO1,NR1H2,PARP1,PCK2,PDHA1,PDK1,POLR1A,POLR1B,POLR1C,POLR1D,POLR3D,SDHC,SIRT6,SIRT7,SLC25A…
NRF2-mediated Oxidative Stress Response	14.8	-0.666667	0.316	ACTG1,AKT1,BACH1,CBR1,CCT7,CLPP,CREBBP,DNAJA1,DNAJA2,DNAJA3,DNAJB1,DNAJB11,DNAJB12,DNAJB14,DNAJB4,DNAJB6,DNAJC13,DNAJC16,DNAJC19,DNAJC3,DNAJC6,DNAJC7,FOSL1,FTH1,FTL,GCLC,GCLM,GSR,GSTM2,GSTP1,HACD3,HERPUD1,HMOX1,HSPB8,JUN,KRAS,MAFF,MAFG,MAFK,MAP2K2,MAP2K3,MGST1,NFE2L2,NQO1,NQO2,PIK3C2A,PMF1/PMF1-BGLAP,PPIB,PRKCA,RALA,RALB,RAP1A,RAP1B,RAP2A,RAP2B,RRAS,RRAS2,STIP1,UBE2K,VCP
tRNA Charging	15	2.6	0.641	AARS,AARS2,CARS,CARS2,DARS,DARS2,EARS2,EPRS,FARSA,FARSB,HARS,HARS2,IARS,KARS,LARS,MARS,NARS,QARS,RARS,SARS,TARS,TARS2,VARS,WARS2,YARS
mTOR Signaling	16.1	-2.92119	0.314	AKT1,EIF3A,EIF3B,EIF3C,EIF3D,EIF3E,EIF3F,EIF3G,EIF3H,EIF3I,EIF3J,EIF3K,EIF3L,EIF3M,EIF4A1,EIF4A2,EIF4E,EIF4EBP1,EIF4G1,EIF4G2,FKBP1A,GNB1L,HMOX1,KRAS,MLST8,PIK3C2A,PLD2,PPP2R5D,PRKCA,PTPA,RAC1,RAC2,RALA,RALB,RAP1A,RAP1B,RAP2A,RAP2B,RHOA,RHOB,RHOG,RHOQ,RHOT2,RND3,RPS12,RPS14,RPS15A,RPS19,RPS20,RPS21,RPS24,RPS25,RPS26,RPS27A,RPS28,RPS3,RPS3A,RPS5,RPS6KA4,RPS6KB2,RPS7,RPS8,RPS9,RPSA,RRAS,RRAS2
Assembly of RNA Polymerase II Complex	16.7		0.6	CCNH,CDK7,ERCC2,ERCC3,GTF2B,GTF2H1,GTF2H3,GTF2H4,GTF2H5,MNAT1,POLR2A,POLR2B,POLR2C,POLR2D,POLR2E,POLR2G,POLR2H,POLR2L,TAF1,TAF15,TAF2,TAF4,TAF5,TAF5L,TAF6,TAF6L,TAF7,TAF9,TAF9B,TBP
Estrogen Receptor Signaling	23.8		0.445	CCNC,CCNH,CDK7,CREBBP,CTBP1,CTBP2,ERCC2,ERCC3,GTF2B,GTF2H1,GTF2H3,GTF2H4,GTF2H5,H3F3A/H3F3B,HDAC3,KRAS,MAP2K2,MED12,MED15,MED30,MNAT1,NCOA3,NCOR1,NCOR2,NR3C1,PCK2,PELP1,PHB2,POLR2A,POLR2B,POLR2C,POLR2D,POLR2E,POLR2G,POLR2H,POLR2L,RALA,RALB,RAP1A,RAP1B,RAP2A,RAP2B,RRAS,RRAS2,RUNX2,SHC1,SOS1,SRC,TAF1,TAF15,TAF2,TAF4,TAF5,TAF5L,TAF6,TAF6L,TAF7,TAF9,TAF9B,TBP,TRRAP
Regulation of eIF4 and p70S6K Signaling	26.5	-3	0.439	AGO1,AGO2,AGO3,AKT1,EIF1,EIF1AX,EIF1AY,EIF2A,EIF2B2,EIF2B3,EIF2B4,EIF2B5,EIF2S1,EIF2S2,EIF2S3,EIF3A,EIF3B,EIF3C,EIF3D,EIF3E,EIF3F,EIF3G,EIF3H,EIF3I,EIF3J,EIF3K,EIF3L,EIF3M,EIF4A1,EIF4A2,EIF4E,EIF4EBP1,EIF4G1,EIF4G2,KRAS,MAP2K2,PABPC1,PAIP2,PIK3C2A,PPP2R5D,PTPA,RALA,RALB,RAP1A,RAP1B,RAP2A,RAP2B,RPS12,RPS14,RPS15A,RPS19,RPS20,RPS21,RPS24,RPS25,RPS26,RPS27A,RPS28,RPS3,RPS3A,RPS5,RPS7,RPS8,RPS9,RPSA,…
EIF2 Signaling	46.9	2.58199	0.487	AGO1,AGO2,AGO3,AKT1,EIF1,EIF1AX,EIF1AY,EIF2A,EIF2AK2,EIF2B2,EIF2B3,EIF2B4,EIF2B5,EIF2S1,EIF2S2,EIF2S3,EIF3A,EIF3B,EIF3C,EIF3D,EIF3E,EIF3F,EIF3G,EIF3H,EIF3I,EIF3J,EIF3K,EIF3L,EIF3M,EIF4A1,EIF4A2,EIF4E,EIF4G1,EIF4G2,EIF5,EIF5B,HNRNPA1,KRAS,MAP2K2,PABPC1,PIK3C2A,PTBP1,RALA,RALB,RAP1A,RAP1B,RAP2A,RAP2B,RPL10,RPL10A,RPL11,RPL12,RPL13A,RPL14,RPL15,RPL17,RPL18,RPL18A,RPL19,RPL21,RPL23,RPL23A,RPL24,RPL26…
Upstream Regulators for My Projects->Eoff->Eoff_010819_TMT_Volcano_Limma_IPAinput_unadpvalSig_zscore - 2019-12-04 07:34 AM->Observation 3
Analysis	ID	Upstream Regulator	Expr Log Ratio	Molecule Type	Predicted Activation State	Activation z-score	Notes	Bias Term	Bias-corrected z-score	p-value of overlap	Target molecules in dataset	Mechanistic Network
Observation 3		HNF4A		transcription regulator		0.034		-0.001	0.038	6.9e-47	AAMDC,AAR2,ABCE1,ABCF3,ACAT1,ACO1,ACO2,ACOT1,ACOX1,ACOX3,ACTR1A,ACTR5,ACVR1,AGPAT1,AHSA1,AIMP1,AKAP13,AKR1B1,AKR1C1/AKR1C2,AKR1C3,ALDH1A1,APOC3,ARFGEF1,ARFIP2,ARMC1,ARMT1,ASNS,ATF2,ATOX1,ATP5MD,ATP6V0C,ATP6V1H,BAZ1B,BCKDHA,BCS1L,BLOC1S1,BLVRB,BRD4,BRD8,BUD23,BUD31,C19orf66,C1D,CAMK2D,CAPZA2,CAV1,CBR3,CBS/CBSL,CBX5,CCDC47,CCDC59,CCDC90B,CCNB1,CCNH,CCT8,CDC42BPB,CDC42EP3,CDC5L,CDIPT,CDK1,CDK5,CDK5R…
Observation 3		CST5		other	Activated	2.694		0.001	2.681	8.39e-36	ACAT2,AGO1,AKR1C1/AKR1C2,ARF6,ARHGEF2,ATR,BCAP31,BLOC1S1,BRIX1,C17orf49,CAMK2G,CAV1,CHD2,CHD3,CNBP,COPS8,CREBBP,DCAF1,DCP1A,DDT,DDX21,DECR1,DHX38,DHX9,DNAJA3,DNAJB11,DNAJB4,DOCK5,DOCK9,DRAP1,EEF1B2,EEF1D,EEF1G,EIF2B2,EIF5B,EPN3,EXOC3,FAM133B,GNL3,GOLGA2,GTF2H3,HNRNPA2B1,HNRNPA3,HNRNPC,HNRNPDL,HNRNPH1,HNRNPU,HS2ST1,IGBP1,INTS1,INTS10,INTS4,KDM5B,LAMC1,LYAR,MAK16,MAP1B,MNT,MRM3,MRTO4,MVP,NCL,NDUFB7…
Observation 3		MYCN		transcription regulator		1.575		-0.001	1.581	1.22e-34	ABCD3,ABCE1,ABCF1,ABCF2,ABCF3,ABCG2,ACTG1,ALDH1A1,ATXN2,BASP1,BID,CAD,CAV1,CCNH,CDK7,CHPF2,CKAP4,COL4A1,COL5A2,EEF1A1,EEF1D,EEF1G,EGFR,EIF3C,EIF4A1,EIF4G2,FKBP9,FN1,HDAC2,HK2,HLA-A,HMGA1,HSP90AB1,HSPD1,IGFBP7,JARID2,KDM5B,MAGT1,MAP4,MRE11,MYH9,NBN,NCL,NUCB1,P3H1,PDK1,PHB,POLR2L,PTDSS1,RBBP4,RBBP7,RFC3,RPL10,RPL11,RPL12,RPL13A,RPL17,RPL18,RPL18A,RPL19,RPL21,RPL23,RPL23A,RPL24,RPL26,RPL27A,RPL28,RP…	E2F1,HIF1A,MYC,MYCN,SP1,TP53,TP63
Observation 3		TP53	-1.329	transcription regulator	Inhibited	-2.386		0	-2.381	2.15e-28	AATF,ABCB6,ABCG2,ABHD4,ACADVL,ACAT1,ACO1,ACO2,ACSL3,ACTL6A,ADD3,ADGRE5,AGO2,AHSA1,AK1,AK3,AKR1B1,AKT1,ALDH1A1,ANXA1,AP1B1,ARHGEF2,ASNS,ASPM,ATP1A1,ATP5F1A,ATP5F1C,ATP5PB,ATXN1,BAP1,BCAP31,BICD2,BID,BRCA1,CAMK2D,CARHSP1,CARS,CASP1,CASP4,CAV1,CAV2,CCN1,CCNB1,CCNL1,CCS,CD47,CDC42BPA,CDC42EP3,CDK1,CDK7,CHD3,CHEK2,CLIC4,CLPP,CMBL,CNN2,COL4A1,COL5A2,COQ8A,COX15,COX5A,COX7A2,CPOX,CPSF1,CPT1A,CS,CSK,CSTB…	BRCA1,CDKN1A,E2F1,E2F4,E2f,ESR1,HIF1A,MAX,MYC,RB1,SP1,TP53,TP63,VHL
Observation 3		5-fluorouracil		chemical drug	Inhibited	-4.896		0.001	-4.902	2.74e-28	ABHD4,ACOX3,AHSA1,ATG5,ATP5F1B,ATP5F1C,ATP5ME,ATP5PB,ATP5PO,BTF3,CANX,CCT3,CCT4,CCT6A,CDK1,COPS8,COX6A1,COX6B1,CSTB,DDB2,DNTTIP2,EEF1G,EIF1,EIF2S2,EIF3C,EIF3E,EIF3G,EIF4A1,ELOB,EPHA2,FDXR,FKBP1A,FOXF1,HMOX1,HNRNPA1,HNRNPA2B1,HNRNPAB,HNRNPC,HSP90AB1,HSPA8,HSPE1,IARS,ILF2,JUN,KARS,KRAS,MAD1L1,MDH1,MT-CO2,MVP,NCL,NDUFA4,OSGIN1,PCBP1,PKM,POLR2B,POLR2L,PROCR,PSME2,PTGES3,QARS,RAE1,RAP2B,RBMX,RHOB,RPL1…	5-fluorouracil,E2F1,HIF1A,MYC,SP1,TP53,TP63
Observation 3		MYC		transcription regulator		1.34		-0.001	1.352	4.21e-26	ABCD3,ABCE1,ABCF1,ABCF2,ABCF3,ACAT1,ACSL4,ACVR1,ADD1,AIMP2,AKT1,ANKRD17,APOC3,ARHGEF7,ASNS,ATF2,BCKDHB,BRCA1,BRD2,BZW2,C1QBP,CAD,CANX,CAPZB,CASP1,CAST,CAV1,CBX4,CCNB1,CCT3,CD47,CDK1,CDK7,CLIC4,CNBP,CNP,COBLL1,COL4A1,COL5A1,COL5A2,COL6A3,COX6A1,COX6B1,CPT1A,CSDE1,CSTB,CTNNA1,CTNNB1,DDB2,DDX21,DDX3X,DEK,E2F3,EIF2B3,EIF2B4,EIF2S1,EIF2S2,EIF3D,EIF3G,EIF4A1,EIF4E,EIF4EBP1,EIF4G1,ELAVL1,ENO1,EPHA2,FAM1…	ATF1,BRCA1,E2F1,ESR1,F2,HIF1A,MAX,MYC,MYCN,SP1,TP53,TP63,VHL,beta-estradiol
Observation 3		CD 437		chemical drug	Inhibited	-3.441		0.002	-3.46	2e-23	AKR1B1,APC2,ARF1,ARSA,ATP5F1A,ATP5F1B,ATP5F1C,ATP5MG,ATP5PO,ATP6V0C,CCAR1,CCT3,CCT6A,COX7A2,COX7C,DNAJA1,EIF3D,EIF3G,EIF3I,EIF4A1,EIF4A2,ENO1,FTH1,FTL,GNAS,HNRNPA1,HNRNPC,HSP90AA1,HSPA8,ILF2,INO80B,JUN,KARS,KIF2C,MAN1B1,MEN1,MGST1,MOB1A,NARS,NDUFB9,NDUFS5,PABPC1,PCBP1,PIN1,POLR2G,PSMF1,PURB,RBMX,RPL10,RPL11,RPL13A,RPL19,RPL24,RPL8,RPLP1,RPLP2,SELENOF,SEPT7,SLC25A3,SLC25A5,SLC25A6,SLIRP,SRSF3,ST13…
Observation 3		ST1926		chemical drug	Inhibited	-3.716		0.002	-3.736	1.17e-21	AKR1B1,ARF1,ARSA,ATP5F1A,ATP5F1B,ATP5ME,CCT3,CCT6A,COX7A2,COX7C,DAPK3,EIF3D,EIF3E,EIF3G,EIF3I,EIF4A1,EIF4A2,EIF4G2,ENO1,GNAS,HSP90AA1,ILF2,KARS,KIF2C,MAN1B1,MEN1,MGST1,MOB1A,NARS,NDUFB9,NDUFS5,PABPC1,PIN1,POLR2G,PSMF1,PURB,RPL10,RPL18A,RPL19,RPL24,RPL29,RPL32,RPL6,RPL8,RPLP1,RPS26,RPS27A,SELENOF,SEPT7,SLC25A3,SLC25A6,SLIRP,SRP72,SRSF3,ST13,TBL1XR1,TIMM8B,TMSB10/TMSB4X,TP53,TRIR,UQCRB,UQCRC2,UQCRH…
Observation 3		RICTOR	0.416	other	Inhibited	-7.091		0.002	-7.107	2.9e-17	ATP5F1A,ATP5F1B,ATP5F1C,ATP5F1D,ATP5MG,ATP5PB,ATP5PD,ATP5PO,ATP6AP1,ATP6V0A1,ATP6V0C,ATP6V0D1,ATP6V1C1,ATP6V1E1,ATP6V1G1,ATP6V1H,COX15,COX4I1,COX5A,COX6A1,COX6B1,COX7A2,DAXX,IFI16,IRS2,MRPL13,NDUFA11,NDUFA4,NDUFA8,NDUFB10,NDUFB3,NDUFB5,NDUFB6,NDUFB7,NDUFB9,NDUFC2,NDUFS6,PRKCA,PSME2,PSME3,PSMF1,RAC1,RPL10,RPL10A,RPL11,RPL12,RPL13A,RPL14,RPL17,RPL18,RPL21,RPL23,RPL26,RPL28,RPL30,RPL35A,RPL4,RPL6,RP…	FOXO1,HIF1A,MTOR,RICTOR,TP53
Observation 3		sirolimus		chemical drug	Inhibited	-3.222		0.001	-3.236	3.9e-16	ACADVL,AKT1,ARF1,ASNS,ATP1A1,ATP2B4,ATP5F1C,ATP5MG,ATP6V0C,ATP6V1G1,BCKDHA,BID,CALD1,CDK1,COX6A1,COX6B1,CSNK2A1,DAD1,DDT,DENND1A,DPYSL2,EEF1A1,EIF1AX,EIF2AK2,EIF2S1,EIF4A1,EIF5,ENO1,ERCC1,FGF2,FN1,FTH1,GCLC,GLA,GSTP1,H3F3A/H3F3B,HK2,HLA-B,HMOX1,HNRNPU,HSP90AA1,HSP90AB1,HSPA4,HSPD1,IDH1,IDI1,IRS2,LAMB1,LGALS3,MAP1LC3B,MMP14,NCL,NR3C1,PCNA,PDCD4,PDHA1,PGM1,PIM1,PKM,PML,PPIA,PRDX5,PRKCA,PRNP,PSME3,P…	BRCA1,D-glucose,E2F1,FOXO1,HIF1A,MAX,MTOR,MYC,PDX1,SP1,TP53,TP63,VHL,sirolimus
Observation 3		GnRH analog		biologic drug		-1.894		0	-1.895	4.69e-15	ACOT7,ACP1,ANKLE2,ARHGEF10,ARHGEF7,ATP5F1A,ATP6V1E1,BABAM2,BICD2,CCNC,CDK1,CDK5,CETN2,CHMP2A,CNPY3,CRIP2,CUL5,CUX1,DAXX,DDOST,DDX46,EIF2B2,EIF4EBP1,ERCC5,FGF2,FKBP1A,FN1,FOXJ3,HDDC2,HINT1,HNRNPDL,HSP90AB1,IK,ITIH4,JUN,KDSR,KYNU,LIMS1,MAP2,MGMT,MIA3,MKI67,MPV17,MRPS31,MXRA7,NARS,NBN,NCOA3,NCOA6,NDUFB5,NME6,NUTF2,PABPC1,PCNT,PI4KA,PKNOX1,POLR2E,PPIA,PRCC,PWP1,RALA,RAN,RBMS2,RER1,RNGTT,RXRB,SEC22B,S…
Observation 3		tazemetostat		chemical drug		0.558		0.001	0.551	6.16e-15	ABCE1,BABAM2,BID,BRD2,CCAR1,CREB1,CREBBP,CRMP1,CTBP2,CTNNB1,CUX1,DDR2,DDX3X,DDX6,DEK,DOCK1,E2F3,EGFR,EHMT2,EIF2AK2,EIF4E,EIF4G1,FGF2,FN1,HNRNPA2B1,IGF2BP2,IGF2BP3,ILF3,INPPL1,KLF4,KPNB1,LIN9,MANF,MAP2,MAP4K4,NCOA6,NCOR1,NFIB,NQO1,NSD3,NUCKS1,PCNA,PON2,RAN,RAPGEF2,RGS19,RTN4,SEMA3C,SETD1A,SETD7,SETDB1,SHC1,SMAD3,SPTAN1,SRI,SRSF1,SRSF6,STAT3,STAT5B,STC2,STEAP2,STMN2,TAP2,TBL1XR1,TMEM30A,TP53,TRRAP,…
Observation 3		SP2509		chemical reagent		0.757		0.001	0.75	6.94e-15	ABCE1,BABAM2,BID,BRD2,CCAR1,CREB1,CREBBP,CRMP1,CTBP2,CTNNB1,CUX1,DDR2,DDX3X,DDX6,DEK,DOCK1,E2F3,EGFR,EHMT2,EIF2AK2,EIF4E,EIF4G1,FGF2,FN1,HNRNPA2B1,IGF2BP2,IGF2BP3,ILF3,INPPL1,KLF4,KPNB1,LIN9,MANF,MAP2,MAP4K4,MKI67,NCOA6,NCOR1,NFIB,NQO1,NSD3,NUCKS1,PCNA,PON2,RAN,RAPGEF2,RGS19,RTN4,SEMA3C,SETD1A,SETD7,SETDB1,SHC1,SMAD3,SPTAN1,SRI,SRSF1,SRSF6,STAT3,STAT5B,STC2,STEAP2,STMN2,TAP2,TBL1XR1,TMEM30A,TP53,…
Observation 3		XBP1	0.139	transcription regulator	Activated	5.459		-0.002	5.474	4.03e-14	ALG12,ATG5,ATP2A2,COG3,COPB2,DAD1,DDOST,DNAJB11,DNAJC3,ERP44,ETS1,FKBP10,FKBP11,FKBP2,FN1,GALK2,GMPPA,GOLGA3,GOLGA4,GOLGB1,GOPC,GORASP2,HDAC3,HERPUD1,HM13,HMOX1,HSPA13,HYOU1,KLF4,LMAN1,LMAN2,MAP1LC3B,MOGS,OSTC,P3H1,P4HB,PDIA6,PPIB,PRNP,RPN1,RPN2,SEC11A,SEC22B,SEC23B,SEC24D,SEC31A,SEC61A1,SEC63,SPARC,SPCS2,SPCS3,SRP19,SRP54,SRP68,SRP9,SRPRA,SRPRB,SSR1,SSR3,SSR4,SURF4,SYVN1,TRAM1,TXNDC5,WFS1,YIPF5	KEAP1,NFE2L2,XBP1
Observation 3		arsenic trioxide		chemical drug	Inhibited	-2.326		0	-2.324	2.37e-13	ACAT2,ATP1B3,ATP2C1,ATP5F1D,ATP5PB,ATP6AP1,ATP6V0C,ATP6V0D1,ATP6V1C1,BACH1,BCAP31,BLVRB,CASP7,CBR1,CCNH,CDK1,CNBP,COPB2,COX6B1,COX7A2,COX7C,CST3,CTH,CTNNB1,DHCR24,DHX15,DNAJB11,DNAJB6,FN1,FTH1,GCLC,GCLM,GLRX,GSR,H2AFX,HMOX1,HSP90AB1,HSPA8,HSPE1,HTRA2,HYOU1,IDI1,IFRD1,KDELR1,LMAN2,MED15,NCL,NDUFA11,NDUFA13,NDUFA4,NDUFA8,NDUFB5,NDUFB6,NDUFB7,NDUFC2,NDUFS5,NFE2L2,NQO1,NQO2,P4HB,PCNA,PDIA6,PIM1,PIR,P…	E2F1,E2F4,E2f,HIF1A,HTT,KEAP1,MYC,NFE2L2,PGR,PML,RB1,SP1,TP53,TP63,arsenic trioxide,hydrogen peroxide
Observation 3		1,2-dithiol-3-thione		chemical reagent		1.911		-0.002	1.926	4.48e-13	ACAA1,ACTG1,AGPAT3,AKR1B10,ARF1,ATP1A1,CBR1,CCT3,CCT7,CHORDC1,CLPP,CLPTM1L,DAD1,DNAJB11,DNAJC3,EIF2S1,EIF3C,EIF3D,EIF3E,EIF3G,EIF4G2,EPB41,ETV6,FKBP11,FTH1,GBE1,GCLC,GCLM,GNA11,GSR,GSTP1,HACD3,HM13,HMBS,HMOX1,HSP90AA1,HSP90AB1,M6PR,MORF4L2,NARS,NFE2L2,NQO1,PCBP1,PDIA6,PFN2,PPIB,RACK1,RAN,RARS,RBBP7,RPL18,RPLP0,RRS1,SEC61A1,SRXN1,STIP1,TFRC,TMED2,UBE2K,VCP	1,2-dithiol-3-thione,KEAP1,NFE2L2
Observation 3		MAPT	0.069	other		-0.447		0	-0.446	2.36e-11	ABCG2,ACO2,ACTG1,ARF5,ARF6,ATOX1,ATP5F1A,ATP5F1B,ATP5F1C,ATP5F1D,ATP5PD,ATP6V0D1,ATP6V1E1,ATR,BASP1,C1QBP,CAMK2D,CANX,CAST,CCNB1,COX4I1,COX5A,COX7A2,CS,DPYSL2,EEF1G,ENO1,FKBP1A,GLO1,GNA12,GNAO1,GNG2,GPX4,GSTP1,H2AFV,HINT1,HSP90AA1,HSPA8,HSPD1,HSPE1,JUN,MAP1B,MAP2,MDH1,MT-CO2,NDUFA8,NDUFS6,NFKB1,PEBP1,PKM,PPIA,PRDX5,PRNP,SEPT11,SEPT5,SPTAN1,STIP1,STMN1,STMN2,TPM3,TUBA1A,TUBA1B,TUBA4A,TUBB,TUBB2A,T…	APP,E2F1,FOXO1,HIF1A,MAPT,MTOR,MYC,PSEN1,TP53
Observation 3		EGFR	0.477	kinase		1.347		-0.001	1.357	3.23e-11	ABCG2,ACOT7,AGO2,AKT1,ANXA1,BCL7C,BZW2,CAD,CAPZA2,CASP4,CAV1,CBX5,CCAR1,CCT5,CD47,CDK1,COL5A2,CRMP1,CST3,CTNNB1,E2F3,EGFR,EIF4E,EPHA2,FKBP11,FOSL1,FOSL2,GPC1,GRN,HERPUD1,HK2,HMGA1,HNRNPA1,HNRNPA2B1,HNRNPDL,HNRNPH1,HSPB1,HSPE1,IGBP1,IGF2BP3,ITCH,ITGA6,JUN,KIAA0391,KPNB1,LAMA4,LYAR,MACF1,MARCKS,MMP14,MT-CO2,MTA2,MTHFD1,NCL,NFIB,NUTF2,PA2G4,PABPC1,PAIP2,PCNA,PDK1,PKM,PPIA,RAI14,RBBP7,RHOB,RRAS,RUNX1…	ATF1,BRCA1,DDIT3,EGFR,ERBB2,ERK,ESR1,HIF1A,KRAS,MAX,MYC,NFE2L2,PGR,SP1,TGFB1,TP53
Observation 3		miR-30c-5p (and other miRNAs w/seed GUAAACA)		mature microrna		-0.708		0.003	-0.723	3.31e-11	ACVR1,ADPGK,ATP2A2,ATRX,CNOT9,ELMOD2,GALNT1,GNAI2,GPD2,IDH1,IFRD1,IRS2,JUN,MAP4K4,MPDU1,NCEH1,NCL,NUCB1,NUFIP2,PEX11B,PGM1,PNP,PPP3CA,PTGFRN,PTPA,RAD23B,RUNX2,SEC62,SLC4A7,SLC9A3R2,STRN,SYPL1,TMCO1,TMED10,TMED2,TP53,UBE2I,WNT5A
Observation 3		miR-16-5p (and other miRNAs w/seed AGCAGCA)		mature microrna	Inhibited	-2.223		0.003	-2.241	9.23e-11	ABCF2,ACTR1A,ARHGDIA,CADM1,CAPRIN1,CDK7,CHORDC1,DNAJB4,E2F3,ECHDC1,EGFR,EIF2B2,EIF4E,EIF4G2,FGF2,FNDC3B,GFM1,GNL3L,GRB10,GRN,GTF2H1,H3F3A/H3F3B,HARS,HMGA1,HMOX1,HPF1,HSDL2,IFRD1,IGF2R,IPO4,JUN,LAMC1,LUZP1,MRPL20,MSH2,NOTCH2,OSGEPL1,PANX1,PDCD4,PMS1,PNN,PNP,PURA,RARS,RTN4,SEC24A,SHOC2,SRPRA,SRPRB,TMEM109,TMEM43,TPM3,UBE2S,UTP15,ZNF622
Observation 3		KRAS	-0.302	enzyme		0.948		0	0.949	1.34e-10	AGO2,AIMP2,AKR1B10,ATF2,ATG5,BCL7C,BZW2,CAD,CASP1,CAV1,CAVIN1,CAVIN2,CBX5,CCNB1,CCT5,COL4A1,CS,CTNNB1,DCLK1,DPYSL2,E2F4,EEF1A1,EGFR,EI24,EIF2AK2,EIF4E,EIF5,ENO1,EPHA2,FAH,FKBP11,FLII,FLOT2,FN1,FOSL1,FTH1,GBA,GCLC,GCLM,GNA13,GRN,HK2,HMGA1,HMOX1,HNRNPDL,HSPB1,HSPE1,HYOU1,IGF2BP2,ILK,IRF2,JUN,KIF22,KPNB1,KRAS,LAMA4,LAMB1,LAMP1,LGALS3,LYAR,MAN2A1,MAP1LC3B,MTHFD1,MX2,MYLK,NCL,NFE2L2,NFKB1,NPC1,NQO1,NR…	BRCA1,E2F1,E2f,EGFR,ERBB2,ERK,ESR1,HIF1A,HTT,KRAS,MAX,MYC,NFE2L2,PGR,SP1,TP53,TP63
Observation 3		let-7a-5p (and other miRNAs w/seed GAGGUAG)		mature microrna		-0.819		0.003	-0.836	2.09e-10	ACP1,AKAP8,ATP6V0A1,CARHSP1,CDIPT,CDK7,CHMP2A,CSDE1,DAD1,DOCK5,DUSP12,EIF3J,EIF4G2,FANCD2,GAK,GYS1,HMGA1,HMOX1,HYOU1,IFRD1,IGF2BP2,IGF2BP3,IPO4,KRAS,MRPS33,NEDD4,PGRMC1,POLR2C,PPP1R7,RHOB,RHOG,RRP8,SCYL1,SEPT3,SLC1A4,SLC25A1,SLC25A24,SNAP23,SPCS3,STAT3,SYPL1,TAF9B,THBS1,TPM2,TTC9C,VPS39
Observation 3		HSF1	0.39	transcription regulator		1.664		-0.001	1.667	3.14e-10	AHSA1,BAG3,CCT3,CCT4,CCT5,CCT6A,CCT7,CCT8,CDK1,CHD3,CTNNB1,DNAJA1,DNAJB1,DNAJB6,EIF4A2,ELAVL1,FKBP4,FXR1,HERC4,HMOX1,HNRNPA3,HSF1,HSP90AA1,HSP90AB1,HSPA4,HSPA8,HSPB1,HSPD1,HSPE1,HSPH1,JARID2,JMJD6,JUN,LAMA4,LMAN2L,LRIF1,MBOAT7,MLH1,MRPL18,NCOR1,NCOR2,NFKB1,PGAM5,PMS2,POLA2,PPP3CA,PWWP3A,RANGAP1,SEMA3C,SERPINH1,SHC1,SPTAN1,ST13,STAG2,STIP1,TCP1	HSF1,HSF2
Observation 3		tunicamycin		chemical - endogenous non-mammalian	Activated	2.243		-0.002	2.253	3.48e-10	ABCG2,ACOX1,AKT1,ASNS,ATP2A2,BLOC1S1,CAD,CANX,CASP4,CPT1A,DGAT1,DNAJB11,DNAJC3,EIF2A,EIF2S1,EIF4EBP1,ETS1,FKBP11,GOLGA3,HDLBP,HERPUD1,HMOX1,IFRD1,ILK,KLF4,LMAN1,LMAN2,LONP1,MANF,MORF4L2,MTDH,NARS,P3H1,P4HB,PCK2,PCNA,PDIA6,PRNP,RRS1,SEC11A,SEC22B,SEC24D,SEC61A1,SEL1L,SLC2A1,SPCS2,SRP19,SRP68,SRPRA,SSR3,SURF4,SYVN1,TP53,WFS1	DDIT3,E2F1,EIF2AK3,ERN1,FOXO1,HIF1A,MYC,NFE2L2,SP1,TP53,TP63,XBP1,tunicamycin
Observation 3		E2F4	-0.249	transcription regulator						4.7e-10	ALG5,ATRX,BRCA1,BRD2,CASP4,CBX5,CDK1,CHEK2,COX7C,CSDE1,DDB1,E2F3,EIF2B2,EMC4,FANCD2,GOLT1B,GTF2H4,H2AFX,HLTF,KIF22,KIF4A,LPAR1,MAD2L1,MKI67,MLH1,MRTO4,MSH2,MTHFD1,NCL,NDC80,NPAT,ORC1,PCNA,PGRMC1,POLA2,PPP1R8,PRKCSH,RBBP4,RBL2,RFC3,SFPQ,SMARCA5,SPAG7,SRPRA,SRRM2,STMN1,TK1,TMEM126A,TMPO,TP53,TP53BP2,TPX2,TRAF2,UMPS,UNG,XPC,ZNF451
Observation 3		LONP1	-0.191	peptidase		-0.71		0.001	-0.714	5.26e-10	ACAT1,ASNS,ATP5F1A,ATP5F1D,C1QBP,CLPX,COX5A,DLD,EARS2,ETFB,FASTKD2,GFER,HNRNPA2B1,HSPB1,HSPD1,HSPE1,MARS,MDH2,MRPL18,MRPS22,MRPS31,MT-ATP6,MT-CO2,MT-ND1,NDUFA11,P4HB,SARS,TFAM,TPM3
Observation 3		interferon beta-1a		biologic drug						7.57e-10	ALG5,ATP5ME,ATP5MG,CCT4,CCT6A,COX5A,COX6A1,CS,DNAJA1,DNAJB1,EEF1G,ENO1,FKBP15,FKBP1A,GSTP1,KARS,MRPL20,NDUFB9,NFIL3,PIN1,PPIA,PUM1,RAE1,RAN,RPL18,RPL19,RPL24,RPL26,RPL27A,RPL3,RPS19,RPS28,RPS7,SLC25A6,STAT1,TBXAS1,TRADD,ZNF148
Observation 3		CLPP	0.36	peptidase	Inhibited	-2.746		0.003	-2.759	8.86e-10	ACADVL,ACO2,ATP5F1A,ATP5F1B,CS,DECR1,DLAT,DLD,DLST,ENO1,ETFB,HSPD1,LONP1,MDH2,PDHA1,PDHB,PHB,PHB2,SDHC,SLC25A11,SLC25A20,SLC25A4,TALDO1,TFAM,TKT,UQCRC1
Observation 3		E2F1		transcription regulator	Inhibited	-3.273		-0.002	-3.263	1.91e-09	ABCG2,ACTR1A,AKT1,ALG5,ATM,BCS1L,BID,BRCA1,CALD1,CASP7,CAV1,CBX5,CCNB1,CCT4,CDK1,CHEK2,COPS8,COX4I1,COX5A,CRIP2,CRKL,CSDE1,CTNNB1,DDB2,E2F3,E2F4,EI24,EIF2AK2,EIF3I,FANCD2,FGF2,FKBP3,GPS2,GTF2H4,HIST1H2BJ,HLTF,HMGA1,HNRNPR,HSPA8,HSPD1,HSPE1,ILK,IRS2,JPT1,KRAS,LACTB,LTA4H,MAD2L1,MDC1,MDH1,MLH1,MSH2,MTHFD1,NCL,NCOA3,NDC80,NPAT,ORC1,PA2G4,PCNA,PDK1,PHB,PIN1,PKNOX1,POLA2,PPP1R8,QKI,RAN,RBBP4,RCOR1,RFC…	BRCA1,E2F1,E2F3,E2F4,E2f,HIF1A,MYC,RB1,SP1,TP53,TP63,doxorubicin
Observation 3		decitabine		chemical drug		-0.636		-0.001	-0.625	2.29e-09	ABCE1,BABAM2,BID,BRD2,CADM1,CAV1,CCAR1,CDH13,CDK1,COL6A3,COPA,CREB1,CREBBP,CRMP1,CTBP2,CTNNB1,CUX1,DDR2,DDX3X,DDX6,DEK,DOCK1,E2F3,EEF1A1,EEF1B2,EEF1G,EGFR,EHMT2,EIF2AK2,EIF3F,EIF4E,EIF4G1,ELP1,FDXR,FGF2,FMR1,FN1,GLB1,GLRX,GSTP1,HK2,HLA-B,HNRNPA2B1,HSPB8,IFI16,IGF2BP2,IGF2BP3,IGFBP7,ILF3,INPPL1,JUP,KLF4,KPNB1,LGALS3,LIN9,MANF,MAP2,MAP4K4,MECP2,METAP2,MGMT,MKI67,MLH1,MMP14,MSH2,MSH6,NCOA6,NCOR1,NFI…	BRCA1,E2F1,ESR1,HIF1A,MAX,MYC,PGR,PML,SP1,TERT,TP53,TP63,decitabine
Observation 3		CD3		complex		1.41		-0.002	1.429	2.44e-09	AARS,AIMP1,ANXA1,AP1B1,ATF2,ATM,ATP5F1C,BZW1,CCNH,CDK1,CDK7,CLIP1,CNIH4,COPB2,COX5A,CS,CSTF2,DAD1,DDT,E2F4,EIF4E,ETS1,FKBP1A,FKBP2,FKBP3,FTL,GABARAPL2,GNAS,GOLGB1,GYS1,H2AFY,HCCS,HDAC2,HINT1,HNRNPA1,HNRNPA2B1,HNRNPR,HS2ST1,HSP90AA1,HSPA8,HSPE1,HUWE1,ILF2,ITCH,JUN,LAMP1,LNPEP,LONP1,LYN,LYPLA1,MBD1,MDH2,MRPL11,MTA2,NAMPT,NCL,NDUFB6,NFAT5,NFE2L2,NFKB1,P4HB,PA2G4,PABPC4,PCNA,PCYOX1,PCYT2,PHB,PHB2,PLE…
Observation 3		imatinib		chemical drug		-1.798		0.001	-1.802	3.39e-09	ATP1B3,ATP2C1,ATP5F1D,ATP5PB,ATP6AP1,ATP6V0C,ATP6V0D1,ATP6V1C1,BCAP31,BRCA1,CASP7,CCNB1,CCNH,CNBP,COPB2,COX6B1,COX7A2,COX7C,CTNNB1,DHX15,DNAJB11,DNAJB6,FN1,HDAC2,HMOX1,HSP90AB1,HSPA8,HSPE1,HTRA2,HYOU1,IFRD1,KDELR1,LMAN2,LYN,MAD2L1,MED15,NCL,NDUFA11,NDUFA13,NDUFA4,NDUFA8,NDUFB5,NDUFB6,NDUFB7,NDUFC2,NDUFS5,NQO1,P4HB,PCNA,PDIA6,PIM1,PRNP,RAP1A,RBM25,RPN1,RRAS2,RTN4,SDHC,SLC25A6,SMNDC1,SRSF1,SRSF10,S…	APP,ATF1,ATM,BRCA1,E2F1,E2F4,E2f,FOXO1,HIF1A,MAX,MYC,RB1,SP1,TP53,TP63,imatinib
Observation 3		torin1		chemical reagent	Inhibited	-3.93		0.002	-3.944	4.43e-09	AKR1D1,ATP5F1B,ATP5ME,ATP5MG,ATP5PB,ATP5PD,ATP6AP1,ATP6V0C,ATP6V0D1,ATP6V1C1,ATP6V1E1,COX15,COX4I1,COX5A,COX6B1,COX7A2,DLAT,ENO1,HK2,NDUFA8,NDUFB10,NDUFB3,NDUFB7,NDUFC2,NDUFS5,PDHA1,PDHB,PKM,RPL32,RPS20,UQCR10,UQCRH	FOXO1,HIF1A,MTOR,TP53,torin1
Observation 3		PTP4A1		phosphatase		1.039		-0.001	1.043	5.05e-09	AARS,ARHGDIA,COL5A1,CSNK2A1,DNAJB1,EEF1A1,ELAVL1,FKBP1A,FLNA,FMR1,GMPS,GSTP1,HNRNPA3,HNRNPH1,HNRNPH2,HSPA6,IFI16,IGFBP7,IMPDH2,MMP14,PCNA,PKM,RAN,RCN2,ROCK1,ROCK2,SEPT11,SOS1,SPARC,SRSF3,STMN1,STMN2,TAGLN2,TKT,TP53,ZEB1
Observation 3		MMP3		peptidase		-1.656		-0.001	-1.652	9.85e-09	AQR,ATXN2,CAPRIN1,CLP1,CNOT6L,CPSF6,CSTF2,DDX46,DHX8,GEMIN5,GEMIN6,NUDT21,PAN2,PDCD11,PNN,PNPT1,PPIL1,PRPF31,RAC1,RC3H1,SAFB,SFPQ,SRPK2,SRSF1,SRSF3,SUPT6H,SYNCRIP,TARDBP,TENT2,THOC1,THOC6,WDR33,YBX1
Observation 3		ESR1		ligand-dependent nuclear receptor		-0.625		0	-0.621	1.13e-08	AATF,ABCG2,ACOX1,ADD3,AK1,AKAP13,AKT1,ARFIP2,ARHGEF2,ARHGEF7,ARNTL,ASPM,ATP6V0D1,ATP6V1H,BRCA1,BYSL,CALD1,CAV1,CAV2,CCAR1,CCN1,CCNB1,CCNC,CCNH,CCNT2,CDC42BPA,CDC42BPB,CDC42EP3,CDC5L,CDK1,CDK5,CDK5RAP2,CHEK2,COL5A2,COPA,COTL1,CREB1,CREBBP,CRKL,CSNK1A1,CTNNB1,DDB2,DDX21,DECR1,DHCR24,DIAPH1,DIAPH3,DNM2,EGFR,EHMT2,ENO1,ENY2,ERGIC2,FARP2,FKBP4,FLNA,FLOT2,FMR1,FOSL1,FOSL2,GLB1,GLRX,GNA12,GNA13,GNAS,GNG…	BRCA1,E2F1,E2F4,ESR1,HIF1A,MYC,PGR,PML,SP1,TERT,TP53,beta-estradiol,fulvestrant
Observation 3		ERBB2		kinase		-1.612		-0.001	-1.6	1.33e-08	ABCG2,ACSL4,AIMP2,AKT1,ASPM,ATP1B3,BCKDHB,CADM1,CAPZA2,CAVIN1,CAVIN2,CAVIN3,CCNB1,CD47,CDC42EP3,CDK1,CHD1L,CHD4,CHD6,COL4A1,COL5A1,COL5A2,COL6A3,CTNNB1,DAP,DECR1,DGAT1,DNAJB6,E2F3,EGFR,EIF4EBP1,ETFB,ETV6,FLOT2,FN1,G3BP1,GBE1,GINS3,GLO1,GNAI1,GPAA1,GPC1,GPD2,HSD17B11,HSF1,HSPB1,HSPB8,IDH1,IDI1,IGF2R,ILK,ITGA6,JUN,JUP,KDM5B,KLF4,LAMB1,LAMP1,LGALS3,LIG3,LRRFIP1,MACF1,MAP1B,MAP2K3,MAP4,MIF,MKI67,MMP1…	BRCA1,E2f,EGFR,ERBB2,ERBB4,FOXO1,HIF1A,HTT,MAX,MYC,PGR,PTEN,RB1,SP1,TP53
Observation 3		EIF2AK3		kinase		0.493		-0.002	0.498	1.65e-08	AARS,ABCF2,ARNTL,ASNS,ATG5,CARS,CBX4,CPOX,DNAJC3,EIF4EBP1,EPRS,FGF2,FOSL1,HERPUD1,IARS,JUN,KLF4,LARS,LONP1,MAP1LC3B,MECR,NARS,NFIL3,PCK2,PON2,SARS,SEL1L,SLC1A4,TARS,TP53,UIMC1,WFS1,YARS	ATF4,DDIT3,E2F1,EIF2AK3,ERN1,FOXO1,KEAP1,NFE2L2,XBP1
Observation 3		miR-155-5p (miRNAs w/seed UAAUGCU)		mature microrna		1.071		0.003	1.055	2.09e-08	ARFIP2,ATP6V1C1,BACH1,CASP1,CCN1,CD47,CDK5RAP3,CHAF1A,CTNNB1,CUX1,DNAJB1,DNAJC19,EGFR,ETS1,FMNL2,GNA13,HSD17B12,JARID2,KRAS,MLH1,MPZL1,MSH2,MSH6,MYD88,NARS,PICALM,PLXND1,PRAF2,RAB23,RAB34,RAB6A,RAC1,RAI14,RCN2,RCOR1,RHOA,SH3BP4,SYPL1,TRAM1,TRIP13,TWF1,TXNDC12,UFL1
Observation 3		SYVN1	0.594	transporter		0.375		-0.002	0.389	2.16e-08	ACSL3,ADAM9,ATP1A1,ATP1B3,ATP6AP1,CAVIN1,DCTN1,EMC7,EPHA2,GANAB,GNB2,HLA-A,HSPB1,ITGA6,MED25,MYOF,NFE2L2,NUDT21,PCBP1,PLD2,PNPLA2,POLR2B,PTBP1,RAB34,RPL10,RPL18,RPN2,SETX,SLC16A1,SLC2A1,SLC2A3,SLC35B2,SLC4A7,SNAP23,STOM,TARS,TFRC,ZC3HAV1
Observation 3		NFE2L2	-0.324	transcription regulator		1.347		-0.002	1.362	3.45e-08	ABCG2,ACTG1,AGPAT3,AKR1B10,ARF1,ATP1A1,BRCA1,CBR1,CCT3,CCT7,CHORDC1,CLPP,CLPTM1L,COX4I1,CS,DAD1,DCTN3,DNAJB11,DNAJC3,EIF2S1,EIF3C,EIF3E,EIF3G,EIF4G2,EPB41,ETV6,FN1,FTH1,FTL,GBE1,GCLC,GCLM,GNA11,GNAI2,GSR,GSTP1,HACD3,HERPUD1,HM13,HMBS,HMOX1,HSP90AA1,HSP90AB1,HYOU1,IDH1,IFRD1,M6PR,MAFF,MAFG,MAP1LC3B,MGST1,MOGS,MORF4L2,NARS,NFE2L2,NQO1,OSGIN1,PAFAH1B1,PCBP1,PDIA6,PFN2,PGD,PPIB,PTPN1,RACK1,RAN,RARS,R…	KEAP1,NFE2L2
Observation 3		mono-(2-ethylhexyl)phthalate		chemical toxicant		1.21		-0.002	1.224	6.29e-08	ACADVL,ACAT2,ACO1,ACO2,ACOX1,ACSL4,ATF2,ATP5F1B,ATP5F1D,ATP5PB,COX4I1,COX6A1,COX7A2,CS,DGAT1,EIF3J,ENO1,FAM98A,HK2,IRS2,MDH1,MDH2,MLYCD,MMUT,NAMPT,NDUFB5,NDUFB9,NFIB,NFKB1,PDHB,PDK1,POLR2A,PTRH2,ROCK2,SDHC,TALDO1,TARDBP,TIMP2,TKT,UQCRC1,UQCRC2,WDR43
Observation 3		POLG	0.26	enzyme						7.4e-08	EEF1B2,EIF3H,MT-CO2,RACK1,RPL14,RPL23,RPL27A,RPL5,RPL7,RPS19,RPS24,RPS25,RPS27A,RPS5
Observation 3		miR-1-3p (and other miRNAs w/seed GGAAUGU)		mature microrna		-0.891		0.003	-0.908	1.32e-07	ADPGK,ANKIB1,ARHGEF18,ARID1A,ASH2L,ATP6V0A1,BCKDHB,BRI3BP,CERS2,CPOX,DHX15,DNAJB1,EGFR,EHMT1,EHMT2,FERMT2,GAK,GPD2,H3F3A/H3F3B,HACD3,IFT52,ISY1,LARP4,MOV10,NOTCH2,PDCD4,PICALM,PNP,POLA2,PPIB,PTBP1,PWP1,SH2D4A,SH3PXD2B,SLC25A1,SRSF9,SRXN1,TAGLN2,TDP1,THBS1,TIMP3,TMSB10/TMSB4X,TPM1,TPM2,TPM3,TWF1
Observation 3		RB1	-0.191	transcription regulator	Activated	3.559		-0.001	3.562	2.66e-07	ACO2,AKT1,ALG5,ATF2,ATP1A1,ATP5F1A,BCKDHA,BRCA1,CASP4,CASP7,CBX5,CCNB1,CDK1,CHAF1A,CNOT6L,COL4A3BP,COX4I1,COX6A1,COX6B1,COX7A2,DCTN4,DDB2,DEK,DLAT,DLST,E2F3,EI24,FAM111A,FGF2,FN1,FOSL1,GADD45GIP1,GMPS,GPS2,GRPEL1,GTF2H4,H1F0,HACD3,HIST1H1B,HIST1H2BJ,LACTB,MAP2K3,MDH1,MECR,MLYCD,MRPL11,MRPL12,MRPL17,MRPL53,MRPL55,MRPL58,MRPL9,MRPS23,NDUFA13,NDUFA4,NDUFB10,NPAT,ORC1,PARK7,PARP1,PCNA,PGD,PGRMC1,PIM1…	E2F1,E2F3,E2F4,E2f,HIF1A,MYC,PDX1,RB1,RBL2,SP1,TP53,TP63
Observation 3		SIRT7	-0.492	enzyme		-1.063		0.001	-1.065	3.1e-07	GPAA1,MRPL16,MRPL24,MRPL40,MRPS31,MRPS33,NR2C2,RPS21,RPS3
Observation 3		FLT1		kinase		1		-0.001	1.005	3.17e-07	ADD1,CANX,CLIC4,CSNK2A1,CTBP1,DDX3X,DHCR24,EIF2S3,FLNA,G3BP1,G3BP2,HLA-B,HMOX1,IGF2BP3,LAMP1,LIMS1,MARCKS,PTBP1,RALB,RBBP4,SDHC,SNAP23,SOX9,THBS1,UBE2B
Observation 3		ERN1		kinase	Activated	3.746		-0.001	3.753	3.98e-07	ATP2A2,BLOC1S1,CAD,DGAT1,DNAJB11,DNAJC3,ERP44,ETS1,FKBP11,GOLGA3,GOT1,HDLBP,JUN,MAP1LC3B,MORF4L2,NARS,P3H1,P4HB,PDIA6,SEC11A,SEC22B,SEC24D,SEC61A1,SEL1L,SELENOS,SPARC,SPCS2,SRP19,SRP68,SRPRA,SSR3,SURF4,SYVN1,TXNDC5,WFS1,XRCC1	ERN1,NFE2L2,XBP1
Observation 3		TLE3		other						4.01e-07	ATP5F1A,ATP5F1B,ATP5F1C,ATP5F1D,ATP5MG,ATP5PD,ATP5PO,ETFB,MT-ND1,NDUFA11,NDUFA13,NDUFA8,NDUFAF2,NDUFB10,NDUFB11,NDUFB3,NDUFB5,NDUFB6,NDUFB7,NDUFB9,NDUFC2,NDUFS6,UQCR10,UQCRB,UQCRC1,UQCRC2
Observation 3		APP	0.169	other		-0.355		-0.001	-0.349	4.08e-07	ABCD3,ABCG2,ACO2,ACTG1,AIFM1,AK1,AKT1,ARF5,ARF6,ARL6IP5,ARNTL,ATM,ATOX1,ATP5F1A,ATP5F1B,ATP5F1C,ATP5F1D,ATP5PD,ATP6V0D1,ATP6V1E1,BASP1,BRD2,BRD4,C1QBP,CAMK2D,CANX,CAST,CDK1,CDK5,CDK5RAP2,COX4I1,COX5A,COX7A2,CREBBP,CS,CSNK2A1,CSNK2A2,CTNNB1,DAXX,DPYSL2,EEF1G,EGFR,ENO1,FGF2,FKBP1A,FLNA,FN1,GALK1,GNA12,GNAO1,GNG2,GPC1,GSTP1,H2AFV,HARS,HDAC1,HDAC3,HEATR5A,HERPUD1,HINT1,HMGA1,HMOX1,HNRNPA1,HSP90AA1,HS…	APP,E2F1,E2f,EGFR,ERK,ESR1,HIF1A,HTT,MYC,NFE2L2,PSEN1,SP1,TP53,TP63,VHL
Observation 3		NUPR1		transcription regulator		0.457		0.001	0.45	5.42e-07	ABL2,ALG8,APOBEC3B,ASPM,ATP6V0A1,ATR,B3GAT3,BRCA1,BRI3BP,CCDC134,CCN1,CENPC,CHD4,CROT,DDX46,DHCR24,DHTKD1,DNTTIP1,DSN1,ETS1,ETV6,FAM111A,FAM120B,FAM162A,FANCD2,GMEB1,GTF3C2,HIST1H1B,HK2,HLTF,HNRNPA2B1,IGF2BP3,ING2,IRF2BP2,IRS2,KIF20A,KIF2C,KIFC1,KLF4,LMAN2L,MAFG,MGME1,MKI67,MMS22L,MRTFB,MSH6,MTFMT,MX2,MYD88,MYH10,NFIB,NFIL3,NSL1,NUCKS1,OSGEPL1,P3H1,PAGR1,PARP1,PCYOX1,PDK1,PIM1,POLA2,PRNP,PRR12,RA…
Observation 3		KDM5A	-0.237	transcription regulator	Inhibited	-3.087		0.002	-3.1	6.47e-07	ACO2,ATP1A1,ATP5F1A,BCKDHA,COL4A3BP,COX4I1,COX6A1,COX6B1,COX7A2,DLAT,DLST,GADD45GIP1,GRPEL1,HMOX1,MAP2K3,MDH1,MLYCD,MRPL11,MRPL12,MRPL17,MRPL53,MRPL55,MRPL58,MRPL9,MRPS23,NDUFA13,NDUFA4,NDUFB10,PARK7,PGD,PIM1,SDHC,TIMM50,UQCRC1
Observation 3		CAB39L		kinase	Activated	3.5		-0.003	3.51	6.73e-07	ATP5ME,ATP5MG,ATP6V1E1,COX4I1,COX7C,NDUFA13,NDUFA4,NDUFB10,NDUFB11,NDUFB3,NDUFB5,NDUFB9,NDUFS5,NDUFS6,UQCR10,UQCRB	CAB39L,STK11,TP53
Observation 3		PC-SPES		chemical drug						7.23e-07	ACTR10,ANXA1,CTNNA1,DAD1,DCTN3,DNAJB1,ERCC2,FTL,HERPUD1,HLA-B,HSD17B4,HSP90AA1,HYOU1,IRF2,LAMC1,MAD2L1,MAN2A1,MGST1,MYL6,P4HB,PA2G4,RAN,SEPHS2,SOX9,TMSB10/TMSB4X,TPM1,TUBA4A,TUBB2A
Observation 3		HRAS		enzyme		-1.639		-0.001	-1.633	7.28e-07	ACTG1,ADGRE5,AKAP2,AKT1,ARF1,ARF6,ASAP1,ASNS,ATP2A2,ATP5F1B,ATXN1,CALD1,CAV1,CCN1,CCNB1,CDC42BPA,CDK1,CDK7,CNN2,COL4A1,COL5A2,COPB2,CPT1A,CTNNB1,EGFR,EIF3C,EIF4E2,EIF4EBP1,ERCC1,ETS1,FERMT2,FGF2,FLNA,FN1,FOSL1,FOSL2,GFER,GNA13,GRN,GTF3C2,GUSB,HDHD5,HLA-B,HMOX1,HNRNPA2B1,HNRNPUL1,HSF1,HSP90AA1,HSPA8,HSPB1,ILK,ITGA6,JUN,JUP,KRAS,LPP,MGME1,MMP14,MRPL12,MYH10,MYO1C,NCOR2,NOL3,NQO1,NUCKS1,P4HB,PABPC4,…	BRCA1,E2F1,ERK,ESR1,HIF1A,HRAS,MAX,MYC,NFE2L2,PML,SP1,TERT,TP53,TP63
Observation 3		WT1		transcription regulator	Activated	2.918		0	2.92	7.64e-07	ADGRE5,APRT,ASNS,ATP5ME,BTAF1,CAPRIN1,CBS/CBSL,CLIC4,COL4A1,CTNNB1,DDX3X,EGFR,ETS1,FOXK2,GRB10,GSR,HDLBP,HNRNPL,IDI1,JUP,KLF4,KRAS,LGALS3,LMAN1,MGST1,MMP14,MYL6,NCSTN,NQO2,NUCB1,NUP98,OS9,PCK2,PIR,PPIB,ROCK1,RPL19,SLC2A3,SMAD3,SOS1,SOX9,SRSF6,TARDBP,TARS,TCOF1,TFAP2A,THBS1,TIMP3,WDR74,YARS,YBX1	PML,TERT,WT1
Observation 3		mir-122		microrna		-0.519		0.002	-0.53	1e-06	ACTR1A,BICD1,CACYBP,CDC42BPB,CLIC4,CREB1,CS,CUX1,FKBP1A,FOSL2,GIT1,GTF3C2,GYS1,H1F0,LAMC1,LETM1,MAP1B,MAP4,MAPRE1,NUMBL,NUTF2,PKM,PTPN1,SEPT2,SEPT9,SERPINB6,YARS
Observation 3		ciprofloxacin		chemical drug		-0.677		0	-0.677	1.37e-06	ABCB6,ACAA1,ACO2,ATP5F1A,ATP5F1C,ATP6V1C1,ATP6V1E1,ATP6V1H,CD47,DNAJC13,DNAJC3,EPB41L5,GBA,GRN,GUSB,HLA-A,HSPD1,IGF2BP3,IMPAD1,LONP1,LRPAP1,MYBBP1A,MYOF,NIFK,RBM28,RPL10A,RPL12,RPL7A,SRPRA,TMPO
Observation 3		methylprednisolone		chemical drug	Activated	3.09		-0.001	3.094	2.04e-06	AGO1,AKR1C3,AKR1D1,ALDH1A1,ALDH3A2,ANXA1,ARNTL,ASNS,ATP1A1,ATP2A2,ATP5F1C,C1QBP,CCT6A,CDH13,CNP,COX6A1,CROT,CSNK2A1,CSNK2B,CST3,EIF3B,ELOVL5,EPN2,FAH,FARSA,FKBP4,FN1,GCLC,GCLM,GNAI2,GNL3,GNPAT,GOT1,GPC1,GSTP1,HACD3,HAGH,HMBS,HMOX1,HSD17B12,HSD17B2,HSPH1,IDH1,IGF2R,JUN,JUP,KCNAB2,KRAS,MAP1LC3B,MGAT1,MGMT,MTDH,MYBBP1A,NCL,NFE2L2,NFIB,NOLC1,NR3C1,PCNA,PCYT2,PDK1,PELO,POLG2,PSME2,PTPN1,RAB13,RBL2,RND…	HIF1A,MYC,TP53,VHL,methylprednisolone
Observation 3		camptothecin		chemical drug	Activated	2.383		-0.001	2.388	2.31e-06	ABCF2,AKAP2,AKAP8,ARHGDIA,ASPM,ATM,BID,BRCA1,CABIN1,CAMK2G,CASP1,CASP4,CAST,CCNB1,CD47,CDIPT,CDK1,CLASP1,CLP1,CREB1,DDB2,EEF1A1,EEF1B2,EGFR,EI24,FKBP3,FLOT2,FNDC3B,GIGYF2,GLIPR1,GNAI2,GRB10,GSR,GTPBP6,H2AFX,H3F3A/H3F3B,HLA-A,HLA-B,HPS5,IFI16,JMJD6,JUN,LGALS3,LRRC14,MAD1L1,MAD2L1BP,MAFF,MAP4K4,MARCKSL1,MARK2,MBNL2,MBOAT7,MFSD5,MGMT,MNAT1,MPZL1,MRTFB,NCL,NFKB1,NR3C1,NUMA1,PCNA,PHF21A,PLD2,PLEC,POU2…	BRCA1,CDKN1A,E2F1,E2F4,E2f,ESR1,HIF1A,MYC,PGR,RB1,RBL2,SP1,TP53,TP63,VHL,camptothecin
Observation 3		trichostatin A		chemical drug		-0.312		-0.001	-0.305	2.32e-06	ABCE1,ARFIP2,ATP5ME,BABAM2,BID,BRCA1,BRD2,BRMS1,CAD,CAST,CCAR1,CDK1,COL6A3,CREB1,CREBBP,CRMP1,CSTF2,CTBP2,CTNNB1,CUX1,DAPK3,DDR2,DDT,DDX3X,DDX6,DEK,DOCK1,E2F3,EGFR,EHMT2,EIF2AK2,EIF4E,EIF4G1,FGF2,FN1,FOSL2,GCLC,GINS3,GNAI2,HDAC1,HDAC2,HDAC3,HNRNPA2B1,IGF2BP2,IGF2BP3,ILF3,INPPL1,IRF2,JUP,KIF20A,KLF4,KPNB1,LIN9,MAD1L1,MANF,MAP2,MAP4,MAP4K4,MGMT,MLH1,MYOF,NCOA6,NCOR1,NFIB,NIFK,NOTCH2,NPC1,NQO1,NR2C2…	BRCA1,E2F1,ESR1,HIF1A,HTT,MYC,PGR,SP1,TP53,TP63,VHL,decitabine,hydrogen peroxide,trichostatin A
Observation 3		ATF4		transcription regulator		-0.054		-0.002	-0.042	2.32e-06	AARS,ABCG2,ASNS,CANX,CARS,CPOX,CPT1A,CTH,CTNNB1,DDR2,EIF2S2,EIF4EBP1,FN1,GRB10,GYS1,HERPUD1,HYOU1,IARS,IGFBP7,JUN,KLF4,LARS,LGALS3,MAP1LC3B,MARS,MGST1,NARS,PCK2,SARS,SEL1L,SLC1A4,STAT3,STC2,TGFB2,TKT,TRIB3,WFS1,XRCC1	ATF4,DDIT3,HIF1A,KEAP1,MYC,NFE2L2,TP53,VHL
Observation 3		lactacystin		chemical - protease inhibitor		0.585		-0.001	0.592	2.54e-06	AKR1B1,AKR1C1/AKR1C2,ASNS,ATP1A1,ATP6V0A1,BAG3,BRCA1,CPOX,EIF4E,FOSL1,FTL,GBA,GCLC,GNAI1,GNAI2,GSTP1,HLA-A,HLA-B,HMOX1,HNRNPA2B1,HSPB1,HSPB8,IFRD1,IRS2,ITCH,MAP1B,MRTO4,NFE2L2,NR3C1,PEBP1,PIN1,PPIA,PRKCA,RAC1,RANGAP1,RPLP0,RPLP2,RUNX2,SH3BGRL,STMN1,SUB1,TP53,TUBB2A,UBE2N	APP,BRCA1,E2F1,FOXO1,HIF1A,MAX,MYC,PSEN1,SP1,TP53,TP63,VHL,lactacystin
Observation 3		Lh		complex		-0.798		-0.001	-0.795	2.6e-06	ARHGAP35,ARL6IP5,ARNTL,ARPC4,ATP2A2,CAMK2G,CAPZA1,CASP4,CDC42EP4,CDK5,CREB1,CSNK1A1,CTNNB1,DUSP3,EGFR,FDXR,GNAS,HK2,ILK,JMJD6,MAP1LC3B,MAP2K3,MAP4K4,MBD2,NOL3,PGRMC1,PHB,PLPP1,PSIP1,PTPN1,RAB2A,RANGAP1,RASAL2,RHOB,RUNX1,RUNX2,SH3BP4,SNAP23,STAT1,STIP1,TGFB2,THBS1,TK1,TLK1,TLN1,TMBIM6,TP53,TP53I11,TPM1,TPM2,TUBA1A,YBX3	APP,BRCA1,E2F1,ERK,ESR1,FOXO1,HIF1A,Lh,MYC,NFE2L2,SP1,TP53,beta-estradiol
Observation 3		gentamicin		chemical drug		1.82		-0.001	1.825	2.79e-06	ACAA1,ACSL3,ALDH1A1,ARF6,CAPZA1,CBS/CBSL,CCNL1,CHORDC1,CPSF2,DECR1,DNAJA2,EEF1A1,EIF2B2,EIF2B4,EIF3B,EIF3D,EXOC3,GFER,GNL3,GUK1,H2AFX,H3F3A/H3F3B,HMOX1,HNRNPU,HSD17B4,HSP90AA1,HSPB1,HYOU1,IDH1,IFRD1,JUN,KYNU,MGMT,MYBBP1A,NCL,PAFAH1B1,PELO,PNN,PRPS1,PTBP1,PTPN1,PXMP2,SFPQ,TARS,TFRC,TMEM120A,TP53,TUBB,UBQLN1,YBX3,ZNF622
Observation 3		desmopressin		biologic drug		0.775		-0.001	0.779	3.44e-06	ADD3,AKR1B1,ARFGEF2,ATP1A1,CTNNB1,ENO1,FLNA,GNG12,GOLGB1,H3F3A/H3F3B,HINT1,HSPA8,HSPH1,MTFR1L,MYH10,NFAT5,PALM,PPIA,PPP2R5D,PUM1,RHOA,RPL23,RPS3,SEC22B,SNX3,TUBB
Observation 3		MTOR	0.132	kinase		-1.385		-0.001	-1.381	4.46e-06	AATF,ACOX1,ADPGK,AIFM1,AKAP13,AKR1B1,ARNT,ATP2A2,ATP5MG,ATP5PB,CASP1,CNP,COX4I1,CS,CTNNB1,DCTN1,EGFR,EIF3A,ELOB,ENO1,EPRS,ERCC1,FKBP1A,FN1,HK2,HSD17B2,HSP90AB1,HSPB1,IFI16,IRS2,MAP1LC3B,MAP2,MDH1,MDH2,MLYCD,NAB2,PCNA,PDHA1,PDHX,PGRMC1,PKM,PLD2,POLR1A,PPIB,PRDX5,PTBP1,PYGB,RAP1GDS1,RHOA,RPL12,RPL23,RPL32,RUNX2,RXRB,SEC22B,SLC2A1,SOAT1,SRC,STAT1,STAT3,TK1,TMLHE,TP53,TRADD,UBE2B,UQCRC2	E2F1,ESR1,FN1,HIF1A,HTT,MTOR,MYC,RB1,SP1,TGFB1,TP53,TP63,VHL,sirolimus
Observation 3		tert-butyl-hydroquinone		chemical reagent		-1.258		-0.002	-1.248	4.8e-06	AKR1C1/AKR1C2,BACH1,ERCC5,FOSL1,FOSL2,FTH1,FTL,GBE1,GCLC,GCLM,GNAI2,GSR,GSTP1,HERPUD1,HMOX1,HSPA8,JUN,NFE2L2,NQO1,NUP153,OSGIN1,PALLD,RAB6A,RAP2A,WNT5A	KEAP1,NFE2L2,tert-butyl-hydroquinone
Observation 3		tomatidine		chemical - endogenous non-mammalian		-1.673		0.003	-1.68	4.9e-06	EIF2S2,EIF3C,EIF4EBP1,LARS,MARS,NARS,SARS
Observation 3		NFYB	-0.187	transcription regulator						5.09e-06	ABCG2,APOBEC3B,ATP5F1B,BRD2,CAV1,CBS/CBSL,CBX5,CCNB1,CDK1,CDS2,CHEK2,CSDE1,CTNNB1,DNAJB6,EIF3C,ELAVL1,EMC6,FAM49B,FBXL18,FTH1,GALNT2,GLA,GNA12,HCCS,HNRNPA1,HSPA13,INTS7,KCTD1,LIG3,LYAR,MARCH5,MARK2,MLH1,PCNA,PGRMC1,PPP1R7,PXMP4,RFC3,RHOB,RUNX2,SEPT7,SERBP1,SUPT6H,SYNJ2,TIMP3,TMBIM6,TPM1,TXNDC12,UBE2D3,UBE3B,VPS39,YBX3,ZMPSTE24,ZMYM3
Observation 3		BRCA1	-0.481	transcription regulator		-0.294		-0.001	-0.29	6.24e-06	AK1,ATM,ATP11C,ATRIP,BACH1,BCKDHB,BRCA1,CCNB1,CTNNB1,DDB2,DUSP3,E2F3,EGFR,ELAVL1,ERCC3,ERCC5,GTF2H1,H2AFX,H3F3A/H3F3B,HMOX1,HSPB1,MAD2L1,MLH1,NFE2L2,NQO1,NR3C1,PCNA,PIN1,POLR3E,POU2F1,RBL2,SAFB,SFPQ,SMAD3,STAT1,STAT5B,TBP,TP53,UBE2I,XPC	ATF1,ATM,BRCA1,CDKN1A,E2F1,E2F4,E2f,ESR1,HIF1A,MAX,MYC,RB1,SP1,TP53,TP63
Observation 3		EIF4E	0.372	translation regulator		-1.082		-0.003	-1.068	8.21e-06	ATOX1,ATR,CAPZB,DAXX,EGFR,EIF4EBP1,FGF2,FN1,FOSL1,GPS2,HMOX1,ILF2,MPV17,NOL3,PA2G4,PCNA,PHB,PIM1,PIN1,PNKP,POLR3D,PRDX5,PRPS1,PTGES3,RHOG,RPL10A,RPL19,RPL35,SRXN1,TGFBI,TP53,TP53BP1,TP53BP2,TRIP6,TXNL4B,UBE2A,UBR5
Observation 3		tetraethylammonium		chemical drug		-1.175		0.001	-1.177	8.4e-06	ARHGDIA,ATP5PD,FTH1,HNRNPC,HSPA8,HSPB1,LYPLA1,PARK7,RHOA,RPLP0,SARS,SRI,SSR4,TCP1,UTP15
Observation 3		2-amino-1-methyl-6-phenylimidazo-4-5-b-pyridine		chemical toxicant		1.5		-0.002	1.508	9.38e-06	CCT4,CCT5,CCT7,CCT8,G3BP1,HSP90AA1,HSPA8,HSPD1,HSPE1,HSPH1,RAB2A,RAC2,RALB,RAN,RAP1A,RAP1B
Observation 3		NUP107	-0.35	other	Inhibited	-2.415		-0.003	-2.409	9.82e-06	NUP133,NUP153,NUP214,NUP98,RANBP2,TPR
Observation 3		MAFG	0.343	transcription regulator		0.314		-0.001	0.318	1.08e-05	GCLC,GCLM,GSTP1,HMBS,HMOX1,MAFG,NQO1,TBXAS1,TP53
Observation 3		CDK4/6		group		-0.218		0.001	-0.221	1.13e-05	ARHGEF2,EEF1B2,EIF5,EMSY,ENO1,EPHA2,FAM120A,FLNA,G3BP1,HSPB1,JPT1,MACF1,MARCKS,NCOA3,RCN1,RPL10,RPL27A,TALDO1,TUBA1B,TUBB,ZNF148
Observation 3		methylselenic acid		chemical reagent		-0.816		0.001	-0.818	1.4e-05	ACSL3,ADD3,AKR1C1/AKR1C2,AKT1,ALDH3A2,BACH1,BLVRB,BRCA1,CADM1,CCNB1,CDK1,CDK5,CHAF1A,CHEK2,CREB1,DHCR24,DNAJC3,DPYSL2,ERCC1,ERP44,FN1,G3BP2,H1F0,HNRNPH3,HSD17B11,JUN,KLF4,MANF,MAP1B,MAP2K3,MEN1,MKI67,NFIL3,NFKB1,NQO1,PCNA,PMS2,PPFIA1,PRKCA,RDH11,RGS10,RHOB,RHOQ,RND3,SEC24D,TAF6,TUBA4A,TUBB4B,UBE2B,ZNF217	ATF1,ATM,BRCA1,E2F1,E2F3,E2F4,E2f,ESR1,MYC,PDX1,RB1,SP1,TP53,TP63,beta-estradiol,methylselenic acid
Observation 3		TRAP1	-0.067	enzyme		-0.132		0	-0.134	1.58e-05	AK3,ANXA1,ATP5F1A,ATP5F1D,ATP5ME,C1QBP,COX5A,CRCP,EARS2,GFER,GNG2,HSPD1,HSPE1,MARS,MRPL18,MRPS31,NDUFA11,PECR,PKM,SARS,SRSF1,TAF9B,TIMM13,TRADD
Observation 3		PCGEM1		other		-1.087		-0.002	-1.081	1.67e-05	ACOX1,CS,DHCR24,ENO1,GSR,HK2,IDH1,MLYCD,PDHA1,PDHB,PGD,PGLS,PKM,SLC2A1,TALDO1	BRCA1,HIF1A,MAX,MYC,PCGEM1,SP1,TP53
Observation 3		dihydrotestosterone		chemical - endogenous mammalian		0.934		-0.001	0.942	2.06e-05	ACADVL,ACO2,ACSL3,ATP2A2,BCAP31,CACYBP,CANX,CASP1,CCNB1,CCT3,COBLL1,COL4A1,COL5A2,CPT1A,CSNK2A1,CTNNB1,DHCR24,EGFR,EIF4EBP1,ELAVL1,ENO1,FGF2,FKBP4,FN1,FTH1,FTL,GIGYF2,GPX4,GRB10,GRN,GSTP1,GTF2B,HINT1,HK2,HLA-A,HNRNPU,HSP90AA1,HSPB1,IGFBP7,IRS2,JUN,LDLRAP1,MAFF,MT-CO2,MYLK,NR3C1,NUCB1,PA2G4,PDCD4,PHB,PHF21A,POLR2D,POU2F1,PRNP,RAB2A,RAD50,RHOB,RPL12,RPL19,RPL28,RPL3,RPL30,RPL5,RPL8,RPL9,RPLP2,RPS12…	BRCA1,E2F1,ESR1,HIF1A,MAX,MYC,SP1,TGFB1,TP53,TP63,beta-estradiol,dihydrotestosterone
Observation 3		HTT	0.496	transcription regulator		0.309		-0.001	0.31	2.5e-05	ACAT2,AKT1,ARHGEF7,ARNTL,ATP1A1,ATP2A2,ATP2C1,ATP5F1A,ATP5F1B,ATP5PO,BASP1,BCAP31,BID,CANX,CASP1,CAST,CAVIN3,CBR1,CBX5,CDK5,CEPT1,COL4A1,COL6A3,COX15,COX4I1,COX6A1,CPSF2,CREB1,CREBBP,CTNNB1,DBNL,DLST,DNAJA2,DNAJB1,DNAJC3,EEF1A1,EMC8,ERCC3,FKBP4,FN1,FOSL1,GCLC,GLO1,GNAO1,GPC1,GSR,HMGA1,HSP90AB1,HSPA8,HSPD1,HSPE1,HTRA2,HUWE1,IFI16,JUN,JUP,KAT2A,KLF4,MAP2,MDH2,MLF2,MMP14,MPRIP,NAB2,NDUFA11,NFE2L2,NF…	APP,E2F1,ERK,ESR1,FOXO1,HIF1A,HTT,MTOR,MYC,NFE2L2,SP1,TP53,TP63
Observation 3		uranyl nitrate		chemical toxicant		-1.007		0	-1.006	2.58e-05	AIMP1,ATP5F1B,ATP5MD,CANX,CST3,FKBP3,FTL,HNRNPA2B1,HSD17B4,HSPA8,HSPD1,IGFBP7,LGALS3,MYD88,NDUFB9,PDHA1,PEBP1,RACK1,RPL10A,RPL19,RPL23,RPL7,RPL9,RPS24,RPS26,RPS8,TAGLN2
Observation 3		PTTG1		transcription regulator	Activated	3.385		0.002	3.379	2.84e-05	ATM,ATRX,CCNB1,ERCC1,FGF2,MBD4,MGMT,MIF,MLH1,MPG,NTHL1,PMS1,PMS2,RAD50,TLK1,TLK2,TP53,UBE2B,UNG,WRN,XRN2	E2F1,HIF1A,MYC,PTTG1,SP1,TP53,TP63
Observation 3		let-7		microrna		0.947		0.002	0.932	3.02e-05	AGO2,AGO3,APC2,BRCA1,CCNB1,CDK1,CPSF1,E2F4,EIF4A1,EIF4G2,FANCD2,FARP1,FN1,FOSL1,GZF1,HK2,HMGA1,IGF2BP2,IRS2,KRAS,MAD2L1,MGAT1,MRTO4,MYD88,NFKB1,NOLC1,NUF2,ORC1,PA2G4,PABPC4,PCGF2,PDE12,PKM,PNO1,RFC3,RRP1B,SOX9,SSR1,STAT3,THBS1,YAP1,ZNF512B
Observation 3		D-glucose		chemical - endogenous mammalian		1.081		-0.001	1.088	3.3e-05	AARS,ACAA1,ACO2,ACOX1,AKR1B1,ANXA1,APOC3,ARNTL,ASNS,ATP2A2,ATP2B4,CALD1,CANX,CAPZA1,CAPZA2,CARS,CASP1,CAV1,CBR3,CCNB1,CDK1,COL4A1,CTNNB1,DECR1,DNAJA2,DNAJB11,DNAJC3,EIF2A,EIF2B4,EMC10,ENO1,FGF2,FKBP2,FN1,GOT1,GRN,HERPUD1,HK2,HMOX1,HSPB1,HSPD1,IDH1,ILK,IRS2,JUN,LAMB1,LAMC1,MDH2,MEN1,MIF,MMP14,MT-ND1,NAMPT,NDUFB3,NDUFB9,NFE2L2,NQO1,NR3C1,NUP98,PARK7,PARP1,PCK2,PCNA,PDCD4,PDHX,PDIA6,PDK1,PGM1,PHB,PK…	BRCA1,D-glucose,ESR1,FOXO1,HIF1A,MAX,MTOR,MYC,PDX1,RB1,SP1,TP53,VHL,dexamethasone
Observation 3		TGFB1		growth factor		0.931		-0.001	0.942	3.45e-05	ABCE1,ABCF1,ABCG2,ABLIM3,ACSL3,ACVR1,ADI1,AK1,AKR1C1/AKR1C2,AKT1,ALDH3A2,ANKLE2,ARF1,ARHGAP35,ARHGEF2,ASNS,ASPM,ATG5,ATM,ATXN1,BUD31,CADM1,CALD1,CAMK2G,CAPRIN1,CARS,CASP1,CASP4,CAV1,CAV2,CAVIN2,CBR3,CCN1,CCNB1,CCT5,CCT6A,CDC42EP3,CDC42EP4,CDK1,CDK17,CHD4,CLIC4,CNN2,COL4A1,COL5A1,COL6A3,COTL1,COX5A,CRIP2,CRMP1,CST3,CTNNB1,CUL5,DAD1,DAXX,DDB1,DDB2,DDR2,DDX21,DDX6,DNAJA1,DNAJB4,DNAJB6,EEF1A1,EHMT2,E…	BRCA1,E2F1,ERBB2,ESR1,HIF1A,MAX,MYC,PGR,SP1,TGFB1,TP53,TP63,beta-estradiol
Observation 3		GADD45GIP1	0.572	other		-0.059		0.003	-0.065	3.57e-05	CLPP,DNAJA3,GCLC,HMOX1,HSPD1,LONP1	GADD45GIP1,KEAP1,NFE2L2
Observation 3		doxorubicin		chemical drug		0.101		-0.001	0.107	3.62e-05	ABCF2,ABCG2,AKT1,ANXA1,ASNS,ATM,ATP2A2,BCAP31,BRCA1,CAMK2D,CASP1,CCAR1,CCN1,CCNB1,CD47,CDK1,CHEK2,CKAP4,DHODH,E2F3,EEF1A1,EEF1B2,EGFR,FTH1,GCLC,GLB1,GLIPR1,GSR,H2AFX,HDAC1,HMOX1,HSPH1,IGFBP7,ITCH,JUN,KIF20A,LGALS3,MAD2L1,MAP4,MBNL2,MT-ND1,MVP,NFE2L2,NFKB1,NOL3,NQO1,OSGIN1,P4HB,PCNA,RAC2,RBL2,RCN1,RRP1B,RUNX1,SLC25A4,SMAD3,SOX9,STAT1,STAT3,STMN1,TAP2,TERF2,TERF2IP,TFAP2A,TK1,TP53,TP53BP2,TRAF2,TUB…	BRCA1,CDKN1A,E2F1,E2F4,E2f,ESR1,HIF1A,MYC,PGR,RB1,SP1,TP53,TP63,VHL,doxorubicin
Observation 3		mir-1		microrna	Inhibited	-2.335		0.002	-2.346	4.32e-05	ADD1,ADPGK,ATP6V0A1,CAPRIN1,CREB1,DHX15,FN1,H3F3A/H3F3B,HACD3,HNRNPA3,HNRNPU,HSPD1,KRAS,MCU,MYLK,PDCD4,PICALM,PPIB,RRBP1,SEC61A1,SLC25A1,SOX9,SRSF9,TAGLN2,TMX1,TNS3,TWF1
Observation 3		KLF3		transcription regulator		0.911		0.001	0.905	4.42e-05	ABCF1,ABHD14B,ADPGK,APRT,ARPC4,BLOC1S1,CAMK2D,CARHSP1,CCT3,CTNNA1,DEGS1,DIAPH1,E2F3,ELP1,EPRS,FAM126A,FBXL12,GALNT1,GLIPR2,GPD2,GSTP1,HBP1,HEXB,HM13,HNRNPDL,HNRNPH1,IDH1,IGF2BP3,INTS4,LIN54,LMAN2L,MAK16,MIF,MRPL14,MRPL3,MRPL34,NSMAF,PCYOX1,PDLIM2,PKNOX1,PUM2,RAP2C,RAVER1,SCCPDH,SEC24D,SEPT6,SERPINH1,SMAD3,SMCHD1,TMOD3,TMPO,TPM3,TRIM23,TRIP10,TUBA1A,UHRF2,VPS16,YTHDF1,ZHX1,ZNF579
Observation 3		H2AFX	1.121	transcription regulator		0.863		-0.002	0.869	5.32e-05	ATP5F1A,EPM2AIP1,MDC1,MLH1,MYL6,POLRMT,RPL10A,SLC2A1,TFAM,TFB2M,TIMP3,TP53BP1,UQCRC2	E2F1,H2AFX,HIF1A,MYC,SP1,TP53,TP63
Observation 3		RHOJ		enzyme						6.43e-05	ACTG1,ANXA1,ATP2A2,CAV1,CNBP,MYH9,RASA3,RND3,SEC62
Observation 3		PLA2R1		transmembrane receptor		1.035		-0.003	1.043	8.23e-05	ACSL3,ACSL4,AK3,ATP5F1B,ATP5PD,DPYSL2,HAGH,MGST1,PEBP1,SQOR,TFAM
Observation 3		RRP1B	-0.287	transcription regulator						8.46e-05	BRCA1,CASP7,CDK1,CREBBP,EIF3H,HSP90AA1,HSP90AB1,ORC1,PCNA,PRKCA,RHOQ,RPL11,RPL13A,RPL14,RPL19,RPL37,RPL6,RPS14,RPS19,RPS26,RPS3,RPS5,RPS8,RPS9,RRP1B,TUBG1
Observation 3		hydrogen peroxide		chemical - endogenous mammalian		0.393		-0.001	0.405	8.69e-05	ACAT2,ADAM9,AKR1C1/AKR1C2,ATF2,ATXN7L3B,BANP,BOD1L1,BRCA1,CASP1,CAV1,CBX5,CCNB1,CCNH,CDH13,CDK1,CREBBP,CST3,CTNNB1,CUX1,DNAJA2,DNAJB1,E2F4,EEF1A1,EEF1B2,EGFR,EHMT1,EPHA2,ETS1,FDXR,FGF2,FLOT2,FN1,FOSL1,FTH1,GLRX,H2AFX,HDAC2,HMOX1,HNRNPA1,ITGA6,JUN,KLF4,KRAS,MIF,MPV17,NDC80,NFE2L2,NFIL3,NOL3,NQO1,OSGIN1,PARK7,PARP1,PDCD4,PIM1,PLPP1,PRKCSH,RAC1,RAN,RCN1,RPL21,RPL31,RPL5,RPL7A,RSL1D1,RUNX2,SENP3,SERP…	ATF1,BRCA1,DDIT3,E2F1,ERK,ESR1,HIF1A,KRAS,MAX,MYC,NFE2L2,SP1,TP53,TP63,doxorubicin,hydrogen peroxide
Observation 3		Z-LLL-CHO		chemical - protease inhibitor		0.747		-0.001	0.757	0.0001	ABCG2,AGO2,AKR1B1,AKR1C1/AKR1C2,AKT1,ARNT,ATP1A1,CTNNB1,DDB2,DDR2,EIF4E,EIF4EBP1,ETS1,FGF2,FMR1,GNAI1,GSTP1,HDAC1,HMOX1,HNRNPA2B1,HSP90AA1,HSPA4,HSPA8,HSPB1,HSPD1,IRS2,JUN,LMAN1,MAD1L1,MLH1,MMP14,MRTO4,NCOR1,NFE2L2,NQO1,NR3C1,PARP1,PDCD4,PEBP1,PIN1,PMS2,PPIA,RAC1,RANGAP1,RPLP0,RPLP2,RUNX2,SIRT6,STAT1,STAT2,STMN1,SUB1,THBS1,TP53,TP53BP2,UBE2N,XPC,YBX3	APP,E2F1,ERK,ESR1,FOXO1,HIF1A,HRAS,HSF1,HSF2,MYC,NFE2L2,SP1,TP53,TP63,Z-LLL-CHO
Observation 3		Sos		group						0.000101	ACOX1,AFF4,AGPS,AKR1C3,AKR1D1,ARNT,ASAP1,ATF7IP,ATP2C1,BCAR3,CADM1,CAMK2D,CAST,CLIP1,COBLL1,CREBBP,DAP,DDX3X,DOCK1,GBA,GSR,HMOX1,HSPB8,IRS2,ITGA6,KRAS,LIN9,MAFK,MAP4K4,MGST1,MLH1,MYH9,NFE2L2,NFIL3,PRCC,QKI,RALB,RBBP4,RUNX1,STMN1	ERK,ESR1,MYC,NFE2L2,SP1,Sos,TP53
Observation 3		FN1	0.311	enzyme		1.106		-0.002	1.115	0.000116	ADD1,CANX,CASP7,CCN1,CCT4,CLIC4,CSNK2A1,CTBP1,DDX3X,DHCR24,EGFR,EIF2S3,FERMT2,FGF2,FLNA,FN1,G3BP1,G3BP2,HLA-B,IGF2BP3,LAMP1,LIMS1,MARCKS,MMP14,NUP88,PCNA,PTBP1,RALB,RBBP4,RUNX2,SDHC,SEC23B,SLC2A1,SNAP23,SOX9,SPARC,THBS1,TIMP2,TOR1A,UBE2B,VAV2	E2F1,E2f,EGFR,ERK,ESR1,FN1,HIF1A,HRAS,HTT,MYC,NFE2L2,SP1,TGFB1,TP53
Observation 3		FSH		complex		-0.356		-0.001	-0.352	0.000126	ALDH3A2,ARHGAP35,ARL6IP5,ARPC4,ATP2A2,BCKDK,CAMK2G,CAPZA1,CASP4,CDC42EP4,CLIP1,CSNK1A1,CTNNB1,DHX15,DUSP3,EGFR,FDXR,FGF2,FOSL1,FOSL2,FOXK2,GCLC,GNAS,GOT1,HBP1,HK2,ILK,ING2,JMJD6,JUN,MAP1LC3B,MAP2K3,MAP4K4,MBD2,NOL3,PCNA,PGRMC1,PKM,PLPP1,PRNP,PSIP1,PTPN1,RAB2A,RANGAP1,RASAL2,RHOB,SH3BP4,SLC2A1,SNAP23,STAT1,STIP1,TFRC,TGFB2,THBS1,TIMP2,TK1,TLK1,TLN1,TMBIM6,TP53,TP53I11,TPM1,TPM2,TUBA1A,UBE2L3,YBX3,…	BRCA1,ERK,ESR1,FN1,FSH,MYC,NFE2L2,SP1,TP53,beta-estradiol
Observation 3		NUP133	-0.297	other	Inhibited	-2		-0.003	-1.995	0.000134	NUP107,NUP153,NUP98,TPR
Observation 3		HEXIM1	-0.287	transcription regulator		-0.655		0.001	-0.658	0.000145	ANXA1,FGF2,HEXIM1,HNRNPH1,POLR2A,PTBP1,SLC2A1,SRSF6,TGFB2,TP53	HEXIM1,HIF1A,MYC,TP53,VHL
Observation 3		metribolone		chemical reagent	Activated	3.02		-0.002	3.032	0.000151	ACSL3,AKR1D1,ATP5F1B,ATP5ME,ATP5MG,ATP5PB,ATP5PD,ATP6AP1,ATP6V0C,ATP6V0D1,ATP6V1C1,ATP6V1E1,ATR,CAV2,COX15,COX4I1,COX5A,COX6B1,COX7A2,DHCR24,DLAT,EIF5,ENO1,HK2,HNRNPDL,ITGA6,JPT1,MARS,NCAPD3,NCOR1,NDUFA8,NDUFB10,NDUFB3,NDUFB7,NDUFC2,NDUFS5,PDHA1,PDHB,PKM,PLPP1,PPIB,PRKACB,RDH11,SLC30A9,SMAD3,STEAP2,TBL1XR1,THBS1,TIMP2,TM9SF2,TP53,UQCR10,UQCRH,WDR19	APP,BRCA1,E2F1,ESR1,FOXO1,HIF1A,IGF1R,KDM5A,MTOR,MYC,SP1,TP53,beta-estradiol,metribolone
Observation 3		tanespimycin		chemical drug		0.061		0.001	0.054	0.000193	AHSA1,AKT1,CAV1,CDK1,DNAJB1,EIF4A1,HNRNPA1,HNRNPA2B1,HNRNPAB,HNRNPC,HSP90AB1,HSPA8,IARS,JUN,KRAS,LYN,MIF,POLR2L,RBMX,RPL24,RPL27A,RPL30,RPL35,RPS8,SERPINH1,SLC2A1,SRC,STAT3	CDK1,E2f,EGFR,ERBB2,ESR1,HIF1A,HTT,MYC,PGR,RB1,SP1,TP53,VHL,tanespimycin
Observation 3		PTEN		phosphatase		-0.185		0	-0.186	0.000209	ABHD4,ACAA1,ACO2,ACOX1,AGFG1,AKR1C3,AKT1,ALG3,ANXA1,ARHGDIA,ASPH,ATP5F1A,ATP5ME,CAD,CASP7,CBX4,CCNB1,CCNC,COX5A,CRCP,CS,CTNNB1,DEGS1,DLAT,DLD,DRAP1,EGFR,EIF4EBP1,EP400,ETS1,FN3K,FTH1,G3BP1,GALK1,GNG2,GSR,GTPBP6,GYS1,H2AFY,HDDC2,HEXB,IBA57,IDI1,IFRD1,INPPL1,IRS2,KAT2A,LGALS3,LIMS1,LRRFIP1,MAD2L1,MAFK,MDH1,MKI67,MMP14,MRPL12,MT-ATP6,MT-CO2,MT-ND1,NBN,NDUFB3,NFIL3,NFKB1,NQO1,PA2G4,PABPC4,PARP1,PDCD4…	D-glucose,E2F1,ESR1,FOXO1,HIF1A,HRAS,MTOR,MYC,PDX1,PTEN,SP1,TP53,TP63,VHL
Observation 3		2-(4-amino-1-isopropyl-1H-pyrazolo[3,4-d]pyrimidin-3-yl)-1H-indol-5-ol		chemical reagent		-0.101		0	-0.102	0.000218	AKAP13,ARID1A,CCNB1,CDK7,COQ8A,CPT1A,CUL5,DHCR24,FANCI,FOSL1,GINS3,GOLGA2,HBP1,HEXIM1,HIST1H1C,IFRD1,KDM5B,MAP2K3,ORC1,PARP1,PAXX,PCNA,PDLIM2,PIM1,PML,POLA2,RAD54B,RFC3,SFPQ,SOX9,SPTAN1,TK1,TUBG1,UNG,ZBTB10
Observation 3		TCF7L2		transcription regulator		-0.381		-0.002	-0.364	0.000254	ACAA1,ACSL3,ADD1,AGO3,ALDH3A2,ANKIB1,ANXA1,ARHGEF10,ASPH,ATP6V1G1,CARHSP1,CERS2,CNP,CTNNA1,DEGS1,DHCR24,DOCK10,DOCK9,EGFR,ELOVL1,FKBP1A,FMNL2,FTH1,GCLM,IDH1,ILK,IRS2,KDM4B,LAMP1,LDLRAP1,MAP4K4,MEN1,MMGT1,NCOR2,NPAT,NPC1,PARVB,PICALM,PIP4K2A,POLR1D,QKI,RAP1A,RAP2A,RHOA,RHOG,ROCK1,SNAP23,SNX18,SORBS3,SRPK1,SRSF1,STRN,SYPL1,TGIF1,TWF1,UBE2G1,YAP1
Observation 3		caffeic acid phenethyl ester		chemical drug		1.613		0.002	1.604	0.000269	ATM,CCNC,EGFR,ELOVL1,ERCC1,ERCC3,FTH1,FTL,GNAI2,GSR,HMOX1,HSPB1,MKI67,MMP14,NFE2L2,NFKB1,NQO1,PCNA,RHOB,RXRB,ST13,STAT3,TCP1,TP53	E2F1,E2f,EGFR,HIF1A,HTT,MYC,SP1,TP53,TP63,VHL,caffeic acid phenethyl ester
Observation 3		NRF1	-0.117	transcription regulator		1.049		-0.001	1.055	0.000276	ATP1A1,CD47,COX4I1,COX5A,COX6A1,COX6B1,COX7A2,FMR1,FTH1,GCLC,GCLM,HMOX1,MOGS,NQO1,TFAM,TFB2M,TP53,ZEB1
Observation 3		OSM		cytokine		0.58		-0.001	0.588	0.000276	ACAA1,ACSL3,AKR1B10,AKR1C1/AKR1C2,AKR1C3,ANXA1,ARF6,ARFGEF2,ARHGEF2,ASNS,ATP2B4,BRD8,CASK,CASP4,CDC42EP4,CDK17,CLIP1,CLPP,CLPX,COX6B1,CSNK2A2,DCTN1,DDX27,DEGS1,DHCR24,DNAJC3,EIF4EBP1,ETFB,FGF2,FN1,FOSL1,GNS,GOLGA2,HK2,HLA-A,HLA-B,HMGN4,HMOX1,JUN,LRRFIP1,MAGED2,MAP2,MARCKS,MGMT,MPDU1,MYD88,MYH10,NAMPT,NEDD4,NOMO1 (includes others),PCNA,PDAP1,PDCD4,PLCD1,POLR2E,POLR2L,QKI,RALY,RAP2A,RUNX1,SEL1L,SEP…	ATF1,DDIT3,ESR1,HIF1A,KRAS,MYC,NFE2L2,OSM,SP1,TGFB1,TP53
Observation 3		5-azacytidine		chemical drug		-1.112		-0.002	-1.1	0.000279	ATM,ATP5F1A,ATP5F1B,CANX,CAV1,CAVIN1,CTNNA1,CTNNB1,EPHA2,FOSL1,GSTP1,HEXIM1,HK2,HSPA8,HSPD1,IRS2,KLF4,MAFF,MECP2,MGMT,MLH1,N4BP2L2,PTPRG,PURA,RFX1,RHOB,SHC1,SMURF2,SOX9,SP3,THBS1,TUBB	5-azacytidine,E2F1,ESR1,SP1,TP53
Observation 3		ARHGDIG		other		0		0.003	-0.007	0.000288	ANXA1,COL5A2,JUP,KANK1,LPAR1,MARCKS,PALLD,PLCD1
Observation 3		GAST		other		1.05		-0.002	1.059	0.000289	CTNNB1,DLAT,DNAJA1,HCFC1,HERPUD1,HNRNPDL,IMPDH2,JUN,MDH2,MYLK,NARS,PDHX,PHB,RAC1,RHOA,RPL35A,RPL7,RPS19,SRC,STAT3	E2F1,E2f,EGFR,ERK,ESR1,GAST,HIF1A,HTT,MYC,NFE2L2,SP1,TP53
Observation 3		HOXA9		transcription regulator	Inhibited	-2.177		-0.001	-2.174	0.000306	ADD3,AKAP13,ALDH1A1,ARF1,ARL3,ARNTL,CDK17,CDK7,CREB1,CSNK1A1,CTH,DHX8,FXR1,GLRX,GTF2B,HNRNPU,INPPL1,JUN,LYN,MAFG,MAN2A1,NDUFB3,OSBPL8,PIM1,PKNOX1,PRRC2C,PTPRG,RAP1B,RPL27A,RPS3A,SRP72,ST13,TACC1,TPR,YES1
Observation 3		HSF2		transcription regulator	Activated	2.333		-0.002	2.338	0.00033	CCT3,CCT4,CCT5,CCT6A,CCT7,CCT8,HSPA4,HSPB1,HSPH1,JUN,STAG2,TCP1
Observation 3		SMYD1		transcription regulator						0.000337	ACO1,ACO2,ATP5F1A,HK2,MIF,MT-ND1,NAMPT,NDUFA13,PDHB,PGD,PKM,PYGB,TKT,UQCRC1,UQCRC2
Observation 3		PML	-0.337	transcription regulator		-0.961		0	-0.96	0.000353	ACOX1,ACSL4,ACTG1,BRCA1,CACYBP,CPT1A,DNAJB4,DNAJB6,EGFR,FANCD2,FTL,GCLM,HMOX1,HSPB1,JUP,MAFF,NFE2L2,NQO1,NR3C1,OAS3,PIK3C2A,PML,PRKCA,RRAS2,RSU1,SLC25A20,STAT1,STIP1,STMN1,TAP2,TP53,ZEB1	BRCA1,HIF1A,HSF1,KEAP1,MAX,MYC,NFE2L2,PGR,PML,RB1,SP1,TP53,TP63,arsenic trioxide
Observation 3		benzo(a)pyrene		chemical toxicant		-0.521		-0.001	-0.515	0.000395	ABCB6,ABHD4,ANXA1,ARHGDIA,ARL6IP5,BRCA1,CCN1,DDB1,ERCC5,GCLC,GCLM,GNA11,GNAI1,GNAI2,GNAO1,GPC1,GSTP1,HDAC2,HK2,HMOX1,HSPB1,JUN,MAD2L1,MAFF,MAFG,MAP2K3,NQO1,NUDT16,NUMBL,PCNA,PGD,PRKCA,PTPRG,RAE1,SLC1A4,TAF6,TGFB2,THBS1,TKT,TP53,XPC	E2F1,ERK,ESR1,HIF1A,HRAS,MYC,NFE2L2,SP1,TP53,TP63,benzo(a)pyrene
Observation 3		MAX	-0.227	transcription regulator		-0.896		0.001	-0.898	0.000402	CAD,CBX5,CCNB1,CSDE1,FTH1,GLYR1,HDAC2,HK2,HMGA1,JARID2,MTHFD1,NCL,PDK1,RBBP4,RBBP7,RHOA,SLC2A1,SLC2A3,TMEM126A,WRN,YBX1	MAX,MYCN,TP53
Observation 3		IND S7		chemical - kinase inhibitor		-0.632		0.001	-0.635	0.000431	ATP5F1B,ATP5F1D,C1QBP,COPS8,COX5A,ENO1,HNRNPL,PCK2,STIP1,TUBB
Observation 3		monobutyl phthalate		chemical toxicant		-0.093		-0.001	-0.091	0.000436	CTBP1,DHX30,HERC4,MBNL2,NUMB,PCBP1,PICALM,PIK3C2A,SAP130,SRSF3,SYNCRIP,TWF2
Observation 3		PHF12	-0.057	transcription regulator		-0.905		0.002	-0.912	0.000446	BRIX1,EIF3A,H2AFX,PA2G4,PRPF31,RRS1,SURF6,TFB2M,TSR1,UTP20,ZNHIT6
Observation 3		PTP4A3		phosphatase		0.396		0	0.397	0.00045	CSK,FN1,HDAC2,HSP90AA1,JUP,PCBP1,STMN1,TERF2IP
Observation 3		ursolic acid		chemical drug		-0.362		0.001	-0.366	0.000454	AKR1B1,ATG5,EIF2S2,EIF3C,EIF4EBP1,FGF2,LARS,MARS,MKI67,MTDH,NARS,NR3C1,PDCD4,SARS,STAT3,TP53
Observation 3		PDX1		transcription regulator		1.093		-0.001	1.097	0.000477	ACTG1,AKR1B1,ASNS,ATG5,ATP2A2,ATP5PD,CRELD2,CROT,CSNK2B,DAPK3,EIF4EBP1,FGF2,GCLM,GNAS,GNG12,GOT1,GRN,GUSB,IDH1,ILK,INTS5,IRS2,JUN,LTA4H,MAP2,MDH1,MT-ND1,NDUFB9,NFKB1,NQO1,PCNA,PDIA6,SLC2A1,TFAM,TRIB3,WFS1
Observation 3		VHL		transcription regulator		0.395		0.001	0.392	0.000485	AKT1,ALDH1A1,CAV1,DECR1,EGFR,EIF5,FN1,FTH1,FTL,GBE1,GLCE,GLO1,H2AFX,HMOX1,HNRNPA2B1,MAD2L1,MIF,MMP14,NOC2L,PCNA,POLRMT,PPIL1,RAP1B,RUNX1,SLC2A1,SPARC,TFRC,TP53	E2F1,EPAS1,ESR1,HIF1A,MYC,SP1,TP53,TP63,VHL
Observation 3		PSEN1		peptidase		-1.97		0	-1.97	0.000494	ABCG2,ACO2,ACTG1,ARF5,ARF6,ATOX1,ATP2A2,ATP5F1A,ATP5F1B,ATP5F1C,ATP5F1D,ATP5PD,ATP6V1E1,BASP1,C1QBP,CAMK2D,CANX,CCS,COX7A2,CS,CTNNB1,DPYSL2,EEF1G,EGFR,ENO1,FKBP1A,GNA12,GNAO1,GNG2,GSTP1,H2AFV,HINT1,HSP90AA1,HSPA8,HSPD1,HSPE1,KCNAB2,MAP2,MAP2K2,NCSTN,NDUFA8,NDUFS6,PEBP1,PKM,PPIA,PRDX5,RHOQ,SPTAN1,SRC,STIP1,STMN1,STMN2,TP53,TPM3,TUBA1A,TUBA1B,TUBA4A,TUBB,TUBB2A,TUBB3,TUBB4B,TUBB6,UCHL1,VKORC1L1	APLP2,APP,E2F1,FOXO1,HIF1A,HSF1,MTOR,MYC,NFE2L2,PSEN1,SOD1,SP1,TP53,TP63
Observation 3		CLDN7		other		-0.822		0	-0.822	0.00056	ASAP1,CBX2,CKAP4,DNAJB6,FOSL1,HLA-B,IGFBP7,LGALS3,LTA4H,MCU,MLEC,MRPL40,NNMT,NTPCR,NUDT21,PRNP,PSMG2,RPL29,RPL34,RPS7,RRAS2,RSL1D1,TIMP2,TMCO1,UBE2L6,XXYLT1
Observation 3		MEL S3		chemical - kinase inhibitor		-0.632		0.001	-0.636	0.000595	ATP5F1B,ATP5F1D,C1QBP,COPS8,COX5A,ENO1,HNRNPL,PCK2,STIP1,TUBB
Observation 3		bardoxolone		chemical drug	Inhibited	-2.041		-0.001	-2.038	0.000596	FTH1,GCLC,GCLM,GSR,HERPUD1,HMOX1,MDH2,NQO1,NQO2,PCNA,RGPD4 (includes others)
Observation 3		IGF1R		transmembrane receptor		1.012		-0.002	1.02	0.000606	ACP1,ATM,ATP5F1A,ATP5F1B,ATP5F1D,ATP5MG,ATP5PD,ATP5PO,CAVIN3,CDK1,CETN2,COL4A1,COX4I1,CTNNB1,FTH1,GRB10,GTF2B,IGF2R,IRS2,KIF20A,MT-ATP6,NDUFA4,NDUFB9,PDLIM2,PECR,PKM,RAC1,RBBP7,RHOA,RPL10A,RPL24,RPL3,RPL35A,RPL7,RPL9,RPS21,RPS24,RPS26,SF3B5,SLC25A20,SMU1,STAT3,TGFBI,TIMP3,TP53,UBE2V2,UQCRC1,UQCRC2	APP,ATF4,E2F1,ERBB2,ESR1,FOXO1,HIF1A,IGF1R,INSR,MTOR,MYC,PDX1,PGR,TP53
Observation 3		CYTOR		other		-1.432		-0.003	-1.426	0.000608	BCL2L12,CREB1,EGFR,STAT1,STAT3
Observation 3		N-propyl bromide		chemical reagent		-1.342		-0.003	-1.336	0.000608	GCLC,GCLM,GSR,HMOX1,NQO1
Observation 3		carnosol		chemical - endogenous non-mammalian		-0.923		0	-0.923	0.000608	CTNNB1,GCLM,HMOX1,NFE2L2,TP53	KEAP1,NFE2L2,carnosol
Observation 3		CDK12	-0.183	kinase		-1.999		-0.003	-1.994	0.000612	ATR,BRCA1,FANCD2,FANCI
Observation 3		aurothiomalate		chemical drug		-1		-0.001	-0.999	0.000612	GCLC,HMOX1,MT-CO2,NQO1	ERK,ESR1,MYC,NFE2L2,SP1,TP53,aurothiomalate
Observation 3		dexamethasone		chemical drug		0.745		0	0.748	0.000629	ACAT1,ACOT7,ACOX1,ACSL3,ACSL4,ACTG1,ADAM9,AGPAT3,AKAP13,AKR1C1/AKR1C2,AKR1C3,AKT1,ALDH1A1,ALDH6A1,ANXA1,ARHGDIA,ARHGEF2,ASNS,ASPH,ATP1A1,ATP2A2,ATP2B4,ATP5F1D,ATP6V1C1,AUP1,BCKDHA,BCKDK,BLVRB,BRCA1,BZW2,CANX,CARS,CAST,CAV1,CAVIN2,CBR1,CBR3,CCN1,CCNC,CD47,CDC42EP3,CDK5,CDV3,CDYL,CHAF1A,CHD4,CLIC4,CNN2,COL4A1,COL5A1,COPA,COQ8B,COX4I1,CSNK1A1,CST3,CTNNB1,CYP2S1,DAP3,DAPK3,DBT,DECR1,DHCR24,DHX9,DNAJC…	D-glucose,E2F1,E2f,EGFR,ERK,ESR1,HIF1A,HTT,MYC,NFE2L2,PDX1,SP1,TGFB1,TP53,dexamethasone
Observation 3		E2f		group		-1.534		-0.002	-1.529	0.000637	ALG5,BRCA1,CAV1,CBX5,CCNB1,CDK1,CSDE1,E2F4,FANCD2,GOLT1B,GTF2H4,HDAC1,HIST1H2BJ,HNRNPA1,ITGA6,MAD2L1,MTHFD1,ORC1,PCNA,PGRMC1,POLA2,TMEM126A,TP53,TPX2,VKORC1L1,YBX3	E2F1,E2F4,E2f,RB1,TP53
Observation 3		E2F3	0.378	transcription regulator		-0.911		-0.001	-0.905	0.00064	AKR1C1/AKR1C2,AKR1C3,CASP7,CAV2,CCNB1,CDK1,DEK,E2F3,FGF2,HIST1H1C,HIST1H2BJ,HSPD1,KRAS,LAMA4,MAD2L1,MLH1,NCAPG2,NPAT,NUCKS1,ORC1,PCNA,PDS5A,PIN1,POLA2,PPP1R8,SERPINH1,TAF6L,THBS1,TIMP3,TK1,TM9SF2,TMPO,TP53BP2,TPX2	E2F1,E2F3,E2F4,E2f,HIF1A,MYC,RB1,SP1,TP53,TP63
Observation 3		lenalidomide		chemical drug		-0.625		-0.001	-0.621	0.000671	ACTG1,AGPS,APTX,ATXN1,BID,CASP1,CAV1,CAV2,CSNK1A1,CTNNB1,DHTKD1,DLD,DNAJC25,EIF3M,ENO1,FANCI,FCHO2,FKBP11,FLNA,FN1,IGF2BP3,KLF4,MAP2,NFIB,NUP43,ORC5,PDK1,PLOD2,PNP,RFC3,RRP1B,SEC24A,SEL1L,SEPT2,SETD7,SETMAR,SMAD3,SOX9,TMEM33,TNS3,TRIM4,ZNF148,ZNF706	E2F1,HIF1A,MYC,SP1,TP53,TP63,lenalidomide
Observation 3		peoniflorin		chemical drug		-0.062		-0.001	-0.061	0.00068	ATP5F1A,COX5A,ENO1,GLO1,HMOX1,RUNX1,TUBB,UBE2N
Observation 3		mibolerone		chemical drug		-0.921		-0.001	-0.916	0.0007	CDK1,COL6A3,DAD1,DNAJB11,EIF2S1,EIF4A1,FKBP11,FKBP1A,FOSL2,HDLBP,HEXB,HSD17B11,HYOU1,JUN,MAN2A1,P4HB,PCNA,PPIA,PPIB,SEC23B,SLC25A5,SRM,STMN1,TGFBI,TIMP3,TK1,TUBA1A,UCHL5
Observation 3		ERG		transcription regulator	Inhibited	-2.863		-0.002	-2.853	0.000711	ACOT8,ADD1,ARFGEF2,ARHGEF2,CDC42BPB,CDK5RAP2,CLIP1,COLGALT1,CTNNB1,DIAPH2,DIAPH3,DOCK1,DOCK10,ETS1,FMNL2,GAK,GMFB,HERPUD1,ILK,ITGA6,NFIL3,NUMB,PARVA,PIM1,POU2F1,RAB2A,RAPH1,RHOA,ROCK2,RPL27A,RRAS,RSU1,SOX9,SPARC,TACC1,TGFB1I1,THBS1,ZEB1
Observation 3		PGR		ligand-dependent nuclear receptor		0.432		-0.002	0.442	0.000713	ABCG2,ACOX1,AK3,AKAP13,AKR1C3,ARNT,ATXN1,CALD1,CCNB1,CDC42BPA,CDK1,CKAP4,DDX21,DNAJB4,DPYSL2,EGFR,EIF1AX,EIF5B,EP400,FLOT2,FN1,GOT1,GRB10,IRS2,ITGA6,KLF4,MAD2L1,MAP2K3,MBOAT7,MVP,NPC1,NQO2,PCNA,PFN2,PGRMC1,PHF21A,RAP2C,RUNX1,SLC9A3R1,STAT1,STAT3,STAT5B,STEAP1,TGFBI,TK1,URB2,VASP,ZEB1	BRCA1,E2F1,E2F4,E2f,ESR1,FOXO1,IGF1R,MYC,PGR,PRL,RB1,SP1,TP53,dexamethasone
Observation 3		mir-8		microrna		-1.502		0.002	-1.511	0.000724	ABCG2,ABL2,AKT1,ATG5,CD47,CTNNB1,DNAJC3,E2F3,ETS1,FN1,FTH1,GNA13,HDAC3,HMOX1,KLF4,MPRIP,MYH10,MYOF,PPM1F,PTPN13,QKI,RAC1,ROCK2,SLC25A3,SOX9,TGFB2,TIMP2,YAP1,ZEB1	E2F1,HIF1A,MYC,SP1,TP53,TP63,mir-8
Observation 3		TP63		transcription regulator		-0.019		-0.001	-0.011	0.000732	ACTL6A,AKT1,APOBEC3B,ATF2,ATG5,ATM,BRCA1,CAD,CAST,CCN1,CCNB1,CCNT2,CDK1,CDK17,COL4A1,COL5A1,CTNNB1,DAP3,DDB2,DNM2,EGFR,EI24,EPHA2,ERCC5,FDXR,FLOT2,FN1,FOSL1,HAGH,HBP1,HK2,HSPA4,HSPA8,IGFBP7,LYN,MAD2L1,MAFF,MAP2K3,MAP4K4,MDC1,MKI67,MLH1,MRPL41,PCNA,PELP1,PNPT1,PRNP,PTPN13,RAC2,RAP2A,RASA3,REXO4,RUNX1,RUNX2,SEPHS1,SMAD3,SMURF2,STMN1,TGFB2,THBS1,TIMP3,TMBIM6,TP53,TPM1,TRAF2,USP48,WNT5A,XPC,ZEB1	BRCA1,E2F1,ERK,ESR1,HIF1A,MYC,NFE2L2,SP1,TP53,TP63,VHL
Observation 3		ERBB4		kinase		-0.849		0	-0.848	0.000779	ADAM9,BRCA1,CADM1,CASP4,COL5A2,CTNNB1,EGFR,GPAA1,GPC1,HMOX1,JUN,MAP2K3,RASA3,SLC2A1,STAG2,TBXAS1,THBS1,TIMP3,TLN1,TP53	E2F1,E2f,EGFR,ERBB2,ERBB4,ERK,ESR1,HIF1A,HTT,MYC,NFE2L2,PGR,SP1,TP53,TP63
Observation 3		methylnitrosourea		chemical toxicant						0.000785	ATP1A1,ATP1B3,GNAI2,GSTP1,JUN,KRAS,MNAT1,PCNA,RPS12,TIMP2,TIMP3	ATF1,ATM,BRCA1,E2F1,HIF1A,MYC,SP1,TP53,TP63,methylnitrosourea
Observation 3		MEL T1		chemical - kinase inhibitor		0.378		0	0.379	0.000786	ATP5F1B,ATP5F1D,C1QBP,COPS8,COX5A,ENO1,HSPD1
Observation 3		CD40LG		cytokine	Inhibited	-2.727		-0.002	-2.714	0.000791	AKAP13,AKAP2,ALG3,APOBEC3G,APRT,CASP1,CAST,CLIP1,CSTF2,DCTN1,DDX46,DECR1,EGFR,EIF2A,EIF2AK2,EIF2S1,FOSL2,HDDC2,HK2,HSP90AA1,IRF2,ITPA,JUN,LAS1L,LIG3,LMAN2,MAP2K3,MARCKS,MARCKSL1,MIF,MMP14,MRE11,MSH2,NAMPT,NCOA3,NFKB1,NOC2L,ORC5,PEX14,PIM1,PML,PPIL2,PREPL,PSME2,PSMG1,PTPN1,PTPRG,RAD50,STAT1,STAT3,SYMPK,TAP2,TFAP4,TFRC,TGIF1,TNPO1,TP53,TRADD,TRAF2,TUBB,UCHL3,WNT5A,YBX3,ZZZ3	APP,CD28,CD40LG,E2F1,ERK,ESR1,FOXO1,HIF1A,IL4,MYC,NFE2L2,SP1,TP53
Observation 3		IREB2	0.219	translation regulator		-0.092		0.001	-0.095	0.000802	ACO2,FTH1,FTL,PFN2,TFRC,TP53
Observation 3		FOXO1		transcription regulator		0.342		-0.001	0.35	0.00083	APOC3,ASPM,ATP5F1B,ATP6V0A1,BID,CAV1,CCNB1,CDC42EP3,CDK1,CDK5RAP3,CDKN2AIPNL,COL4A1,CS,DNAJC19,EIF4EBP1,ELOVL5,FN1,GPD2,HMOX1,HSP90AB1,HSPD1,HYOU1,IGFBP7,IRS2,JUN,KLF4,LEMD3,MEN1,MRPL14,MRPL34,MRPL45,MRPL46,MRPL47,MRPL55,MRPL57,MRPS12,MRPS14,MRPS18A,MRPS2,MRPS22,MRPS30,NAMPT,NDUFA4,NDUFA8,NDUFAF2,NPC1,PCK2,PDHB,PNPLA2,RBL2,RHOT2,RUNX2,SLC25A12,SLC25A15,SLC25A19,SLC25A20,SLC25A24,SPC25,STAT2,STAT5…	ATF4,CDKN1A,DDIT3,E2F1,E2F3,E2F4,E2f,FOXO1,HIF1A,MTOR,MYC,NFE2L2,PDX1,RB1,TP53
Observation 3		CLOCK		transcription regulator		1.225		0	1.224	0.000832	ACOX1,ACSL4,ADPGK,ARHGEF10,C1QBP,CALD1,CBR1,CLIP1,DHTKD1,DNAJC16,EGFR,EIF4G2,ESYT1,GLIPR1,GNAO1,HMG20A,HSPH1,JMJD6,KCTD1,KIF20A,LIG3,MAP2K3,MEN1,MYLK,NADK2,NFIL3,NOLC1,OAS3,PA2G4,PICALM,RANGAP1,RAP2A,RAP2B,RCN2,RSL1D1,SEL1L,TAF9B,THBS1,TMTC3,TMX1,TP53BP1,TPST1,ZEB1,ZHX1,ZZZ3
Observation 3		IL4		cytokine		-0.524		-0.001	-0.51	0.000861	ACOX1,ACSL4,ACTG1,AKAP13,ALG3,ANXA1,APRT,ATP5MD,BBX,BTAF1,CAD,CCDC86,CCT3,CDK1,CHD4,CKAP4,CLIP1,CNRIP1,COBLL1,COL6A3,CPOX,CTNNA1,DARS2,DCTN1,DDX46,DECR1,DHODH,DOCK10,EIF2AK2,EIF2S1,EIF3G,EIF4A1,EPHA2,EPRS,FAM126A,FAM162A,FLNA,FN1,GALK2,GBE1,GCN1,GLIPR2,GPX4,H1F0,HDAC1,HDDC2,HK2,HNRNPH3,HTRA2,IFI16,IGF2R,INPP1,IPO4,ITPA,JUN,KCNAB2,KCTD12,KDM5A,LACTB,LAS1L,LGALS3,LIG3,LMAN2,LRPPRC,LTA4H,MAP4,MKI67,…	E2F1,ERK,ESR1,HIF1A,IL4,MYC,NFE2L2,SP1,TP53,TP63
Observation 3		phytohemagglutinin		chemical drug		0.853		-0.002	0.87	0.000894	ACOX1,CCNH,CD47,CDK7,CRMP1,CUX1,DHX9,EIF5,EPRS,FKBP9,FOSL2,GCLC,GNAI1,GPD2,GYS1,HCFC1,HDAC2,HINT1,HSP90AA1,INPP1,ITIH4,LAMP1,LMAN1,MAP1B,NFKB1,NUP214,PCNA,PCYOX1,PDHB,PLCD1,POLR3A,PON2,PRKCA,PRPS1,PTPN1,PWP1,SARS,SCARB2,SHC1,SRP14,SRSF1,STAT1,STAT3,TEAD1,TFAM,TIMP3,TMPO,TRAF2,TRAF6,TRIP12,VPS41	IL4,SP1,TP53,phytohemagglutinin
Observation 3		ONECUT1		transcription regulator						0.000905	ABL2,ACVR1,AKAP13,ARMT1,BCKDHA,BUD23,CCT8,COPB2,COX4I1,DDB2,EIF4A1,ELOVL1,EMG1,G3BP2,GBF1,GLA,HABP2,HBP1,HNRNPA2B1,HNRNPR,HSD17B4,HSPH1,LRRC59,LSG1,MAGED2,MDH1,MYOF,NDC1,NOLC1,NUTF2,ORC1,OTUD6B,PHB2,POLR2D,PPFIA1,PPFIBP1,RMND1,RPLP1,SH3BGRL,SNX3,SPAST,STMN2,SUPT16H,SYNJ2BP,TMBIM6,TXNDC12,UTP3,VCP
Observation 3		CD38		enzyme		-0.552		-0.002	-0.54	0.000944	AK3,ASNS,CKAP4,CRELD2,EIF4EBP1,FAM162A,FN1,GALK1,GBE1,GLIPR2,KCNAB2,LGALS3,MANF,MTDH,NFIL3,P4HA1,PDIA6,PDK1,PGM1,PIM1,PKM,PPP3CA,PRDX4,RPN1,RRAS2,SAP30,SLC2A1,SPCS2,TMED5,TMEM97,UCHL3
Observation 3		MKNK1		kinase		1.706		-0.003	1.718	0.000948	ACOT7,BAG3,CCN1,CRMP1,DCTN1,EEF1D,ETS1,FLNA,GNAI1,GNAO1,HSD17B4,IFRD1,LAMC1,MAN2A1,MAP1B,PAFAH1B1,PTBP1,SERPINH1,SPARC,TM9SF2,TMBIM6,TP53BP1
Observation 3		cadmium chloride		chemical toxicant		0.177		-0.001	0.181	0.000957	CHMP5,EEF1D,EIF3I,EIF4E,GCLC,GSR,HMOX1,HSP90AA1,HSPA13,HSPB1,JUN,LPAR1,NFE2L2,PCNA,TP53	BRCA1,ERK,ESR1,HIF1A,KEAP1,MYC,NFE2L2,SP1,TP53,VHL,beta-estradiol,cadmium chloride
Observation 3		MMP12		peptidase						0.000979	CAPZA1,CAPZA2,CCT5,EIF3F,MAP4,MAPRE1,MMP14,MYH9,PGM1,PKM,PSME3,SEPT8,TLN1,TLN2,TPM3,VCP
Observation 3		PLN		transporter						0.000979	ADAM9,AK1,ALDH3A2,ATP1A1,ENO1,GNA11,GNAI2,MYL6,NUMB,PRKCA,RACK1,RALA,RAP1A,RRAS,SEC22B,VCP	E2F1,ESR1,PLN,SP1,TP53
Observation 3		PRL		cytokine		1.347		-0.002	1.359	0.000979	ABCG2,AKR1C3,ATP2A2,ATP5PD,C19orf66,CAV1,CCNB1,COL5A1,COX4I1,CST3,EGFR,EIF2AK2,ENO1,FN1,GNA12,HERPUD1,HNRNPH2,HSPD1,JUN,LAMC1,MAFG,MARS,MEN1,MGST1,MLKL,MMP14,MX2,NFKB1,OAS3,P4HB,PCNA,PGRMC1,PIM1,PLCD1,PNPT1,PSME2,RALB,RHOG,RPSA,SP100,SPARC,STAT1,STAT2,TECR,TIMP2,TP53,TPM3,TUBA1B	BRCA1,D-glucose,E2F1,ERBB2,ERK,ESR1,HIF1A,MYC,NFE2L2,PDX1,PGR,PRL,SP1,TP53,beta-estradiol
Observation 3		SP110	0.11	transcription regulator		0		0.001	-0.003	0.000994	ACP1,ATF2,ATM,BCL2L12,CCN1,ERCC1,ETS1,FLII,GNA13,GRN,HDAC2,ITCH,MRTFB,MYH9,NFIL3,OAS3,PANX1,PRKCA,RAC1,ROCK2,SP3,STAT1,SUMO3,TAF5,TAF6,TBX3,YAP1,YES1
Observation 3		CCNK	-0.12	kinase		-1.612		-0.002	-1.604	0.00108	ATR,BRCA1,CRELD1,FANCD2,FANCI,MDC1,ORC3,POLA2,TAF15,TAF8
Observation 3		SGPP2		phosphatase	Inhibited	-2.985		0.002	-2.99	0.00108	DNAJA1,DNAJC3,HSP90AA1,HSPA13,HSPA14,HSPA4,HSPA8,HSPB8,HSPH1
Observation 3		HSP90B1	0.318	other		0.258		-0.002	0.266	0.00116	ARF1,ARF5,CANX,RAB13,RAB2A,RPL12,RPL27A,RPL30,RPLP2,RPS14,RPS20,SNX12,SNX3,SSR3,SSR4
Observation 3		TCOF1	-0.346	transporter						0.00116	AKR1B1,ASAP1,CAPRIN1,CNBP,GALK1,GTF3C4,HNRNPDL,NUP155,POLR3A,QRICH1,RGPD4 (includes others),SLC2A1,TERF2,THOC1,UBA3,UPF2,UTP4
Observation 3		RABL6	0.171	other		-0.316		-0.001	-0.311	0.00117	ATXN1,CCNB1,CHEK2,FERMT2,H2AFX,HMOX1,MAD2L1,NDC80,PSME3,RAD54B,RFC3,SEL1L,SERPINH1,TMEM97,TP53,TPX2	E2F1,HIF1A,MYC,RABL6,SP1,TP53,TP63
Observation 3		ACS84		chemical reagent						0.00124	GCLC,GCLM,HMOX1	ACS84,KEAP1,NFE2L2
Observation 3		FTMT		enzyme						0.00124	FTH1,FTL,TFRC
Observation 3		RAD50	-0.304	enzyme						0.00124	ATM,H2AFX,NBN	ATF1,ATM,BRCA1,ESR1,HIF1A,MYC,PGR,RAD50,SP1,TP53,TP63
Observation 3		TPM1	0.399	other						0.00124	CALD1,RHOA,TPM1
Observation 3		Tropomyosin		group						0.00124	TPM1,TPM2,TPM3
Observation 3		LIMS1	-1.444	other		-0.398		-0.002	-0.394	0.00125	CTNNA1,ILK,PARVA,RSU1,TGFB2
Observation 3		beta-estradiol		chemical - endogenous mammalian	Activated	4.132		-0.001	4.144	0.00126	AARS,ABCG2,ACAA1,ACADVL,ACOX1,ACTL6A,AFF4,AGO2,AKAP2,ALDH6A1,ANXA1,AP1B1,ARF5,ARMT1,ARPC4,ATM,ATP5F1B,ATP5ME,ATP5PB,ATRX,BICD1,BID,BRCA1,BYSL,CAD,CASP4,CAST,CAV1,CAV2,CCN1,CCNB1,CCNT2,CDC42BPA,CDC42EP4,CDK1,CDK5,CHAF1A,CLIC4,CNBP,CNN2,CNP,COX5A,CPT1A,CREB1,CREBBP,CSTB,CTNNB1,DCLK1,DDB2,DDOST,DECR1,DHCR24,DNAJC3,DUSP3,E2F3,EGFR,EHMT2,EIF2S1,EIF3A,EIF3B,EIF3D,EIF3G,EIF3J,EIF4EBP1,EMG1,ENO1,ETS1,FAM…	BRCA1,D-glucose,E2F1,ERBB2,ESR1,HIF1A,MYC,PDX1,PGR,SP1,TGFB1,TP53,beta-estradiol
Observation 3		FH	-0.02	enzyme						0.00135	AATF,AKR1C1/AKR1C2,BLVRB,HMOX1,NQO1,TKT
Observation 3		DDIT3		transcription regulator		1.323		0	1.324	0.00139	ASNS,ATG5,CASP4,CHAF1A,CLPP,DDR2,DNAJA1,FLYWCH1,FN1,HMOX1,HSPD1,HSPE1,MYCBP,NFE2L2,PCK2,PCNA,PLEC,SARS,SRSF1,SRSF6,STAT3,TGFB2,TRIB3,UNG
Observation 3		phosphate		chemical - endogenous mammalian		1.436		-0.001	1.439	0.00141	ACAT1,AKT1,ATM,COL5A1,FOSL1,HK2,MAP2K3,NCOR2,NDUFB10,PCNA,PLEC,POLR3K,PRPF31,SLC25A5,SLTM,STC2,TFCP2,WDR70,XRN2,ZFHX3
Observation 3		EIF4G1	0.325	translation regulator	Inhibited	-2.828		-0.003	-2.821	0.00142	ATM,ATRIP,ATRX,BRCA1,MRE11,RAD50,TP53,TP53BP1
Observation 3		IND S1		chemical - kinase inhibitor		-0.707		0	-0.708	0.00142	ATP5F1B,ATP5F1D,C1QBP,COPS8,COX5A,ENO1,STIP1,TUBB
Observation 3		CD28		transmembrane receptor		1.401		-0.002	1.413	0.00146	ANXA1,AP1B1,ATF2,ATM,ATP5F1C,BZW1,CDK7,CLIP1,CNIH4,CS,DAD1,E2F4,EIF4E,FKBP2,GOLGB1,GYS1,H2AFY,HCCS,HDAC2,HINT1,HK2,HNRNPA1,HSPA8,HUWE1,ILF2,ITCH,JUN,LNPEP,MBD1,MRPL11,NAMPT,NCL,NFKB1,PCYOX1,PHB,PHB2,PNP,POLR2A,PRDX4,PSMF1,PUM3,RAB2A,RAD23B,RANBP2,RPL30,RPL6,RPS14,SLC25A5,SRPRB,STAT3,STEAP2,STOM,TFCP2,TFRC,THBS1,TMX3,TSTA3	CD28,E2F1,ESR1,FOXO1,HIF1A,PTEN,RB1,SP1,TP53
Observation 3		ANGPT2		growth factor		1.251		-0.002	1.261	0.0015	ARHGEF2,CCT7,DBNL,DNAJB4,EEF1B2,EFR3A,EGFR,EIF1,ETS1,FKBP10,FKBP2,FKBP4,FN1,HDAC2,HMOX1,HSP90AA1,HSPA4,HSPD1,JMJD6,LARP4,LYN,MGMT,MGST1,MIF,P4HB,PDCD4,PDIA6,RFC1,RHOB,SRXN1,ST13,THBS1,TP53,TUBB3,UBE2A,XRCC1,YIPF5	ANGPT2,ERK,ESR1,MYC,NFE2L2,SP1,TP53
Observation 3		TERT		enzyme		-0.115		-0.001	-0.114	0.00152	AKAP2,ASAP1,ASNS,CALD1,CAV1,COL5A2,EGFR,ETS1,FGF2,GLB1,GNA13,HDHD5,HLA-B,IFI16,JUP,MGME1,MMP14,NUCKS1,PLOD2,RASA3,RBBP4,SMAD3,SSR3,TBX3,TERF2,TK1,TP53	MYC,NFE2L2,PGR,PML,TERT,TP53,TP63
Observation 3		HIF1A		transcription regulator		-0.465		-0.002	-0.453	0.00154	ABCF2,ACO1,AKT1,ASNS,ATP2A2,BID,BRCA1,CABIN1,CARS,CAV1,CCN1,CYP2S1,E2F3,EGFR,EIF4E,EIF4G1,ENO1,ERGIC1,ETS1,FAM162A,FN1,GBE1,GLYR1,H2AFX,HDAC3,HIST1H1C,HK2,HMOX1,HSPA4,HSPB1,HUWE1,IRS2,JUN,JUP,KDM4B,MAFF,MANF,MGMT,MIF,MT-ND1,NBN,NUCKS1,P4HA1,PDHA1,PDK1,PELP1,PKM,PLOD2,POLG,POLRMT,PPIA,PRKCA,QKI,SLC2A1,SLC2A3,SLC39A7,SOX9,STAT3,STC2,TAF9B,TFAM,TFRC,TGFB2,THBS1,TP53,VASP	BRCA1,CDKN1A,E2F1,E2F4,E2f,EPAS1,HIF1A,MAX,MYC,PML,RB1,SP1,TERT,TP53,TP63,VHL
Observation 3		MAP4K4	-0.306	kinase	Inhibited	-2.858		0.002	-2.869	0.00157	ACADVL,ACO2,AGPAT3,ALG9,BCKDHB,DHODH,DLAT,DLD,DLST,EIF4E2,GOT1,GYS1,KYAT3,NDUFA11,NDUFB7,PDHX,PEX16,PGM1,PON2,PTDSS2,PXMP2,RPS6KB2,SEPHS1,UQCRC1
Observation 3		IL3		cytokine		0.067		-0.002	0.073	0.00158	ACOX1,ADGRE5,CAPZB,CCT5,CPT1A,CSNK1A1,DAD1,EEF1A1,EIF1AX,EIF2AK2,EIF3G,FKBP3,FOSL2,GNA13,GNAO1,GNAS,GPRIN1,HK2,HLA-A,HNRNPA2B1,IK,IMPDH2,JUN,KPNB1,LYN,MLF2,MYO1C,NARS,NCL,NIFK,PIM1,RALA,RAN,RARS,RPL10,RPL11,RPL3,RPL4,RPL5,RPL6,RPL7,RPS12,RPS14,RPS19,RPS20,RPS3,RPS7,SLC2A1,SLC2A3,TARS,TK1,USF2,VASP,VAV2,YBX1	E2F1,ERK,ESR1,HIF1A,IL3,MYC,NFE2L2,SP1,TP53,TP63
Observation 3		nilotinib		chemical drug		1.849		0.002	1.841	0.00159	ABCD3,ATM,CCNB1,CDK7,FN1,H2AFX,HDAC2,MAD2L1,ORC2,ORC4,ORC5,SOS1,ZEB1
Observation 3		curcumin		chemical drug		0.253		0.001	0.246	0.00166	ACO1,ATOX1,BANP,CAV1,CCNB1,CDK1,CSNK1A1,CTNNA1,CTNNB1,DNAJB1,DNTTIP1,E2F4,EGFR,EIF3H,EIF4E,ELAVL1,ELOB,ETS1,FGF2,FOSL1,FOSL2,FTH1,FTL,GCLM,GNA11,GSR,GSTP1,HDAC1,HDAC2,HMOX1,HSPA8,ITGA6,JUN,MARCKSL1,MIF,MLF2,MLH1,MMP14,MTHFD1,NAMPT,NFE2L2,NFKB1,NOTCH2,NQO1,PIM1,POLR2C,QARS,RUNX2,SOX9,SP3,ST13,STAT3,TFAM,TFRC,TIMP3,TP53,ZMYND8	ATF1,E2F1,ERK,ESR1,FOXO1,HSF1,HTT,MYC,NFE2L2,PDGF BB,RB1,SOD1,SP1,TP53,curcumin,hydrogen peroxide
Observation 3		ABCB7	0.242	transporter		1.067		-0.002	1.071	0.00168	ACO1,FTH1,FTL,TFRC
Observation 3		EIF3M	0.455	other		1		-0.003	1.005	0.00168	EIF3C,EIF3F,EIF3H,MIF
Observation 3		MBD4	-0.418	enzyme	Inhibited	-2		-0.003	-1.995	0.00168	MLH1,MSH2,MSH6,PMS2
Observation 3		maslinic acid		chemical - endogenous non-mammalian	Activated	2.449		0.002	2.444	0.00172	AKT1,ARPC4,BID,CAMK2G,CD47,DOCK1,EIF4G1,ELP1,ETS1,FLOT2,MSH6,NCL,PTPA,SHC1,SOS1,THBS1,TLN1,TP53,WNT5A	ERK,ESR1,MYC,NFE2L2,SP1,TP53,maslinic acid
Observation 3		INSR		kinase	Activated	2.26		-0.002	2.271	0.00184	ACADVL,ACO2,ACSL4,ALDH6A1,ARHGDIA,ARHGEF2,ATP5F1A,ATP5F1B,ATP5F1D,ATP5MG,ATP5PD,ATP5PO,CBR1,CDC5L,CDK1,COL6A3,COX4I1,CS,CSTB,DCTN4,DDR2,DECR1,DEK,ETFB,GANAB,GRB10,GRN,HSD17B4,HSPD1,IDH1,IDI1,IGF2R,MARCKSL1,MBD1,MDH2,MNT,MRPS21,MSH6,NAMPT,NDUFA4,NDUFB9,NFE2L2,PDCD4,PDHA1,PDHB,PECR,PIM1,PMS1,RHOB,RPL5,RPL7A,SIX4,SLC25A20,SLC2A1,SLC2A3,SURF6,TFAM,TGIF1,UQCRC1,UQCRC2,YBX1,YEATS4	APP,D-glucose,E2F1,FOXO1,HIF1A,IGF1R,INSR,MYC,PDX1,SP1,TP53
Observation 3		BMS-690514		chemical drug		-1.265		0.001	-1.269	0.00184	BRCA1,CCNB1,CDK1,DNAJB6,HSP90AA1,HSPA4,HSPA8,HSPE1,HSPH1,PCNA	BMS-690514,E2f,EGFR,ERBB2,ESR1,HIF1A,HTT,MYC,PGR,SP1,TP53
Observation 3		RAB1B	0.076	other		1.68		-0.001	1.684	0.00184	GOLGA2,GOLGA3,GORASP2,JUN,KDELR1,NAPA,SEC22B,SEC24D,SEC31A,SRP54
Observation 3		miR-483-3p (miRNAs w/seed CACUCCU)		mature microrna		0.684		0.003	0.675	0.00184	ASH2L,BRCA1,CTNNB1,EI24,HNRNPA0,MDC1,MGME1,MKI67,RAN,SPC25,TACC1,YAP1
Observation 3		PDGF BB		complex		1.164		-0.002	1.173	0.00195	ACAT2,ADD3,ARF5,ATP2A2,BRCA1,CALD1,CASP4,CAV2,CBX4,CCN1,CCNL1,CDK1,CREB1,CTH,DGAT1,EGFR,EIF4E2,EIF4G1,ELAVL1,ETS1,FGF2,FLNA,FN1,FOSL1,HMOX1,JUN,KRAS,LGALS3,MAFK,MAP2,MGST1,MMP14,NAMPT,NFIL3,NXF1,PCGF2,PCNA,PFN2,PIM1,QARS,RACK1,RHOB,RND3,RPN2,RPS14,SLC25A11,SLC2A3,STAT3,TAF9,THBS1,TIMM17A,TP53,TRIB3	APP,ATF1,E2F1,ERK,ESR1,FN1,FOXO1,HIF1A,MYC,NFE2L2,PDGF BB,SP1,TGFB1,TP53
Observation 3		miR-30a-3p (and other miRNAs w/seed UUUCAGU)		mature microrna		0.849		0.003	0.842	0.00197	CC2D1B,CCN1,FMR1,HDAC2,PIK3C2A,RSU1,THBS1,TUBA1A
Observation 3		glutamine		chemical - endogenous mammalian	Activated	2.689		0.001	2.686	0.00198	AARS,AKR1C1/AKR1C2,ASNS,CARS,DNAJA2,EIF2B4,FN1,HSF1,IDH1,IRF2,JUN,KLF4,NUP98,PCK2,PCNA,PHB,SLC16A1,SRSF1,TIMM17A,TP53,ZMYND8	ATF4,BRCA1,DDIT3,E2F1,ESR1,FOXO1,HIF1A,MAX,MYC,NFE2L2,SP1,TP53,TP63,glutamine
Observation 3		KDM8		enzyme	Inhibited	-2.236		-0.001	-2.234	0.00227	ENO1,HK2,PDK1,PKM,SLC2A1	HIF1A,KDM8,MYC,TP53,VHL
Observation 3		O6-benzylguanine		chemical drug		1.539		0.001	1.538	0.00227	CCNB1,H2AFX,MGMT,MKI67,MSH2	E2F1,HIF1A,MYC,O6-benzylguanine,SP1,TP53,TP63
Observation 3		mir-133		microrna		0.5		0.002	0.492	0.00229	ARFIP2,ARHGDIA,ARL3,CCNB1,CERS2,CTBP2,ELAVL1,FN1,FTL,GSTP1,LPGAT1,MMP14,QKI,RHOA,UBXN7,YES1
Observation 3		RPS15	-0.04	other	Activated	2.496		0.003	2.487	0.00236	EIF2S1,EIF2S2,EIF2S3,EIF3G,EIF3I,PCNA,PDCD4,RPS19,RPS24,RPS25,RPS3A,RPS5,RPS9
Observation 3		CD24		other		-0.307		-0.002	-0.298	0.00236	ADD3,APOBEC3B,ASPM,CAV1,DIAPH2,DNAJC13,FXR1,HS2ST1,HSPB8,JUN,LPP,LRPPRC,NCOA3,PDS5A,RAD50,RANBP2,SFPQ,THBS1,TP53,TPP2,TPR,UPF2	CD24,ERK,ESR1,MYC,NFE2L2,SP1,TP53
Observation 3		butyric acid		chemical - endogenous mammalian		0.25		0	0.252	0.00236	ADGRE5,ALDH1A1,ANXA1,ATP2B4,CBS/CBSL,CCNB1,CCNC,CCNH,CDK1,CDK5,CETN2,COL4A1,COL5A1,COL5A2,COL6A3,COX6A1,CREBBP,DEK,DHCR24,E2F4,EIF4G2,ERCC2,ESYT2,FTH1,GAK,GCLC,GMPS,GNAI2,GRN,GSTP1,HIST1H1C,IFI16,IRF2,KDM5A,KLF4,KRAS,MAD1L1,MKI67,MT-CO2,MVP,NAMPT,NCL,NFKB1,NUCB1,PCNA,PDK1,PHB,POLR2L,PTPN1,RBBP4,RCN2,RHOA,SEPT7,SIPA1,SLC2A1,SOX9,STAT2,STAT3,STAT5B,TGFBI,TIMP3,TP53,TP53BP2,TPR,TUBA4A,TWF1,WNT5A,ZNF…	BRCA1,E2F1,ESR1,H2AFX,HIF1A,HTT,MAX,MYC,SP1,TGFB1,TP53,TP63,butyric acid
Observation 3		Pln		other						0.00238	AK1,ALDH3A2,ATP1A1,ENO1,GNA11,GNAI2,MYL6,PRKCA,RACK1,RALA,RAP1A,RRAS,SEC22B,VCP
Observation 3		ZBTB17		transcription regulator						0.00242	ASPM,CCNB1,CDK1,DDB2,JUN,KIF20A,KIF22,KIF2C,KIF4A,MKI67,NDC80,NUF2,PCBP1,RHOA,SPTBN1,TMEM11,TPX2,VPS72	BRCA1,CDKN1A,E2F1,E2F4,E2f,HIF1A,MAX,MYC,RB1,SP1,TP53,TP63,ZBTB17
Observation 3		miR-124-3p (and other miRNAs w/seed AAGGCAC)		mature microrna		-0.264		0.003	-0.28	0.00257	ACTR8,CAV1,CERS2,DHCR24,DNM2,DVL2,ELOVL1,ELOVL5,FCHO2,G3BP1,INO80C,KANK1,LAMC1,LDLRAP1,LRRC1,MAGT1,MAN2A1,MYH9,NFIC,OSBPL8,PGM1,PLOD3,PTBP1,RHOG,SEC11A,SERPINB6,SLC16A1,SOX9,STAT3,STOM,SURF4,SYPL1,TEAD1,TLN1,TMEM109,TRAF6,TTC7A,TUBB6,USP48
Observation 3		NF1	-0.177	other		-1.463		0.002	-1.468	0.00257	CBS/CBSL,CTNNB1,FGF2,KRAS,MRPL15,NCL,RPL10A,RPL21,RPS19
Observation 3		TMBIM6	0.921	other		-0.57		0.001	-0.572	0.00259	ATG5,EIF2A,HERPUD1,HMOX1,MAP1LC3B,SEC61A1,WFS1	ERN1,TMBIM6,XBP1
Observation 3		SET	-0.033	phosphatase	Inhibited	-2.333		0.002	-2.338	0.00263	BRCA1,CHEK2,MBD2,MRPL11,MRPL22,MRPS14,MRPS30,PTGES3,SRP72,TMED2,YBX1
Observation 3		STK11		kinase		0.113		-0.001	0.117	0.00264	ACVR1,AKAP2,ARF5,ATP5F1C,ATP5F1D,BTF3,CCT6A,COX5A,COX6A1,COX6B1,COX7A2,CS,CTNNB1,EIF3A,ENO1,FN1,FOSL1,IMPDH2,MAFK,MDH2,NDUFA11,NDUFA13,NDUFA4,NDUFA8,NDUFB11,NDUFB7,NDUFB9,NDUFC2,PCK2,PGM1,PKM,PNP,POLA2,POLR1C,POLR1D,POLR2E,POLR3D,SRM,TALDO1,TARS,TKT,TWF2,UMPS,UQCR10,UQCRC1,WNT5A,ZHX1	E2F1,ERBB2,ESR1,FOXO1,HIF1A,IGF1R,INSR,MTOR,MYC,PDX1,PGR,SP1,STK11,TP53,TP63
Observation 3		bromobenzene		chemical toxicant		0.106		0	0.106	0.00267	GCLC,GOT1,GSR,GSTP1,HMOX1,HSP90AA1,HSPA13,HSPB1,JUN,LONP1,MPRIP,NFKB1,NQO1,RPL28,RPL35,TUBA1A
Observation 3		GH1		growth factor		1.867		0	1.869	0.00274	ACVR1,CCNB1,CREB1,CTNNB1,CUX1,DECR1,ERCC3,FN1,GTF2H1,HDAC1,JUN,JUP,MGST1,MLH1,RAD23B,RFC1,RHOA,RPL6,TAF9,TFAP2A,TKT,VEZF1,XRCC1	ERBB2,ESR1,GH1,HIF1A,MYC,NDRG1,PGR,TP53
Observation 3		TCR		complex		1.679		-0.002	1.69	0.00279	ABCD3,APOC3,ATP5F1B,ATP5PB,ATP5PD,CREB1,CS,EIF4E,ENO1,FLNA,HSPD1,JUN,LAMP1,MDH1,MDH2,MX2,MYD88,NAB2,NFKB1,NR3C1,P4HB,PA2G4,PDCD4,PHB,PHB2,PIM1,PRKACB,RPL10A,RPL13A,RPL15,RPL17,RPL18A,RPL23A,RPL3,RPL30,RPL31,RPL4,RPL5,RPL6,RPL7,RPL9,RPLP0,RPS3,RPS3A,RPSA,RRS1,RUNX1,SCARB2,SLC25A3,SLC2A1,SLC2A3,STAT1,STAT3,SYNCRIP,TALDO1,TRAF2,UQCRC1,ZC3HAV1	ATF1,CD28,DDIT3,FOXO1,HIF1A,IL3,IL4,KRAS,MTOR,MYC,NFE2L2,SP1,TCR,TP53
Observation 3		FBXW7		enzyme	Inhibited	-3.45		0.002	-3.458	0.00283	ATP5F1A,CS,DGAT1,DLST,DNAJA1,HSPA8,HSPB1,HSPE1,HSPH1,JUN,NQO1,NR3C1,RHOB,STIP1	BRCA1,E2f,EGFR,FBXW7,HIF1A,HSF1,HSF2,HTT,MAX,MYC,PSEN1,SP1,TP53
Observation 3		RTN4	-0.542	other		0.711		0	0.712	0.00284	ACTR1A,ARHGDIA,CAPZA2,DPYSL2,GNAO1,GNB2,GNG2,JUN,MAP2,NQO1,RHOB,RTN4,STAT1	APP,E2F1,FOXO1,HIF1A,MYC,RTN4,TP53
Observation 3		OGA	-0.115	enzyme		-0.805		0	-0.807	0.00285	ABLIM3,ACO2,ACSL4,ACTG1,AIFM1,APOBEC3G,ARPC4,ATP5ME,ATP5MG,BACH1,CASP1,CAV1,CAVIN2,CD47,CDK5,CNOT1,CNOT3,CTNNB1,DAGLB,DCLK1,DLST,EIF2A,FERMT2,FLNA,FN1,GALK2,HSF1,HSP90AB1,IGBP1,IGF2BP3,IGFBP7,JUN,LAMB1,LIMS3/LIMS4,MMP14,NDUFA11,NDUFA13,NDUFA4,NDUFB11,NDUFB9,NDUFC2,NOTCH2,PDHA1,PDK1,PECR,PRDX4,RAP2A,RASA3,RHOB,SOX9,STAT1,STAT2,TAF5L,TBP,TGFBI,THBS1,TIMP2,TIMP3,TP53,TP53BP1,TRADD,TUBA1A,TUBA4A,USF2	E2F1,HIF1A,MYC,OGA,SP1,TP53,TP63
Observation 3		CDKN1A		kinase		1.659		0.001	1.656	0.00286	ACP1,AIMP1,ASPM,ATRX,BRCA1,CCN1,CCNB1,CDK1,COG1,FANCI,FN1,GLB1,GRN,H2AFX,HNRNPA2B1,KIF20A,KIF2C,LGALS3,MAD2L1,MBNL2,MKI67,NCAPD3,ORC1,P4HA1,PCNA,PELO,RBL2,RFC1,SHC1,SOX9,STMN1,TP53,TPX2,TUBB3,UBE2S,WDHD1,YBX1,ZNF629	CDKN1A,E2F1,E2F4,E2f,HIF1A,MYC,RB1,RBL2,SP1,TP53,TP63
Observation 3		SETD2	-0.324	enzyme		-1.265		0.001	-1.268	0.00299	CAV1,CCN1,GNA13,JUN,LAMA4,QKI,RHOB,RTN4,SEMA3C,WNT5A
Observation 3		PRKAG3		other						0.00312	ACTR1B,ACVR1,ASPH,CLASP1,CSGALNACT2,CTNNA1,DLAT,EIF4E2,FTL,GBE1,GLRX,GOT1,ITGA6,JPT1,KLF4,LUC7L2,MAP4,NAMPT,NR3C1,PPP1R14B,PRPF6,RPL12,RPL13A,RPL5,SELENOS,SH3KBP1,SLC2A1,SLC2A3,SLC44A2,TFRC
Observation 3		SOD1	-0.22	enzyme						0.00316	ACO1,ATP1A1,AURKAIP1,BAG3,BID,CASP1,CASP4,CAST,CCNC,CDK5,CREBBP,CTNNB1,FOSL2,FTH1,GAK,GCLC,GCLM,GNAS,GNG5,GSTP1,GUK1,HMOX1,HSPA4,HSPA8,HSPB1,HSPB8,JPT1,JUN,KCNAB2,MINK1,MT-ND1,NFE2L2,NFIL3,PTGR1,RAC1,RUNX2,STIP1,STMN1,TFRC,TLN1,TP53,VAPA	E2F1,HIF1A,HSF1,HSF2,HTT,KEAP1,MYC,NFE2L2,SOD1,SP1,TP53,TP63,hydrogen peroxide
Observation 3		miR-129-5p (and other miRNAs w/seed UUUUUGC)		mature microrna		-0.294		0.003	-0.3	0.00327	AGO3,ETV6,FNDC3B,GALNT1,PDS5A,TNPO1
Observation 3		LDHB	-0.178	enzyme		1.982		-0.003	1.988	0.00358	ATP5F1A,ATP5F1B,COX4I1,COX5A
Observation 3		PQQ cofactor		chemical - endogenous non-mammalian						0.00358	HMOX1,NFE2L2,TFAM,TFB2M	KEAP1,NFE2L2,NRF1,PQQ cofactor
Observation 3		RBX1	0.269	enzyme		-1		-0.001	-0.998	0.00358	BRCA1,CCNB1,CDK1,RHOB	BRCA1,E2F1,ESR1,HIF1A,MYC,PGR,RBX1,SP1,TP53,TP63
Observation 3		diquat		chemical toxicant		-1		-0.003	-0.995	0.00358	GCLM,HMOX1,NFE2L2,NQO1
Observation 3		miR-542-3p (miRNAs w/seed GUGACAG)		mature microrna		0.387		0.003	0.382	0.00358	ILK,RPL11,RPS28,TP53
Observation 3		ALKBH5	-0.329	enzyme						0.00365	AKAP13,ALG11,BLVRB,CAV1,DDX3X,DNAJA1,EEF1D,EIF4G1,EIF4G2,HSPA8,HUWE1,NCOR1,NONO,PAFAH1B1,PRDX4,RPLP0,STAG2,TMBIM6
Observation 3		sulindac		chemical drug						0.00379	CCNB1,CCNH,CDK1,CDK5,CTNNB1,E2F3,E2F4,EGFR,GCLC,KDM5A,KRAS,NQO1,RBBP4,SEPT7,TP53	E2F1,E2f,EGFR,HIF1A,HTT,MYC,SP1,mir-17,sulindac
Observation 3		AIMP2	0.993	other		-0.447		-0.002	-0.444	0.0038	EGFR,EIF4E,KRAS,MKI67,SLC2A1
Observation 3		SLC13A1		transporter	Inhibited	-2.065		0	-2.066	0.00385	ACTG1,AKR1C3,ALDH1A1,BYSL,CHD3,CLPX,COPB2,EEF1G,GFM1,GOLGB1,HK2,HSPA8,HSPB1,RPL8,RPN1,SLC16A1,SRPRA,ST13,YARS
Observation 3		fulvestrant		chemical drug		0.625		0.001	0.621	0.0039	AIMP1,ASNS,ATP5F1B,CASP4,CAST,CAV1,CAV2,CCN1,CCNB1,CDK1,CHAF1A,CHTF18,CNBP,CTNNB1,DHCR24,EGFR,FKBP1A,FOSL2,GSTP1,H2AFX,JUN,MANF,MTHFD1,NCOA3,PCNA,PDCD4,POLA2,PPP1R9B,PRPS1,RAB2A,RAC1,RBL2,ROCK2,SLC25A5,SLC9A3R1,STAT3,STMN1,TBP,TFRC,TGFB2,TK1,TP53,TUBA4A,ZEB1	BRCA1,CDKN1A,E2F1,E2F4,E2f,EGFR,ESR1,HIF1A,HTT,MYC,RB1,SP1,TP53,fulvestrant
Observation 3		mir-17		microrna		-0.55		0.002	-0.559	0.00391	AKT1,ATM,CASP7,E2F3,FN1,GCLC,H2AFX,MAP2K3,NCOA3,PHF6,PURA,RBL2,RUNX1,STAT3,THBS1,TRAF2,ZNF512B	CDKN1A,E2F1,E2F3,E2F4,E2f,MYC,PDX1,RB1,TP53,mir-17
Observation 3		ATF1		transcription regulator		0.663		-0.001	0.666	0.00398	ATP1A1,CREB1,FOSL1,FTH1,HLA-B,HMOX1,JUN,PCNA,RHOA,TEAD1,THBS1
Observation 3		clofibrate		chemical drug		1.44		-0.001	1.446	0.00401	ABCD3,ABCG2,ACAA1,ACADVL,ACOT8,ACOX1,CCNB1,CDK1,CDS2,CPT1A,CROT,DECR1,EGFR,GSTP1,HMOX1,NBN,NQO1,PDCD4,PEX11B,RTN4	BRCA1,ESR1,MYC,SP1,TP53,beta-estradiol,clofibrate
Observation 3		APLP2		other						0.00458	EGFR,PRNP,TP53	APLP2,E2F1,HIF1A,MYC,PSEN1,SP1,TP53,TP63
Observation 3		DGCR5		other						0.00458	AKT1,CTNNB1,EGFR
Observation 3		FDX2		transporter						0.00458	ACO1,FTH1,TFRC
Observation 3		FDXR	-0.197	enzyme						0.00458	ACO1,FTH1,TFRC
Observation 3		LARP1	0.439	translation regulator						0.00458	PABPC1,RPL32,RPS20
Observation 3		RNASEH1		enzyme						0.00458	GPAA1,RPS21,RPS3
Observation 3		miR-149-5p (miRNAs w/seed CUGGCUC)		mature microrna						0.00458	RAP1A,RAP1B,VAV2
Observation 3		miR-574-5p (miRNAs w/seed GAGUGUG)		mature microrna						0.00458	CTNNB1,QKI,SCAI
Observation 3		ticrynafen		chemical drug						0.00458	GCLM,HMOX1,NQO1
Observation 3		NDRG1	-0.133	kinase		0.248		0	0.248	0.00465	CASP4,CAV1,CTNNB1,JUN,MAP1LC3B,PARP1,PML,SMAD3,TP53,ZEB1	DDIT3,E2F1,EIF2AK3,FOXO1,HIF1A,MYC,NDRG1,NFE2L2,SP1,TP53,TP63
Observation 3		NORAD		other		1		-0.002	1.008	0.00465	BASP1,CCN1,COL4A1,COL5A1,JUN,NCOR2,PHLDB1,RHOA,RHOB,THBS1
Observation 3		miR-203a-3p (and other miRNAs w/seed UGAAAUG)		mature microrna		0.59		0.003	0.583	0.00468	ABCE1,E2F3,KLF4,PARK7,PRKCA,RUNX2,SRC,ZNF148
Observation 3		DPH5	-0.057	enzyme						0.00476	CREB1,CREBBP,SMAD3,STAT1,STAT3,TP53
Observation 3		mir-210		microrna		0.197		0.002	0.188	0.00493	ATP11C,DDOST,E2F3,EHD2,FAM3C,FKBP9,H2AFY,MNT,NDUFA4,P4HB,PTPN1,SEH1L,SETD2,SH3BGRL,SMCHD1,TERF2IP,TNPO1,TP53I11,UBQLN1
Observation 3		F2		peptidase		1.161		-0.002	1.176	0.00498	AKR1B1,CAD,CALD1,CASP1,CBR3,CCN1,CKAP4,COL4A1,COTL1,DOCK10,EIF4A1,EPB41,ETS1,FGF2,FN1,FOSL1,FOSL2,GNA13,HMGA1,HMOX1,HSP90AA1,JUN,LAMP1,MIF,MYH9,NUP62,PLPP1,PROCR,RAC1,RAC2,RHOA,RHOB,SLC2A3,SRM,TAGLN2,TAP2,TGFB2,THBS1,TIMP2,TMED9,TUBB3,UBE2S,VASP	ATF1,BRCA1,E2f,EGFR,ERK,ESR1,F2,HIF1A,HTT,MAX,MYC,NFE2L2,SP1,TGFB1,TP53
Observation 3		RBL2	-0.482	other		0.079		0.002	0.071	0.00508	ABCF2,BRCA1,CASP4,CCNB1,CDK1,E2F4,HCFC1,KIFC1,MAP2K3,MARK2,NPAT,PA2G4,PCNA,PIM1,PPP1R8,RBL2,STMN1,TMEM11,XPC,ZEB1	E2F1,E2F3,E2F4,E2f,PDX1,RB1,RBL2,TP53
Observation 3		grape seed extract		chemical drug		0.217		0.002	0.213	0.00535	CCNB1,CREB1,CTNNB1,ENO1,HSPA8,HSPD1,MKI67,NR3C1,PCNA
Observation 3		NSD2	-0.302	enzyme						0.00571	ERCC1,IGF2BP2,JUN,KMT2C,PRKCA,RAB23,ROCK2,RRAS,STAT1,STAT3
Observation 3		HBA1/HBA2		transporter	Activated	2.714		-0.002	2.72	0.00583	ATP5F1C,ATP5PO,COX15,NDUFA11,NDUFA13,NDUFA4,NDUFB11,NDUFB7,NDUFB9,UQCRC1,UQCRC2
Observation 3		calcitriol		chemical drug	Activated	3.022		0	3.02	0.00585	AAAS,ACAT2,AKT1,ATG5,ATM,ATP5F1D,AURKAIP1,BRCA1,CASP7,CAVIN1,CCN1,CCNB1,CCNC,CDK1,CHAF1A,CHTF18,COL4A1,CPOX,CPT1A,EGFR,ETFB,FN1,GIT1,GLRX,GNAI2,GPX4,GSR,HAGH,HDAC1,HK2,HSD17B2,HSD17B4,HSPD1,IDH1,JUN,KCTD12,KIF20A,KIF22,KLF4,LAMP1,LPAR1,LRPPRC,MAD2L1,MMS22L,MRPL41,MYD88,NDC1,NDUFA4,NFKB1,NTHL1,NUP43,NUP93,PCNA,PDCD4,PDHA1,PDLIM2,PGAM5,PNPT1,PRDX5,PRKCA,PTCD3,RAD50,RFC3,SERPINB6,SLC16A1,SLC25A1,SLC…	BRCA1,CDKN1A,E2F1,E2F4,E2f,ESR1,MYC,RB1,SP1,TP53,beta-estradiol,calcitriol
Observation 3		nitrofurantoin		chemical drug		-0.663		0	-0.662	0.00592	ACAA1,ACADVL,ACOX1,ACTG1,ASNS,CASP7,CPT1A,CST3,EEF1A1,EIF4E,GSR,GSTP1,HMOX1,HSD17B4,IFRD1,ITIH4,LGALS3,MMP14,NQO1,PCNA,RPL13A,RPL6,RPS8,RPS9,STMN1,TIMP3,TP53,TUBA1A,TUBB
Observation 3		ACO1	0.357	enzyme		-0.43		0.001	-0.433	0.00594	ACO2,FTH1,FTL,PFN2,TFRC
Observation 3		KRIT1		other		1.387		-0.001	1.389	0.00594	JUN,KLF4,RHOA,TGFB2,THBS1
Observation 3		L1CAM		other						0.00594	ARHGDIA,FDXR,IDI1,NBN,STMN2
Observation 3		TOP1	0.104	enzyme		-0.313		-0.001	-0.311	0.00594	ASNS,CDK5,GLB1,MECP2,TP53
Observation 3		WR 1065		chemical drug	Inhibited	-2.121		-0.002	-2.115	0.00604	CASP4,CPOX,DDB2,ERCC1,GSR,HDAC3,TP53,XPC	E2F1,HIF1A,MYC,SP1,TP53,TP63,WR 1065
Observation 3		diallyl disulfide		chemical - endogenous non-mammalian		-0.713		-0.002	-0.71	0.00604	BID,CCNB1,GSR,HMOX1,NFE2L2,NQO1,PCNA,TP53	KEAP1,NFE2L2,diallyl disulfide
Observation 3		NCX-4040		chemical drug	Inhibited	-2		0	-1.999	0.00655	GCLC,GCLM,GSTP1,NQO1
Observation 3		mir-326		microrna		0.218		0.002	0.214	0.00655	CD47,ETS1,HDAC3,NOTCH2
Observation 3		IPMK		kinase		1.219		-0.003	1.225	0.00657	ABHD12,CCN1,FLNA,HSP90AB1,JUN,MYL6,TAGLN2
Observation 3		miR-103-3p (and other miRNAs w/seed GCAGCAU)		mature microrna		-1.32		0.003	-1.327	0.00657	AGO1,AGO2,AGO3,ARNT,CRKL,GRN,SERBP1
Observation 3		mir-21		microrna		-0.117		0.002	-0.129	0.00663	ARF6,ARNTL,ASPM,CACYBP,CANX,CASP4,CCNB1,CCT8,CREBBP,CSNK2A2,FAM3C,FN1,H2AFX,HNRNPA2B1,IFI16,KIF4A,KIFC1,MKI67,MSH2,MYD88,NIFK,NMT1,NUCKS1,OAS3,PDCD4,PIP4K2A,PSME2,RHOB,RP2,SEPT2,SRSF3,SSR1,STAT1,STAT2,STAT3,STMN1,STRAP,TIMP3,TMEM97,TP53,TPM1,UBE2A,UBE2G1,UBE2L6	IL4,SP1,TP53,mir-21
Observation 3		KEAP1		transcription regulator	Activated	2.019		0	2.019	0.00667	GBE1,GCLC,GNAI2,GSTP1,HMOX1,MAP1LC3B,NFE2L2,NQO1,TBXAS1	KEAP1,NFE2L2
Observation 3		MXI1		transcription regulator		0.186		0.003	0.18	0.00669	CCNB1,IARS,IMPDH2,LARS,MKI67,SLC1A4
Observation 3		glutamyl-Se-methylselenocysteine		chemical - endogenous mammalian		-0.816		0.002	-0.821	0.00669	ATP1A1,GNAI2,GSTP1,JUN,TIMP2,TIMP3
Observation 3		NSUN6		enzyme		0		-0.003	0.008	0.00695	CAVIN2,CCN1,FGF2,FLNA,HEXB,MARCKS,STMN1,TGFB2,THBS1,TK1
Observation 3		BRD4	-0.413	kinase		-0.464		-0.003	-0.454	0.00697	COL4A1,COL5A1,DCPS,DMAP1,ETV6,FKBP11,FN1,FOSL2,GTF3C6,HMOX1,HS1BP3,JARID2,KAT2A,MLF2,MYD88,NQO1,PIM1,RAC1,RAI14,RRS1,SRM,STC2,THBS1,TUBB,WNT5A
Observation 3		RBM5	-0.145	other		-0.54		0.001	-0.543	0.00698	ADAM9,ANXA1,ATP6V0C,GBE1,HSP90AA1,ITPA,MLH1,NCOA3,PIM1,SERPINH1,STAT5B
Observation 3		napabucasin		chemical drug	Activated	2.138		0.003	2.129	0.00723	ALDH1A1,ATM,ATXN1,CTNNB1,FLOT2,FOXP1,HDAC1,ITGA6,KLF4,NFKB1,NOTCH2,RPLP0,STAT3,YAP1
Observation 3		SP1	0.134	transcription regulator		-0.932		-0.002	-0.917	0.00765	ADD3,ALDH3A2,APOC3,ASNS,ATM,ATP2A2,ATP5F1B,ATP6V0C,C1QBP,CAD,CAV1,CBS/CBSL,CD99,CDK1,CSNK2A1,CTH,DHCR24,DIAPH1,DIAPH2,DIAPH3,EGFR,EIF2AK2,FGF2,FLNA,FN1,FOSL1,GNAI2,GNAS,GPX4,HDAC1,HDAC2,HDAC3,HINT1,HK2,HMGA1,HMOX1,JUN,KLF4,MAT2B,MECP2,MIER1,MMP14,MSH6,MYLK,NAB2,NCOA3,NFKB1,PARP1,PDHX,PDK1,PIM1,PKM,PRKCA,PRKRA,PRNP,PROCR,PSIP1,PTDSS1,PTPN1,RRAS,RUNX2,SETDB1,SLC25A4,SLC25A5,SLC2A1,SLC2A3,SLC4A7,SMA…	APP,BRCA1,E2F1,E2F3,E2f,ESR1,FOXO1,HIF1A,MYC,PDX1,RB1,SP1,TP53,TP63
Observation 3		PLIN5		other		-1.414		0	-1.415	0.00767	ACADVL,ACOX1,GCLC,GPX4,HMOX1,MAFK,NFE2L2,NQO1
Observation 3		copper gluconate		chemical drug	Activated	2.804		0.003	2.796	0.00767	ATRX,BRCA1,LIG3,MSH2,NTHL1,PMS1,RAD50,UNG
Observation 3		disulfiram		chemical drug	Activated	2.804		0.003	2.796	0.00767	ATRX,BRCA1,LIG3,MSH2,NTHL1,PMS1,RAD50,UNG
Observation 3		hexamethylene bisacetamide		chemical reagent		-1.175		0	-1.175	0.0083	DDX21,FN1,HEXIM1,HSPA8,MAP2,POLR1D,RACK1,RPL18,TCP1,TFRC,USF2
Observation 3		eflornithine		chemical drug		0.632		0	0.633	0.00839	AKT1,CDK1,CTNNB1,FN1,GLB1,LGALS3,MAD2L1,ORC1,PCNA,SHC1	BRCA1,CDKN1A,E2F1,E2F4,E2f,ESR1,MYC,RB1,SP1,TP53,beta-estradiol,eflornithine
Observation 3		diallyl trisulfide		chemical - endogenous non-mammalian		-1.698		0	-1.697	0.00858	CCNB1,GSR,HMOX1,JUN,NFE2L2,NQO1,TP53	ERK,ESR1,MYC,NFE2L2,SP1,TP53,diallyl trisulfide
Observation 3		EPAS1		transcription regulator		1.115		-0.002	1.124	0.00869	ABCF2,ABCG2,ATG5,CAV1,CCN1,DGAT1,EGFR,ENO1,FN1,GBE1,GLB1,HIST1H1C,HSPA4,IRS2,KDM4B,MAFF,MANF,MCM3AP,MIF,MMP14,NAMPT,NDUFB6,NFIL3,PAN2,PELP1,PLOD2,PRKCA,SLC2A1,SLC2A3,SOX9,STC2,TAF9B,TP53,TPP2,UNG,YAP1	BRCA1,E2f,EGFR,EPAS1,ERBB4,HIF1A,HTT,MAX,MYC,SP1,TP53
Observation 3		ERK		group		0.751		-0.002	0.76	0.00878	APOBEC3G,BCAR3,CAV1,CTNNB1,DPYSL2,E2F4,EGFR,EIF2AK2,EPHA2,ETS1,FGF2,FN1,FOSL1,FOSL2,GCLC,GOT1,HMGA1,HMOX1,INPP1,JUN,KYNU,LAMB1,MAFF,MAP4K4,MMP14,MYLK,NFE2L2,ROCK1,RRS1,RUNX2,SIRT6,SLC2A1,SLC4A7,SPTBN1,STAT1,THBS1,TP53,TUBA1A,VASP	BRCA1,E2F1,E2f,EGFR,ERK,ESR1,FOXO1,HIF1A,HTT,KEAP1,MAX,MTOR,MYC,NFE2L2,SP1,TP53
Observation 3		RET		kinase		1.976		-0.002	1.982	0.00878	ANXA1,DNAJA1,DNAJC3,DPYSL2,FKBP4,HSP90AA1,HSPA8,HSPD1,HSPH1,ITGA6,MMP14,PLOD2,PRNP,PTPN13,RTN4,ST13,STIP1,STMN2,SYMPK,TIMP3,TP53	BRCA1,E2F1,ERK,ESR1,HRAS,HSF1,HSF2,MYC,NFE2L2,RET,SP1,TP53
Observation 3		CDK7	-1.742	kinase						0.00881	CCNH,CTBP2,EGFR,STC2,TBP
Observation 3		TRRAP	-0.431	transcription regulator						0.00881	MAD1L1,MAD2L1,NCL,PCNA,TP53	BRCA1,HIF1A,MAX,MYC,SP1,TP53,TRRAP
Observation 3		ATM	-0.849	kinase		-0.959		-0.002	-0.954	0.00884	ATM,ATR,CHEK2,FDXR,FN1,H2AFX,HMOX1,HSP90AA1,HSP90AB1,HSPE1,JUN,PCNA,PPP2R5D,PSME2,TP53	ATF1,ATM,BRCA1,E2F1,ESR1,HIF1A,MYC,PGR,RAD50,SP1,TP53,TP63
Observation 3		sodium arsenite		chemical drug		0.374		-0.001	0.378	0.00889	ABCB6,CBS/CBSL,ENO1,FTH1,GCLC,GCLM,HK2,HMOX1,HSPA4,JUN,MAT2B,SRSF3,TP53	BRCA1,E2F1,EPAS1,ERK,ESR1,HIF1A,MYC,NFE2L2,SP1,TP53,TP63,VHL,beta-estradiol,sodium arsenite
Observation 3		CDK1	-0.312	kinase		1.628		-0.002	1.632	0.00914	CDK1,H2AFX,HIST1H1B,JUN,MAP2,NDUFB10	APP,CDK1,E2F1,E2F4,E2f,FOXO1,HIF1A,MYC,RB1,TP53
Observation 3		KLK4		peptidase						0.00914	CCNB1,CCNH,CDK7,DNM2,MKI67,PCNA
Observation 3		hemoglobin		complex		-0.52		-0.002	-0.516	0.00914	GCLM,HMOX1,MGST1,NQO1,PIR,TFRC
Observation 3		miR-122-5p (miRNAs w/seed GGAGUGU)		mature microrna		-0.263		0.003	-0.272	0.00955	BCKDK,CS,EEF1A1,FOXJ3,FOXP1,FUNDC2,GYS1,MECP2,NUMBL,P4HB,PALM,PKM,PSME3,UBAP2
Observation 3		pirinixic acid		chemical toxicant	Activated	2.158		-0.002	2.168	0.00986	ABCD3,ABCG2,ACAA1,ACADVL,ACAT1,ACAT2,ACOT8,ACOX1,ACSL4,AKR1B10,AKR1C3,ALDH3A2,ASNS,CCNB1,CCT3,CCT6A,CCT7,CDK1,CPT1A,DAD1,DECR1,DLAT,EGFR,EIF3E,ELOVL1,ELOVL5,FKBP1A,GBE1,GLCE,GOT1,GPD2,GRPEL1,HIST1H1C,HMOX1,HSD17B11,HSD17B4,HSP90AA1,HSPB1,HSPD1,HSPE1,LGALS3,MARK2,MBD1,MLYCD,MPDZ,NBN,NPC1,NR1H2,PCK2,PCM1,PCNA,PDCD4,PDHB,PGM1,PXMP4,RTN4,RXRB,SLC25A20,TAF5,TALDO1,TIMM17A,TP53,UBE2K,UCHL5
Observation 3		levodopa		chemical - endogenous mammalian		0.207		0	0.209	0.0103	ABHD14B,ADD3,AGPAT1,ARAP1,ARL3,ATP2A2,ATXN1,BACH1,C18orf21,CASK,CBR3,CCS,CDC42EP3,COL4A1,COQ8B,COTL1,DCAKD,DCTN3,DDOST,EIF4G2,EPS15L1,ERLIN1,FAH,FAM126A,FOSL1,FTL,GATAD2B,GLB1,GNA13,GNAS,GNS,GOLIM4,GPD2,GRB10,H2AFX,HEXB,HLA-A,HNRNPL,INTS13,ITCH,KARS,KDM4B,KDM5B,LPP,LRRC1,LYAR,MAK16,MBNL2,MMP14,MRPL33,MRPL48,MRPS21,NAB2,NCOR1,NDUFA8,NOL3,NOMO1 (includes others),PA2G4,PALM,PCYT2,PDCD4,PFN2,PGPEP1,P…
Observation 3		N-Ac-Leu-Leu-norleucinal		chemical - protease inhibitor		-1.601		-0.001	-1.597	0.0104	BRCA1,CAV1,CCNB1,CREB1,CTNNB1,E2F4,EIF4E,HLA-A,HLA-B,LAMP1,PRKCA,RUNX2,STMN1,TP53,USF1,USF2
Observation 3		7S NGF		complex						0.0105	GCLC,GCLM,NFE2L2
Observation 3		ALDH3A2	0.252	enzyme						0.0105	GCLC,GCLM,HMOX1
Observation 3		ARHGEF25		other						0.0105	JUN,RAC1,RHOA
Observation 3		BCAR3	0.24	other						0.0105	RALA,RAP1A,RRAS
Observation 3		CYP		group						0.0105	GCLM,HMOX1,NQO1
Observation 3		DDX21	0.374	enzyme						0.0105	GPAA1,RPS21,RPS3
Observation 3		ZBED1		enzyme						0.0105	CHD3,RPL10A,RPL12
Observation 3		floxuridine		chemical drug						0.0105	CCNB1,TP53,UNG
Observation 3		mini-GAGR		chemical reagent						0.0105	GPX4,GSR,HMOX1
Observation 3		AGN194204		chemical drug		1.46		-0.002	1.467	0.0107	ACAA1,ACAT2,ATP1A1,BZW2,CAMK2D,CCNB1,CDK1,CLIC4,COTL1,CPT1A,CST3,ELOVL5,EPB41,GGCT,GNAI1,GNAS,GNB2,H2AFX,HIST1H1C,HK2,IDI1,IRS2,KIF20A,KIF2C,KIF4A,LAMP1,MAD2L1,MKI67,NSMAF,PDCD4,PIM1,PRNP,PTGR1,RGS10,SNTB1,STAT5B
Observation 3		tretinoin		chemical - endogenous mammalian		-1.075		-0.001	-1.065	0.0107	ABCE1,ACOX1,ADD3,AGO1,AIMP1,AKT1,ALDH1A1,ANXA1,APOC3,ASNS,ATP1B3,ATP2A2,ATR,BID,BRCA1,CAD,CASP1,CASP7,CAVIN3,CBR1,CBS/CBSL,CCN1,CCNB1,CCNC,CCT5,CD47,CDK5,COL4A1,COL6A3,COTL1,CPT1A,CSNK1A1,CTNNB1,CYP2S1,DAD1,DAP3,DDB2,DGAT1,DHX15,DHX33,E2F4,EEF1A1,EEF1D,EEF1G,EGFR,EIF2AK2,EIF3B,EIF3C,EIF4A1,EIF4E,EIF4EBP1,EIF4G1,EIF5,EIF5B,ERCC1,ERCC3,ETS1,ETV6,FARSB,FGF2,FN1,FOSL1,FOSL2,GFM1,GNA12,GNA13,GNAO1,GNA…
Observation 3		FOLR1		transporter						0.0108	ABCE1,ACVR1,AK3,ATR,BASP1,CAV1,CLPTM1,GBA,GLRX,HNRNPDL,IK,LPAR1,OSBPL1A,PDCD4,RPS24,SYNCRIP,TAGLN2,UCHL5
Observation 3		AFF4	0.303	transcription regulator						0.0108	HNRNPH1,PTBP1,SRSF6,STC2
Observation 3		JMJD6	0.505	transmembrane receptor						0.0108	DCPS,DMAP1,HS1BP3,MLF2
Observation 3		SHOX		transcription regulator						0.0108	CCNB1,CDK1,RBL2,TP53
Observation 3		TEAD		group						0.0108	CALD1,CAV2,CCN1,FN1
Observation 3		aurothioglucose		chemical drug		0		0	0.001	0.0108	GCLC,HMOX1,NQO1,SPARC
Observation 3		poloxamer		chemical reagent		-1.98		0.002	-1.984	0.0108	ABCD3,ACOX1,CPT1A,MLYCD
Observation 3		sapanisertib		chemical drug	Inhibited	-2		0.003	-2.005	0.0108	HNRNPC,PABPC1,RPS3A,SRSF1
Observation 3		TP73		transcription regulator	Inhibited	-2.132		-0.001	-2.127	0.011	ARNTL,ATG5,ATM,BAP1,BID,CADM1,CASP1,CASP4,CCN1,CCNB1,CDK1,COL5A2,COX4I1,CTH,CTNNB1,EGFR,ELOB,EPHA2,ERCC2,ERCC3,ERCC5,FDXR,FGF2,FLOT2,FN1,FOXF1,FXR1,GRN,HAGH,HIST1H2BJ,HSPB8,KIF22,MCM3AP,MGMT,MLH1,MMP14,MTHFD1,N4BP2L2,NFKB1,PDK1,PML,PROCR,RAN,RFX3,RTN4,RUNX1,SERPINB6,STMN1,TGFB2,THBS1,TIMP3,TP53,TP53I11,TPX2,TRIM22,TSPYL1,WARS2,XRCC1,YBX1
Observation 3		DRAP1	0.34	transcription regulator						0.011	HIST1H1B,HIST1H2BJ,ILF2,RPL7A,RPLP0,RRAS,TAF5
Observation 3		NFKBIA		transcription regulator		0.56		-0.001	0.565	0.0114	ABCD3,ADGRE5,ATF2,BCKDK,BID,CAPZA2,CASP4,CCNB1,CCNC,CDH13,COL5A2,CSK,CTNNA1,CTNNB1,DDX3X,EIF4G2,FGF2,FN1,GRN,HK2,HLA-A,HMGA1,HMOX1,HSPA8,IFI16,IGF2R,JUN,MGMT,MMP14,MPDU1,MSH2,NFKB1,PARK7,PCNA,PDHA1,PICALM,PIM1,POLR1C,POLR2C,PTPN13,RAC1,RASA3,ROCK1,RPL27A,RPL8,RPSA,SCFD1,SEMA3C,SERINC1,SOAT1,SOX9,SPTBN1,TFRC,TGFB1I1,TGFB2,TIMP2,TIMP3,TMPO,TP53,TRADD,TRAF2,YAP1,ZNF638
Observation 3		BATF2		other						0.0116	CCN1,JUN
Observation 3		CTDNEP1	0.103	phosphatase						0.0116	CTNNB1,DVL2
Observation 3		CYTH3		other						0.0116	ARF1,ARF6
Observation 3		DBF4B		other						0.0116	CHEK2,H2AFX
Observation 3		DPP10-AS1		other						0.0116	CTNNB1,TIMP3
Observation 3		ELP3	0.05	enzyme						0.0116	DEK,SOX9
Observation 3		FRAT1		other						0.0116	CTNNB1,JUN
Observation 3		KU-60019		chemical - kinase inhibitor						0.0116	GLB1,H2AFX
Observation 3		L-canavanine		chemical - endogenous non-mammalian						0.0116	BAG3,HSPB8
Observation 3		MIR4767		microrna						0.0116	BCL2L12,EGFR
Observation 3		NDUFAB1	0.244	enzyme						0.0116	DBT,DLAT
Observation 3		NUBP1	0.016	other						0.0116	FTH1,TFRC
Observation 3		Nedd4		enzyme						0.0116	THBS1,TP53
Observation 3		RAD51		enzyme						0.0116	CHEK2,TP53
Observation 3		RECQL5	-0.55	enzyme						0.0116	PARP1,XRCC1
Observation 3		RILP		other						0.0116	IGF2R,LAMP1
Observation 3		SELENOH	-0.106	other						0.0116	GLB1,H2AFX
Observation 3		2020-09-05	-0.488	enzyme						0.0116	SEPT2,SEPT7
Observation 3		SLC9A9		transporter						0.0116	FTH1,TFRC
Observation 3		TJP1	0.178	other						0.0116	MMP14,YBX3
Observation 3		VANGL1	-0.153	other						0.0116	DVL2,JUN
Observation 3		apilimod		chemical drug						0.0116	RAC1,RAC2
Observation 3		asparaginase		group						0.0116	ASNS,TP53
Observation 3		dibutylnitrosamine		chemical toxicant						0.0116	PCNA,TP53
Observation 3		gliclazide		chemical drug						0.0116	SLC2A1,SLC2A3
Observation 3		hydroxyl radical		chemical toxicant						0.0116	CAV1,KLF4
Observation 3		miR-155-3p (miRNAs w/seed UCCUACC)		mature microrna						0.0116	DNAJA2,DNAJB1
Observation 3		mir-504		microrna						0.0116	FOXP1,TP53
Observation 3		thiamine		chemical - endogenous mammalian						0.0116	AKR1B1,TKT
Observation 3		verteporfin		chemical drug						0.0116	EGFR,YAP1
Observation 3		CAV1	-0.392	transmembrane receptor		-1.869		-0.001	-1.866	0.0118	AKT1,ATM,CAV1,CAV2,CAVIN1,CTNNB1,FGF2,HK2,HMOX1,HSD17B12,HSPA8,NQO1,PCNA,RAC1,RALA,RPL17,RPS9,SLC25A12,SLC2A3,SRP54,TGFB1I1,THBS1,TP53,TRAF2,ZEB1
Observation 3		MYOC		other		0.114		-0.001	0.118	0.0119	ANXA1,CNP,DIS3L2,EPHA2,FN1,LAMB1,LAMC1,MAFK,NBN,NOL3,QKI,RUNX2,SLC2A3,SP100,STC2,TGIF1,VAPA
Observation 3		tosedostat		chemical drug		-0.216		-0.002	-0.209	0.0119	ASNS,CARS,CBS/CBSL,CTH,MARS,SARS,STC2,TRIB3
Observation 3		BACH1	-0.487	transcription regulator		0.15		0.001	0.148	0.0122	DNAJC7,FTH1,GCLM,HMOX1,NQO1,TFE3
Observation 3		COPS5	-0.15	transcription regulator		0.557		-0.001	0.559	0.0122	AIMP1,H2AFX,MARS,RARS,STAT3,TP53
Observation 3		diethylmaleate		chemical toxicant		0.364		0	0.365	0.0122	GBE1,GSTP1,HMOX1,MAFG,NQO1,RANBP2
Observation 3		Insulin		group		1.544		-0.001	1.549	0.0123	ACAT1,ACOX1,AKT1,ATP5F1D,CANX,CCNC,CCT4,CCT5,CCT6A,CCT7,CCT8,COL4A1,COL5A1,COX4I1,CTH,CTNNB1,DNAJA2,DNAJB4,EGFR,FKBP2,FN1,FTL,GCLC,GRB10,GSTP1,HMOX1,HSP90AA1,HSPA4,HSPA8,HSPE1,IDH1,IRS2,JUN,KLF4,LAMB1,LONP1,MDH2,MEN1,MT-ND1,NDUFB9,NFIL3,NR3C1,P4HB,PCNA,PDK1,PKM,PNPLA2,PPIA,PPIB,PRKCA,RAC1,ROCK2,RPL32,SLC25A11,SLC25A5,SLC2A1,SLC2A3,SRSF3,STAT1,STAT2,STAT3,TCP1,TGFBI,THBS1,UQCRC1,UQCRC2,YME1L1
Observation 3		fenofibrate		chemical drug		1.746		-0.001	1.75	0.0124	ABCD3,ACAA1,ACADVL,ACAT1,ACOX1,ACSL3,ACSL4,APOC3,ASNS,CASP4,CPT1A,DECR1,DGAT1,DLAT,EGFR,EIF3E,GBE1,GLCE,GOT1,HMOX1,HSD17B4,JUN,MARK2,MGMT,MLH1,MLYCD,MPDZ,NBN,NFKB1,NR1H2,NR3C1,PCK2,PCM1,PCNA,PDHB,PNPLA2,SLC25A20,STAT3,TAF5,TIMM17A,TP53
Observation 3		DANCR		other		0.115		0.001	0.112	0.0125	CTNNB1,RUNX2,TIMP2,TIMP3,ZEB1
Observation 3		PIM1	-1.169	kinase		-0.088		-0.001	-0.084	0.0126	ABCG2,AKT1,ATP2A2,CAV2,CCNB1,EPHA2,FOSL1,GLB1,GNL3,PIM1,TP53,VCP
Observation 3		FMR1	0.282	translation regulator		0.179		0.001	0.174	0.0129	AGAP1,ATP5MG,ATP6V1E1,BAG3,BASP1,COL5A2,CTNNB1,EIF1AX,ENO1,FXR1,MAP1B,MRPL11,MRPL12,MRPL20,MRPL22,MRPL34,MRPL41,MRPS21,MRPS23,MRPS28,NSUN4,PPIA,PXMP4,RPSA,TAGLN2
Observation 3		miR-17-5p (and other miRNAs w/seed AAAGUGC)		mature microrna		0.886		0.002	0.877	0.0135	CDK7,CREB1,E2F3,H2AFX,HBP1,ITCH,NCOA3,PURA,RBL2,RHOA,RUNX1,RUNX2,STAT3
Observation 3		CXCL12		cytokine		-0.186		-0.002	-0.178	0.0135	AKR1C3,ARPC4,ATRX,CANX,CD47,CPSF1,CTNNB1,DAD1,DOCK9,EGFR,ERCC1,FLNA,FN1,GOPC,GSR,IGFBP7,JUN,MAFK,MARCKS,MMP14,MSH6,NUMA1,RANGAP1,RAP1A,ROCK1,RRAS,RUNX2,SEPT7,SORBS3,STRAP,THBS1,TP53
Observation 3		TCF4		transcription regulator		1.706		-0.002	1.715	0.0139	ARHGEF18,CDK1,CKAP4,CRELD2,FKBP11,FN1,H1F0,HSPA13,HYOU1,IFI16,JUN,MAD2L1,MANF,MKI67,MORF4L2,NCOR2,NDC80,NUF2,OSBPL1A,PDIA6,PML,PRDX4,RUNX2,SEC24D,SLC9A3R1,SOX9,SPC24,SPC25,SPCS2,STAT3,SUB1,TXNDC5,ZEB1
Observation 3		ANXA7	-0.035	ion channel		0.434		-0.001	0.437	0.0141	BRCA1,CCNB1,DAD1,ERCC5,GNB2,GSR,GSTP1,MGST1,MLH1,NR3C1,PML,RAD23B,SERPINB6,UBE2B
Observation 3		4-methylnitrosoamino-1-(3-pyridinyl)-1-butanone		chemical toxicant		0.48		-0.002	0.484	0.0145	ANXA1,CTNNB1,EGFR,JUN,NFE2L2,NFKB1,TBXAS1,TKT,TP53
Observation 3		CUL4B	0.198	other		0.816		0.002	0.813	0.0145	CCNH,COL4A1,DARS,EIF3I,GLO1,KMT2C,RUNX1,TPM3,UBXN1
Observation 3		SRSF1	0.241	other		1.969		-0.001	1.97	0.0146	FN1,HNRNPH1,HNRNPL,PTBP1,RAC1,SRSF1,SRSF6,TP53
Observation 3		crocidolite asbestos		chemical toxicant		0.358		-0.003	0.365	0.0146	EGFR,FOSL1,FOSL2,GCLC,GCLM,ILK,JUN,SRC
Observation 3		thapsigargin		chemical toxicant		-0.766		-0.001	-0.759	0.0151	ABCG2,ASNS,ATG5,ATP2A2,CAPN5,CAV1,CPT1A,CSK,EIF1,EIF2A,EIF4EBP1,ETS1,FN1,HERPUD1,HMOX1,JUN,KLF4,LMAN1,LMAN2,LONP1,NFE2L2,NFIL3,PCK2,PCNA,PRNP,SELENOS,SRI,SYVN1,THBS1,TP53,WFS1
Observation 3		betaine		chemical - endogenous mammalian	Activated	2.449		-0.001	2.452	0.0158	ATP5ME,ATP5PB,COX5A,FGF2,TFAM,UQCRC2
Observation 3		miR-296-5p (miRNAs w/seed GGGCCCC)		mature microrna		0.186		0.003	0.18	0.0158	AKT1,HMGA1,MAP2K3,NUMBL,PCNA,TP53
Observation 3		dinoprost		chemical - endogenous mammalian		-0.291		-0.001	-0.287	0.0162	AKR1C1/AKR1C2,ATP1A1,ATP2A2,EGFR,FGF2,FOSL2,GSTP1,HSPA4,JUN,MGST1,NFIL3,PLCD1,RUNX2,THBS1,TIMP3
Observation 3		UCP1		transporter		-0.693		0	-0.691	0.0165	AARS,AGAP1,ARHGEF2,ASNS,BCKDHA,BCKDHB,BTF3,BZW2,CDKN2AIPNL,CPNE2,CTH,DBT,EEF1A1,EIF4EBP1,GOT1,GPX4,GSR,HMBOX1,MTHFD1,OAS3,PCK2,PGD,PGLS,SRM,TRIB3,UQCRC1,UQCRC2
Observation 3		Irp		group		0.132		0.001	0.13	0.0165	ACO2,FTH1,FTL,TFRC
Observation 3		USP9X	0.128	peptidase		0.988		-0.003	0.994	0.0165	CTNNB1,DDX20,GEMIN8,ITCH
Observation 3		alpha-santalol		chemical reagent		0.927		0.001	0.925	0.0165	BRCA1,CCNB1,CDK1,TP53
Observation 3		NME1		kinase		0.418		0.001	0.415	0.0166	GEMIN5,HNRNPA2B1,LPAR1,MMP14,PA2G4,PABPC1,RAC1,RAE1,RNGTT,TP53
Observation 3		IL5		cytokine		-0.607		-0.002	-0.591	0.0169	AK3,ASNS,ATXN1,CASP4,CCNH,CKAP4,CRELD2,DDX21,DNTTIP2,EIF4EBP1,ENO1,FAM162A,FOSL2,GALK1,GCLM,GLIPR2,HSPA6,HSPH1,IDI1,KCNAB2,MANF,MTDH,NFIL3,P4HA1,PDIA6,PDK1,PGM1,PIM1,PKM,PRDX4,RPN1,RRAS2,SAP30,SFPQ,SLC2A1,SNAP23,SNTB1,SPCS2,SRI,SUPT6H,TMEM97,UCHL3,YES1
Observation 3		LCK		kinase		0.989		-0.002	0.994	0.0179	ANXA1,CDK1,CSNK2B,EMG1,JUN,NOTCH2,RPL4,RUNX1,SFPQ,TAF9,TCOF1,UTP4,XPO1,XRN2
Observation 3		IDH1	-0.312	enzyme		-1.003		-0.001	-1	0.018	CD47,CTNNB1,FN1,HERPUD1,PKM,RUNX2,SERPINH1,SLC2A1,TGFB2,TP53,ZEB1
Observation 3		ROR2		kinase						0.0181	ABCF3,ACTR8,CHEK2,CTNNB1,MAP1B,MAP1LC3B,MAP2,NBN,NOTCH2,NTHL1,RBL2,SLC25A46,SRFBP1,TRAPPC2L,TRUB1
Observation 3		IRF4		transcription regulator		0.336		0.001	0.331	0.0184	CANX,CCNB1,CCNC,CDK1,GALNT2,HSPA8,MANF,MAPRE1,PCNA,PPIB,PRKCA,PROCR,RAC1,RHOA,RHOB,RPL6,RPS3A,SLC2A1,STAG2,STAT1,STAT2,SUB1,TK1,XRCC1,YBX1,ZBTB20
Observation 3		HGF		growth factor		-0.767		-0.002	-0.755	0.0185	ABCG2,AIFM1,AIMP2,AKAP13,AKT1,ARNTL,ASNS,ATF2,ATM,CASP1,CAV1,CCN1,CDK1,CHD2,CNBP,COL4A1,CTNNB1,DDX21,DDX3X,DIAPH2,ETS1,FAM3C,FLNA,FN1,FOSL1,GAK,GBA,GNA13,GRB10,HK2,HMOX1,INPPL1,ITGA6,KIF22,KIF2C,MAD2L1,MAP2K3,MKI67,MMP14,NAB2,NAMPT,NDC80,NFKB1,NOLC1,NPC1,NUMA1,ORC2,PCNA,PHB,PIM1,PLOD1,PLPP1,RAC1,RAD50,RGS20,RHOB,RUNX2,SLC9A3R1,TAGLN2,TGFB2,THBS1,TIMP3,TMEM97,TP53,TPX2,TRAF2,TRIP10,TRIP13,ZEB1
Observation 3		BARD1		transcription regulator						0.0194	ATP11C,BRCA1,TP53
Observation 3		BLVRA	-0.084	enzyme						0.0194	COL4A3BP,HMOX1,JUN
Observation 3		Cbp/p300-Maf-Nfe2l2		complex						0.0194	FTL,GCLC,HMOX1
Observation 3		FUBP1	-0.115	transcription regulator						0.0194	CCNH,RPL32,STMN1
Observation 3		GNRH2		other						0.0194	RPLP1,RPLP2,RPSA
Observation 3		LIMS2		other						0.0194	CTNNA1,ILK,PARVA
Observation 3		MALSU1		other						0.0194	COX4I1,MT-CO2,MT-ND1
Observation 3		miR-3118 (and other miRNAs w/seed GUGACUG)		mature microrna						0.0194	CREB1,GNAO1,PUM2
Observation 3		mir-28		microrna						0.0194	ARHGDIA,CREB1,MAD2L1
Observation 3		Esrra		transcription regulator	Activated	2.508		-0.001	2.511	0.0194	ACAT1,ACO1,ACOX1,ATP1A1,ATP5F1B,ATP5PB,ATP5PO,COX5A,CPT1A,DLAT,ENO1,GOT1,GYS1,PCK2,PDK1,PGM1,SLC2A1,SOX9,TFAM
Observation 3		TAZ		enzyme		0.344		-0.002	0.35	0.0198	ANXA1,BASP1,CAV1,CAV2,CCN1,COL5A1,COL5A2,FN1,GBE1,HMOX1,IDH1,IFI16,MYOF,PGM1,PKM,RUNX2,SEMA3C,SLC2A1
Observation 3		PPARGC1B		transcription regulator	Activated	3.432		-0.002	3.439	0.0201	ACADVL,ATP5F1B,ATP5PO,COX4I1,COX5A,CS,DGAT1,DHCR24,ENO1,HK2,MT-ATP6,MT-CO2,MT-ND1,RUNX2
Observation 3		MAFK	0.71	transcription regulator		-1.644		-0.001	-1.641	0.0202	GCLC,GCLM,GSTP1,HMBS,HMOX1,NQO1
Observation 3		SATB1		transcription regulator		0.894		0	0.892	0.0205	ACTG1,ARF5,CTNNA1,DCP1A,ETS1,FAM129A,FERMT2,FOXJ3,GLRX,HSP90AA1,HSPA8,ILF3,NCOR1,NFE2L2,NR2C2,NUP153,PTGES3,RPLP0,RPLP1,RUNX1,SMAD3,SUN2,TRIM22,TUBA4A,UBE2L6,VTA1,ZKSCAN8
Observation 3		26s Proteasome		complex		-1.2		0.001	-1.206	0.0206	ARNT,ATG5,ATP6V1H,BAG3,CDK1,EGFR,FOSL1,H2AFX,HSPB8,LAMP1,MAD2L1,MAP1LC3B,MYCBP,NFKB1,PRKCA,PRNP,PTPA,RFC3,SRC,STAT1,TK1,TP53,UBE2I,VPS11,VPS18
Observation 3		FOS	0.384	transcription regulator		0.24		-0.001	0.244	0.0208	ACOX1,ACTG1,AFF4,AGPS,AKR1C3,AKR1D1,ARF1,ARNT,ASAP1,ATF7IP,ATP2C1,ATXN2,BCAR3,CADM1,CAMK2D,CAST,CLIP1,COBLL1,CPSF1,CREBBP,CTH,DAP,DDX3X,DOCK1,EIF4G2,ELP1,ENO1,ERCC1,ERCC5,FGF2,FN1,FOSL1,FTH1,GAK,GBA,GSR,GSTP1,HLA-B,HMOX1,HSPB8,IRS2,ITGA6,JUN,LGALS3,LIN9,MAFK,MAP4K4,MGST1,MLH1,MYH9,NFE2L2,NFIL3,NQO1,NR3C1,PCYT2,PRCC,QKI,RALB,RBBP4,RBBP7,RPL9,RPLP0,RPS24,RPS7,RPS9,RUNX1,SEC23B,SIRT6,SNAP23,SNX3,STM…
Observation 3		PKD1		ion channel		1.056		0	1.054	0.0211	ABCG2,ALDH1A1,ALG6,APOO,ASPH,ATP1A1,CAMSAP2,CAVIN1,CCN1,CDC42BPA,CREBBP,CTNNB1,EGFR,EIF3A,EIF4EBP1,IDH1,LARP4B,MINK1,NNMT,PICALM,PML,POU2F1,RHOA,RPL37,RUNX2,SEPT7,SETD7,SYNJ2,TRAF2,YAP1,ZBTB10
Observation 3		TRIB3	-0.851	kinase		1.23		0.001	1.228	0.0212	ASNS,CTH,HERPUD1,PCK2,RUNX2,STC2,TRIB3
Observation 3		sulforafan		chemical drug		-1.284		0	-1.284	0.0212	ABCG2,AKR1B1,AKR1B10,AKR1C1/AKR1C2,ALDH1A1,CCNB1,FTL,GBE1,GCLC,GCLM,GSR,GSTP1,HDAC1,HMOX1,NFE2L2,NQO1,PGRMC1,PML,TALDO1,TKT,TP53,ZEB1
Observation 3		NR4A1		ligand-dependent nuclear receptor		-1.171		0.001	-1.175	0.0219	ACO1,ACO2,ACSL4,AKR1C1/AKR1C2,ATP5F1A,ATP5F1B,BABAM2,COX6A1,COX6B1,COX7A2,CTNNB1,DLAT,DLD,DLST,ENO1,GBE1,GYS1,HDAC1,HK2,HMOX1,JUP,MARCKSL1,MDH1,MDH2,NDUFB3,NDUFB7,NDUFS6,NOL3,PCK2,PCNA,PDHA1,PDHB,PDK1,PEBP1,PGM1,PRPS1,SDHC,SMAD3,SOAT1,TALDO1
Observation 3		15-deoxy-delta-12,14 -PGJ 2		chemical - endogenous mammalian		-1.913		0.001	-1.917	0.0231	BRCA1,CAV2,CCNB1,DNAJB1,E2F4,FKBP4,FN1,FTH1,GCLC,GCLM,GSR,GSTP1,HMOX1,HSPB1,JUN,KLF4,LAMP1,MAP1LC3B,NFE2L2,NFKB1,NQO1,P4HA1,PARP1,RUNX2,SOAT1,STAT1,TBXAS1,TGIF1,TP53
Observation 3		CCND1		transcription regulator		-0.291		0	-0.289	0.0231	ARHGEF2,ASPM,BRCA1,COL5A2,DHCR24,E2F4,EEF1B2,EGFR,EIF5,ELAVL1,EMSY,ENO1,EPHA2,FAM120A,FLNA,G3BP1,HSPA8,HSPB1,HSPB8,JPT1,KIF20A,KIF2C,KIF4A,MACF1,MAFF,MARCKS,MED30,MESD,MYLK,NCOA3,PCNA,PDCD4,QKI,RCN1,RPL10,RPL27A,SERF2,SLC9B2,SPC25,SRGAP2,STOM,TALDO1,TP53,TPX2,TRIP13,TUBA1B,TUBB,ZNF148
Observation 3		AIFM1	0.311	enzyme						0.0237	AIFM1,MT-CO2,NDUFA13,NDUFB6
Observation 3		MAFF	0.42	transcription regulator		-0.655		-0.003	-0.65	0.0237	GCLC,GSTP1,MOGS,NQO1
Observation 3		MXD1		transcription regulator		-1.987		0.002	-1.991	0.0237	EIF4A1,EIF4E,EIF4G1,RBL2
Observation 3		PTCSC3		other		-0.132		0.002	-0.136	0.0237	CTNNB1,INO80,SCAI,STAT3
Observation 3		U46619		chemical reagent						0.0237	CCNB1,CDK1,MMP14,TIMP2
Observation 3		coal tar		chemical drug		-1		-0.002	-0.996	0.0237	GCLC,GSTP1,HMOX1,NQO1
Observation 3		methapyrilene		chemical drug		0.954		0	0.953	0.024	ACAA1,ACTG1,BCKDHA,CBS/CBSL,CPT1A,CST3,DECR1,EEF1A1,EIF2S1,GCLC,HMOX1,IFRD1,ITIH4,KYNU,NFIB,PPP3CA,RPL13A,RPS8,RPS9,STMN1,SULT1A1,TP53,TUBB
Observation 3		VEGFA		growth factor	Activated	2.172		-0.002	2.184	0.0245	AKT1,ATP5PO,CAV1,CCN1,CLIC4,COX6B1,CREBBP,CST3,CSTB,CTNNB1,DBT,DECR1,E2F3,ETS1,FGF2,FN1,GRB10,HMOX1,KARS,MDH2,MKI67,MRPL3,MRPS12,MVP,MYLK,PARP1,PCNA,PIM1,PNPLA2,PRKCA,PRPF6,RUNX1,RUNX2,SCO2,SLC25A17,SLC25A5,SLC25A6,SPARC,THBS1,TIMM13,TMSB10/TMSB4X,TOMM70,TP53,UQCRB
Observation 3		miR-29b-3p (and other miRNAs w/seed AGCACCA)		mature microrna		-1.224		0.003	-1.233	0.0249	CAV2,COL4A1,COL5A2,DCP2,FAM3C,GMFB,KLF4,LAMC1,PURA,SPARC,SRSF10,TP53,TUBB2A
Observation 3		prednisolone		chemical drug		0.507		0.001	0.499	0.0251	AGO2,AKT1,AQR,ARSA,ATG5,BAG3,BID,BYSL,CDK5,DAD1,EIF4G1,EVA1A,GABARAPL2,HDAC1,HSP90AA1,HSPA8,IGF2BP3,IRS2,KCTD12,MAP1LC3B,MRPS16,MYH9,NFIL3,NFKB1,NQO2,NR3C1,PARK7,PRNP,RGS19,RHOA,STAT1,TMEM43,TP53,TUBA4A,ZC3HC1
Observation 3		NOX4		enzyme		-0.924		-0.001	-0.921	0.0251	COX4I1,CS,CTH,FN1,H2AFX,SLC2A1,TFAM,TP53
Observation 3		JUN/JUNB/JUND		group		0		-0.001	0.001	0.0253	CCN1,FOSL1,HMOX1,JUN,PDCD4,STAT3
Observation 3		miR-199a-3p (and other miRNAs w/seed CAGUAGU)		mature microrna		0.128		0.003	0.122	0.0253	CREB1,FN1,ITGA6,NFKB1,PON2,RUNX1
Observation 3		selenomethylselenocysteine		chemical - endogenous mammalian	Inhibited	-2.449		0.001	-2.453	0.0253	ATP1A1,ATP1B3,JUN,RPS12,TIMP2,TIMP3
Observation 3		ADRA1D		g-protein coupled receptor						0.0257	CCNB1,CDK1,FN1,JUN,NFIX,PCNA,POLA2,PPP3CA,STAT3,TMPO
Observation 3		azoxymethane		chemical toxicant		0.175		-0.002	0.179	0.0257	ATM,ATR,CTNNB1,MLH1,MSH2,PARP1,PCNA,PRKCA,STAT3,TP53
Observation 3		RASSF5		other		0.378		-0.001	0.379	0.0257	BZW1,CD99,DNAJA1,LRRFIP1,PCNT,PUM2,RAP1A
Observation 3		L-methionine		chemical - endogenous mammalian		0.795		0	0.794	0.0269	BRCA1,CCNB1,CDK1,EEF1A1,EEF1D,GNA11,IFI16,MGMT,PCK2,PIN1,RHOB
Observation 3		miR-21-5p (and other miRNAs w/seed AGCUUAU)		mature microrna		-0.143		0.003	-0.152	0.0276	FAM3C,LRRFIP1,MARCKS,MSH2,MYD88,NFIB,PDCD4,RP2,STAT3,TGFB2,TIMP3,TPM1
Observation 3		Cyclin E		group		-0.849		-0.001	-0.847	0.0294	CDK1,E2F4,KRAS,RBL2,ROCK2
Observation 3		GPI		enzyme		-0.492		-0.001	-0.491	0.0294	CAV1,FN1,RAC1,RHOA,ZEB1
Observation 3		HELLS	0.313	enzyme						0.0294	CCNB1,HSPD1,KRAS,PCNA,PDS5A
Observation 3		NCAM1		other		0.321		-0.002	0.326	0.0294	BCL2L12,EGFR,HSPA4,MAP2,THBS1
Observation 3		SDCBP	0.232	enzyme		1.235		-0.001	1.237	0.0294	CTNNB1,EGFR,PEBP1,SRC,TP53
Observation 3		miR-205-5p (and other miRNAs w/seed CCUUCAU)		mature microrna		1.4		0.003	1.394	0.0294	ATP1A1,INPPL1,NCOR2,PARK7,ZEB1
Observation 3		mir-451		microrna		1.342		0.002	1.337	0.0294	EMC4,PGM1,RAC1,TLK2,ZNF148
Observation 3		TOB1		transcription regulator		-0.493		0	-0.495	0.0295	ATM,ATR,BANP,HUWE1,IKBIP,KAT8,MBNL2,MKI67,TP53,WDHD1
Observation 3		MIR124		group		0.498		0.002	0.493	0.0296	CAV1,RAP2A,RHOG,ROCK1,SRGAP1,STAT3,TP53,TRAF6
Observation 3		PLK1		kinase						0.0296	CTNNB1,EEF1E1,EGFR,EPHA2,IFI16,MGMT,MRE11,PIN1
Observation 3		hemin		chemical - endogenous mammalian		-0.893		0	-0.892	0.0299	ABCB6,ACO1,AKR1C1/AKR1C2,FN1,FTH1,FTL,GSTP1,HMOX1,HSP90AB1,JUN,NFE2L2,NQO1,PROCR,PTPN1,SHC1,TFAP2A
Observation 3		LMNA	-0.66	other		0.199		0	0.199	0.0299	AGPAT3,AMMECR1L,CBX5,COG3,CSTF2,DIS3L2,DNAJB12,DNAJC19,ERCC5,FN1,GCLC,H3F3A/H3F3B,HEATR5A,HNRNPUL1,IGF2R,JUN,MAFF,MBIP,MMP14,NPC1,NUFIP2,PHF1,PLD2,PMF1/PMF1-BGLAP,RPS21,SELENOS,STAT1,THOC1,TIMP2,TIMP3,TMEM164,TMPO,TUBB3,VCP,WDR33,YTHDF2,ZMYM2
Observation 3		bicuculline		chemical - endogenous non-mammalian		0.13		-0.001	0.134	0.0305	ATR,CCN1,HK2,HSPA8,JUN,KLF4,MAFF,PKM,SLC2A3,SPTY2D1,USP8
Observation 3		dichlorovinylcysteine		chemical toxicant		1.124		0.001	1.122	0.0309	ACAT1,EGFR,ENO1,MDH2,PKM,PRDX5,STIP1
Observation 3		ITGB3		transmembrane receptor		-0.866		-0.001	-0.863	0.0311	CDK1,FN1,ILK,LIMS1,MMP14,PCNA,RHOA,RUNX1,RUNX2,SDHC,SMAD3,SPARC,VPS72
Observation 3		(+)-catechin		chemical drug						0.0312	RUNX2,SLC16A1,TP53
Observation 3		2-mercaptoethanol		chemical - endogenous mammalian						0.0312	HERPUD1,HMOX1,SLC2A1
Observation 3		6-methylsulfinylhexyl isothiocyanate		chemical reagent						0.0312	GCLC,GSTP1,NQO1
Observation 3		E4F1		transcription regulator						0.0312	DLAT,DLD,SLC25A19
Observation 3		MRPL14	0.422	other						0.0312	COX4I1,MT-CO2,MT-ND1
Observation 3		MT-TE		other						0.0312	MT-ATP6,MT-CO2,MT-ND1
Observation 3		MYCBP	0.233	transcription regulator						0.0312	CAD,EIF2A,NCL
Observation 3		Muscarinic cholinergic receptor		group						0.0312	CCN1,FMR1,JUN
Observation 3		PCM1	-0.372	other						0.0312	MKI67,PCNA,TP53
Observation 3		WNT2		cytokine						0.0312	CTNNB1,DVL2,TK1
Observation 3		sanguinarine		chemical - endogenous non-mammalian						0.0312	HMOX1,NQO1,TIMP2
Observation 3		AKT1	-0.67	kinase		-0.111		-0.001	-0.104	0.0314	ACAT2,AKR1B10,AKR1C1/AKR1C2,AKT1,APOC3,ATP6V1E1,COL4A1,CST3,CTNNB1,DIAPH1,DIAPH2,DIAPH3,ENO1,FGF2,FN1,GCLC,GCLM,GSR,HMOX1,HNRNPL,IRS2,LAMB1,MDH1,MMP14,MMUT,MYH10,NDC80,NFE2L2,NFKB1,NQO1,PKM,RHOB,SIRT6,SLC2A1,SLC4A7,SRP14,TGFB2,THBS1,TK1,TP53,UBE2L3,VCP
Observation 3		bee venom		chemical - endogenous non-mammalian		0.861		-0.001	0.864	0.0319	CCNB1,CCNL1,CDC42EP4,CREBBP,DDX27,DDX6,DNAJB1,GEMIN4,HSPB1,IFRD1,JUN,KIFC1,KLF4,MKI67,MYH9,NFIL3,YBX3
Observation 3		PKM	-0.233	kinase	Inhibited	-2.285		-0.001	-2.283	0.0321	ENO1,MT-ATP6,MT-CO2,PDK1,PKM,SLC2A1,STAT3,TFAM,UQCRC2
Observation 3		PAX3		transcription regulator						0.0321	ALDH3A2,ANXA1,ASNS,ATF2,ATP2B4,CST3,CSTF2,EIF2S1,FKBP1A,FMR1,GLB1,GPX4,GTF2H1,HARS,HNRNPA3,LNPEP,M6PR,NNMT,PCNA,PPIB,PPP1R7,PUM2,RBM25,RHOB,SRSF3,TGFB2,TIMP3,TP53,URB2,YARS
Observation 3		2-(3-chlorophenylamino)phenylacetic acid		chemical drug						0.0322	COL4A1,FN1
Observation 3		3,4-methylenedioxyamphetamine		chemical drug						0.0322	EIF4G2,JUN
Observation 3		ABCG2	-0.371	transporter						0.0322	ABCG2,GSR
Observation 3		AVI-4126		biologic drug						0.0322	PCNA,TP53
Observation 3		BB-2116		chemical - protease inhibitor						0.0322	EGFR,MMP14
Observation 3		BTG1		transcription regulator						0.0322	JUN,NR3C1
Observation 3		CASP7	-0.891	peptidase						0.0322	CASP4,EIF2A
Observation 3		COL7A1	0.572	other						0.0322	THBS1,WNT5A
Observation 3		CTBP1-DT		other						0.0322	SMAD3,TP53
Observation 3		CYTH1		other						0.0322	ARF1,ARF6
Observation 3		EMP2		other						0.0322	CAV1,ITGA6
Observation 3		EPM2A		phosphatase						0.0322	LAMP1,MAP1LC3B
Observation 3		FTL	0.339	enzyme						0.0322	FTH1,TFRC
Observation 3		GSTA4		enzyme						0.0322	CCNB1,CDK1
Observation 3		GTF2H1	-1.632	transcription regulator						0.0322	CCNH,TBP
Observation 3		MAPK15	0.38	kinase						0.0322	JUN,PCNA
Observation 3		MGMT	-1.313	enzyme						0.0322	ATM,TP53
Observation 3		MitoBloCK-6		chemical drug						0.0322	ASNS,PCK2
Observation 3		NHLRC1		enzyme						0.0322	LAMP1,MAP1LC3B
Observation 3		PIGT	0.66	enzyme						0.0322	GPAA1,PIGK
Observation 3		PRMT8		enzyme						0.0322	EIF4G1,EIF4H
Observation 3		PSMC3	0.047	enzyme						0.0322	FOSL1,TP53
Observation 3		RGS6		enzyme						0.0322	TK1,TP53
Observation 3		SKF-83959		chemical reagent						0.0322	FGF2,MAP2
Observation 3		STIP1	0.532	other						0.0322	STAT3,TP53
Observation 3		TUBB1		other						0.0322	TUBB,TUBB2A
Observation 3		YWHAE	-0.172	other						0.0322	ATXN1,FOSL1
Observation 3		Z-LEHD-FMK		chemical reagent						0.0322	AKT1,EGFR
Observation 3		benfotiamine		chemical drug						0.0322	AKR1B1,TKT
Observation 3		ezatiostat		biologic drug						0.0322	GCLC,GCLM
Observation 3		lisofylline		chemical drug						0.0322	COL4A1,LAMB1
Observation 3		mir-1180		microrna						0.0322	AKT1,CTNNB1
Observation 3		mir-149		microrna						0.0322	AKT1,GIT1
Observation 3		phosphatidylethanolamine		chemical - endogenous mammalian						0.0322	STAT1,STAT2
Observation 3		vistusertib		chemical drug						0.0322	HMOX1,MYD88
Observation 3		RAC1	-0.502	enzyme		1.579		-0.002	1.585	0.0325	AKT1,BID,CTNNB1,DPYSL2,FGF2,FN1,FOSL1,HMOX1,HSPB1,ITGA6,JUN,MMP14,RAC1,RHOA,SHC1,SOX9,STAT1,STAT3,WNT5A
Observation 3		SRY		transcription regulator		0.201		-0.003	0.206	0.0326	FOSL1,SGF29,SOX9,THOP1
Observation 3		Mek		group		0.628		-0.001	0.633	0.033	ABCE1,ABCG2,ACAT1,BID,CTNNB1,DDR2,DDX21,EPHA2,ETS1,FOSL1,GNL3,HSPB1,ITGA6,JUN,LYAR,MAFF,MMP14,NOL3,NQO1,OSBPL8,PLCD1,PUS7,RND3,ROCK1,ROCK2,RPL23,RUNX1,SACS,SEMA3C,TFB2M,THBS1,TP53,UNG,ZEB1
Observation 3		MITF		transcription regulator	Inhibited	-4.137		-0.002	-4.124	0.0331	ACO2,ATP1A1,ATP6V1C1,ATRX,BRCA1,CCNB1,CHAF1A,CHTF18,DIAPH1,DSN1,FN1,GPRIN1,HMBS,KIF20A,KIF4A,KIFC1,LGALS3,MDC1,MDH1,MMP14,NCAPD3,NR3C1,NUF2,PIR,RHOQ,SEMA3C,SOX9,SPC24,SPC25,TFAP2A,TP53,TPX2,UIMC1,USP48,YAP1
Observation 3		CCN2		growth factor		0.956		-0.001	0.961	0.0337	ABCF1,AKT1,CAVIN2,CTNNB1,DAD1,ENO1,FN1,ILK,JUN,LIMS1,MBNL2,MIA3,MMP14,P4HA1,SPARC,TIMP3,TMOD3,TP53
Observation 3		glucagon		biologic drug		0.389		-0.001	0.393	0.0344	ADD3,ARFGEF2,CTNNB1,GNG12,GOLGB1,MTFR1L,PALM,PPP2R5D,PUM1,SEC22B,SNX3
Observation 3		clopidogrel		chemical drug		-0.954		0	-0.952	0.0345	ASNS,CHD2,COL5A1,CTH,EGFR,HERPUD1,IFRD1,PCK2,SLC1A4,STC2,TRIB3,UTP15,ZMYND8
Observation 3		CRNDE		other		0.113		-0.002	0.119	0.0345	ABL2,E2F3,EGFR,EPHA2,HSPA6,RAC2,RASA3,RRAS
Observation 3		ACOX1	0.568	enzyme		1.143		0	1.141	0.0346	ABCD3,ACAA1,ACADVL,ACOX1,CBR1,CPOX,CSTB,EGFR,FAH,GOT1,GPX4,GSTP1,HDAC1,LGALS3,LONP1,NFE2L2,PXMP2,RPL12,RPS24,SLC16A1,TAGLN2,TP53,TRIB3
Observation 3		ATF6		transcription regulator		1.757		-0.002	1.762	0.0346	ACOX1,ATP2A2,CPT1A,DNAJB11,DNAJC3,LMAN1,MANF,MAP1LC3B,PRNP,RAN,SPARC,SYVN1
Observation 3		NRG1	-1.085	growth factor		1.62		-0.001	1.627	0.035	ACAT1,ARHGEF2,ARPC4,BRCA1,CAV1,CAVIN1,CAVIN2,CCN1,COL6A3,DAD1,EEF1A1,EPHA2,ETFB,FGF2,FLNA,FN1,G3BP1,GPS2,HEXB,HK2,HMGA1,HMOX1,IDI1,JUN,MARCKS,NCOR2,NUP214,PAFAH1B1,PDCD4,RUNX1,SH2D4A,SLC2A1,SLC2A3,SLC4A7,STMN1,TGFB2,THBS1,TK1,USF2
Observation 3		nitric oxide		chemical - endogenous mammalian		-0.727		-0.001	-0.724	0.0361	AKT1,CASP7,FTH1,GCLC,GCLM,GSTP1,HMOX1,HSP90AA1,HSP90AB1,JUN,MGST1,MKI67,NFE2L2,NQO1,NR3C1,PRDX5,RAD23B,TFRC,THBS1,TIMP2,TIMP3,TK1,TLN1,TP53,ZFHX3
Observation 3		BCYRN1		other		1.134		0	1.133	0.0367	CBR1,CCNL1,CHMP2A,RPL15,RPL18A,RPL35A,SBDS
Observation 3		SIAH2		transcription regulator		-0.254		0	-0.254	0.0367	AKR1C3,CHEK2,DDT,DHCR24,NCOR1,STEAP2,TP53BP2
Observation 3		mir-22		microrna		-0.389		0.003	-0.396	0.0367	CCN1,CLIP2,ERAL1,FOSL1,MYCBP,PTMS,RCOR1
Observation 3		SEL1L	0.482	other		1.131		0.001	1.13	0.0373	DNAJB11,DNAJC3,HERPUD1,TIMP2,TUBB3
Observation 3		NR3C1	-0.221	ligand-dependent nuclear receptor		-1.15		0	-1.149	0.0373	ACAT1,AKT1,ANXA1,APTX,ATP6AP1,ATXN1,BABAM2,BAG3,BCKDHA,BRCA1,BRD2,CASP4,CASP7,CAV1,CAVIN2,CBX4,CCAR1,CCN1,CD47,CDC42EP3,COQ8A,COQ8B,DAD1,DAPK3,DAXX,DBT,DEGS1,DMAP1,ELMOD2,FASTKD2,FKBP4,FN1,GCLM,GLIPR1,GSTP1,HDAC1,HDAC2,HERPUD1,HNRNPU,HSD17B12,HSP90AB1,HSPA6,IDH1,IFT122,ING2,ING3,JMJD6,JUN,MAEA,MBD2,MGMT,MTHFD1,MYD88,NAMPT,NFIL3,NFKB1,NMT1,NOL3,NQO1,NR3C1,NSMAF,PDCD4,PPP3CA,PRKACB,PSMG2,PTGR1,PTRH…
Observation 3		TNFSF10		cytokine		-1.902		0	-1.9	0.0379	AKT1,BID,CTNNB1,EGFR,EIF2AK2,FTH1,HLA-A,IFI16,JUN,PCNA,PSME2,SERPINH1,SP100,STAT1,TAF6,TFRC,TP53
Observation 3		COL4A3		other						0.0379	COL4A1,FN1,LAMB1,LAMC1,MMP14,TIMP2
Observation 3		Fus		transcription regulator		0.447		-0.002	0.451	0.0379	HIST1H1C,HNRNPH1,PMM2,PNN,TAF15,TUBA4A
Observation 3		mir-103		microrna		1.091		0.003	1.086	0.0379	ARNT,CAV1,GRN,NOTCH2,RBL2,TP53
Observation 3		ADRA1A		g-protein coupled receptor						0.0381	CCNB1,CDK1,FN1,JUN,NFIX,PCNA,POLA2,PPP3CA,STAT3,TMPO
Observation 3		EDN1		cytokine		1.626		-0.002	1.636	0.0383	ANXA1,ARF6,ATP2A2,CCN1,CDK1,COL4A1,COL5A1,CST3,CTNNB1,EGFR,EIF3J,FGF2,FN1,FOSL1,GRN,HSPA8,JUN,MARCKSL1,MPRIP,MYL6,PDIA6,PLOD1,PRKCA,RPSA,SLC2A1,THBS1,TIMP3,TP53,TPM2,TPM3
Observation 3		ZAP70		kinase		1.571		-0.003	1.58	0.0386	ANXA1,CSTF2,HS2ST1,HSP90AA1,HTATSF1,NDUFB6,PLEC,SLC25A1,SRP14,SSR4,TAF15
Observation 3		KITLG		growth factor		-1.155		-0.002	-1.146	0.0389	BLVRB,BZW2,CASP1,DHCR24,EEF1A1,ETF1,FTH1,HMOX1,IK,IRF2,KPNB1,NMNAT1,NR3C1,OSBPL1A,PDCD4,PGLS,PIM1,PKM,PRKCA,PTGES3,RBBP7,RING1,RPL7,RPLP0,RPS7,SDHC,SEC22B,SHC1,SLC25A12,SLC44A2,SNAP23,STAT3,TAF1C,USF2
Observation 3		androgen		chemical drug		0.113		0	0.112	0.0391	ADI1,AKR1C3,AKT1,ALDH6A1,CASP7,CTNNB1,DHCR24,ETS1,FGF2,FLNA,FOSL1,JUN,PARK7,PIM1,PLPP1,PTPN1,RUNX1,RUNX2,SMAD3,SOAT1,SOX9,STAT3,STEAP1,TRADD,WNT5A,YBX1
Observation 3		Ins1		other		0.431		-0.001	0.437	0.0394	AKT1,APOC3,ARF1,ATP1A1,BCKDHA,COX7A2,CREB1,E2F4,EIF4EBP1,ERCC1,FGF2,GNPAT,GSTP1,HK2,HSD17B4,IMPDH2,IRS2,ITCH,ITGA6,JUN,MIF,NDUFB9,PCNA,PDHB,PPIB,PRKCA,PTGFRN,RBL2,RHOA,RPS14,RUNX2,SLC2A1,SP3,SPARC,STAT3,TIMP2,TIMP3,TK1,TRAF2,TTF2,UMPS,UQCRC1,UQCRC2,VAMP5
Observation 3		troglitazone		chemical drug		-1.485		0	-1.483	0.04	ABCG2,ACOX1,BCKDHA,CARS,CAV1,CAV2,CCNB1,COL4A1,CREB1,CTNNB1,DGAT1,E2F4,EIF5,ELAVL1,ETS1,FN1,FOSL1,GLO1,HMOX1,IFI16,IFRD1,ITGA6,JUN,KLF4,LAMA4,MGMT,MKI67,MRPL47,MT-ND1,NFKB1,NNMT,NUF2,P4HA1,PCIF1,PCNA,PLEC,PNPLA8,POU2F1,PXMP2,QKI,RGS10,SEPT7,SIRT6,SLC2A1,TALDO1,TBXAS1,TGIF1,TP53,TPP2,TRIB3,TST,TWF2
Observation 3		nafenopin		chemical drug						0.0401	ACOX1,ATP5F1B,CPT1A,DECR1,DLD,HSD17B4,HSP90AB1,TAP2
Observation 3		bexarotene		chemical drug		0.275		-0.001	0.281	0.0403	ACOX1,ADD3,AKAP8L,AKR1C1/AKR1C2,AKR1C3,ARL6IP5,ASNS,AUP1,CCN1,COX6A1,CST3,CTH,CTNNB1,DCTN3,EGFR,EIF1,EPHA2,FKBP2,GNB2,GUK1,HERPUD1,MAFF,MRPL54,PIN1,PLOD2,PNO1,SPARC,TGFB2,TUBB3
Observation 3		amphetamine		chemical drug		0.179		-0.001	0.183	0.0403	CCNC,CD47,CREB1,EIF4G2,FOSL1,FOSL2,HSPA4,HSPA8,JPT1,JUN,PPP1R9B,STIP1,TLN1,TP53,UCHL1
Observation 3		WNT1		cytokine		0.327		-0.002	0.332	0.0406	CCNB1,CSNK2A2,CTNNB1,E2F4,EEF1A1,EIF1AX,EIF3C,EIF4E,EIF4EBP1,EIF4G1,EIF5B,FN1,GRN,JUN,NXF1,PDCD4,PRKRA,RBL2,RUNX2,SEMA3C,TP53
Observation 3		budesonide		chemical drug	Inhibited	-2.026		0	-2.024	0.0414	ERCC5,GNA11,GNAI1,GNAI2,GNAO1,HDAC2,JUN,MAD2L1,MAFG,MAP2K3,NR3C1,PCNA,PRKCA,RAE1
Observation 3		fenretinide		chemical drug		1.183		0	1.184	0.0414	AIMP1,BID,DIAPH1,ERCC1,HDAC2,IGFBP7,ILK,JUN,MGMT,MKI67,NFE2L2,RBL2,STAT1,XPO1
Observation 3		NAMPT	-0.346	cytokine		0.862		-0.001	0.866	0.042	EPHA2,FN1,JUN,NAMPT,TFAP2A,TGFB2,TP53,WNT5A,ZEB1
Observation 3		methyl methanesulfonate		chemical toxicant		-1.782		-0.002	-1.775	0.042	DDB2,EIF1,JUN,KLF4,POU2F1,TP53,TRIM22,XPC,XRCC1
Observation 3		TSC1		other		-0.181		0	-0.181	0.0429	CASP1,CTNNB1,FAM129A,FLNA,GLRX,GSR,HMOX1,IRS2,MKI67,NQO1,STAT1,TP53
Observation 3		SPARC	0.587	other		-0.353		0	-0.355	0.0429	AGK,AKR1C3,ATM,BRCA1,CDYL,CHAF1A,CTBP1,EHMT1,FN1,MAP2,MBD4,MPZL1,MSH2,NOTCH2,PCGF2,SOX9,SPARC,UBLCP1
Observation 3		beta-naphthoflavone		chemical toxicant		-1.224		-0.001	-1.221	0.0429	AKR1C1/AKR1C2,CBR1,CCN1,CYP2S1,FTH1,GCLC,GCLM,GSTP1,MAFG,NQO1
Observation 3		butylated hydroxyanisol		chemical toxicant		-1.506		-0.001	-1.504	0.0431	CBR1,EGFR,GCLC,GSTP1,JUN,NFE2L2,NQO1
Observation 3		proteasome inhibitor PSI		chemical - protease inhibitor		0.378		-0.001	0.38	0.0431	BRCA1,HMOX1,NFE2L2,PRKCA,RUNX2,SMAD3,TP53
Observation 3		SIRT6	-0.212	enzyme						0.0432	ACSL3,ACSL4,AKT1,ALG12,ELOVL1,IGF2R,IRS2,LYPLA1,RPL23,RPL6,RPS15A
Observation 3		BCAR1	-0.016	enzyme						0.0432	NAB2,RAC1,RALA,SRC
Observation 3		MDGA2		other		-1		0	-1	0.0432	ATR,BID,EI24,MSH2
Observation 3		TSG101	-0.023	transcription regulator		0.152		0.001	0.15	0.0432	CASP4,NR3C1,STMN1,TP53
Observation 3		miR-210-3p (miRNAs w/seed UGUGCGU)		mature microrna		-0.988		0.003	-0.994	0.0432	E2F3,MNT,PTPN1,TP53I11
Observation 3		nocodazole		chemical reagent		-1.326		0	-1.325	0.0441	AKT1,CAV1,CCNB1,CDK1,CDK7,CSK,CSNK2B,DAPK3,FLNA,MAP2K2,PIM1,PTPN1,SRC,TP53,YES1
Observation 3		BTG2		transcription regulator		-0.277		0	-0.278	0.0455	BRCA1,DIAPH1,DIAPH2,DIAPH3,HMOX1,NQO1
Observation 3		amino acids		chemical - endogenous mammalian		0.885		0.001	0.883	0.0455	ASNS,ELAVL1,JUN,RPL32,RPS20,THOP1
Observation 3		2,4-dinitrophenol		chemical toxicant						0.046	ATP5F1B,MT-CO2,TFAM
Observation 3		CSNK2A2	0.219	kinase						0.046	CTNNB1,ITGA6,JUP
Observation 3		HINT1	-0.232	enzyme						0.046	ELOVL5,TP53,USF2
Observation 3		MIA		other						0.046	FN1,MMP14,SPARC
Observation 3		MRPL12	0.729	other						0.046	MT-CO2,MT-ND1,SYPL1
Observation 3		P1,P4-Di(adenosine-5') tetraphosphate		chemical - endogenous mammalian						0.046	NR3C1,TGFB2,THBS1
Observation 3		PNPLA8	0.422	enzyme						0.046	DGAT1,HMOX1,NQO1
Observation 3		RASSF10		other						0.046	CDK1,JUN,PCNA
Observation 3		TAPBP	0.705	transporter						0.046	HLA-A,HLA-B,TAP2
Observation 3		TERF2	-0.306	transcription regulator						0.046	GLB1,MIF,TP53
Observation 3		TRPC4AP		transporter						0.046	BZW2,HSPD1,NOLC1
Observation 3		dihematoporphyrin ether		chemical drug						0.046	EGFR,HSPD1,TP53
Observation 3		meldonium		chemical drug						0.046	ACOX1,CPT1A,DGAT1
Observation 3		SUMO3	-0.473	other		-0.104		0	-0.105	0.0461	CAV1,CAV2,CTH,HMGA1,HSPA8,MMP14,PML,PNP
Observation 3		nitrofen		chemical toxicant		0.707		0.003	0.7	0.0461	CLIC4,ENO1,HYOU1,ITGA6,RTN4,TGFB1I1,TIMP2,TIMP3
Observation 3		CHEK1		kinase		-1.236		-0.001	-1.235	0.0462	E2F3,H2AFX,MAD2L1,PCNA,TP53
Observation 3		DPP-23		chemical reagent	Activated	2.236		-0.003	2.242	0.0462	DNAJA1,DNAJB4,HSP90AA1,HSPA6,SYVN1
Observation 3		HOXA13		transcription regulator						0.0462	ALDH1A1,ENO1,SOX9,VAPA,WNT5A
Observation 3		NUMB	-0.344	other		-0.555		0.001	-0.556	0.0462	CCNB1,CDK1,EGFR,IFI16,TP53
Observation 3		mir-144		microrna		1.342		0.002	1.337	0.0462	EMC4,PGM1,RAC1,TLK2,ZNF148
Observation 3		NLRP3		other	Activated	2.673		0	2.672	0.048	ATM,BRCA1,DDB2,FN1,H2AFX,HMOX1,MDC1,PARP1,RAD50,RFC3,STAT3,TDP1,TP53,UBE2N,XRCC1
Observation 3		SBDS	0.226	other						0.048	AKR1C1/AKR1C2,AKR1C3,CRMP1,CTH,DNAJB1,HSP90AB1,HSPA6,IFI16,IGFBP7,MAFF,MYD88,RAC1,RAC2,TERF2IP,TRIB3
Observation 3		KLF5		transcription regulator		-0.515		-0.001	-0.511	0.0481	ACOX1,BABAM2,CCNB1,CDK1,CTNNB1,E2F3,ILK,PCNA,RUNX1,SLC35F6,WFS1
Observation 3		CCN5		growth factor		0.282		0	0.281	0.0482	CTNNB1,FN1,IGFBP7,JUN,JUP,KLF4,PROCR,SMAD3,SPARC,ZEB1
Observation 3		2,4,5,2',4',5'-hexachlorobiphenyl		chemical toxicant		-0.538		-0.001	-0.535	0.05	ACSL3,CDS2,CTBP1,DHX30,HSD17B2,MAD1L1,MBNL2,NOL3,NUMB,PCBP1,PICALM,PIK3C2A,POLR1A,SAP130,SLC1A4,SYNCRIP,THOC2,TWF2
Observation 3		arsenite		chemical toxicant		0.563		-0.001	0.566	0.05	ARL6IP5,ATR,CAV1,GCLC,GCLM,GPC1,GSTP1,HDAC2,HMOX1,HSPB1,JUN,MAFF,MAFG,NFE2L2,NQO1,PTPRG,TGFB2,THBS1
Observation 3		ALDH1A2		enzyme		-1.941		0.001	-1.944	0.0502	ABCG2,ALDH1A1,CCN1,FGF2,SPARC,TGFBI,TIMP3
Observation 3		tripterine		chemical - endogenous non-mammalian	Activated	2.438		0	2.438	0.0539	BAG3,DNAJB1,GBA,HDAC3,HSPH1,TCP1
Observation 3		chromium		chemical drug	Activated	2.53		0.002	2.524	0.054	ABHD4,ARHGDIA,ERCC5,GCLC,NQO1,NUDT16,NUMBL,PGD,SLC1A4,TAF6
Observation 3		KAT5	-0.173	transcription regulator		-1.772		-0.002	-1.764	0.0563	CAD,DDB1,EGFR,ERCC1,ERCC2,ERCC5,GTF2H5,HSPD1,MAD1L1,MAD2L1,MPG,MRPL20,PIAS2,PLCH1,PNKP,RAD54B,VPS53
Observation 3		SPDEF		transcription regulator		-1.897		0.002	-1.903	0.0577	COL4A1,COL5A1,COL5A2,COL6A3,EGFR,ITGA6,LAMC1,PRKCA,SMAD3,VASP,WNT5A,ZEB1
Observation 3		TFEB		transcription regulator	Activated	2.791		-0.003	2.798	0.06	ARSA,ATP6V0C,ATP6V1C1,ATP6V1H,GBA,GLA,GNS,LAMP1
Observation 3		FOXM1		transcription regulator		-1.964		-0.002	-1.954	0.0609	ANXA1,ATF2,CAV1,CCNB1,CDK1,CTNNB1,FOXF1,GLB1,JUN,KIF20A,LAMA4,MKI67,NBN,NEDD4,NFKB1,PCNA,STAT3,STMN1,TP53,XRCC1,ZEB1
Observation 3		Pdgf (complex)		complex		1.781		-0.001	1.786	0.0635	AKT1,CAV1,COL4A1,EGFR,EIF2S1,EIF4E,FGF2,FN1,HMOX1,IRS2,JUN,PCNA,PTPN1,SPARC,TIMP3,TP53
Observation 3		FLCN		other	Inhibited	-2.602		0.002	-2.606	0.0666	ATP5PO,COX4I1,MT-ATP6,MT-CO2,MT-ND1,TFAM,UQCR10
Observation 3		RBL1	0.129	transcription regulator		1.941		0.002	1.937	0.0667	CASP4,CDK1,DDB1,E2F4,FGF2,ORC1,PA2G4,PCNA,PPP1R8,RBL2,THBS1,TP53,ZEB1
Observation 3		PCK1		kinase	Inhibited	-2		0.002	-2.004	0.0694	ACADVL,ACOX1,IRS2,MLYCD
Observation 3		Hbb-b1		transporter	Activated	2.887		-0.002	2.894	0.0717	ATP5F1C,ATP5PO,COX15,FN1,FTH1,FTL,NDUFA11,NDUFA13,NDUFA4,NDUFB11,NDUFB7,NDUFB9,TFRC,UQCRC1,UQCRC2
Observation 3		NPC1	0.493	transporter		1.806		0.001	1.803	0.0751	ARNTL,CAV1,CAV2,GUSB,IDI1,KLF4,LGALS3,MMP14,NPC1,OSBPL3,STAT1,STAT2,STAT3,TAF6L
Observation 3		NPC2	0.022	transporter	Activated	2.236		0.001	2.234	0.0846	AKR1C3,COX4I1,MAP1LC3B,STAT1,STAT2,STAT3
Observation 3		RAPGEF1		other	Inhibited	-2		-0.002	-1.996	0.085	DHX38,KDM5A,RAP1A,RAP2A
Observation 3		mir-205		microrna		1.882		0.001	1.881	0.085	CTNNB1,INPPL1,RUNX2,ZEB1
Observation 3		NLRP12		other		1.941		0.001	1.938	0.0859	AKT1,CASP1,CREBBP,HLA-A,HLA-B,JUN,NR3C1
Observation 3		PTGER2		g-protein coupled receptor	Inhibited	-2		-0.002	-1.993	0.0965	ARFGEF1,ASPM,BRCA1,H2AFX,HUWE1,ITCH,KIF20A,KIF22,KIF2C,MKI67,NUF2,PIM1,THBS1,TIMP2,TIMP3,TPX2
Observation 3		TCF3		transcription regulator	Activated	3.156		-0.001	3.162	0.0987	AATF,ARHGEF18,ARSA,BID,CCNB1,CCS,CDK1,CKAP4,CNOT9,CRELD2,DOCK1,E2F4,EIF4EBP1,EPRS,FKBP11,H1F0,H2AFX,HSPA13,HYOU1,IFI16,INTS13,JUN,KIF2C,KIF4A,KLF4,MAD2L1,MANF,MKI67,MORF4L2,NDC80,NFIL3,NUF2,PDIA6,PML,PMS2,PRDX4,PTDSS1,RPS3A,SEC24D,SPC24,SPC25,SPCS2,SUB1,TXNDC5
Observation 3		actinonin		chemical reagent	Inhibited	-2		0.002	-2.003	0.102	ASNS,MT-ATP6,MT-CO2,MT-ND1
Observation 3		RASSF1		other	Inhibited	-2.138		0	-2.137	0.108	ALDH1A1,CASP4,CAV1,CAV2,COL4A1,CRIP2,EGFR,FGF2,KLF4,MAP1B,MGMT,SOX9,TUBB,TUBB2A
Observation 3		mir-214		microrna		1.98		0.002	1.975	0.108	ATM,CADM1,CREB1,NFKB1,TFAP2A
Observation 3		glucosamine		chemical - endogenous mammalian	Inhibited	-2.121		0.001	-2.123	0.111	ATP2A2,MDH2,MT-ND1,NDUFB9,SLC25A11,SLC25A5,STAT3,TP53,UQCRC2
Observation 3		PLG		peptidase	Inhibited	-2.01		-0.002	-2.001	0.121	CAV1,CCN1,CLIC4,CNN2,CYP2S1,DOCK1,MIF,RAC1,RAC2,RALA,RALB,RHOA
Observation 3		PRKG1		kinase	Inhibited	-2		0	-2	0.123	CTNNB1,FN1,HINT1,MRE11,RHOA,THBS1
Observation 3		uric acid		chemical - endogenous mammalian	Activated	3.207		0	3.208	0.131	ANXA1,ATM,BRCA1,DDB2,H2AFX,HMOX1,MDC1,PARP1,RAD50,RFC3,TDP1,TP53,UBE2N,XRCC1
Observation 3		USF2	-0.445	transcription regulator		1.947		-0.002	1.953	0.135	APOC3,CPT1A,EIF4E,FMR1,HMOX1,IGF2R,MYH9,P4HA1,THBS1,USF1
Observation 3		cyclosporin A		biologic drug	Inhibited	-2.113		0.001	-2.119	0.135	ABCD3,AIFM1,AKR1B1,ANXA1,ASNS,ATP1A1,CASP1,CASP7,CAV1,CREB1,CSTF2,EGFR,FARP2,FLNA,FN1,H2AFX,HERPUD1,HMOX1,HS2ST1,HSP90AA1,HSPD1,HTATSF1,JUN,LGALS3,LYN,MDH2,MIF,MMP14,MYH10,NDUFB6,NFAT5,NFKB1,NR3C1,PA2G4,PCNA,PDCD4,PKM,PPIL2,PRKACB,PRKCA,RFTN1,RUNX1,RUNX2,SERPINH1,SRP14,SRSF1,SSR4,TAF15,TAF7,TARDBP,TGIF1,THOP1,TMSB10/TMSB4X,TP53,TUBB,WNT5A
Observation 3		PI3K (complex)		complex	Inhibited	-2.028		-0.002	-2.02	0.139	AKT1,ATG5,CCNB1,CCT6A,CREB1,E2F4,ETS1,FN1,FOSL1,GCLC,GCLM,GSTP1,HK2,HMOX1,IRF2,ITGA6,JUN,KRAS,MAP2,MMP14,NCL,NFE2L2,NQO1,PDCD4,PIM1,PIN1,RASA3,RBL2,RHOB,RND3,RPL23,SOAT1,SOX9,STMN1,TFAM,THBS1,TP53,TUBB3
Observation 3		panobinostat		chemical drug		1.937		0	1.936	0.139	CCNB1,CDK1,FLNA,ITCH,PPP1R7,RAC1,RHOA,SLC9A3R1
Observation 3		CBX7		other	Activated	2		0.002	1.995	0.14	CBX2,CBX4,KYNU,UIMC1
Observation 3		acetyl-L-carnitine		chemical - endogenous mammalian		1.964		-0.002	1.968	0.14	CPT1A,GLO1,TFAM,UQCRC2
Observation 3		HIPK2		kinase		-1.832		-0.001	-1.829	0.147	DIAPH3,EPB41,GCLC,HMOX1,LGALS3,NFE2L2,NQO1,RAC1,RAC2,TP53,YAP1
Observation 3		CDH11		other	Inhibited	-2.236		-0.003	-2.23	0.177	ADI1,JUP,MBD2,RAC1,SLC9A3R1
Observation 3		FOXO3	-0.182	transcription regulator	Inhibited	-2.133		0	-2.131	0.179	ACVR1,AGFG1,ANXA1,CAD,CASP4,CAV1,CCN1,CCNB1,CDC42EP3,COL4A1,CPT1A,CSNK2A2,EIF4EBP1,ELOVL5,FN1,GCLC,HBP1,IARS,IGFBP7,IMPDH2,IRS2,KIF2C,LARS,LEMD3,MKI67,NAMPT,NCAPG2,NOL3,NOLC1,PCNA,PRDX5,PRNP,RBL2,RTN4,SCO2,SIX4,SLC1A4,TGFB2,TP53,TPX2,YBX1
Observation 3		ACSS2	-0.14	enzyme	Activated	2		-0.003	2.005	0.184	ACAA1,ACOX1,DGAT1,DHCR24
Observation 3		FBN1		other		-1.982		0.002	-1.987	0.184	CCN1,COL6A3,RUNX2,TIMP3
Observation 3		CDH1		other	Inhibited	-2.505		0	-2.504	0.189	CTNNB1,DDB1,EGFR,EIF4EBP1,FN1,FOSL1,JUN,JUP,MMP14,RALA,SOX9,XPC
Observation 3		FBXO32		enzyme	Activated	2.331		-0.001	2.333	0.189	ALG12,ASF1A,CADM1,CDK5RAP3,DNAJC3,ERP44,GCLC,HERPUD1,HYOU1,PPP3CA,RPN1,SELENOS
Observation 3		U73122		chemical reagent		-1.915		0.002	-1.921	0.19	ATP2A2,E2F3,FN1,MMP14,PCNA,RHOA,TPM1
Observation 3		genistein		chemical drug	Activated	2.76		-0.001	2.765	0.191	AKR1C3,AP1B1,ARSA,ATP5PO,ATP6AP1,ATP6V0A1,ATP6V0D1,ATP6V1C1,ATP6V1G1,ATP6V1H,CCNB1,CDK1,CHEK2,GBA,GCLC,GLB1,GLCE,GNS,GUSB,HDAC3,HEXB,HLA-A,HMOX1,HS2ST1,IDUA,IGF2R,JUN,KDSR,LAMP1,M6PR,MDC1,NCOR1,NFE2L2,NFKB1,NPC1,NR3C1,OSBPL3,PCNA,PDCD4,PIM1,PLBD2,POLR2A,PXMP4,RPN2,RUNX2,SCARB2,TP53,VPS11,WNT5A
Observation 3		OGT	-0.223	enzyme		-1.824		0	-1.825	0.198	ACO2,ATP2A2,DLST,ETFB,HMGA1,JUN,JUP,NDUFA8,NDUFB6,NDUFC2,PDHX,TP53,UCHL1
Observation 3		TFAP2A	-0.614	transcription regulator	Inhibited	-2.19		0	-2.191	0.216	ANXA1,DCLK1,EGFR,G3BP2,GLO1,KLF4,MMP14,RBL2,RPL6,RPL7,RPLP0,RPS5,TPM1,TPM3
Observation 3		ROCK1	-0.347	kinase	Activated	2.219		-0.002	2.224	0.216	COL5A1,ETS1,LAMA4,LAMC1,TGFB2
Observation 3		ramipril		chemical drug	Inhibited	-2.236		0.002	-2.241	0.216	COL4A1,FN1,LAMB1,LAMC1,TIMP2
Observation 3		AKT2		kinase		-1.969		-0.001	-1.967	0.221	CTNNB1,GCLC,GCLM,GSR,NQO1,PALLD,PDCD4,RAC1
Observation 3		ALDH2	-0.025	enzyme	Activated	2		0.003	1.995	0.23	CTH,GCLC,GCLM,SLC1A4
Observation 3		IRF5		transcription regulator		-1.863		-0.002	-1.856	0.235	AKT1,BID,COL4A1,NAMPT,NFKB1,PRKRA,RAC1,STAT1,STAT2,TMPO,UBE2L6,USP8
Observation 3		FGF10		growth factor	Activated	2.178		-0.002	2.184	0.236	ANXA1,FOXF1,LRPAP1,MMP14,NUMB,SOX9,TIMP3,TMOD3
Observation 3		THBS4		other	Activated	2.176		-0.001	2.178	0.237	CRELD2,HYOU1,MANF,P4HB,TGFB2
Observation 3		ETV5		transcription regulator		1.772		-0.001	1.774	0.254	CAV1,CAVIN1,CAVIN2,CTNNA1,CTNNB1,DPYSL2,FN1,LGALS3,MMP14,QKI,SOAT1,TIMP3,ZEB1
Observation 3		daporinad		chemical drug	Activated	2		0.001	1.997	0.255	ASPM,BRCA1,TARDBP,TRIP13
Observation 3		KLF15		transcription regulator	Activated	2.105		-0.001	2.108	0.255	ACADVL,ACAT1,ACOX1,DECR1,MLYCD,PXMP2,SLC25A20
Observation 3		PPARA		ligand-dependent nuclear receptor	Activated	2.633		-0.001	2.638	0.268	ABCD3,ACAA1,ACADVL,ACAT1,ACAT2,ACOT8,ACOX1,ALDH3A2,APOC3,ARHGDIA,ASNS,ATP5F1B,BCKDK,CCNB1,CDK1,CDS2,COX4I1,CPT1A,CROT,CS,CTH,DECR1,ELOVL5,GPD2,GSTP1,H2AFX,HIST1H1C,HMOX1,HSD17B11,HSD17B4,IDI1,KIF20A,KIF2C,KIF4A,KYAT3,MAD2L1,MGMT,MGST1,MKI67,MLYCD,MPG,MT-CO2,NFE2L2,NFKB1,NTHL1,PCNA,PNPLA2,PTGR1,RTN4,SLC25A20,SRM,TALDO1,UCHL5,UQCRC1
Observation 3		SMAD7		transcription regulator	Inhibited	-2.055		0.001	-2.058	0.269	ACVR1,APOC3,BZW2,CCNB1,CDK1,COL6A3,EIF4EBP1,FN1,HMOX1,ITGA6,PCNA,RAC1,SMAD3,SOX9,TGFB2,TGFBI,TIMP3,TPM2,TPM3
Observation 3		guanidinopropionic acid		chemical - endogenous non-mammalian	Activated	2.622		-0.003	2.629	0.272	ATP2C1,ATP5PO,COX15,COX4I1,NDUFA11,TFAM,UQCRB
Observation 3		F7		peptidase	Activated	2.433		-0.002	2.436	0.276	CASP7,CCN1,EEF1A1,FOSL1,MMP14,RND3
Observation 3		ALOX15		enzyme	Activated	2.195		-0.001	2.198	0.279	CTNNB1,FN1,FOSL1,HMOX1,JUN
Observation 3		ochratoxin A		chemical toxicant		1.97		0	1.97	0.279	GCLC,GSTP1,HDAC3,NQO1
Observation 3		CFTR		ion channel		1.929		0	1.929	0.292	ACAA1,ASNS,GSR,HDAC2,HSD17B11,HSD17B2,HSD17B4,IDI1,NFKB1,OSBPL1A,STAT1
Observation 3		EWSR1	0.182	other	Inhibited	-2		-0.002	-1.995	0.301	CD99,CDK1,CHEK2,KIF20A,PRPF31
Observation 3		TFDP1	-0.179	transcription regulator	Inhibited	-2.219		-0.003	-2.213	0.301	ATM,CASP7,CDK1,STMN1,TP53
Observation 3		LTBP1		other		1.972		-0.001	1.974	0.305	PIM1,SMAD3,SOX9,ZNF512B
Observation 3		CDK2	-0.004	kinase	Activated	2.219		-0.001	2.222	0.315	BRCA1,H2AFX,MAP2,NCOR2,PCNA,RBL2
Observation 3		miR-200b-3p (and other miRNAs w/seed AAUACUG)		mature microrna	Activated	2.401		0.003	2.395	0.315	BAP1,HDAC3,MARCKS,PPM1F,PTPN13,ZEB1
Observation 3		TAF4	-0.329	transcription regulator		-1.942		0.002	-1.946	0.323	ABL2,COL6A3,EGFR,ETS1,ITGA6,KLF4,MAFF,MAFK,MAP4K4,RUNX1,TBP,THBS1
Observation 3		TGFB3		growth factor	Activated	2.116		-0.002	2.123	0.342	CCN1,COL5A1,EEF1D,ETS1,FGF2,FN1,FOSL2,JUN,PALLD,PLOD2,SOX9,THBS1,TIMP3,TPM1
Observation 3		CD5		transmembrane receptor		-1.89		-0.002	-1.884	0.343	MAP2K2,MAP2K3,PCK2,PIM1,SIPA1,STAT1,STAT3
Observation 3		bortezomib		chemical drug	Activated	2.527		0	2.527	0.346	ABCF2,BAG3,BRCA1,CASP1,CASP7,CAV1,CCNB1,DCAF12,DNAJA1,DNAJB1,DNAJB4,DNAJB6,E2F4,FANCD2,HDAC1,HDAC2,HDAC3,HSP90AA1,HSPA14,HSPE1,HTRA2,NFKB1,PCNA,PFN2,SRXN1,TP53,TP53BP2,UCHL1
Observation 3		AHR		ligand-dependent nuclear receptor	Inhibited	-2.293		0	-2.292	0.374	ABCB6,ABCG2,ACOX1,ACTL6A,ARNT,BZW2,CBR1,CBR3,CCNB1,CDK1,COL4A1,COL5A1,COL5A2,COL6A3,CTNNB1,CYP2S1,DNAJB1,ENO1,EPB41L5,FN1,FOSL1,GOT1,HK2,HSP90AA1,HSPH1,ITGA6,JUN,NFE2L2,NNMT,NQO1,RNGTT,SLC1A4,SLC2A1,STAT3,TGFB2,TGFBI,THBS1,TIMP2,TIMP3,TK1,TP53
Observation 3		E2F2		transcription regulator	Inhibited	-2.236		-0.002	-2.231	0.386	CCNB1,CDK1,E2F3,MLH1,NPAT,ORC1,PCNA,PIN1,TP53
Observation 3		IFNG		cytokine	Inhibited	-2.526		-0.001	-2.514	0.396	ABCD3,ABLIM3,ACO1,AGPAT1,APOBEC3G,ARL6IP5,ASNS,ATG5,ATP1A1,ATP2A2,BACH1,BID,BUD23,CASP1,CASP4,CASP7,CAV1,CDH13,CLIC4,CLIP2,COL5A2,CSK,CTNNB1,DAXX,DDB1,DDB2,DDR2,DECR1,DEGS1,DHX9,E2F4,EEF1A1,EIF2AK2,ELAVL1,ENO1,FAH,FGF2,FKBP1A,FN1,FTH1,FTL,GFM1,GLA,GLIPR2,GNA13,GNAI2,GNAO1,GNAS,GNG2,GSTP1,GUSB,HK2,HLA-A,HLA-B,HMGA1,HMOX1,HSD17B4,HSP90AA1,HSP90AB1,HSPA8,HSPB1,HSPD1,IDI1,IFI16,IRF2,IRS2,ITGA6,JUN,KA…
Observation 3		FGF8		growth factor	Inhibited	-2.191		-0.001	-2.188	0.404	CCDC50,CTNNB1,MKI67,RPL26,RUNX2,SHC1,SPARC,SUB1,THBS1,TRIP6,TUBB3
Observation 3		IRF3	-0.142	transcription regulator	Inhibited	-2.029		-0.002	-2.02	0.41	ADAM9,APOBEC3B,CLIC4,DAXX,EIF2AK2,FN1,IFI16,NR3C1,OAS3,PML,PNP,PRNP,PTMS,RPS7,SAP30,STAT1,STAT2,TIMP3,TMPO,TPST1,UBE2L6,USP8,ZC3HAV1
Observation 3		PI3K (family)		group		-1.83		-0.001	-1.825	0.43	AKR1B10,AKR1C1/AKR1C2,FTH1,GCLC,GCLM,HMOX1,ITGA6,NFE2L2,NQO1,PKM,SLC2A1,SLC4A7,THBS1
Observation 3		IRF1	-0.718	transcription regulator	Inhibited	-2.243		-0.002	-2.236	0.442	CASP1,CASP7,CCNB1,E2F3,EIF2AK2,IRF2,MAP4K4,NSMCE2,OAS3,PCNA,PML,PSME2,STAT1,STAT2,STAT3,TAP2,TAPBP,TBX3,TP53,TRADD,TRIM22
Observation 3		MAPK3	-0.048	kinase	Activated	2.138		-0.002	2.143	0.448	CTNNB1,FN1,FOSL1,FOSL2,JUN,NFE2L2,SIRT6,SLC4A7,SMAD3,THBS1
Observation 3		Ifn gamma		complex	Inhibited	-2.722		-0.001	-2.717	0.489	APOBEC3G,CASP1,EIF2AK2,FN1,MAP4K4,MYD88,NR3C1,PML,PSME2,STAT1,TGFB2
Observation 3		KLF2		transcription regulator	Inhibited	-2.295		0	-2.297	0.496	CAV1,CNP,COL4A1,MMP14,MVP,MYH10,NOTCH2,NQO1,PLOD2,RALA,RUNX2,SLC2A1,SMURF2,SOX9,STAT1,STAT3,TFRC,TGFB2,THBS1,TRAF6
Observation 3		SASH1	-0.147	other	Inhibited	-2.828		-0.003	-2.821	0.501	ATM,BBX,DAXX,HDAC1,PML,SAP30,STAT1,STAT2
Observation 3		GAPDH	0.171	enzyme		1.964		0.001	1.962	0.529	ENO1,OAS3,STAT1,UBE2L6
Observation 3		MAP3K1		kinase	Activated	2.18		-0.002	2.184	0.531	COL4A1,HMOX1,HSPB1,JUN,THBS1,TP53
Observation 3		PSEN2	0.236	peptidase		-1.818		0	-1.819	0.544	ATP2A2,ATP6V0D1,CCS,COX4I1,COX5A,COX7A2,CTNNB1,EGFR,KCNAB2,MT-CO2,TP53
Observation 3		alefacept		biologic drug		1.769		0.002	1.763	0.55	AGAP1,AKR1C3,IRF2,MAP2K2,STAT1,STAT2
Observation 3		asoprisnil		chemical drug	Inhibited	-2		0.002	-2.005	0.552	EGFR,HSD17B2,PARP1,PCNA
Observation 3		2-amino-5-phosphonovaleric acid		chemical - other		-1.846		0	-1.845	1	BID,CAVIN2,CRCP,DCLK2,GTF3C5,IFRD1,JUN,LRPAP1,MLST8,MRPL9,RIT1,RPS15A,TAF8,TCHP,ZHX1
Observation 3		2-methoxyestradiol		chemical - endogenous mammalian		-1.951		0	-1.95	1	BID,CAV1,PCNA,TP53
Observation 3		3M-002		chemical reagent	Inhibited	-2		0	-2	1	EIF3J,FOSL1,MYD88,RPL26,RPL32
Observation 3		Bay 11-7082		chemical - kinase inhibitor	Activated	2.184		0.002	2.179	1	CAVIN3,ELAVL1,HMOX1,NFKB1,PIM1
Observation 3		CASP8		peptidase	Inhibited	-2.236		0.001	-2.238	1	BID,CASP1,HDAC1,HDAC2,HDAC3
Observation 3		CCR2		g-protein coupled receptor	Activated	2.887		-0.002	2.892	1	COL4A1,COL6A3,FN1,P4HA1,PLOD1,PLOD3,SPARC,TGFB2,TGFBI,THBS1,TIMP2,TXLNA
Observation 3		CDX2		transcription regulator		-1.982		-0.001	-1.981	1	CAV1,ETS1,HBP1,JUN,KLF4,LAMP1,MARK2,SOX9
Observation 3		CSF2		cytokine	Inhibited	-2.067		-0.002	-2.056	1	ADGRE5,ANXA1,ATM,ATXN1,BID,CASP1,CCNB1,CDK1,CHAF1A,CHTF18,CREB1,FOSL1,GADD45GIP1,GCLM,HDAC3,HK2,HSPD1,HSPH1,IK,ILF3,IRF2,JUN,MAEA,MKI67,MLH1,MMP14,NFKB1,PIM1,PRNP,RBBP4,SLC2A1,SLC2A3,SNAP23,SNTB1,SPC25,STMN1,THBS1,TP53,TPX2,TRIP13
Observation 3		DOCK8		other	Inhibited	-2.646		-0.003	-2.639	1	ATM,BBX,DAXX,HDAC1,SAP30,STAT1,STAT2
Observation 3		E. coli B4 lipopolysaccharide		chemical toxicant	Activated	2.321		-0.002	2.328	1	ANXA1,BID,CASP7,GLIPR1,GNAI1,HK2,HLA-A,HMOX1,HSPB8,IFI16,LRRFIP1,LUC7L,NFKB1,PIM1,RPL7,RPS25,SEH1L,SERPINH1,STC2,TP53,TRADD,TRAF2,TRAM2
Observation 3		ESR2		ligand-dependent nuclear receptor	Inhibited	-2.073		0	-2.072	1	BID,CAV1,CBS/CBSL,CDC42BPA,CREBBP,CTNNB1,DDB2,EGFR,EHMT2,FMR1,FN1,GCLC,GGCT,GLB1,GLRX,GSTP1,HSD17B4,IMPDH2,KLF4,MAP2K2,MAP2K3,MKI67,MMP14,NFKB1,PCYOX1,PIBF1,PLEC,RALA,RHOQ,ROCK1,RP2,RPS6KA4,RUNX2,SHC1,SLC25A4,SLC9A3R1,SMAD3,SOS1,SPTAN1,SRXN1,TIMP2,TNS3,TP53I11,TPM1,TRIM23,USP8
Observation 3		ESRRG		ligand-dependent nuclear receptor		-1.961		-0.002	-1.957	1	ENO1,HK2,NR3C1,PKM
Observation 3		EZH2	0.195	transcription regulator	Activated	2.117		0	2.117	1	ABL2,BRCA1,COL4A1,CSNK1A1,CSTF2,CTNNA1,CTNNB1,DDT,EGFR,EPM2AIP1,KLF4,KMT2C,KRAS,MLH1,MYL6,NOTCH2,RAB6A,RPL10A,RUNX1,RUNX2,SGPL1,SH3BP4,SMAD3,TBX3,TGFB2,TIMP2,TIMP3,TP53,TRAF6,TRIM38,ZMYM4
Observation 3		GATA1		transcription regulator	Inhibited	-3.046		-0.001	-3.041	1	BLVRB,BZW2,CAVIN1,CBX5,E2F3,ETS1,GNAS,HNRNPAB,ITGA6,KDM4A,MSH2,MTHFD1,NAB2,NCL,NFIL3,NFKB1,PCNA,PIM1,POLA2,PSMG4,RFC3,RPL27A,RUNX2,SRC,SRM,TFDP2,TFRC,TGFB1I1,UMPS,UNG,ZEB1
Observation 3		GSK3B	-0.063	kinase		-1.752		0	-1.752	1	ATP2A2,CTNNB1,H2AFX,IRS2,LAMB1,MAP4,MAPRE1,PMS2,RAC1,SLC16A1,TP53
Observation 3		GTF2IRD1		transcription regulator	Inhibited	-2		-0.001	-1.998	1	DNAJB14,ERCC5,RPLP0,STAT3
Observation 3		GW3965		chemical reagent		1.912		0	1.912	1	CAV1,CCNB1,CHEK2,FAM3C,GNAI1,GNG2,PCYT2
Observation 3		GW501516		chemical drug	Activated	2		-0.002	2.003	1	ACSL4,COL5A1,CPT1A,DECR1,THBS1,TP53
Observation 3		ID3		transcription regulator	Activated	2.213		0	2.213	1	CCNB1,CDK1,GNL3,IFI16,NFAT5,PTPN13,TP53
Observation 3		IL1B		cytokine		-1.889		-0.001	-1.881	1	ABCD3,ABCG2,AKR1B1,ANXA1,ARL6IP5,ATP1A1,ATP2A2,CASP4,CLIP2,CTNNB1,EIF4E,EIF4EBP1,ELAVL1,FAM129A,FGF2,FMR1,FN1,FOSL1,GCLC,GLA,GNAS,GNPAT,GRN,GUSB,GYS1,HDAC1,HEXB,HK2,HLA-A,HMGA1,HMOX1,HSF1,HSPB1,IFI16,IFRD1,IRS2,JUN,MARCKSL1,MIF,MMP14,MT-CO2,MTDH,MYD88,MYLK,NAMPT,NFAT5,NFE2L2,NFIL3,NFKB1,NQO1,P4HB,PBRM1,PCNA,PDK1,PHB2,PIM1,PSME2,RAC2,RAN,RHOB,RPSA,RRS1,RUNX2,RXRB,SCLY,SEC61A1,SERPINH1,SGPL1,SLC25A…
Observation 3		IL1RN		cytokine	Activated	2.449		0.002	2.445	1	MX2,OAS3,PML,SP100,STAT2,TRIM22
Observation 3		Interferon alpha		group	Inhibited	-2.713		-0.002	-2.705	1	APOBEC3B,APOBEC3G,C19orf66,CASP1,CHMP5,CTH,DAXX,DRAP1,E2F4,EGFR,EIF1,EIF2AK2,FOSL2,HLA-A,HLA-B,IFI16,MCRS1,MRPL17,MX2,MYD88,NFIL3,OAS3,PIM1,PML,PNPT1,PTBP1,RPL23A,SLC2A3,SLFN5,SP100,STAT1,STAT2,STAT3,TAP2,TAPBP,TBC1D10A,TRIM22,UBE2L6,USP6NL,ZC3HAV1
Observation 3		NANOG		transcription regulator	Inhibited	-3.162		-0.001	-3.16	1	HNRNPH1,JARID2,KDM4B,KLF4,LYN,MAP1B,PDCD4,PRRC2C,SEC22B,TBX3,TP53,ZFHX3
Observation 3		PARP1	-0.415	enzyme		-1.802		-0.001	-1.798	1	CASP4,HMOX1,JUN,KRAS,NFAT5,PARP1,POU2F1,STAT1,TIMP2,TMOD3,TP53
Observation 3		PLAUR		transmembrane receptor		-1.941		-0.001	-1.939	1	FOSL1,ITGA6,JUN,RAC1
Observation 3		PPARD		ligand-dependent nuclear receptor		1.928		-0.001	1.933	1	ACAA1,ACADVL,ACOX1,ALDH3A2,CDK1,CPT1A,FN1,GPD2,ILK,KYAT3,MLYCD,PCNA,PCYOX1,PNPLA2,RUNX2,SCARB2,SLC25A20,STAT1,THBS1,TMEM120A,TP53
Observation 3		RARA		ligand-dependent nuclear receptor		-1.777		0	-1.777	1	ALDH1A1,APOC3,ASPM,CCNC,CCNT2,CDK1,ENY2,FOSL2,HLA-B,JUN,JUP,KLF4,LAMB1,MAD2L1,MAP1B,NCOA3,NCOA5,PGLS,PHLDB1,RAP1A,RUNX1,SEC31A,SETD2,SFPQ,SMAD3,SMURF2,SP100,STAT1,TAPBP,TFAP2A,TLE4
Observation 3		RELA	-0.025	transcription regulator	Inhibited	-2.197		-0.002	-2.19	1	ABCG2,AP1B1,CAV1,CBS/CBSL,COL4A3BP,FGF2,FN1,GNPAT,HLA-B,HMOX1,ITCH,JUN,LYN,MGMT,MIF,NAMPT,NFE2L2,NFKB1,PARP1,PBRM1,PI4KA,PKM,SCO2,SOX9,TAP2,TAPBP,TERF2IP,THOC1,TP53,TUBB3,VASP
Observation 3		SAMSN1		other	Inhibited	-3		-0.002	-2.993	1	ATM,BBX,DAXX,HDAC1,IRF2,PML,SAP30,STAT1,STAT2
Observation 3		SB-431542		chemical reagent	Activated	2.049		0.001	2.047	1	CLIC4,FN1,HABP2,IGFBP7,RHOA,RUNX2,STAT3,TFRC,TGFB2,TGIF1
Observation 3		SMAD3	0.306	transcription regulator		1.872		-0.001	1.878	1	APOC3,COL6A3,CTNNB1,DDB1,FN1,HMOX1,JUN,LPAR1,PCNA,RAC1,RHOB,RUNX2,SLC25A4,SMAD3,STAT3,TBX3,TGFB2,THBS1,TIMP3,TPM1,TPM2,TPM3
Observation 3		SMO		g-protein coupled receptor		-1.969		-0.001	-1.966	1	FOXF1,HDAC1,HDAC2,HDAC3,NUMB,RAI14,RUNX1,SOX9
Observation 3		SNCA		enzyme	Activated	2.026		-0.001	2.029	1	ABLIM3,ALDH1A1,BRCA1,CDC42EP3,CDH13,CHMP4B,DCTN1,DCTN2,EGFR,GLO1,ITPA,KIF4A,KIFC1,MDH2,PYGB,SLC2A3,TP53,TRIB3,TUBB3,TUBG1,UCHL1
Observation 3		Sb202190		chemical - kinase inhibitor		-1.98		0.002	-1.983	1	FN1,HMOX1,P4HA1,RHOB,TIMP2,TP53
Observation 3		TGFB2	0.455	growth factor	Activated	2.235		-0.001	2.237	1	ALDH1A1,FGF2,FN1,HMOX1,PLOD2,RUNX1,SMAD3,TGFB2,THBS1
Observation 3		TLR7		transmembrane receptor	Inhibited	-3.293		-0.002	-3.284	1	CCNB1,EIF3J,FGF2,FOSL1,GNG2,MX2,MYD88,NFKB1,OAS3,RPL26,RPL32,STAT1,STAT2,TP53,TRIM38
Observation 3		TLR9		transmembrane receptor	Inhibited	-3		-0.002	-2.992	1	AKT1,CAST,CCNB1,CTH,HMOX1,IFI16,MX2,MYD88,NAMPT,NSMAF,OAS3,PROCR,SGPL1,STAT1,STAT2,TP53,VAV2
Observation 3		alitretinoin		chemical drug		1.851		-0.001	1.855	1	ACOX1,APOC3,CASP1,CASP4,CASP7,COX4I1,CTNNB1,FN1,MKI67,MLYCD,PELP1,SMAD3,SOAT1,TK1
Observation 3		atorvastatin		chemical drug		1.825		0	1.824	1	ABRAXAS1,APOC3,CAV1,CCN1,CDKN2AIPNL,CRCP,DDX51,DHCR24,GSR,HMOX1,IDI1,JUN,NR1H2,PNPT1,PRNP,RHOA,RHOB
Observation 3		bicalutamide		chemical drug	Activated	2.219		0.002	2.215	1	ATR,CTNNB1,NCOR1,SEC24D,SHC1
Observation 3		chenodeoxycholic acid		chemical - endogenous mammalian	Activated	2.187		-0.001	2.188	1	CAV1,CPT1A,EIF2S1,PCK2,TK1
Observation 3		doxycycline		chemical drug	Inhibited	-2.63		0	-2.63	1	ABCD3,ASNS,E2F4,FGF2,IRF2,NFE2L2,PCK2,SLC9A3R1
Observation 3		enterotoxin B		biologic drug	Inhibited	-2.186		-0.003	-2.181	1	DCAF12,MYD88,PFN2,SRXN1,UCHL1
Observation 3		erlotinib		chemical drug		-1.762		-0.002	-1.758	1	FGF2,IGFBP7,MMP14,MYD88,PML,SLC2A3,TAB1,TRADD,TRAF6
Observation 3		lithium		chemical drug		1.783		0	1.783	1	CREB1,CTNNB1,GNAI1,GNAI2,HDAC1,JUN,NFKB1,TP53,YBX1
Observation 3		losartan potassium		chemical drug	Inhibited	-2.885		0.002	-2.89	1	ARAP1,ATP1A1,ATP2A2,ATP5PD,CAV1,CST3,FN1,KRAS,MAP2,TGFB2,TUBB3,ZEB1
Observation 3		lysophosphatidic acid		chemical - other		1.869		-0.002	1.875	1	CCN1,EGFR,GRN,HYOU1,JUN,NFKB1,RALA,TP53,WNT5A
Observation 3		minocycline		chemical drug		1.944		0.002	1.94	1	CASP1,CDK5,SLC16A1,TP53
Observation 3		mycophenolic acid		chemical drug		1.912		-0.002	1.917	1	CCN1,CSGALNACT2,ETS1,FN1,GNL3,HDAC3,PCNA,RUNX2
Observation 3		prostaglandin E2		chemical - endogenous mammalian		1.774		-0.001	1.778	1	BRCA1,CASP1,CASP4,CASP7,CCNB1,DGAT1,EGFR,ETS1,FGF2,FN1,FOSL1,FOSL2,HMOX1,IGFBP7,JUN,KLF4,MMP14,NFIL3,RUNX2,THBS1,TP53
Observation 3		resveratrol		chemical drug		1.862		0	1.86	1	CCNB1,CNBP,COX4I1,CPT1A,CREBBP,CS,CTNNB1,DNTTIP1,EGFR,FN1,FOSL1,FOSL2,GLB1,HMOX1,JUN,NDUFA13,NQO1,PCNA,PDCD4,RAN,ROCK1,TFAM,TFRC,TGFB2,TP53,TRAF2,UQCRC2,VASP,ZEB1,ZNF148
Observation 3		triamcinolone acetonide		chemical drug		1.845		0	1.845	1	AKAP13,BID,CASP4,CBX4,CDC5L,CTH,IRF2,JUN,KIF4A,NR3C1,PALLD,PEX13,RAPGEF2,RUNX1,SENP1,SLC16A1,SLC4A7,SLC9A3R1,SOAT1,STC2,TGFB2
Observation 3		vorinostat		chemical drug		1.861		0	1.862	1	ARNTL,ATG5,ATP2B4,CASP1,CCNB1,CDK1,ELAVL1,ELOVL1,GRN,HDAC1,HDAC2,IDI1,JUN,KLF4,MKI67,MLH1,MRE11,NFIC,OSBPL3,PURA,RAD50,RUNX2,SLC9A3R1,TAF6L,TP53,TRADD,TRAF2
Causal Networks for My Projects->Eoff->Eoff_010819_TMT_Volcano_Limma_IPAinput_unadpvalSig_zscore - 2019-12-04 07:34 AM->Observation 3
Diseases and Bio Functions for My Projects->Eoff->Eoff_010819_TMT_Volcano_Limma_IPAinput_unadpvalSig_zscore - 2019-12-04 07:34 AM->Observation 3
Categories	Functions	Diseases or Functions Annotation	p-Value	Predicted Activation State	Activation z-score	Notes	Bias-corrected z-score	Molecules	# Molecules
Protein Synthesis	translation	Translation	8.99e-96		-1.795		-1.797	MRPL16,CNBP,CTIF,MRPL53,MRPL21,MRPL48,RPS24,RPS5,RPL26,MRPS14,RPL8,MARS,EIF3E,MRPS23,MRPL39,RPL14,RPL30,MRPL10,MRPL54,EEF1A1,DARS,PABPC1,DHX33,PCBP1,NOLC1,RPS9,MRPL19,EIF3K,MRPS11,SRSF3,TSFM,EIF4A2,EIF3B,EIF3I,MRPL38,EIF4E2,RPL5,MRPL40,MRPL1,EIF4A1,RPS3A,MRPL2,MRPL45,EIF3J,RPS25,RPS6KB2,EIF1AX,MRPL14,ERAL1,STAU1,MRPS2,DAP3,MRM3,GFM1,MRPS22,PRKRA,RPL18,MRPL35,MRPS31,ABCF1,RPS28,EIF4E,FTH1,GADD45GI…	228
Protein Synthesis	translation	Translation of protein	8.12e-93	Decreased	-2.361		-2.363	MRPL16,CNBP,CTIF,MRPL53,MRPL21,MRPL48,RPS24,RPS5,RPL26,MRPS14,RPL8,MARS,EIF3E,MRPS23,MRPL39,RPL14,RPL30,MRPL10,MRPL54,EEF1A1,DARS,PABPC1,DHX33,PCBP1,NOLC1,RPS9,MRPL19,EIF3K,MRPS11,SRSF3,EIF4A2,EIF3B,EIF3I,MRPL38,EIF4E2,RPL5,MRPL40,MRPL1,EIF4A1,RPS3A,MRPL2,MRPL45,EIF3J,RPS25,RPS6KB2,EIF1AX,MRPL14,ERAL1,STAU1,MRPS2,DAP3,MRM3,MRPS22,PRKRA,RPL18,MRPL35,MRPS31,ABCF1,RPS28,EIF4E,GADD45GIP1,RPL10A,RPL7A…	221
Protein Synthesis	expression	Expression of protein	2.09e-88	Decreased	-2.69		-2.691	MRPL16,CNBP,CTIF,MRPL53,MRPL21,RPS24,MRPL48,RPS5,RPL26,MRPS14,RPL8,MARS,EIF3E,MRPS23,MRPL39,RPL14,RPL30,MRPL10,MRPL54,EEF1A1,DARS,PABPC1,DHX33,PCBP1,NOLC1,RPS9,MRPL19,EIF3K,CBS/CBSL,MRPS11,LYN,SRSF3,EIF4A2,EIF3B,EIF3I,MRPL38,RPL5,EIF4E2,MRPL40,MRPL1,MAP2K3,EIF4A1,MRPL2,RPS3A,MRPL45,EIF3J,RPS25,RPS6KB2,EIF1AX,MRPL14,ERAL1,STAU1,MRPS2,DAP3,MRM3,MRPS22,PRKRA,RPL18,MRPL35,MRPS31,ABCF1,RPS28,EIF4E,FOS…	242
Cancer, Endocrine System Disorders, Organismal Injury and Abnormalities	thyroid gland tumor	Thyroid gland tumor	9.41e-81		1.589		1.586	SELENOS,ADD1,ISOC1,DHODH,RPS24,RPS5,AK3,SIN3B,INTS9,TWNK,RAP2A,RING1,LEMD3,CTNNB1,YY1AP1,GBA,GBF1,DOCK10,RANBP10,DECR1,SLC25A46,SETMAR,ZMYND8,EHMT2,MOV10,ZNHIT6,CCS,AGK,FARP1,CLIP1,PLEKHA5,CREBBP,RPS3A,ENO1,GPX8,TMEM167A,CDH13,DUSP12,EIF1AX,SPCS2,PREPL,NUP98,TPM3,USP34,MRPS22,MRPL35,TRMT2A,RNF114,ABCF1,WASHC4,TSEN34,MIER1,NUP188,TK1,MCRS1,THBS1,PALLD,GINS3,RUNX1,CDC42EP3,GEMIN5,PARK7,ALDH6A1,DAD1…	1782
Cancer, Organismal Injury and Abnormalities	non-melanoma solid tumor	Non-melanoma solid tumor	9.56e-81	Increased	2.312		2.311	SELENOS,ADD1,ISOC1,DHODH,RPS24,RPS5,AK3,SIN3B,INTS9,TWNK,RING1,LEMD3,CTNNB1,CPPED1,YY1AP1,GBA,GBF1,DOCK10,RANBP10,DECR1,SLC25A46,SETMAR,ZMYND8,CCN1,RSU1,EHMT2,MOV10,ZNHIT6,RFX3,CCS,AGK,FARP1,CLIP1,PLEKHA5,CREBBP,MRPL2,RPS3A,ENO1,GPX8,TMEM167A,CDH13,DUSP12,EIF1AX,SPCS2,SRSF4,PREPL,NUP98,SEC22B,ERAL1,METTL15,TPM3,USP34,MRPS22,MRPL35,TRMT2A,RNF114,ABCF1,WASHC4,TSEN34,MIER1,RPL10A,NUP188,TK1,MCRS1,TH…	2180
Cancer, Endocrine System Disorders, Organismal Injury and Abnormalities	thyroid cancer	Thyroid cancer	1.02e-80		0.447		0.445	SELENOS,ADD1,ISOC1,DHODH,RPS24,RPS5,AK3,SIN3B,INTS9,TWNK,RAP2A,RING1,LEMD3,CTNNB1,YY1AP1,GBA,GBF1,DOCK10,RANBP10,DECR1,SLC25A46,SETMAR,ZMYND8,EHMT2,MOV10,ZNHIT6,CCS,AGK,FARP1,CLIP1,PLEKHA5,CREBBP,RPS3A,ENO1,GPX8,TMEM167A,CDH13,DUSP12,EIF1AX,SPCS2,PREPL,NUP98,TPM3,USP34,MRPS22,MRPL35,TRMT2A,RNF114,ABCF1,WASHC4,TSEN34,MIER1,NUP188,TK1,MCRS1,THBS1,PALLD,GINS3,RUNX1,CDC42EP3,GEMIN5,PARK7,ALDH6A1,DAD1…	1779
Cancer, Endocrine System Disorders, Organismal Injury and Abnormalities	epithelial thyroid cancer	Thyroid carcinoma	2.8e-80		0.447		0.445	SELENOS,ADD1,ISOC1,DHODH,RPS24,RPS5,AK3,SIN3B,INTS9,TWNK,RING1,LEMD3,CTNNB1,YY1AP1,GBA,GBF1,DOCK10,RANBP10,DECR1,SLC25A46,SETMAR,ZMYND8,EHMT2,MOV10,ZNHIT6,CCS,AGK,FARP1,CLIP1,PLEKHA5,CREBBP,RPS3A,ENO1,GPX8,TMEM167A,CDH13,DUSP12,EIF1AX,SPCS2,PREPL,NUP98,TPM3,USP34,MRPS22,MRPL35,TRMT2A,RNF114,ABCF1,WASHC4,TSEN34,MIER1,NUP188,TK1,MCRS1,THBS1,PALLD,GINS3,RUNX1,CDC42EP3,GEMIN5,PARK7,ALDH6A1,DAD1,TGFB2…	1776
Cancer, Endocrine System Disorders, Organismal Injury and Abnormalities	endocrine cancer	Endocrine cancer	5.15e-80		0.055		0.054	SELENOS,ADD1,ISOC1,DHODH,RPS24,RPS5,AK3,SIN3B,INTS9,TWNK,RAP2A,RING1,LEMD3,CTNNB1,YY1AP1,GBA,GBF1,DOCK10,RANBP10,DECR1,SLC25A46,SETMAR,ZMYND8,EHMT2,MOV10,ZNHIT6,CCS,AGK,FARP1,CLIP1,PLEKHA5,CREBBP,RPS3A,ENO1,GPX8,TMEM167A,CDH13,DUSP12,EIF1AX,SPCS2,PREPL,NUP98,TPM3,USP34,MRPS22,MRPL35,TRMT2A,RNF114,ABCF1,WASHC4,TSEN34,MIER1,NUP188,TK1,MCRS1,THBS1,PALLD,GINS3,RUNX1,CDC42EP3,GEMIN5,PARK7,ALDH6A1,DAD1…	1782
Cancer, Organismal Injury and Abnormalities	neck neoplasm	Neck neoplasm	5.42e-80		1.594		1.591	SELENOS,ADD1,ISOC1,DHODH,RPS24,RPS5,AK3,SIN3B,INTS9,TWNK,RAP2A,RING1,LEMD3,CTNNB1,YY1AP1,GBA,GBF1,DOCK10,RANBP10,DECR1,SLC25A46,SETMAR,ZMYND8,EHMT2,MOV10,ZNHIT6,CCS,AGK,FARP1,CLIP1,PLEKHA5,CREBBP,RPS3A,ENO1,GPX8,TMEM167A,CDH13,DUSP12,EIF1AX,SPCS2,PREPL,NUP98,TPM3,USP34,MRPS22,MRPL35,TRMT2A,RNF114,ABCF1,WASHC4,TSEN34,MIER1,NUP188,TK1,MCRS1,THBS1,PALLD,GINS3,RUNX1,CDC42EP3,GEMIN5,PARK7,ALDH6A1,DAD1…	1793
Cancer, Organismal Injury and Abnormalities	neoplasia	Epithelial neoplasm	7.38e-80		1.643		1.641	SELENOS,ADD1,ISOC1,DHODH,RPS24,RPS5,AK3,SIN3B,INTS9,TWNK,RING1,LEMD3,CTNNB1,CPPED1,YY1AP1,GBA,GBF1,DOCK10,RANBP10,DECR1,SLC25A46,SETMAR,ZMYND8,CCN1,RSU1,EHMT2,MOV10,ZNHIT6,RFX3,CCS,AGK,FARP1,CLIP1,PLEKHA5,CREBBP,MRPL2,RPS3A,ENO1,GPX8,TMEM167A,CDH13,DUSP12,EIF1AX,SPCS2,SRSF4,PREPL,NUP98,ERAL1,METTL15,TPM3,USP34,MRPS22,MRPL35,TRMT2A,RNF114,ABCF1,WASHC4,TSEN34,MIER1,RPL10A,NUP188,TK1,MCRS1,THBS1,PAL…	2167
Cancer, Endocrine System Disorders, Organismal Injury and Abnormalities	endocrine carcinoma	Endocrine carcinoma	9.27e-80		0.034		0.032	SELENOS,ADD1,ISOC1,DHODH,RPS24,RPS5,AK3,SIN3B,INTS9,TWNK,RING1,LEMD3,CTNNB1,YY1AP1,GBA,GBF1,DOCK10,RANBP10,DECR1,SLC25A46,SETMAR,ZMYND8,EHMT2,MOV10,ZNHIT6,CCS,AGK,FARP1,CLIP1,PLEKHA5,CREBBP,RPS3A,ENO1,GPX8,TMEM167A,CDH13,DUSP12,EIF1AX,SPCS2,PREPL,NUP98,TPM3,USP34,MRPS22,MRPL35,TRMT2A,RNF114,ABCF1,WASHC4,TSEN34,MIER1,NUP188,TK1,MCRS1,THBS1,PALLD,GINS3,RUNX1,CDC42EP3,GEMIN5,PARK7,ALDH6A1,DAD1,TGFB2…	1779
Cancer, Organismal Injury and Abnormalities	carcinoma	Carcinoma	9.99e-80		1.233		1.232	SELENOS,ADD1,ISOC1,DHODH,RPS24,RPS5,AK3,SIN3B,INTS9,TWNK,RING1,LEMD3,CTNNB1,CPPED1,YY1AP1,GBA,GBF1,DOCK10,RANBP10,DECR1,SLC25A46,SETMAR,ZMYND8,CCN1,RSU1,EHMT2,MOV10,ZNHIT6,RFX3,CCS,AGK,FARP1,CLIP1,PLEKHA5,CREBBP,MRPL2,RPS3A,ENO1,GPX8,TMEM167A,CDH13,DUSP12,EIF1AX,SPCS2,SRSF4,PREPL,NUP98,ERAL1,METTL15,TPM3,USP34,MRPS22,MRPL35,TRMT2A,RNF114,ABCF1,WASHC4,TSEN34,MIER1,RPL10A,NUP188,TK1,MCRS1,THBS1,PAL…	2164
Cancer, Organismal Injury and Abnormalities	non-hematological solid tumor	Non-hematological solid tumor	1.18e-79		1.827		1.826	SELENOS,ADD1,ISOC1,DHODH,RPS24,RPS5,AK3,SIN3B,SNAPIN,INTS9,TWNK,RING1,LEMD3,CTNNB1,CPPED1,YY1AP1,GBA,GBF1,DOCK10,RANBP10,DECR1,SLC25A46,SETMAR,ZMYND8,CCN1,RSU1,EHMT2,MOV10,ZNHIT6,RFX3,CCS,AGK,FARP1,CLIP1,PLEKHA5,CREBBP,MRPL2,RPS3A,ENO1,GPX8,TMEM167A,CDH13,DUSP12,EIF1AX,SPCS2,SRSF4,PREPL,NUP98,SEC22B,ERAL1,METTL15,TPM3,USP34,MRPS22,MRPL35,TRMT2A,RNF114,ABCF1,WASHC4,TSEN34,MIER1,RPL10A,NUP188,TK1,M…	2191
Cancer, Organismal Injury and Abnormalities	tumorigenesis	Tumorigenesis of tissue	1.86e-79		1.06		1.058	SELENOS,ADD1,ISOC1,DHODH,RPS24,RPS5,AK3,SIN3B,INTS9,TWNK,RING1,LEMD3,CTNNB1,CPPED1,YY1AP1,GBA,GBF1,DOCK10,RANBP10,DECR1,SLC25A46,SETMAR,ZMYND8,CCN1,RSU1,EHMT2,MOV10,ZNHIT6,RFX3,CCS,AGK,FARP1,CLIP1,PLEKHA5,CREBBP,MRPL2,RPS3A,ENO1,GPX8,TMEM167A,CDH13,DUSP12,EIF1AX,SPCS2,SRSF4,PREPL,NUP98,ERAL1,METTL15,TPM3,USP34,MRPS22,MRPL35,TRMT2A,RNF114,ABCF1,WASHC4,TSEN34,MIER1,RPL10A,NUP188,TK1,MCRS1,THBS1,PAL…	2172
Cancer, Endocrine System Disorders, Organismal Injury and Abnormalities	nonpituitary endocrine tumor	Nonpituitary endocrine tumor	2.51e-79		1.582		1.58	SELENOS,ADD1,ISOC1,DHODH,RPS24,RPS5,AK3,SIN3B,INTS9,TWNK,RAP2A,RING1,LEMD3,CTNNB1,YY1AP1,GBA,GBF1,DOCK10,RANBP10,DECR1,SLC25A46,SETMAR,ZMYND8,EHMT2,MOV10,ZNHIT6,CCS,AGK,FARP1,CLIP1,PLEKHA5,CREBBP,RPS3A,ENO1,GPX8,TMEM167A,CDH13,DUSP12,EIF1AX,SPCS2,PREPL,NUP98,TPM3,USP34,MRPS22,MRPL35,TRMT2A,RNF114,ABCF1,WASHC4,TSEN34,MIER1,NUP188,TK1,MCRS1,THBS1,PALLD,GINS3,RUNX1,CDC42EP3,GEMIN5,PARK7,ALDH6A1,DAD1…	1790
Protein Synthesis	synthesis	Synthesis of protein	4.44e-78		0.898		0.902	MRPL16,CNBP,CTIF,MRPL53,MRPL21,RPS24,MRPL48,HNRNPL,RPS5,RPL26,MRPS14,RPL8,MARS,EIF3E,MRPS23,MRPL39,RPL14,YTHDF3,RPL30,MRPL10,UPF3B,MRPL54,EEF1A1,DARS,PABPC1,DHX33,PCBP1,NOLC1,RPS9,MRPL19,EIF3K,CBS/CBSL,MRPS11,LYN,SRSF3,FKBP1A,TSFM,EIF4A2,EIF3B,EIF3I,MRPL38,METAP2,RPL5,EIF4E2,PYM1,YTHDF1,MRPL40,MRPL1,MAP2K3,EIF4A1,MRPL2,RPS3A,MRPL45,EIF3J,RPS25,RPS6KB2,EIF1AX,SERINC1,MRPL14,ERAL1,STAU1,MRPS2,DAP3,…	269
Cancer, Endocrine System Disorders, Organismal Injury and Abnormalities	endocrine gland tumor	Endocrine gland tumor	7.22e-78		1.563		1.561	SELENOS,ADD1,ISOC1,DHODH,RPS24,RPS5,AK3,SIN3B,INTS9,TWNK,RAP2A,RING1,LEMD3,CTNNB1,YY1AP1,GBA,GBF1,DOCK10,RANBP10,DECR1,SLC25A46,SETMAR,ZMYND8,EHMT2,MOV10,ZNHIT6,CCS,AGK,FARP1,CLIP1,PLEKHA5,CREBBP,RPS3A,ENO1,GPX8,TMEM167A,CDH13,DUSP12,EIF1AX,SPCS2,PREPL,NUP98,TPM3,USP34,MRPS22,MRPL35,TRMT2A,RNF114,ABCF1,WASHC4,TSEN34,MIER1,NUP188,TK1,MCRS1,THBS1,PALLD,GINS3,RUNX1,CDC42EP3,GEMIN5,PARK7,ALDH6A1,DAD1…	1793
Cancer, Organismal Injury and Abnormalities	head and neck carcinoma	Head and neck carcinoma	1.3e-77		0.711		0.71	SELENOS,ADD1,ISOC1,DHODH,RPS24,RPS5,AK3,SIN3B,INTS9,TWNK,RING1,LEMD3,CTNNB1,YY1AP1,GBA,GBF1,DOCK10,RANBP10,DECR1,SLC25A46,SETMAR,ZMYND8,EHMT2,MOV10,ZNHIT6,CCS,AGK,FARP1,CLIP1,PLEKHA5,CREBBP,RPS3A,ENO1,GPX8,TMEM167A,CDH13,DUSP12,EIF1AX,SPCS2,PREPL,NUP98,TPM3,USP34,MRPS22,MRPL35,TRMT2A,RNF114,ABCF1,WASHC4,TSEN34,MIER1,NUP188,TK1,MCRS1,THBS1,PALLD,GINS3,RUNX1,CDC42EP3,GEMIN5,PARK7,ALDH6A1,DAD1,TGFB2…	1838
Cancer, Organismal Injury and Abnormalities	nonhematologic malignant neoplasm	Nonhematologic malignant neoplasm	1.46e-77		1.319		1.318	SELENOS,ADD1,ISOC1,DHODH,RPS24,RPS5,AK3,SIN3B,SNAPIN,INTS9,TWNK,RING1,LEMD3,CTNNB1,CPPED1,YY1AP1,GBA,GBF1,DOCK10,RANBP10,DECR1,SLC25A46,SETMAR,ZMYND8,CCN1,RSU1,EHMT2,MOV10,ZNHIT6,RFX3,CCS,AGK,FARP1,CLIP1,PLEKHA5,CREBBP,MRPL2,RPS3A,ENO1,GPX8,TMEM167A,CDH13,DUSP12,EIF1AX,SPCS2,SRSF4,PREPL,NUP98,ERAL1,METTL15,TPM3,USP34,MRPS22,MRPL35,TRMT2A,RNF114,ABCF1,WASHC4,TSEN34,MIER1,RPL10A,NUP188,TK1,MCRS1,TH…	2182
Cancer, Organismal Injury and Abnormalities	head and neck cancer	Head and neck cancer	2.24e-77		1.572		1.571	SELENOS,ADD1,ISOC1,DHODH,RPS24,RPS5,AK3,SIN3B,INTS9,TWNK,RAP2A,RING1,LEMD3,CTNNB1,YY1AP1,GBA,GBF1,DOCK10,RANBP10,DECR1,SLC25A46,SETMAR,ZMYND8,EHMT2,MOV10,ZNHIT6,CCS,AGK,FARP1,CLIP1,PLEKHA5,CREBBP,RPS3A,ENO1,GPX8,TMEM167A,CDH13,DUSP12,EIF1AX,SPCS2,PREPL,NUP98,TPM3,USP34,MRPS22,MRPL35,TRMT2A,RNF114,ABCF1,WASHC4,TSEN34,MIER1,NUP188,TK1,MCRS1,THBS1,PALLD,GINS3,RUNX1,CDC42EP3,GEMIN5,PARK7,ALDH6A1,DAD1…	1845
Cancer, Organismal Injury and Abnormalities	cancer	Cancer	1.1e-76		0.347		0.348	SELENOS,ADD1,ISOC1,DHODH,RPS24,RPS5,AK3,SIN3B,SNAPIN,INTS9,TWNK,RAP2A,RING1,LEMD3,CTNNB1,CPPED1,YY1AP1,GBA,GBF1,DOCK10,RANBP10,DECR1,SLC25A46,SETMAR,ZMYND8,CCN1,RSU1,EHMT2,MOV10,ZNHIT6,RFX3,CCS,AGK,FARP1,CLIP1,PLEKHA5,CREBBP,MRPL2,RPS3A,ENO1,GPX8,TMEM167A,CDH13,DUSP12,EIF1AX,SPCS2,SRSF4,PREPL,NUP98,ERAL1,METTL15,TPM3,USP34,MRPS22,MRPL35,TRMT2A,RNF114,ABCF1,WASHC4,TSEN34,MIER1,RPL10A,NUP188,TK1,MC…	2221
Cancer, Organismal Injury and Abnormalities	head and neck neoplasia	Head and neck tumor	3.08e-76	Increased	2.267		2.265	SELENOS,ADD1,ISOC1,DHODH,RPS24,RPS5,AK3,SIN3B,INTS9,TWNK,RAP2A,RING1,LEMD3,CTNNB1,YY1AP1,GBA,GBF1,DOCK10,RANBP10,DECR1,SLC25A46,SETMAR,ZMYND8,EHMT2,MOV10,ZNHIT6,CCS,AGK,FARP1,CLIP1,PLEKHA5,CREBBP,RPS3A,ENO1,GPX8,TMEM167A,CDH13,DUSP12,EIF1AX,SPCS2,PREPL,NUP98,TPM3,USP34,MRPS22,MRPL35,TRMT2A,RNF114,ABCF1,WASHC4,TSEN34,MIER1,NUP188,TK1,MCRS1,THBS1,PALLD,GINS3,RUNX1,CDC42EP3,GEMIN5,PARK7,ALDH6A1,DAD1…	1857
Cancer, Organismal Injury and Abnormalities	malignant solid tumor	Malignant solid tumor	3.43e-75		1.878		1.878	SELENOS,ADD1,ISOC1,DHODH,RPS24,RPS5,AK3,SIN3B,SNAPIN,INTS9,TWNK,RAP2A,RING1,LEMD3,CTNNB1,CPPED1,YY1AP1,GBA,GBF1,DOCK10,RANBP10,DECR1,SLC25A46,SETMAR,ZMYND8,CCN1,RSU1,EHMT2,MOV10,ZNHIT6,RFX3,CCS,AGK,FARP1,CLIP1,PLEKHA5,CREBBP,MRPL2,RPS3A,ENO1,GPX8,TMEM167A,CDH13,DUSP12,EIF1AX,SPCS2,SRSF4,PREPL,NUP98,ERAL1,METTL15,TPM3,USP34,MRPS22,MRPL35,TRMT2A,RNF114,ABCF1,WASHC4,TSEN34,MIER1,RPL10A,NUP188,TK1,MC…	2210
Cancer, Organismal Injury and Abnormalities	extracranial solid tumor	Extracranial solid tumor	3.61e-75	Increased	2.145		2.145	SELENOS,ADD1,ISOC1,DHODH,RPS24,RPS5,AK3,SIN3B,SNAPIN,INTS9,TWNK,RAP2A,RING1,LEMD3,CTNNB1,CPPED1,YY1AP1,GBA,GBF1,DOCK10,RANBP10,DECR1,SLC25A46,SETMAR,ZMYND8,CCN1,RSU1,EHMT2,MOV10,ZNHIT6,RFX3,CCS,AGK,FARP1,CLIP1,PLEKHA5,CREBBP,MRPL2,RPS3A,ENO1,GPX8,TMEM167A,CDH13,DUSP12,EIF1AX,SPCS2,SRSF4,PREPL,NUP98,SEC22B,ERAL1,METTL15,TPM3,USP34,MRPS22,MRPL35,TRMT2A,RNF114,ABCF1,WASHC4,TSEN34,MIER1,RPL10A,NUP188…	2209
Cancer, Organismal Injury and Abnormalities	solid tumor	Solid tumor	5.96e-75	Increased	2.659		2.659	SELENOS,ADD1,ISOC1,DHODH,RPS24,RPS5,AK3,SIN3B,SNAPIN,INTS9,TWNK,RAP2A,RING1,LEMD3,CTNNB1,CPPED1,YY1AP1,GBA,GBF1,DOCK10,RANBP10,DECR1,SLC25A46,SETMAR,ZMYND8,CCN1,RSU1,EHMT2,MOV10,ZNHIT6,RFX3,CCS,AGK,FARP1,CLIP1,PLEKHA5,CREBBP,MRPL2,RPS3A,ENO1,GPX8,TMEM167A,CDH13,DUSP12,EIF1AX,SPCS2,SRSF4,PREPL,NUP98,SEC22B,ERAL1,METTL15,TPM3,USP34,MRPS22,MRPL35,TRMT2A,RNF114,ABCF1,WASHC4,TSEN34,MIER1,RPL10A,NUP188…	2219
Cancer, Organismal Injury and Abnormalities	cancer	Cancer of secretory structure	2.31e-73		-0.121		-0.119	SELENOS,ADD1,ISOC1,DHODH,RPS24,RPS5,AK3,SIN3B,INTS9,TWNK,RAP2A,RING1,LEMD3,CTNNB1,YY1AP1,GBA,GBF1,DOCK10,RANBP10,DECR1,SLC25A46,SETMAR,ZMYND8,CCN1,EHMT2,MOV10,ZNHIT6,CCS,AGK,FARP1,CLIP1,PLEKHA5,CREBBP,RPS3A,ENO1,GPX8,TMEM167A,CDH13,DUSP12,EIF1AX,SPCS2,SRSF4,PREPL,NUP98,ERAL1,METTL15,TPM3,USP34,MRPS22,MRPL35,TRMT2A,RNF114,ABCF1,WASHC4,TSEN34,MIER1,NUP188,TK1,MCRS1,THBS1,PALLD,GINS3,RUNX1,CDC42EP3,…	1902
Protein Synthesis	metabolism	Metabolism of protein	1.63e-71		1.382		1.391	MRPL16,SELENOS,HEXB,CTIF,RPS24,MIA3,MRPL48,SMURF2,HNRNPL,RPS5,PITRM1,RPL26,RPL8,AFG3L2,MRPS23,MRPL39,EEF1A1,PABPC1,CSTB,HDAC3,GBA,UBE2G1,CHMP6,LYN,CCN1,FKBP1A,EIF4A2,EIF3B,METAP2,EIF3I,MRPL1,RPS3A,MRPL2,SNX12,EIF3J,EIF1AX,SERINC1,CDK7,MRPL14,SEC22B,ERAL1,DAP3,MRM3,MRPS22,PRKRA,GFM1,MRPL35,ABCF1,EIF4E,FTH1,HCFC1,RPL10A,RPL7A,RPL23,MRPL27,THBS1,EIF4H,PSME3,MRPL20,STAT3,OXA1L,RPL27A,GEMIN5,PARK7,MRP…	438
Protein Synthesis	translation	Initiation of translation of protein	3.01e-63		-0.678		-0.685	EIF3G,CTIF,RPS24,RPS5,RPL26,RPS19,RPL8,EIF3E,AGO2,RPL29,RPL14,PAIP2,RPL19,RPL30,RPLP2,PABPC1,DHX33,RPS12,RPS9,EIF2A,EIF3H,EIF3K,RPS27A,RPL15,EIF2B5,EIF2S1,EIF3M,EIF2B3,EIF4A2,EIF3B,TP53,EIF3I,RPL6,RPS20,RPL5,EIF4A1,RPL4,RPS3A,RPS21,EIF4EBP1,EIF3J,EIF4G1,RPS25,EIF1AX,RPS14,EIF2S3,RPL18,RPL24,ABCF1,RPL34,RPS28,EIF4E,RPL10,RPL10A,RPL7A,EIF5B,RPL13A,RPL32,RPLP1,RPL23,EIF4H,DDX3X,RPL27A,EIF3A,RPL11,RP…	100
Cancer, Organismal Injury and Abnormalities	adenocarcinoma	Adenocarcinoma	9.9e-56	Increased	2.514		2.511	ADD1,DHODH,RPS24,RPS5,AK3,SIN3B,INTS9,TWNK,RING1,LEMD3,CTNNB1,CPPED1,YY1AP1,GBF1,DOCK10,RANBP10,DECR1,SLC25A46,SETMAR,ZMYND8,CCN1,RSU1,EHMT2,MOV10,ZNHIT6,RFX3,CCS,AGK,FARP1,CLIP1,PLEKHA5,CREBBP,MRPL2,RPS3A,ENO1,CDH13,DUSP12,EIF1AX,SPCS2,SRSF4,PREPL,NUP98,ERAL1,METTL15,TPM3,USP34,MRPS22,TRMT2A,RNF114,ABCF1,WASHC4,TSEN34,MIER1,RPL10A,NUP188,TK1,MCRS1,THBS1,PALLD,ACTR1B,RUNX1,CDC42EP3,GEMIN5,ALDH6A1…	1910
Cancer, Gastrointestinal Disease, Organismal Injury and Abnormalities	intestinal carcinoma	Intestinal carcinoma	2.14e-55		0.8		0.797	ADD1,DHODH,RPS24,RPS5,AK3,SIN3B,INTS9,TWNK,RING1,LEMD3,CTNNB1,CPPED1,YY1AP1,GBF1,DOCK10,DECR1,SLC25A46,SETMAR,ZMYND8,EHMT2,MOV10,ZNHIT6,RFX3,CCS,AGK,FARP1,CLIP1,PLEKHA5,CREBBP,MRPL2,CDH13,DUSP12,SPCS2,SRSF4,PREPL,NUP98,ERAL1,TPM3,USP34,TRMT2A,RNF114,ABCF1,WASHC4,TSEN34,MIER1,RPL10A,NUP188,TK1,MCRS1,THBS1,PALLD,ACTR1B,GINS3,RUNX1,CDC42EP3,GEMIN5,ALDH6A1,TGFB2,TCP1,FBXL12,MMGT1,POLR3E,CHD4,PICALM,X…	1677
Cancer, Gastrointestinal Disease, Organismal Injury and Abnormalities	large intestine carcinoma	Large intestine carcinoma	3.1e-55		0.64		0.639	ADD1,DHODH,RPS24,RPS5,AK3,SIN3B,INTS9,TWNK,RING1,LEMD3,CTNNB1,CPPED1,YY1AP1,GBF1,DOCK10,DECR1,SLC25A46,SETMAR,ZMYND8,EHMT2,MOV10,ZNHIT6,RFX3,CCS,AGK,FARP1,CLIP1,PLEKHA5,CREBBP,MRPL2,CDH13,DUSP12,SPCS2,SRSF4,PREPL,NUP98,ERAL1,TPM3,USP34,TRMT2A,RNF114,ABCF1,WASHC4,TSEN34,MIER1,RPL10A,NUP188,TK1,MCRS1,THBS1,PALLD,ACTR1B,GINS3,RUNX1,CDC42EP3,GEMIN5,ALDH6A1,TGFB2,TCP1,FBXL12,MMGT1,POLR3E,CHD4,PICALM,X…	1676
Cancer, Organismal Injury and Abnormalities	abdominal adenocarcinoma	Abdominal adenocarcinoma	4.44e-55		0.622		0.622	ADD1,DHODH,RPS24,RPS5,AK3,SIN3B,INTS9,TWNK,RING1,LEMD3,CTNNB1,CPPED1,YY1AP1,GBF1,DOCK10,RANBP10,DECR1,SLC25A46,SETMAR,ZMYND8,CCN1,EHMT2,MOV10,ZNHIT6,RFX3,CCS,AGK,FARP1,CLIP1,PLEKHA5,CREBBP,MRPL2,RPS3A,CDH13,DUSP12,EIF1AX,SPCS2,SRSF4,PREPL,NUP98,ERAL1,METTL15,TPM3,USP34,MRPS22,TRMT2A,RNF114,ABCF1,WASHC4,TSEN34,MIER1,RPL10A,NUP188,TK1,MCRS1,THBS1,PALLD,ACTR1B,RUNX1,CDC42EP3,GEMIN5,ALDH6A1,DAD1,TGFB…	1875
Gene Expression	expression	Expression of RNA	1.62e-54		-1.318		-1.306	GTF2B,HEXB,TERF2,CTIF,RPS24,SMURF2,RPS5,ILK,CCNT2,SIN3B,MRPL39,BICRA,RAP2A,TWNK,RING1,CTNNB1,DAP,CDK5RAP2,ELP1,YY1AP1,HDAC3,TAPBP,MTA2,ABLIM3,ZC3HAV1,CAMK2G,SFPQ,LYN,CCN1,FKBP1A,EHMT2,EIF4A2,MOV10,EIF3B,EIF3I,POLRMT,RFX3,CNN2,HIST1H1D,ARMCX3,HNRNPAB,ATXN7,SIN3A,CREBBP,RPS3A,MRPL2,SAFB,GSTP1,ENO1,SNX12,NFIL3,CDH13,CDK7,BPTF,NUP98,PPP3CA,DAXX,PARP1,RALA,KMT2D,ABCF1,EIF4E,KDM4A,THOC5,RAC1,HCFC1,RPL1…	642
Cancer, Organismal Injury and Abnormalities	abdominal carcinoma	Abdominal carcinoma	2.93e-54		0.585		0.583	SELENOS,ADD1,DHODH,RPS24,RPS5,AK3,SIN3B,INTS9,TWNK,RING1,LEMD3,CTNNB1,CPPED1,YY1AP1,GBF1,DOCK10,RANBP10,DECR1,SLC25A46,SETMAR,ZMYND8,CCN1,EHMT2,MOV10,ZNHIT6,RFX3,CCS,AGK,FARP1,CLIP1,PLEKHA5,CREBBP,MRPL2,RPS3A,ENO1,TMEM167A,CDH13,DUSP12,EIF1AX,SPCS2,SRSF4,PREPL,NUP98,ERAL1,METTL15,TPM3,USP34,MRPS22,MRPL35,TRMT2A,RNF114,ABCF1,WASHC4,TSEN34,MIER1,RPL10A,NUP188,TK1,MCRS1,THBS1,PALLD,ACTR1B,GINS3,RUNX…	1965
Cancer, Organismal Injury and Abnormalities	abdominal neoplasm	Abdominal neoplasm	1.19e-53		0.206		0.204	SELENOS,ADD1,ISOC1,DHODH,RPS24,RPS5,AK3,SIN3B,INTS9,TWNK,RING1,LEMD3,CTNNB1,CPPED1,YY1AP1,GBF1,DOCK10,RANBP10,DECR1,SLC25A46,SETMAR,ZMYND8,CCN1,EHMT2,MOV10,ZNHIT6,RFX3,CCS,AGK,FARP1,CLIP1,PLEKHA5,CREBBP,MRPL2,RPS3A,ENO1,TMEM167A,CDH13,DUSP12,EIF1AX,SPCS2,SRSF4,PREPL,NUP98,SEC22B,ERAL1,METTL15,TPM3,USP34,MRPS22,MRPL35,TRMT2A,RNF114,ABCF1,WASHC4,TSEN34,MIER1,RPL10A,NUP188,TK1,MCRS1,THBS1,PALLD,ACTR…	2036
Cancer, Gastrointestinal Disease, Organismal Injury and Abnormalities	gastrointestinal adenocarcinoma	Gastrointestinal adenocarcinoma	2.79e-52		0.993		0.987	ADD1,DHODH,RPS24,RPS5,AK3,SIN3B,INTS9,TWNK,RING1,LEMD3,CTNNB1,CPPED1,YY1AP1,GBF1,DOCK10,DECR1,SLC25A46,SETMAR,ZMYND8,CCN1,RSU1,EHMT2,MOV10,ZNHIT6,RFX3,CCS,AGK,FARP1,CLIP1,PLEKHA5,CREBBP,MRPL2,CDH13,DUSP12,SPCS2,SRSF4,PREPL,NUP98,ERAL1,TPM3,USP34,TRMT2A,RNF114,ABCF1,WASHC4,TSEN34,MIER1,RPL10A,NUP188,MCRS1,THBS1,PALLD,ACTR1B,RUNX1,CDC42EP3,GEMIN5,ALDH6A1,DAD1,TGFB2,TCP1,FBXL12,MMGT1,POLR3E,CHD4,PIC…	1689
Cancer, Gastrointestinal Disease, Organismal Injury and Abnormalities	gastrointestinal carcinoma	Gastrointestinal carcinoma	1.43e-51		0.584		0.582	ADD1,DHODH,RPS24,RPS5,AK3,SIN3B,INTS9,TWNK,RING1,LEMD3,CTNNB1,CPPED1,YY1AP1,GBF1,DOCK10,DECR1,SLC25A46,SETMAR,ZMYND8,CCN1,RSU1,EHMT2,MOV10,ZNHIT6,RFX3,CCS,AGK,FARP1,CLIP1,PLEKHA5,CREBBP,MRPL2,CDH13,DUSP12,SPCS2,SRSF4,PREPL,NUP98,ERAL1,TPM3,USP34,TRMT2A,RNF114,ABCF1,WASHC4,TSEN34,MIER1,RPL10A,NUP188,TK1,MCRS1,THBS1,PALLD,ACTR1B,GINS3,RUNX1,CDC42EP3,GEMIN5,ALDH6A1,DAD1,TGFB2,TCP1,FBXL12,MMGT1,POLR3…	1732
RNA Post-Transcriptional Modification	processing	Processing of RNA	4.06e-51		-0.704		-0.703	PTBP1,PPP1R8,DCAF13,RBMS2,RPS24,RRP1B,HNRNPL,PNN,AQR,INTS8,SBDS,RPL26,PCF11,GEMIN6,SMU1,RPS19,AARS,SRSF9,WDR43,CWC15,INTS9,EMG1,IK,AGO2,RPL14,CPSF2,ERCC3,SSU72,UPF3B,SF3B5,UTP3,PABPC1,PRCC,HNRNPH2,CPSF6,WDR18,PCBP1,ZMAT2,NOLC1,CPSF7,SUGP1,WDR55,HNRNPA1,RPS9,HNRNPUL1,SFPQ,BUD31,PRPF31,GTF2H1,JUN,FAM172A,SRSF3,GTF2H3,PPIL1,HNRNPU,RBMX,GTF2H4,DDX47,LYAR,RBM25,RPL5,HSPA8,RNMT,QKI,SNRNP35,DDX20,YBX1,S…	182
Cancer, Gastrointestinal Disease, Organismal Injury and Abnormalities	large intestine adenocarcinoma	Large intestine adenocarcinoma	5.81e-51		1		0.996	ADD1,DHODH,RPS24,RPS5,AK3,SIN3B,INTS9,TWNK,RING1,LEMD3,CTNNB1,CPPED1,YY1AP1,GBF1,DOCK10,DECR1,SLC25A46,SETMAR,ZMYND8,EHMT2,MOV10,ZNHIT6,RFX3,CCS,AGK,FARP1,CLIP1,PLEKHA5,CREBBP,MRPL2,CDH13,DUSP12,SPCS2,SRSF4,PREPL,NUP98,ERAL1,TPM3,USP34,TRMT2A,RNF114,ABCF1,WASHC4,TSEN34,MIER1,RPL10A,NUP188,MCRS1,THBS1,PALLD,ACTR1B,RUNX1,CDC42EP3,GEMIN5,ALDH6A1,TGFB2,TCP1,FBXL12,MMGT1,POLR3E,CHD4,PICALM,XPC,FKBP11,…	1652
Cancer, Gastrointestinal Disease, Organismal Injury and Abnormalities	digestive organ tumor	Digestive organ tumor	4.98e-50		0.01		0.007	SELENOS,ADD1,DHODH,RPS24,RPS5,AK3,SIN3B,INTS9,TWNK,RING1,LEMD3,CTNNB1,CPPED1,YY1AP1,GBF1,DOCK10,RANBP10,DECR1,SLC25A46,SETMAR,ZMYND8,CCN1,RSU1,EHMT2,MOV10,ZNHIT6,RFX3,CCS,AGK,FARP1,CLIP1,PLEKHA5,CREBBP,MRPL2,RPS3A,ENO1,TMEM167A,CDH13,DUSP12,EIF1AX,SPCS2,SRSF4,PREPL,NUP98,ERAL1,TPM3,USP34,MRPS22,TRMT2A,RNF114,ABCF1,WASHC4,TSEN34,MIER1,RPL10A,NUP188,TK1,MCRS1,THBS1,PALLD,ACTR1B,GINS3,RUNX1,CDC42EP3…	1943
Protein Synthesis	translation	Termination of translation of protein	4.25e-48					MRPL16,MRPL53,MRPL58,MRPL42,MRPL37,MRPL21,MRPL48,MRPL15,MRPL27,MRPL20,MRPS14,OXA1L,MRPS23,MRPL34,MRPL39,MRPS28,MRPL10,MRPL54,MRPL47,MRPL41,MRPL49,TRMT112,MRPL19,MRPL44,MRPS9,PTCD3,MRPL17,MRPS21,ETF1,MRPS11,MRPL3,MRPL18,MRPL4,MRPS12,MTRF1,MRPL38,MRPL9,MRPL40,MRPL32,MRPL1,MRPS5,MRPL12,MRPL30,MRPL45,MRPL2,MRPS35,MRPL11,MRPL43,MRPS18A,MRPL14,ERAL1,MRPS2,DAP3,MRPL55,MRPL24,AURKAIP1,MRPL57,MRPS22,MRPL3…	70
Cancer, Organismal Injury and Abnormalities	abdominal cancer	Abdominal cancer	1.64e-46		0.689		0.688	SELENOS,ADD1,DHODH,RPS24,RPS5,AK3,SIN3B,INTS9,TWNK,RING1,LEMD3,CTNNB1,CPPED1,YY1AP1,GBF1,DOCK10,RANBP10,DECR1,SLC25A46,SETMAR,ZMYND8,CCN1,EHMT2,MOV10,ZNHIT6,RFX3,CCS,AGK,FARP1,CLIP1,PLEKHA5,CREBBP,MRPL2,RPS3A,ENO1,TMEM167A,CDH13,DUSP12,EIF1AX,SPCS2,SRSF4,PREPL,NUP98,ERAL1,METTL15,TPM3,USP34,MRPS22,MRPL35,TRMT2A,RNF114,ABCF1,WASHC4,TSEN34,MIER1,RPL10A,NUP188,TK1,MCRS1,THBS1,PALLD,ACTR1B,GINS3,RUNX…	1995
Cancer, Gastrointestinal Disease, Organismal Injury and Abnormalities	digestive system cancer	Digestive system cancer	2.09e-46		0.773		0.771	SELENOS,ADD1,DHODH,RPS24,RPS5,AK3,SIN3B,INTS9,TWNK,RING1,LEMD3,CTNNB1,CPPED1,YY1AP1,GBF1,DOCK10,RANBP10,DECR1,SLC25A46,SETMAR,ZMYND8,CCN1,RSU1,EHMT2,MOV10,ZNHIT6,RFX3,CCS,AGK,FARP1,CLIP1,PLEKHA5,CREBBP,MRPL2,RPS3A,ENO1,TMEM167A,CDH13,DUSP12,EIF1AX,SPCS2,SRSF4,PREPL,NUP98,ERAL1,TPM3,USP34,MRPS22,TRMT2A,RNF114,ABCF1,WASHC4,TSEN34,MIER1,RPL10A,NUP188,TK1,MCRS1,THBS1,PALLD,ACTR1B,GINS3,RUNX1,CDC42EP3…	1902
Cancer, Gastrointestinal Disease, Organismal Injury and Abnormalities	malignant neoplasm of large intestine	Malignant neoplasm of large intestine	7.68e-46		0.239		0.238	ADD1,DHODH,RPS24,RPS5,AK3,SIN3B,INTS9,TWNK,RING1,LEMD3,CTNNB1,CPPED1,YY1AP1,GBF1,DOCK10,DECR1,SLC25A46,SETMAR,ZMYND8,EHMT2,MOV10,ZNHIT6,RFX3,CCS,AGK,FARP1,CLIP1,PLEKHA5,CREBBP,MRPL2,ENO1,CDH13,DUSP12,SPCS2,SRSF4,PREPL,NUP98,ERAL1,TPM3,USP34,TRMT2A,RNF114,ABCF1,WASHC4,TSEN34,MIER1,RPL10A,NUP188,TK1,MCRS1,THBS1,PALLD,ACTR1B,GINS3,RUNX1,CDC42EP3,GEMIN5,ALDH6A1,TGFB2,TCP1,FBXL12,MMGT1,POLR3E,CHD4,PIC…	1710
Cancer, Gastrointestinal Disease, Organismal Injury and Abnormalities	large intestine neoplasm	Large intestine neoplasm	1.73e-45		0.656		0.655	ADD1,DHODH,RPS24,RPS5,AK3,SIN3B,INTS9,TWNK,RING1,LEMD3,CTNNB1,CPPED1,YY1AP1,GBF1,DOCK10,DECR1,SLC25A46,SETMAR,ZMYND8,EHMT2,MOV10,ZNHIT6,RFX3,CCS,AGK,FARP1,CLIP1,PLEKHA5,CREBBP,MRPL2,ENO1,CDH13,DUSP12,SPCS2,SRSF4,PREPL,NUP98,ERAL1,TPM3,USP34,TRMT2A,RNF114,ABCF1,WASHC4,TSEN34,MIER1,RPL10A,NUP188,TK1,MCRS1,THBS1,PALLD,ACTR1B,GINS3,RUNX1,CDC42EP3,GEMIN5,ALDH6A1,TGFB2,TCP1,FBXL12,MMGT1,POLR3E,CHD4,PIC…	1714
Cancer, Gastrointestinal Disease, Organismal Injury and Abnormalities	gastrointestinal tract cancer	Gastrointestinal tract cancer	2.65e-44		0.576		0.574	ADD1,DHODH,RPS24,RPS5,AK3,SIN3B,INTS9,TWNK,RING1,LEMD3,CTNNB1,CPPED1,YY1AP1,GBF1,DOCK10,DECR1,SLC25A46,SETMAR,ZMYND8,CCN1,RSU1,EHMT2,MOV10,ZNHIT6,RFX3,CCS,AGK,FARP1,CLIP1,PLEKHA5,CREBBP,MRPL2,ENO1,CDH13,DUSP12,SPCS2,SRSF4,PREPL,NUP98,ERAL1,TPM3,USP34,TRMT2A,RNF114,ABCF1,WASHC4,TSEN34,MIER1,RPL10A,NUP188,TK1,MCRS1,THBS1,PALLD,ACTR1B,GINS3,RUNX1,CDC42EP3,GEMIN5,ALDH6A1,DAD1,TGFB2,TCP1,FBXL12,MMGT1,…	1766
Cancer, Gastrointestinal Disease, Organismal Injury and Abnormalities	neoplasia	Gastrointestinal tumor	1.14e-43		0.902		0.899	ADD1,DHODH,RPS24,RPS5,AK3,SIN3B,INTS9,TWNK,RING1,LEMD3,CTNNB1,CPPED1,YY1AP1,GBF1,DOCK10,DECR1,SLC25A46,SETMAR,ZMYND8,CCN1,RSU1,EHMT2,MOV10,ZNHIT6,RFX3,CCS,AGK,FARP1,CLIP1,PLEKHA5,CREBBP,MRPL2,ENO1,CDH13,DUSP12,SPCS2,SRSF4,PREPL,NUP98,ERAL1,TPM3,USP34,TRMT2A,RNF114,ABCF1,WASHC4,TSEN34,MIER1,RPL10A,NUP188,TK1,MCRS1,THBS1,PALLD,ACTR1B,GINS3,RUNX1,CDC42EP3,GEMIN5,ALDH6A1,DAD1,TGFB2,TCP1,FBXL12,MMGT1,…	1770
Infectious Diseases	infection	Viral Infection	1.98e-43		1.368		1.397	AKAP13,TERF2,DHODH,NDUFB7,RPS5,SNAPIN,AFG3L2,SCARB2,ATR,GABARAPL2,EEF1A1,CTNNB1,SPAST,HDAC3,ATP6V0C,ABLIM3,GBF1,DOCK10,ZC3HAV1,SFPQ,TUBA4A,CHMP6,DNAJA1,FAM172A,TWF1,FKBP1A,EHMT2,ERCC5,RAB6A,MOV10,DCTN1,EIF3I,SLC9A3R1,SNAP23,CLIP1,CREBBP,LSM14B,SAFB,NFIL3,DUSP12,NUP98,PPP3CA,MAP1LC3B,DAXX,PARP1,ATP6V0A1,SEH1L,PRKRA,MGAT1,PACSIN3,KBTBD11,CHMP5,SPG7,RAC1,RPL10A,NUP188,AGFG1,FOXJ2,ERC1,STAT3,MDN1,AGO…	466
Gene Expression	transcription	Transcription of RNA	2.47e-43		-0.512		-0.499	GTF2B,HEXB,SMURF2,ILK,CCNT2,SIN3B,BICRA,RAP2A,TWNK,RING1,CTNNB1,DAP,CDK5RAP2,ELP1,YY1AP1,HDAC3,MTA2,ABLIM3,SFPQ,LYN,CCN1,FKBP1A,EHMT2,POLRMT,RFX3,HIST1H1D,ARMCX3,HNRNPAB,ATXN7,SIN3A,CREBBP,SAFB,GSTP1,ENO1,NFIL3,CDH13,CDK7,BPTF,PPP3CA,DAXX,PARP1,RALA,KMT2D,KDM4A,RAC1,HCFC1,FOXJ2,SIX4,YAP1,RPL23,KCTD1,STAT3,ACTR1B,AGO1,RUNX1,SIRT6,ZNF146,DVL2,HSF1,PARK7,SP100,GTF3C4,EIF4G2,VAV2,TWISTNB,SRCAP,CHD4,P…	515
Protein Synthesis	elongation	Elongation of protein	1.93e-40					MRPL16,EIF5B,MRPL53,MRPL42,MRPL37,MRPL58,MRPL21,MRPL48,MRPL15,MRPL27,EEF1G,MRPS14,MRPL20,OXA1L,MRPS23,EEF1D,MRPL34,MRPL39,MRPL10,MRPS28,MRPL54,MRPL47,EEF1A1,MRPL49,MRPL41,MRPL19,MRPL44,MRPS9,PTCD3,MRPL17,MRPS21,MRPS11,MRPL3,MRPL18,MRPS12,MRPL4,TSFM,MRPL38,MRPL9,MRPL40,MRPL32,MRPL1,MRPS5,MRPL12,MRPL30,MRPL45,MRPL2,MRPS35,MRPL11,MRPL43,MRPS18A,MRPL14,ERAL1,EEF1B2,MRPS2,DAP3,MRPL55,MRPL24,AURKAIP1,M…	74
Gene Expression	transcription	Transcription	1.11e-37		-0.434		-0.421	GTF2B,AKAP13,HEXB,TERF2,SMURF2,ILK,CCNT2,SIN3B,BICRA,RAP2A,TWNK,RING1,CTNNB1,DAP,CDK5RAP2,ELP1,YY1AP1,HDAC3,TAPBP,MTA2,ABLIM3,SFPQ,LYN,CCN1,FKBP1A,EHMT2,ERCC5,POLRMT,RFX3,CNN2,HIST1H1D,ARMCX3,HNRNPAB,ATXN7,SIN3A,CREBBP,SAFB,GSTP1,ENO1,SNX12,NFIL3,CDH13,CDK7,BPTF,PPP3CA,DAXX,PARP1,RALA,KMT2D,KDM4A,THOC5,RAC1,MIER1,HCFC1,FOXJ2,SIX4,YAP1,RPL23,KCTD1,STAT3,ACTR1B,AGO1,RUNX1,SIRT6,ZNF146,DVL2,HSF1,PAR…	564
Gene Expression	expression	Expression of mRNA	4.89e-37	Decreased	-3.693		-3.695	GTF2B,EIF3G,CTIF,RPS24,FXR1,RPS5,EIF3E,AGO2,MRPL39,PAIP2,RPL19,RPL30,PATL1,DARS,MLH1,DHX33,CAPRIN1,NOLC1,CD47,RPS9,MED30,MRPL19,EIF2A,EIF3H,EIF3K,ETS1,EIF2B5,EIF2S1,JUN,MBD4,EIF3M,ATF2,EIF2B3,EIF4A2,EIF3B,EIF3I,TP53,NCOA3,EIF4E2,GIGYF2,MAP2K3,RPS3A,MRPL2,EIF4EBP1,EIF4G1,RPS6KB2,TCOF1,RACK1,FARSB,PUS7,RPS14,EIF2S3,MRPL57,PRKCA,RPL24,ABCF1,RPS28,EIF4E,RPL10,RPL10A,EIF2AK2,EIF5B,SARS,RPL13A,POLR2A,M…	120
Cell Death and Survival	necrosis	Necrosis	4.93e-36		-0.164		-0.171	GNA11,TERF2,DHODH,XRCC1,RPS24,SMURF2,RPS5,ILK,SIN3B,ADI1,ATR,SLC9A3R2,EEF1A1,CTNNB1,CSTB,PABPC1,ELP1,YY1AP1,HDAC3,GBA,MTA2,CAMK2G,DECR1,SFPQ,CTH,CHMP6,APRT,LYN,CCN1,FKBP1A,EHMT2,TMEM109,EIF3B,DCTN1,EIF3I,METAP2,CNN2,SLC9B2,ATXN7,CREBBP,RPS3A,GSTP1,ENO1,HK2,NFIL3,EIF1AX,CDK7,PPP3CA,DAP3,MAP1LC3B,DAXX,PARP1,PRKRA,CHMP5,EIF4E,THOC5,FTH1,RAC1,HCFC1,NUP188,TK1,RPL7A,SIX4,YAP1,MCRS1,THBS1,PSME3,BCAS2,P…	680
Gene Expression, Protein Synthesis	translation	Translation of RNA	9.4e-36	Decreased	-3.84		-3.853	EIF2AK2,EIF3G,EIF5B,SARS,CTIF,RPL13A,RPS24,MRPL15,RPL23,FXR1,RPS5,PABPC4,EIF4H,DDX3X,SYNCRIP,EIF3E,AGO2,MRPL39,PAIP2,RPL27A,RPL19,RPL30,EGFR,GEMIN5,PATL1,DARS,MRPL41,IGF2BP3,CNOT1,EIF3L,EIF1,DHX33,EIF4G2,CAPRIN1,EIF5,HSPB1,IGF2BP2,NOLC1,DAPK3,RPS9,MRPL19,EIF2A,EIF3H,EIF3K,MRPL17,ELAVL1,EIF3C,EIF2B5,EIF3F,ETF1,EIF2S1,EIF3M,AKT1,MRPL3,MTRF1,EIF2B3,EIF4A2,EIF3B,EIF3I,EPRS,EIF4E2,LARP1,RPL37,GIGYF2,M…	94
RNA Damage and Repair	nonsense-mediated mRNA decay	Nonsense-mediated mRNA decay	2.86e-35					RPL7A,CTIF,RPL13A,RPL32,RPS24,RPLP1,RPL23,RPS5,RPL26,RPS19,RPL8,EIF3E,RPL29,RPL14,RPL19,RPL27A,RPL30,UPF3B,RPL11,RPLP2,RPL35,PABPC1,RPS7,DCP1A,RPS12,RPL7,RPLP0,RPS9,RPL36,RPS27A,RPL15,ETF1,RPS26,RPL35A,RPL6,RPS20,RPL12,RPL5,RPL9,PYM1,RPL28,RPS15A,RPL37,RPL3,RPS8,RPL31,UPF2,RPL4,RPS3A,RPS21,RPL18A,EIF4G1,RPS25,RPL17,RPL21,RPS14,RPSA,RPS3,RPL23A,RPL24,RPL18,RPL34,RPS28,RPL10,RPL10A	65
RNA Damage and Repair	decay	Decay of RNA	2.86e-35		-0.391		-0.387	RPL7A,CTIF,RPL13A,RPL32,RPS24,RPLP1,RPL23,RPS5,RPL26,RPS19,RPL8,EIF3E,RPL29,RPL14,RPL19,RPL27A,RPL30,UPF3B,RPL11,RPLP2,RPL35,PABPC1,RPS7,DCP1A,RPS12,RPL7,RPLP0,RPS9,NCL,RPL36,RPS27A,RPL15,ETF1,RPS26,MYD88,RPL35A,RPL6,RPS20,RPL12,RPL5,RPL9,PYM1,RPL28,RPS15A,RPL37,RPL3,RPS8,RPL31,UPF2,RPL4,RPS3A,RPS21,RPL18A,EIF4G1,RPS25,TOE1,RPL17,RPL21,RPS14,RPS3,RPSA,RPL23A,RPL18,RPL24,RPL34,RPS28,RPL10,RPL10A	68
RNA Damage and Repair	decay	Decay of mRNA	3.75e-35		0		0.004	RPL7A,CTIF,RPL13A,RPL32,RPS24,RPLP1,RPL23,RPS5,RPL26,RPS19,RPL8,EIF3E,RPL29,RPL14,RPL19,RPL27A,RPL30,UPF3B,RPL11,RPLP2,RPL35,PABPC1,RPS7,DCP1A,RPS12,RPL7,RPLP0,RPS9,NCL,RPL36,RPS27A,RPL15,ETF1,RPS26,RPL35A,RPL6,RPS20,RPL12,RPL5,RPL9,PYM1,RPL28,RPS15A,RPL37,RPL3,RPS8,RPL31,UPF2,RPL4,RPS3A,RPS21,RPL18A,EIF4G1,RPS25,TOE1,RPL17,RPL21,RPS14,RPSA,RPS3,RPL23A,RPL24,RPL18,RPL34,RPS28,RPL10,RPL10A	67
Gene Expression, Protein Synthesis	translation	Translation of mRNA	6.84e-35	Decreased	-3.84		-3.853	EIF2AK2,EIF3G,EIF5B,SARS,CTIF,RPL13A,RPS24,MRPL15,RPL23,FXR1,RPS5,PABPC4,EIF4H,DDX3X,SYNCRIP,EIF3E,AGO2,MRPL39,PAIP2,RPL27A,RPL19,RPL30,EGFR,GEMIN5,PATL1,DARS,MRPL41,IGF2BP3,CNOT1,EIF3L,EIF1,DHX33,EIF4G2,CAPRIN1,EIF5,HSPB1,IGF2BP2,NOLC1,DAPK3,RPS9,MRPL19,EIF2A,EIF3H,EIF3K,MRPL17,ELAVL1,EIF3C,EIF2B5,EIF3F,EIF2S1,EIF3M,AKT1,MRPL3,EIF2B3,EIF4A2,EIF3B,EIF3I,EPRS,EIF4E2,LARP1,RPL37,GIGYF2,MRPL12,MRPL2…	92
Cancer, Organismal Injury and Abnormalities	frequency	Frequency of tumor	1.11e-33	Increased	3.197		3.191	GTF2B,TMEM11,ADD1,TMEM43,DHODH,SIPA1,NDUFB7,RPS24,RPS5,PITRM1,AK3,SIN3B,USP6NL,TXLNA,FAM120A,TWNK,RING1,LEMD3,CTNNB1,SPAST,YY1AP1,WDR18,ABLIM3,GBF1,COL5A2,DOCK10,C7orf26,RANBP10,TUBA4A,SLC25A46,ERGIC3,ZMYND8,TMEM97,DLAT,CCN1,DHX29,EHMT2,ERCC5,DCTN1,ZNHIT6,EIF3I,RFX3,CCS,SLC9A3R1,AGK,CLIP1,FARP1,PSMG3,PLEKHA5,ATXN7,AARS2,MRPL1,CREBBP,MRPL2,LSM14B,ENO1,EIF3J,CDH13,EIF1AX,PREPL,NUP98,METTL15,TPM3,JR…	1465
Cancer, Organismal Injury and Abnormalities	incidence	Incidence of tumor	1.49e-33	Increased	3.155		3.15	GTF2B,TMEM11,ADD1,ISOC1,TMEM43,DHODH,SIPA1,NDUFB7,RPS24,RPS5,PITRM1,AK3,SIN3B,USP6NL,TXLNA,FAM120A,TWNK,RING1,LEMD3,CTNNB1,SPAST,YY1AP1,WDR18,ABLIM3,GBF1,COL5A2,DOCK10,C7orf26,RANBP10,TUBA4A,SLC25A46,ERGIC3,ZMYND8,TMEM97,DLAT,CCN1,DHX29,EHMT2,ERCC5,DCTN1,ZNHIT6,EIF3I,RFX3,CCS,SLC9A3R1,AGK,FARP1,CLIP1,PSMG3,PLEKHA5,ATXN7,GIT1,AARS2,MRPL1,CREBBP,MRPL2,LSM14B,ENO1,EIF3J,CDH13,EIF1AX,PREPL,NUP98,SEC2…	1501
Cancer, Organismal Injury and Abnormalities	tumorigenesis	Tumorigenesis of epithelial neoplasm	5.16e-33	Increased	3.552		3.547	GTF2B,TMEM11,ADD1,TMEM43,DHODH,SIPA1,NDUFB7,RPS24,RPS5,PITRM1,AK3,SIN3B,USP6NL,TXLNA,FAM120A,TWNK,RING1,LEMD3,CTNNB1,SPAST,YY1AP1,WDR18,ABLIM3,GBF1,COL5A2,DOCK10,C7orf26,RANBP10,TUBA4A,SLC25A46,ERGIC3,ZMYND8,TMEM97,DLAT,CCN1,DHX29,EHMT2,ERCC5,DCTN1,ZNHIT6,EIF3I,RFX3,CCS,SLC9A3R1,AGK,CLIP1,FARP1,PSMG3,PLEKHA5,ATXN7,AARS2,MRPL1,CREBBP,MRPL2,LSM14B,ENO1,EIF3J,CDH13,EIF1AX,PREPL,NUP98,METTL15,TPM3,JR…	1444
Cancer, Organismal Injury and Abnormalities	development	Development of malignant tumor	9.51e-32	Increased	2.545		2.539	GTF2B,TMEM11,ADD1,TMEM43,DHODH,SIPA1,NDUFB7,RPS24,RPS5,PITRM1,AK3,SIN3B,USP6NL,TXLNA,FAM120A,TWNK,RING1,LEMD3,CTNNB1,SPAST,YY1AP1,WDR18,ABLIM3,GBF1,COL5A2,DOCK10,C7orf26,RANBP10,TUBA4A,SLC25A46,ERGIC3,ZMYND8,TMEM97,DLAT,CCN1,DHX29,EHMT2,ERCC5,DCTN1,ZNHIT6,EIF3I,RFX3,CCS,SLC9A3R1,AGK,CLIP1,FARP1,PSMG3,PLEKHA5,ATXN7,AARS2,MRPL1,CREBBP,MRPL2,LSM14B,ENO1,EIF3J,CDH13,EIF1AX,PREPL,NUP98,METTL15,TPM3,JR…	1437
Cancer, Organismal Injury and Abnormalities	development	Development of carcinoma	1.31e-31	Increased	2.788		2.783	GTF2B,TMEM11,ADD1,TMEM43,DHODH,SIPA1,NDUFB7,RPS24,RPS5,PITRM1,AK3,SIN3B,USP6NL,TXLNA,FAM120A,TWNK,RING1,LEMD3,CTNNB1,SPAST,YY1AP1,WDR18,ABLIM3,GBF1,COL5A2,DOCK10,C7orf26,RANBP10,TUBA4A,SLC25A46,ERGIC3,ZMYND8,TMEM97,DLAT,CCN1,DHX29,EHMT2,ERCC5,DCTN1,ZNHIT6,EIF3I,RFX3,CCS,SLC9A3R1,AGK,CLIP1,FARP1,PSMG3,PLEKHA5,ATXN7,AARS2,MRPL1,CREBBP,MRPL2,LSM14B,ENO1,EIF3J,CDH13,EIF1AX,PREPL,NUP98,METTL15,TPM3,JR…	1422
Gene Expression	expression	Initiation of expression of RNA	5.58e-31	Decreased	-2.228		-2.226	GTF2B,EIF3G,EIF5B,CTIF,POLR2A,CAVIN1,YAP1,EIF4H,E2F3,DDX3X,NFIC,CCNC,EIF3E,TAF6,AGO2,PAIP2,TAF1,ERCC3,TAF15,ERCC2,SRC,TAF9,POLR2E,POLR2C,EIF3L,GTF3C4,EIF1,DHX33,TAF7,EIF4G2,EIF5,HSPB1,TWISTNB,MED30,POLR2D,NR3C1,SOX9,EIF3H,TEAD1,EIF3K,MED12,POLR1C,EIF3C,EIF2B5,EIF3F,RUNX2,GTF2H1,TBP,GTF2H3,TAF1C,MECP2,SSRP1,EIF2B3,EIF4A2,TAF9B,EIF3B,TAF5,EIF3I,TP53,GTF2H4,NR2C2,NOTCH2,POLR2B,TAF4,POLR2L,INTS11,LAR…	95
Cell Death and Survival	apoptosis	Apoptosis	6.46e-31		0.525		0.515	AKAP13,HEXB,GNA11,TERF2,DHODH,XRCC1,RPS24,SMURF2,ILK,SIN3B,TCHP,ADI1,CRELD1,SCARB2,ATR,EEF1A1,CTNNB1,DAP,CSTB,ELP1,YY1AP1,HDAC3,MTA2,CAMK2G,DECR1,SFPQ,CTH,LYN,DNAJA1,CCN1,FKBP1A,EHMT2,ERCC5,KMT2B,TMEM109,EIF3B,DCTN1,EIF3I,CNN2,SIN3A,CREBBP,SAFB,RPS3A,GSTP1,ENO1,HK2,NFIL3,PPP3CA,DAP3,DAXX,PARP1,PRKRA,CHMP5,EIF4E,THOC5,FTH1,RAC1,HCFC1,TK1,ERC1,SIX4,YAP1,MCRS1,THBS1,SELENOF,BCAS2,PALLD,STAT3,MDN1,AG…	656
Organismal Survival	organismal death	Organismal death	1.81e-30	Increased	2.869		2.815	AKAP13,HEXB,ADD1,TERF2,GNA11,XRCC1,MIA3,SMURF2,HNRNPL,ILK,SIN3B,SNAPIN,CRELD1,SCARB2,ATR,TWNK,POLG2,CTNNB1,LEMD3,ELP1,HDAC3,GBA,ATP6V0C,SEPHS1,MTA2,COL5A2,WDR55,CTH,APRT,LYN,CCN1,FKBP1A,EHMT2,KMT2B,ERCC5,RAB6A,DCTN1,CNOT3,METAP2,RFX3,CCS,SLC9A3R1,SNAP23,HIST1H1D,HNRNPAB,SIN3A,CREBBP,GIT1,SAFB,GSTP1,HK2,NFIL3,SHOC2,BPTF,NUP98,PPP3CA,MAP1LC3B,TPM3,DAXX,PARP1,PRKRA,MGAT1,RALA,CHMP5,KDM4A,THOC5,FTH1,…	610
Infectious Diseases	infection	Infection of cells	2.34e-30		1.302		1.333	RAB2A,TAGLN2,NUP133,AKAP13,PML,TERF2,NDUFB7,AQR,MYOF,AFG3L2,NCOA6,PSIP1,NUP155,HNRNPDL,ERCC3,MRPL10,UPF3B,GABARAPL2,TBC1D10A,SPAST,DHX33,CPSF6,ATP6V0C,GBF1,DOCK10,ZC3HAV1,DNM2,PTGES3,ATOX1,POLR3A,GTF2H1,ERCC1,FAM172A,EPN2,TWF1,NUP62,ATP6V0D1,ERCC5,NMT1,RAB6A,DCTN1,EIF3I,RBM25,RPL5,CLIP1,COG1,LSM14B,PIGK,NUMBL,CTBP1,RPS6KB2,DUSP12,PLOD2,NUP98,SUB1,DLST,LMAN2,STAU1,TM9SF2,IGF2R,PRKRA,ATP6V0A1,RPL18…	243
Gene Expression	transcription	Transcription of DNA	1.29e-29		-0.626		-0.616	GTF2B,HEXB,ILK,CCNT2,SIN3B,BICRA,TWNK,RING1,CTNNB1,DAP,CDK5RAP2,ELP1,HDAC3,MTA2,ABLIM3,SFPQ,CCN1,EHMT2,RFX3,HIST1H1D,ARMCX3,ATXN7,HNRNPAB,SIN3A,CREBBP,SAFB,ENO1,NFIL3,CDH13,BPTF,CDK7,PPP3CA,DAXX,PARP1,KMT2D,KDM4A,HCFC1,FOXJ2,SIX4,YAP1,RPL23,KCTD1,STAT3,AGO1,RUNX1,SIRT6,ZNF146,DVL2,HSF1,PARK7,SP100,SRCAP,PICALM,CHD4,POLR3K,NCL,NACC2,CIC,TFDP2,TAF1C,AKT1,FOXJ3,RRP8,SMARCA5,GZF1,ZNF609,SETX,TAF4,TRI…	406
Organismal Survival	morbidity or mortality	Morbidity or mortality	1.42e-29	Increased	2.893		2.84	AKAP13,HEXB,ADD1,TERF2,GNA11,XRCC1,MIA3,SMURF2,HNRNPL,ILK,SIN3B,SNAPIN,CRELD1,SCARB2,ATR,TWNK,POLG2,CTNNB1,LEMD3,ELP1,HDAC3,GBA,ATP6V0C,SEPHS1,MTA2,COL5A2,WDR55,CTH,APRT,LYN,CCN1,FKBP1A,EHMT2,KMT2B,ERCC5,RAB6A,DCTN1,CNOT3,METAP2,RFX3,CCS,SLC9A3R1,SNAP23,HIST1H1D,HNRNPAB,SIN3A,CREBBP,GIT1,SAFB,GSTP1,HK2,NFIL3,SHOC2,BPTF,NUP98,PPP3CA,MAP1LC3B,TPM3,DAXX,PARP1,PRKRA,MGAT1,RALA,CHMP5,KDM4A,THOC5,FTH1,…	613
RNA Post-Transcriptional Modification	processing	Processing of mRNA	5.14e-29		-1.026		-1.028	PTBP1,PPP1R8,HNRNPL,PNN,AQR,PCF11,GEMIN6,SMU1,SRSF9,CWC15,IK,AGO2,CPSF2,ERCC3,UPF3B,SSU72,SF3B5,PABPC1,PRCC,HNRNPH2,CPSF6,PCBP1,ZMAT2,SUGP1,CPSF7,HNRNPA1,HNRNPUL1,SFPQ,BUD31,PRPF31,GTF2H1,SRSF3,FAM172A,GTF2H3,PPIL1,HNRNPU,RBMX,GTF2H4,RBM25,HSPA8,RNMT,QKI,SNRNP35,DDX20,YBX1,SAFB,SMNDC1,NUDT21,SRSF1,SRSF4,SRRM2,CDK7,CSTF2,DHX8,SART1,CDC5L,PPIE,HNRNPA2B1,HCFC1,FIP1L1,AKAP8L,CCAR1,C1QBP,POLR2A,HNRNPC…	112
Infectious Diseases	infection	Infection by HIV-1	3.43e-28		0.211		0.244	RAB2A,TAGLN2,NUP133,AKAP13,TERF2,NDUFB7,AQR,TUBA1A,MYOF,AFG3L2,NCOA6,PSIP1,NUP155,HNRNPDL,ERCC3,MRPL10,UPF3B,GABARAPL2,TBC1D10A,SPAST,HDAC3,DHX33,CPSF6,ATP6V0C,DOCK10,ZC3HAV1,DNM2,PTGES3,TUBA4A,ATOX1,POLR3A,GTF2H1,ERCC1,FAM172A,TWF1,NUP62,ERCC5,NMT1,RAB6A,RBM25,LSM14B,PIGK,NUMBL,DUSP12,PLOD2,NUP98,SUB1,DLST,LMAN2,TM9SF2,ATP6V0A1,RPL18,MGAT1,KARS,KAT2A,SPG7,MAP4,RPL10A,CCAR1,FOXJ2,TUBB3,TECR,NUP15…	197
DNA Replication, Recombination, and Repair	repair	Repair of DNA	7.78e-28	Decreased	-3.96		-3.947	SMCHD1,RFC3,TERF2,XRCC1,MDC1,AQR,RAD54B,ATR,ERCC3,POLG2,USP3,CTNNB1,BABAM2,MLH1,ST13,RFC1,KAT8,FANCD2,RPS27A,SETD2,SETMAR,GTF2H1,JUN,ERCC1,MBD4,ATF2,GTF2H3,PBRM1,HNRNPU,ERCC5,TP53,PCNA,GTF2H4,MGMT,OTUB1,FANCI,HUWE1,PNP,YBX1,GSTP1,EIF4G1,ASF1A,CDK7,RAD50,COPS8,DEK,LIG3,PARP1,BRD4,PPIE,PAXX,RAC1,CETN2,CDK1,BAP1,INO80,POLR2A,TUBG1,PWWP3A,SLC30A9,PNKP,NBN,SMAD3,UBE2V2,SIRT6,ISY1,UBE2A,EGFR,ERCC2,PARK…	134
Cell Death and Survival	cell death	Cell death of tumor cell lines	2.58e-27		1.263		1.258	GNA11,DHODH,XRCC1,RPS24,SMURF2,ILK,SIN3B,ADI1,ATR,SLC9A3R2,EEF1A1,CTNNB1,CSTB,YY1AP1,HDAC3,MTA2,CAMK2G,SFPQ,CTH,LYN,CCN1,FKBP1A,EHMT2,DCTN1,CNN2,SLC9B2,CREBBP,GSTP1,ENO1,HK2,NFIL3,EIF1AX,CDK7,DAP3,MAP1LC3B,DAXX,PARP1,PRKRA,EIF4E,CHMP5,THOC5,FTH1,RAC1,HCFC1,TK1,YAP1,MCRS1,THBS1,BCAS2,STAT3,TMED10,UCHL5,RUNX1,SIRT6,DVL2,RPL27A,HSF1,COL4A1,PARK7,TGFB2,TCP1,EIF4G2,SLC25A5,RPLP0,SRCAP,NCL,NACC2,BUD23,…	431
RNA Post-Transcriptional Modification	splicing	Splicing of RNA	7.1e-24		-0.972		-0.974	PTBP1,PPP1R8,RRP1B,HNRNPL,PNN,AQR,PCF11,GEMIN6,SMU1,SRSF9,CWC15,IK,CPSF2,UPF3B,SF3B5,PRCC,HNRNPH2,PCBP1,ZMAT2,SUGP1,CPSF7,HNRNPA1,HNRNPUL1,SFPQ,BUD31,PRPF31,JUN,SRSF3,FAM172A,PPIL1,HNRNPU,RBMX,DDX47,RBM25,HSPA8,SNRNP35,DDX20,YBX1,SMNDC1,TARDBP,NUDT21,SRSF1,SRSF4,SRRM2,CSTF2,DHX8,SART1,CDC5L,PPIE,HNRNPA2B1,HCFC1,FIP1L1,CCAR1,POLR2A,C1QBP,HNRNPC,MBNL2,BCAS2,SYNCRIP,CPSF1,SRRM1,TXNL4B,ISY1,SRSF10,ZN…	99
RNA Post-Transcriptional Modification	splicing	Splicing of mRNA	1.4e-23		-0.866		-0.869	CCAR1,PTBP1,PPP1R8,POLR2A,C1QBP,HNRNPL,PNN,HNRNPC,AQR,MBNL2,BCAS2,PCF11,GEMIN6,SMU1,SRSF9,CWC15,CPSF1,SRRM1,TXNL4B,IK,ISY1,SRSF10,CPSF2,UPF3B,SRSF6,GEMIN5,HNRNPR,SFSWAP,SF3B5,PRPF6,POLR2E,PRCC,POLR2C,HNRNPH2,PCBP1,ZMAT2,SUGP1,CPSF7,HNRNPA1,HNRNPUL1,POLR2D,HNRNPH1,SOX9,SFPQ,ELAVL1,BUD31,PRPF31,CLP1,SRSF3,FAM172A,DHX15,CHEK2,PPIL1,MECP2,HNRNPU,RBMX,POLR2B,RBM25,WDR33,POLR2L,HNRNPA0,HSPA8,SNRNP35,SN…	90
Cancer, Organismal Injury and Abnormalities	breast or colorectal cancer	Breast or colorectal cancer	1.61e-23		1.738		1.738	GTF2B,ADD1,TMEM43,DHODH,SIPA1,RPS24,AK3,SIN3B,CRELD1,USP6NL,TXLNA,FAM120A,TWNK,RING1,LEMD3,CTNNB1,SPAST,YY1AP1,GBA,WDR18,ABLIM3,GBF1,COL5A2,DOCK10,C7orf26,TUBA4A,ERGIC3,ZMYND8,TMEM97,DLAT,CCN1,DHX29,EHMT2,ERCC5,MOV10,DCTN1,ZNHIT6,EIF3I,RFX3,CCS,SLC9A3R1,CLIP1,FARP1,PSMG3,PLEKHA5,ATXN7,AARS2,CREBBP,MRPL2,ENO1,EIF3J,CDH13,EIF1AX,PREPL,NUP98,TPM3,USP34,KMT2D,TBC1D10B,RAC1,ZMYM4,TK1,YAP1,MCRS1,THBS1,…	1172
Infectious Diseases	replication	Replication of virus	2.39e-23		0.079		0.091	CDC42BPA,DCLK1,RAE1,AKAP13,PML,EIF3G,PPP1R8,DMAP1,DUSP3,CST3,RPS5,ENGASE,SMU1,SNAPIN,ATP2C1,OAS3,ATR,PSIP1,AGO2,TRAF6,EEF1A1,MLH1,HDAC3,G3BP1,PI4KA,ATP6V0C,ABLIM3,PANX1,MED30,ZC3HAV1,FCHO2,SFPQ,LONP1,RPS27A,JUN,EIF2S1,DNAJA1,NUP62,CREB1,ATP6V0D1,MAFK,FKBP1A,EHMT2,NUP54,MOV10,TP53,SUMO3,NCOA3,SLC9A3R1,SNAP23,MAP2K3,ROCK1,YBX1,SAFB,EIF4EBP1,CTBP1,SRSF1,HDAC2,MAP4K4,SRRM2,NUP98,RPS14,KPNB1,DEK,MX2,D…	173
Cancer, Organismal Injury and Abnormalities	genitourinary tumor	Genitourinary tumor	2.82e-23	Increased	2.562		2.564	TMEM11,ISOC1,TMEM43,DHODH,NDUFB7,RPS24,RPS5,PITRM1,AK3,SIN3B,CRELD1,USP6NL,FAM120A,RING1,LEMD3,CTNNB1,SPAST,GBA,ABLIM3,GBF1,COL5A2,DOCK10,RANBP10,DECR1,TUBA4A,SLC25A46,SETMAR,ZMYND8,TMEM97,DLAT,CCN1,DHX29,EHMT2,ERCC5,MOV10,DCTN1,ZNHIT6,EIF3I,RFX3,SLC9A3R1,AGK,FARP1,CLIP1,PLEKHA5,GIT1,AARS2,MRPL1,CREBBP,LSM14B,ENO1,CDH13,EIF1AX,SRSF4,RDH11,NUP98,SEC22B,ERAL1,METTL15,TPM3,USP34,MRPS22,PRKRA,MRPL35,…	1421
Cell Cycle	cell cycle progression	Cell cycle progression	3.38e-23		0.187		0.195	RAE1,PML,SIPA1,CSNK2A2,RPS24,ILK,CCNT2,SIN3B,GRN,NUP88,TUBA1A,EIF3E,ATR,ZFHX3,CENPC,ANGEL2,CTNNB1,LEMD3,HTRA2,CSTB,YY1AP1,SPAST,HDAC3,TBL1XR1,KAT8,NOLC1,CDK5RAP3,GBF1,RPS9,SMARCA1,CAMK2G,SFPQ,IFI16,DIAPH3,CTH,DPH1,GTF2H1,LYN,CCN1,NUP62,RSU1,PBRM1,FKBP1A,METAP2,SLC9A3R1,E2F4,PDS5A,CBX2,CLIP1,HSPA8,CREBBP,NCOR1,SAFB,TPX2,AK1,CTBP1,CDK7,CDC5L,PARP1,TGIF1,SEPT9,EIF4E,TADA3,ACTL6A,RAC1,MAP4,FOSL1,HCFC…	294
Molecular Transport, RNA Trafficking	nuclear export	Nuclear export of mRNA	9.03e-23		-0.314		-0.309	RAE1,NUP188,NUP133,AGFG1,THOC2,NUP153,AAAS,NUP88,SRSF9,CPSF1,SRRM1,NUP85,FYTTD1,NUP155,CPSF2,THOC7,UPF3B,SRSF6,RANBP2,NUP107,NUP160,NUP35,XPO1,SARNP,SRSF3,NUP62,THOC1,NUP43,ALKBH5,NUP54,NUP93,NXF1,WDR33,NUP205,UPF2,SRSF1,SRSF4,NUP98,NDC1,THOC6,TPR,SEH1L,DHX38,EIF4E,SYMPK,THOC5,HNRNPA2B1,NUP214,FIP1L1	49
Molecular Transport, RNA Trafficking	export	Export of mRNA	1.04e-22		0.118		0.123	RAE1,NUP188,NUP133,AGFG1,THOC2,NUP153,AAAS,NUP88,SRSF9,CPSF1,SRRM1,NUP85,FYTTD1,NUP155,CPSF2,THOC7,UPF3B,SRSF6,RANBP2,RGPD4 (includes others),NUP107,NUP160,NUP35,XPO1,SARNP,SRSF3,NUP62,THOC1,NUP43,ALKBH5,NUP54,NUP93,NXF1,WDR33,NUP205,UPF2,SRSF1,SRSF4,NUP98,NDC1,THOC6,TPR,SEH1L,DHX38,EIF4E,SYMPK,THOC5,HNRNPA2B1,NUP214,FIP1L1	50
Cancer, Cell Death and Survival, Organismal Injury and Abnormalities, Tumor Morphology	cell death	Cell death of osteosarcoma cells	1.15e-22	Decreased	-3.414		-3.433	NUP188,EIF3G,RPL7A,RPL13A,RPS24,AQR,RPS5,NUP88,RPS19,EIF3E,NUP155,RPL19,RPL27A,EEF1A1,RPL11,RPL35,CHMP4B,PABPC1,RPS7,EIF3L,NUP107,NUP160,RPS12,RPL7,RPLP0,RPS27A,VCP,SLC39A7,EIF3F,NUP62,NAPA,NUP54,RPL35A,EIF3B,TP53,RPL6,NXF1,RPL5,RPL9,RPS15A,RPL37,RPL3,RPL31,RAN,RPS21,SUPT16H,COPB2,PNO1,KPNB1,RPS14,RPS3,POLR2H,UBE2I,COPA,SPC25,RPS28,NUP214,RPL10	58
Molecular Transport, RNA Trafficking	export	Export of RNA	1.15e-22		-0.333		-0.327	RAE1,NUP188,NUP133,AGFG1,THOC2,NUP153,AAAS,NUP88,SRSF9,CPSF1,SRRM1,NUP85,FYTTD1,NUP155,CPSF2,THOC7,UPF3B,SRSF6,RANBP2,RGPD4 (includes others),NUP107,NUP160,NUP35,XPO1,SARNP,SRSF3,NUP62,THOC1,NUP43,ALKBH5,NUP54,NUP93,NXF1,WDR33,NUP205,UPF2,RAN,SRSF1,SRSF4,NUP98,NDC1,THOC6,TPR,SEH1L,DHX38,EIF4E,SYMPK,THOC5,HNRNPA2B1,NUP214,FIP1L1	51
Cancer, Gastrointestinal Disease, Organismal Injury and Abnormalities	development	Development of digestive organ tumor	1.71e-22	Increased	2.013		2.007	GTF2B,ADD1,TMEM43,DHODH,SIPA1,RPS5,AK3,SIN3B,USP6NL,TXLNA,FAM120A,TWNK,RING1,LEMD3,CTNNB1,SPAST,YY1AP1,WDR18,ABLIM3,GBF1,COL5A2,DOCK10,C7orf26,TUBA4A,ERGIC3,ZMYND8,TMEM97,DLAT,CCN1,DHX29,EHMT2,ERCC5,DCTN1,ZNHIT6,EIF3I,RFX3,CCS,CLIP1,FARP1,PSMG3,PLEKHA5,ATXN7,AARS2,CREBBP,MRPL2,EIF3J,CDH13,PREPL,NUP98,TPM3,USP34,KMT2D,ABCF1,RAC1,ZMYM4,NUP188,TK1,MCRS1,THBS1,PALLD,STAT3,MDN1,MYO1C,TCEAL4,GINS3,RUNX…	1005
Gene Expression	activation	Activation of DNA endogenous promoter	1.84e-22		-0.997		-0.987	GTF2B,CNBP,HEXB,PML,RRP1B,CCNT2,SAP30,NCOA6,ZFHX3,GPS2,TRAF6,ERCC3,CTNNB1,ELP1,HDAC3,RFX5,PCBP1,TBL1XR1,MTA2,ABLIM3,CDK5RAP3,HMBOX1,DNAJA3,SMARCA1,NFIX,SFPQ,SAP130,IFI16,H1F0,ZNF217,GTF2H1,CCN1,WNT5A,MAFK,EHMT2,RBBP7,HIST1H1B,TAF9B,RFX3,E2F4,HIST1H1D,CBX2,ARMCX3,ASH2L,ATXN7,HNRNPAB,SIN3A,CREBBP,NCOR1,SAFB,ENO1,WWP2,NFIL3,MBD1,CDH13,CTBP1,BPTF,CDK7,TAF2,SUB1,PPP3CA,DEK,CDC5L,DAXX,PARP1,KMT2D,TGIF1…	318
Infectious Diseases	infection	Infection by RNA virus	2.56e-22		1.262		1.294	RAB2A,TAGLN2,NUP133,AKAP13,PML,TERF2,NDUFB7,AQR,TUBA1A,MYOF,AFG3L2,NCOA6,PSIP1,NUP155,HNRNPDL,ERCC3,MRPL10,UPF3B,GABARAPL2,TBC1D10A,SPAST,HDAC3,DHX33,CPSF6,ATP6V0C,GBF1,DOCK10,ZC3HAV1,DNM2,PTGES3,TUBA4A,ATOX1,POLR3A,GTF2H1,ERCC1,FAM172A,EPN2,TWF1,NUP62,ATP6V0D1,FKBP1A,ERCC5,NMT1,RAB6A,EIF3I,RBM25,RPL5,COG1,LSM14B,PIGK,NUMBL,CTBP1,RPS6KB2,DUSP12,PLOD2,NUP98,DLST,SUB1,LMAN2,PPP3CA,STAU1,TM9SF2,ATP6…	252
Infectious Diseases	HIV infection	HIV infection	1.03e-21		0.287		0.32	RAB2A,TAGLN2,NUP133,AKAP13,TERF2,NDUFB7,AQR,TUBA1A,MYOF,AFG3L2,NCOA6,PSIP1,NUP155,HNRNPDL,ERCC3,MRPL10,UPF3B,GABARAPL2,TBC1D10A,SPAST,HDAC3,DHX33,CPSF6,ATP6V0C,DOCK10,ZC3HAV1,DNM2,PTGES3,TUBA4A,ATOX1,POLR3A,GTF2H1,ERCC1,FAM172A,TWF1,NUP62,FKBP1A,ERCC5,NMT1,RAB6A,RBM25,LSM14B,PIGK,NUMBL,DUSP12,PLOD2,NUP98,SUB1,DLST,LMAN2,TM9SF2,ATP6V0A1,RPL18,MGAT1,KARS,KAT2A,SPG7,MAP4,RPL10A,CCAR1,FOXJ2,TUBB3,TEC…	208
Infectious Diseases	infection	Infection by Retroviridae	1.71e-21		0.229		0.261	RAB2A,TAGLN2,NUP133,AKAP13,TERF2,NDUFB7,AQR,TUBA1A,MYOF,AFG3L2,NCOA6,PSIP1,NUP155,HNRNPDL,ERCC3,MRPL10,UPF3B,GABARAPL2,TBC1D10A,SPAST,HDAC3,DHX33,CPSF6,ATP6V0C,DOCK10,ZC3HAV1,DNM2,PTGES3,TUBA4A,ATOX1,POLR3A,GTF2H1,ERCC1,FAM172A,TWF1,NUP62,FKBP1A,ERCC5,NMT1,RAB6A,RBM25,LSM14B,PIGK,NUMBL,DUSP12,PLOD2,NUP98,SUB1,DLST,LMAN2,TM9SF2,ATP6V0A1,RPL18,MGAT1,KARS,KAT2A,SPG7,MAP4,RPL10A,CCAR1,FOXJ2,TUBB3,TEC…	209
Cellular Assembly and Organization	organization	Organization of organelle	2.19e-21		0.384		0.391	RAB2A,TMEM11,NUP133,HEXB,SLAIN2,VPS18,MIA3,INPPL1,CST3,ARAP1,CNP,ILK,FSD1,ABL2,GRN,RPS19,TUBA1A,MYOF,SNAPIN,USP6NL,AFG3L2,ABCD3,ATR,GOLGA2,NUDT16,NUP155,P3H1,TWNK,SRC,POLG2,CTNNB1,LEMD3,DTNBP1,HTRA2,JUP,H3F3A/H3F3B,DPYSL2,HDAC3,GBA,CADM1,NUMA1,CLASP1,GBF1,COL5A2,CAV2,DNAJA3,CHMP2A,SFPQ,LONP1,CHMP6,ERCC1,WNT5A,YME1L1,FKBP1A,HIST1H1B,RAB6A,TP53,PEX14,POLRMT,NUP93,HPS5,SPTBN1,USP36,MAN2A1,TFAM,FN1,U…	188
Molecular Transport, RNA Trafficking	transport	Transport of mRNA	2.63e-21		0.198		0.203	RAE1,NUP188,NUP133,AGFG1,THOC2,NUP153,AAAS,NUP88,SRSF9,CPSF1,SRRM1,NUP85,FYTTD1,NUP155,CPSF2,THOC7,UPF3B,SRSF6,RANBP2,RGPD4 (includes others),NUP107,NUP160,NUP35,XPO1,SARNP,SRSF3,NUP62,THOC1,NUP43,ALKBH5,NUP54,NUP93,NXF1,WDR33,NUP205,UPF2,FMR1,SRSF1,SRSF4,NUP98,NDC1,THOC6,TPR,SEH1L,DHX38,EIF4E,SYMPK,THOC5,HNRNPA2B1,NUP214,FIP1L1	51
Molecular Transport, RNA Trafficking	transport	Transport of RNA	4.01e-21		-0.265		-0.259	RAE1,NUP188,NUP133,AGFG1,THOC2,NUP153,AAAS,DDX3X,NUP88,SRSF9,CPSF1,SRRM1,NUP85,FYTTD1,NUP155,CPSF2,THOC7,UPF3B,SRSF6,RANBP2,RGPD4 (includes others),NUP107,NUP160,NUP35,XPO1,SARNP,SRSF3,NUP62,THOC1,NUP43,ALKBH5,NUP54,NUP93,NXF1,WDR33,NUP205,UPF2,RAN,FMR1,SRSF1,SRSF4,NUP98,NDC1,THOC6,TPR,SEH1L,DHX38,EIF4E,SYMPK,THOC5,HNRNPA2B1,NUP214,FIP1L1	53
Cell Death and Survival	cell death	Cell death of connective tissue cells	8.19e-21		-0.548		-0.547	TACC1,PML,TERF2,GNA13,DCAF1,TPP2,MEN1,ILK,ABL2,NFIC,GRN,CWC15,ATR,ARNT,LRPAP1,SLC9A3R2,TRAF6,EEF1A1,SRC,CTNNB1,HTRA2,BABAM2,MLH1,RTN4,SETDB1,GNB2,RAI14,FANCD2,HNRNPA1,DNAJA3,EIF2A,BANP,EIF3H,AIFM1,ETS1,IFI16,BID,EIF2B5,JUN,EIF2S1,MBD4,ATF2,EI24,CCN1,CREB1,SFT2D2,YME1L1,EIF3B,EIF3I,TP53,FKBP4,PURA,TFAM,MLKL,FN1,GLO1,QKI,MAP2K3,SERPINH1,GSTP1,ENO1,EIF4EBP1,CTBP1,EP400,RPS6KB2,UCHL1,PPP3CA,IGF2R,MAP…	182
Cancer, Gastrointestinal Disease, Organismal Injury and Abnormalities	colorectal carcinomagenesis	Colorectal carcinoma	8.9e-21		0.64		0.64	GTF2B,ADD1,TMEM43,DHODH,SIPA1,AK3,SIN3B,USP6NL,TXLNA,FAM120A,TWNK,RING1,LEMD3,CTNNB1,SPAST,YY1AP1,WDR18,ABLIM3,GBF1,COL5A2,DOCK10,C7orf26,TUBA4A,ERGIC3,ZMYND8,TMEM97,DLAT,DHX29,EHMT2,ERCC5,DCTN1,ZNHIT6,EIF3I,RFX3,CCS,CLIP1,FARP1,PSMG3,PLEKHA5,ATXN7,AARS2,CREBBP,MRPL2,EIF3J,CDH13,PREPL,NUP98,TPM3,USP34,KMT2D,RAC1,ZMYM4,TK1,MCRS1,THBS1,PALLD,STAT3,MDN1,MYO1C,TCEAL4,GINS3,RUNX1,SIRT6,MARCKSL1,CDC42E…	891
Cancer, Organismal Injury and Abnormalities	urogenital cancer	Urogenital cancer	1.25e-20		1.195		1.196	TMEM11,TMEM43,DHODH,NDUFB7,RPS24,RPS5,PITRM1,AK3,SIN3B,CRELD1,USP6NL,FAM120A,RING1,LEMD3,CTNNB1,SPAST,GBA,ABLIM3,GBF1,COL5A2,DOCK10,RANBP10,DECR1,TUBA4A,SLC25A46,SETMAR,ZMYND8,TMEM97,DLAT,CCN1,DHX29,EHMT2,ERCC5,MOV10,DCTN1,ZNHIT6,EIF3I,RFX3,SLC9A3R1,AGK,CLIP1,FARP1,PLEKHA5,GIT1,AARS2,MRPL1,CREBBP,LSM14B,ENO1,CDH13,EIF1AX,SRSF4,RDH11,NUP98,ERAL1,METTL15,TPM3,USP34,MRPS22,PRKRA,MRPL35,TRMT2A,KMT2D,…	1384
Cancer, Organismal Injury and Abnormalities	malignant genitourinary solid tumor	Malignant genitourinary solid tumor	1.59e-20		1.195		1.196	TMEM11,TMEM43,DHODH,NDUFB7,RPS24,RPS5,PITRM1,AK3,SIN3B,CRELD1,USP6NL,FAM120A,RING1,LEMD3,CTNNB1,SPAST,GBA,ABLIM3,GBF1,COL5A2,DOCK10,RANBP10,DECR1,TUBA4A,SLC25A46,SETMAR,ZMYND8,TMEM97,DLAT,CCN1,DHX29,EHMT2,ERCC5,MOV10,DCTN1,ZNHIT6,EIF3I,RFX3,SLC9A3R1,AGK,CLIP1,FARP1,PLEKHA5,GIT1,AARS2,MRPL1,CREBBP,LSM14B,ENO1,CDH13,EIF1AX,SRSF4,RDH11,NUP98,ERAL1,METTL15,TPM3,USP34,MRPS22,PRKRA,MRPL35,TRMT2A,KMT2D,…	1383
Infectious Diseases	replication	Replication of RNA virus	2.07e-20		-0.064		-0.051	CDC42BPA,DCLK1,RAE1,AKAP13,PML,EIF3G,PPP1R8,DMAP1,DUSP3,CST3,RPS5,ENGASE,SMU1,SNAPIN,ATP2C1,OAS3,ATR,PSIP1,AGO2,TRAF6,EEF1A1,G3BP1,PI4KA,ATP6V0C,ABLIM3,PANX1,MED30,ZC3HAV1,FCHO2,SFPQ,LONP1,RPS27A,JUN,EIF2S1,DNAJA1,NUP62,CREB1,ATP6V0D1,EHMT2,NUP54,MOV10,TP53,SUMO3,NCOA3,SLC9A3R1,MAP2K3,ROCK1,YBX1,SAFB,EIF4EBP1,CTBP1,SRSF1,MAP4K4,SRRM2,NUP98,RPS14,KPNB1,PRKCA,MGAT1,MAP2K2,PLD2,AGO3,HSP90AB1,NUP214,…	153
Gene Expression, Protein Synthesis	translation	Initiation of translation of mRNA	3.98e-20		-0.647		-0.653	EIF3G,EIF5B,CTIF,EIF2B3,EIF4A2,EIF3B,EIF4H,EIF3I,DDX3X,LARP1,EIF3E,AGO2,RPS3A,EIF2B2,PAIP2,EIF4EBP1,EIF4G1,FMR1,TPR,EIF3L,EIF1,DHX33,EIF4G2,EIF5,HSPB1,EIF2S3,EIF3D,EIF3H,EIF3K,EIF3C,EIF2B5,EIF2B4,EIF3F	33
Infectious Diseases	infection	Infection of tumor cell lines	8.34e-20		0.982		1.009	RAB2A,NCOR2,NUP133,EIF3G,TERF2,DCAF13,DCAF1,PDIA6,NDUFB7,TFAP4,SYNJ2,NUP155,ERCC3,SSU72,UPF3B,GABARAPL2,TBC1D10A,H3F3A/H3F3B,SPAST,DHX33,G3BP1,PI4KA,GBF1,THAP11,CAV2,DNM2,MRPL44,RAP1B,EIF3H,ATOX1,POLR3A,GTF2H1,SPTAN1,EPN2,TWF1,ATP6V0D1,HNRNPU,CRMP1,NMT1,PARVA,RAB6A,EPHA2,EIF3I,AP1B1,PURA,SPTBN1,HUWE1,COG1,LSM14B,PIGK,CTBP1,NUP98,RACK1,DLST,STAU1,EPN1,TM9SF2,IGF2R,ATP6V0A1,MGAT1,MKRN2,PACSIN3,CUL5…	152
Cancer, Gastrointestinal Disease, Organismal Injury and Abnormalities	colon cancer	Colon cancer	1.14e-19		-0.152		-0.153	GTF2B,ADD1,TMEM43,DHODH,SIPA1,AK3,SIN3B,CRELD1,USP6NL,TXLNA,FAM120A,TWNK,RING1,LEMD3,CTNNB1,SPAST,YY1AP1,WDR18,ABLIM3,GBF1,COL5A2,DOCK10,C7orf26,TUBA4A,ERGIC3,ZMYND8,TMEM97,DLAT,DHX29,EHMT2,ERCC5,DCTN1,ZNHIT6,EIF3I,RFX3,CCS,CLIP1,FARP1,PSMG3,PLEKHA5,ATXN7,AARS2,CREBBP,MRPL2,EIF3J,CDH13,PREPL,NUP98,USP34,KMT2D,ZMYM4,TK1,YAP1,MCRS1,THBS1,PALLD,STAT3,MDN1,MYO1C,TCEAL4,GINS3,SIRT6,CDC42EP3,HSF1,UNG,A…	883
Molecular Transport	nuclear export	Nuclear export	1.56e-19		-0.418		-0.413	RAE1,NUP188,NUP133,AKAP13,AGFG1,THOC2,NUP153,AAAS,NUP88,SRSF9,CPSF1,SRRM1,NUP85,FYTTD1,NUTF2,NUP155,CPSF2,THOC7,UPF3B,SRSF6,RANBP2,NUP107,NUP160,NUP35,XPO1,HNRNPA1,SARNP,LSG1,SRSF3,NUP62,THOC1,NUP43,ALKBH5,NUP54,NUP93,NXF1,WDR33,NUP205,UPF2,RAN,SRSF1,SRSF4,NUP98,NDC1,THOC6,TPR,SEH1L,DHX38,EIF4E,SYMPK,THOC5,HNRNPA2B1,NUP214,FIP1L1,ATXN1	55
Cancer, Gastrointestinal Disease, Organismal Injury and Abnormalities	colon tumor	Colon tumor	2.15e-19		0.342		0.341	GTF2B,ADD1,TMEM43,DHODH,SIPA1,AK3,SIN3B,CRELD1,USP6NL,TXLNA,FAM120A,TWNK,RING1,LEMD3,CTNNB1,SPAST,YY1AP1,WDR18,ABLIM3,GBF1,COL5A2,DOCK10,C7orf26,TUBA4A,ERGIC3,ZMYND8,TMEM97,DLAT,DHX29,EHMT2,ERCC5,DCTN1,ZNHIT6,EIF3I,RFX3,CCS,CLIP1,FARP1,PSMG3,PLEKHA5,ATXN7,AARS2,CREBBP,MRPL2,EIF3J,CDH13,PREPL,NUP98,USP34,KMT2D,ZMYM4,TK1,YAP1,MCRS1,THBS1,PALLD,STAT3,MDN1,MYO1C,TCEAL4,GINS3,SIRT6,CDC42EP3,DOCK9,HSF1…	890
Cell Death and Survival	apoptosis	Apoptosis of tumor cell lines	4.21e-19		0.419		0.415	TAGLN2,AKR1B1,PML,GNA11,DHODH,XRCC1,CSNK2A2,RPS24,SMURF2,RRP1B,MDC1,ILK,SIN3B,GRN,TUBA1A,CAVIN3,ADI1,ATR,PSIP1,GPS2,TRAF6,PCK2,EEF1A1,CTNNB1,HTRA2,JUP,CSTB,YY1AP1,HDAC3,DHX33,TBL1XR1,MTA2,CD47,HNRNPA1,DNAJA3,DNM2,SMARCA1,CAMK2G,CS,SFPQ,AIFM1,BUD31,IFI16,BID,CTH,DPH1,LYN,CCN1,WNT5A,EHMT2,CNN2,CBX2,OTUB1,HSPA8,ARHGDIA,CREBBP,MAP2K3,GSTP1,ENO1,HK2,WWP2,NFIL3,TPX2,NUMBL,CTBP1,RPS6KB2,SRSF1,OSBPL8,STA…	332
Cancer, Organismal Injury and Abnormalities, Reproductive System Disease	mammary tumor	Mammary tumor	4.95e-19	Increased	2.284		2.287	AKAP13,TMEM43,XRCC1,RPS24,SMURF2,ILK,SIN3B,RSPRY1,ATR,MRPS23,GABARAPL2,C17orf49,CTNNB1,CDK5RAP2,CSTB,HDAC3,GBA,ATP6V0C,SEPHS1,ABLIM3,COL5A2,WDR55,DECR1,SFPQ,TUBA4A,ZMYND8,UQCRB,TMEM97,LYN,CCN1,DHX29,FKBP1A,EHMT2,KMT2B,EIF4A2,MOV10,EIF3B,CNOT3,METAP2,RFX3,CNN2,GOLGA4,SLC9A3R1,BCL7C,SIN3A,CREBBP,GSTP1,ENO1,HK2,NFIL3,EIF1AX,BPTF,MRPL14,PPP3CA,MAP1LC3B,DAXX,PARP1,USP34,KMT2D,EIF4E,TBC1D10B,FTH1,MIER1…	537
Cancer, Gastrointestinal Disease, Organismal Injury and Abnormalities	colon carcinoma	Colon carcinoma	6.99e-19		-0.152		-0.152	GTF2B,ADD1,TMEM43,DHODH,SIPA1,AK3,SIN3B,USP6NL,TXLNA,FAM120A,TWNK,RING1,LEMD3,CTNNB1,SPAST,YY1AP1,WDR18,ABLIM3,GBF1,COL5A2,DOCK10,C7orf26,TUBA4A,ERGIC3,ZMYND8,TMEM97,DLAT,DHX29,EHMT2,ERCC5,DCTN1,ZNHIT6,EIF3I,RFX3,CCS,CLIP1,FARP1,PSMG3,PLEKHA5,ATXN7,AARS2,CREBBP,MRPL2,EIF3J,CDH13,PREPL,NUP98,USP34,KMT2D,ZMYM4,TK1,MCRS1,THBS1,PALLD,STAT3,MDN1,MYO1C,TCEAL4,GINS3,SIRT6,CDC42EP3,HSF1,UNG,ALDH6A1,IGF2B…	844
Cell Cycle	interphase	Interphase	1.13e-18		-0.971		-0.966	PML,VPS18,XRCC1,CSNK2A2,MDC1,ILK,TUBA1A,CAVIN3,EIF3E,ATR,GPS2,CTNNB1,DARS,CDK5RAP2,CSTB,HDAC3,CDK5RAP3,SMARCA1,CAMK2G,PTGES3,TUBA4A,IFI16,BID,ERCC1,SRSF3,CCN1,FKBP1A,DCTN1,ORC4,AGK,ORC1,E2F4,RPL5,CBX2,CREBBP,MAP2K3,CDH13,EP400,CDK7,TAF2,PPP3CA,NUMB,CDC5L,DAXX,PARP1,RALA,EIF4E,KAT2A,DCTN3,RAC1,CETN2,GRB10,RPL7A,PAFAH1B1,ING3,RBL2,YAP1,RPL23,DDX3X,RALB,STAT3,RUNX1,TMPO,OSGIN1,MTDH,ORC3,EGFR,RPL11,T…	214
Post-Translational Modification	conformational modification	Conformational modification of protein	1.46e-18		1.588		1.59	MESD,PDIA6,CSNK2A2,RP2,SELENOF,HSPA6,ENGASE,UBXN1,CCT7,MLEC,P3H1,HSF1,FKBP9,LMAN1,TCP1,ST13,CCT3,GNB2,HSPB1,VCP,GNAI1,CCT6A,DNAJA1,PRDX4,GNAO1,FKBP1A,HSPD1,TP53,HSPE1,FKBP4,GNAI2,HSPA8,CANX,DNAJB6,HSP90AA1,CCT5,SGTB,CSNK2B,PPIA,GANAB,RAD23B,PRKCSH,CCT4,CCT8,ERP44,DNAJA2,GNG2,MOGS,HSP90AB1,CSNK2A1,DNAJC7	51
Post-Translational Modification, Protein Folding	folding	Folding of protein	2.54e-18		1.976		1.978	MESD,PDIA6,CSNK2A2,RP2,SELENOF,HSPA6,ENGASE,UBXN1,CCT7,MLEC,P3H1,HSF1,FKBP9,LMAN1,TCP1,ST13,CCT3,GNB2,HSPB1,VCP,GNAI1,CCT6A,DNAJA1,PRDX4,GNAO1,FKBP1A,HSPD1,HSPE1,FKBP4,GNAI2,HSPA8,CANX,DNAJB6,HSP90AA1,CCT5,SGTB,CSNK2B,PPIA,GANAB,RAD23B,PRKCSH,CCT4,CCT8,ERP44,DNAJA2,GNG2,MOGS,HSP90AB1,CSNK2A1,DNAJC7	50
Molecular Transport	nuclear export	Nuclear export of molecule	3.28e-18		-0.314		-0.309	RAE1,NUP188,NUP133,AGFG1,THOC2,NUP153,AAAS,NUP88,SRSF9,CPSF1,SRRM1,NUP85,FYTTD1,NUTF2,NUP155,CPSF2,THOC7,UPF3B,SRSF6,RANBP2,NUP107,NUP160,NUP35,XPO1,SARNP,SRSF3,NUP62,THOC1,NUP43,ALKBH5,NUP54,NUP93,NXF1,WDR33,NUP205,UPF2,RAN,SRSF1,SRSF4,NUP98,NDC1,THOC6,TPR,SEH1L,DHX38,EIF4E,SYMPK,THOC5,HNRNPA2B1,NUP214,FIP1L1	51
Cancer, Organismal Injury and Abnormalities	anogenital cancer	Anogenital cancer	3.67e-18		1.467		1.469	TMEM11,TMEM43,DHODH,RPS24,RPS5,PITRM1,AK3,SIN3B,CRELD1,USP6NL,RING1,LEMD3,CTNNB1,SPAST,GBA,ABLIM3,GBF1,COL5A2,DOCK10,RANBP10,TUBA4A,SLC25A46,SETMAR,ZMYND8,TMEM97,DLAT,CCN1,DHX29,EHMT2,ERCC5,MOV10,DCTN1,ZNHIT6,EIF3I,RFX3,SLC9A3R1,AGK,CLIP1,FARP1,PLEKHA5,GIT1,AARS2,MRPL1,CREBBP,LSM14B,ENO1,CDH13,EIF1AX,SRSF4,RDH11,NUP98,ERAL1,METTL15,TPM3,USP34,MRPS22,KMT2D,ACSL3,ABCF1,WASHC4,TBC1D10B,RAC1,ZMYM4,NU…	1282
Cancer, Gastrointestinal Disease, Organismal Injury and Abnormalities	colorectal adenocarcinoma	Colorectal adenocarcinoma	1.05e-17		1		0.996	GTF2B,ADD1,TMEM43,DHODH,SIPA1,AK3,SIN3B,USP6NL,TXLNA,FAM120A,TWNK,RING1,LEMD3,CTNNB1,SPAST,YY1AP1,WDR18,ABLIM3,GBF1,COL5A2,DOCK10,C7orf26,TUBA4A,ERGIC3,ZMYND8,TMEM97,DLAT,DHX29,EHMT2,ERCC5,DCTN1,ZNHIT6,EIF3I,RFX3,CCS,CLIP1,FARP1,PSMG3,PLEKHA5,ATXN7,AARS2,CREBBP,MRPL2,EIF3J,CDH13,PREPL,NUP98,TPM3,USP34,KMT2D,ZMYM4,MCRS1,THBS1,PALLD,STAT3,MDN1,MYO1C,TCEAL4,SIRT6,MARCKSL1,CDC42EP3,HSF1,ALDH6A1,IGF2B…	854
Cell Death and Survival	cell death	Cell death of breast cancer cell lines	1.64e-17		-1.004		-1.005	PEBP1,PML,DHODH,DCAF1,PKM,ILK,ABL2,OAS3,PSIP1,PTPN13,PCK2,SRC,CTNNB1,HTRA2,MLH1,CSTB,TFAP2A,CD47,DNAJA3,DNM2,SMARCA1,BUD31,IFI16,BID,DPH1,JUN,ATF2,CCN1,EHMT2,EPHA2,TP53,KLF4,NCOA3,FASTKD2,FN1,ARHGDIA,MAP2K3,HK2,NFIL3,RPS6KB2,CDK7,RACK1,MAD2L1,RPAP3,ACSL4,NUMB,SLC25A6,PARP1,PRKCA,IRF2BP2,PIM1,EIF4E,CHMP5,FTH1,RAC1,CDK1,BCL2L12,MMP14,CCAR1,EHMT1,ATG5,HINT1,PHB,THBS1,BCAS2,PNKP,STAT3,PA2G4,OSGIN1,MT…	118
Cancer, Gastrointestinal Disease, Hepatic System Disease, Organismal Injury and Abnormalities	liver tumor	Liver tumor	1.74e-17		0.265		0.264	GTF2B,SELENOS,ADD1,DHODH,RPS24,PITRM1,SIN3B,CRELD1,FAM120A,TWNK,LRRC59,LEMD3,CTNNB1,SPAST,ABLIM3,COL5A2,DOCK10,ZC3HAV1,RANBP10,DECR1,TUBA4A,SLC25A46,SETMAR,ERGIC3,ZMYND8,DLAT,CCN1,EHMT2,ERCC5,RAB6A,DCTN1,ZNHIT6,EIF3I,CCS,AGK,CLIP1,FARP1,PLEKHA5,HNRNPAB,MRPL1,CREBBP,RPS3A,ENO1,CDH13,DUSP12,EIF1AX,PREPL,NUP98,TPM3,USP34,MRPS22,PRKRA,TRMT2A,DCTN4,DENND1A,KMT2D,WASHC4,TSEN34,MIER1,ZMYM4,NUP188,YAP1,M…	994
Gene Expression	transcription	Initiation of transcription	1.94e-17	Decreased	-2.238		-2.23	GTF2B,AKAP13,POLR2A,CAVIN1,YAP1,E2F3,NFIC,CCNC,NCOA6,TAF6,TAF1,ERCC3,TAF15,ERCC2,SRC,TAF9,POLR2E,POLR2C,GTF3C4,TAF7,TWISTNB,MED30,POLR2D,NR3C1,SOX9,TEAD1,MED12,POLR1C,RUNX2,GTF2H1,TBP,GTF2H3,TAF1C,DHX15,MECP2,SSRP1,ERCC5,TAF9B,TAF5,TP53,GTF2H4,NR2C2,NOTCH2,POLR2B,TAF4,POLR2L,INTS11,CREBBP,NUMBL,SUPT16H,NR2C2AP,BRCA1,POLR1B,CDK7,TAF2,MNAT1,RXRB,MED25,NR1H2,POLR2H,CCNH,POLR1A,POLR2G,GTF2H5,CCNB1,CD…	67
Infectious Diseases	infection	Infection of cervical cancer cell lines	2.04e-17		0.978		1.005	NCOR2,RAB2A,NUP133,EIF3G,TERF2,DCAF13,DCAF1,PDIA6,NDUFB7,TFAP4,NUP155,ERCC3,GABARAPL2,SSU72,UPF3B,TBC1D10A,H3F3A/H3F3B,SPAST,DHX33,PI4KA,GBF1,THAP11,CAV2,MRPL44,RAP1B,EIF3H,ATOX1,POLR3A,GTF2H1,SPTAN1,TWF1,ATP6V0D1,HNRNPU,CRMP1,NMT1,PARVA,RAB6A,EIF3I,PURA,SPTBN1,HUWE1,COG1,LSM14B,PIGK,CTBP1,DLST,TM9SF2,ATP6V0A1,MGAT1,MKRN2,CUL5,AGO3,KAT2A,SYVN1,IDH1,RAC1,MAP4,HTATSF1,THOC2,INTS7,TECR,FLII,BICD2,NU…	127
Cell Death and Survival	cell death	Cell death of fibroblast cell lines	2.38e-17		-0.267		-0.261	TACC1,PML,TERF2,GNA13,MEN1,ILK,ABL2,CWC15,ATR,ARNT,SLC9A3R2,EEF1A1,SRC,CTNNB1,HTRA2,RTN4,GNB2,RAI14,FANCD2,HNRNPA1,DNAJA3,EIF2A,BANP,EIF3H,AIFM1,ETS1,IFI16,BID,EIF2B5,JUN,EIF2S1,ATF2,CCN1,SFT2D2,YME1L1,EIF3B,EIF3I,TP53,FKBP4,PURA,MLKL,FN1,GLO1,QKI,GSTP1,ENO1,EIF4EBP1,EP400,UCHL1,PPP3CA,MAP1LC3B,RHOG,DAXX,PARP1,PRKRA,PRKCA,PIM1,GNG2,FTH1,RAC1,CDK1,RPL10,GRB10,EIF2AK2,EIF5B,HINT1,ATG5,COX5A,RBL2,YA…	132
DNA Replication, Recombination, and Repair	excision repair	Excision repair	3.08e-17	Decreased	-2.398		-2.39	RFC3,XRCC1,POLR2A,AQR,SLC30A9,PNKP,SIRT6,ISY1,ERCC3,ERCC2,UNG,EIF3A,POLR2E,POLR2C,RFC1,POLR2D,RPS27A,XPC,GTF2H1,NTHL1,ERCC1,GTF2H3,THOC1,HNRNPU,ERCC5,TP53,GTF2H4,PCNA,NR2C2,POLR2B,POLR2L,HUWE1,POLG,APTX,YBX1,DDB2,HMGA1,CDK7,MPG,DDB1,MNAT1,COPS8,WRN,LIG3,RAD23B,POLR2H,CHD1L,PARP1,CCNH,PPIE,POLR2G,GTF2H5,CETN2	53
Hereditary Disorder, Neurological Disease, Organismal Injury and Abnormalities	familial encephalopathy	Familial encephalopathy	3.24e-17	Decreased	-2.021		-2.023	SELENOS,ISOC1,UQCR10,XRCC1,UBE3B,FLOT2,GRN,SMU1,AARS,NDUFA8,TUBA1A,MARS,AFG3L2,EIF3E,SCARB2,HNRNPDL,TWNK,TRAF6,CTNNB1,DARS,CDK5RAP2,HTRA2,MTFMT,CSTB,COLGALT1,SPAST,GBA,SEPHS1,HMBOX1,HNRNPA1,ACP1,EIF3K,TUBA4A,AIFM1,ZMYND8,UQCRB,POLR3A,DNAJA1,NUP62,ATP5MPL,FOXP1,GNAO1,FKBP1A,TAF9B,RAB6A,TMEM70,DCTN1,SLC16A1,CNPY3,RFX3,SEPT5,ARMC9,SEC24A,ARMCX3,HSPA8,ATXN7,SIN3A,GIT1,AARS2,RARS,POLR3B,AK1,CTNNA1,OSB…	302
Cancer, Gastrointestinal Disease, Organismal Injury and Abnormalities	hepatobiliary carcinoma	Hepatobiliary carcinoma	4.25e-17		0.611		0.609	GTF2B,SELENOS,ADD1,DHODH,RPS24,PITRM1,SIN3B,CRELD1,TWNK,LRRC59,LEMD3,CTNNB1,ABLIM3,COL5A2,DOCK10,RANBP10,DECR1,TUBA4A,SLC25A46,ZMYND8,DLAT,CCN1,EHMT2,ERCC5,EIF3I,CCS,AGK,CLIP1,FARP1,PLEKHA5,HNRNPAB,MRPL1,CREBBP,ENO1,TMEM167A,CDH13,DUSP12,PREPL,NUP98,TPM3,USP34,MRPS22,PRKRA,TRMT2A,DCTN4,DENND1A,KMT2D,WASHC4,TSEN34,MIER1,ZMYM4,NUP188,YAP1,MCRS1,THBS1,BCAS2,PALLD,STAT3,MDN1,MYO1C,TCEAL4,UCHL5,CDC42E…	886
Cellular Development, Cellular Growth and Proliferation	cell proliferation	Cell proliferation of tumor cell lines	4.36e-17		0.326		0.337	SIPA1,HNRNPL,ILK,ATR,FAM120A,EEF1A1,CTNNB1,YY1AP1,SPAST,HDAC3,MTA2,SFPQ,LYN,ATP5MD,CCN1,RSU1,INO80B,EHMT2,CNN2,SLC9A3R1,AGK,HIST1H1D,CLIP1,GIT1,GSTP1,HK2,CDH13,ERAL1,PARP1,ATP6V0A1,RALA,KMT2D,EIF4E,NDUFB11,FTH1,RAC1,MIER1,YAP1,MCRS1,THBS1,EIF4H,STAT3,SLFN5,RUNX1,SIRT6,DVL2,HSF1,TGFB2,IGF2BP3,TCP1,CACYBP,VAV2,AKR1C3,CHD4,PICALM,NCL,NACC2,PRRC2C,CIC,XPC,CSNK1A1,AKT1,NQO1,ITCH,PNPLA8,CHD8,HSP90AA1,T…	420
Cancer, Gastrointestinal Disease, Hepatic System Disease, Organismal Injury and Abnormalities	hepatobiliary system cancer	Hepatobiliary system cancer	4.87e-17		1.022		1.02	GTF2B,SELENOS,ADD1,DHODH,RPS24,PITRM1,SIN3B,CRELD1,FAM120A,TWNK,LRRC59,LEMD3,CTNNB1,ABLIM3,COL5A2,DOCK10,RANBP10,DECR1,TUBA4A,SLC25A46,ZMYND8,DLAT,CCN1,EHMT2,ERCC5,EIF3I,CCS,AGK,CLIP1,FARP1,PLEKHA5,HNRNPAB,MRPL1,CREBBP,ENO1,TMEM167A,CDH13,DUSP12,EIF1AX,PREPL,NUP98,TPM3,USP34,MRPS22,PRKRA,TRMT2A,DCTN4,DENND1A,KMT2D,WASHC4,TSEN34,MIER1,ZMYM4,NUP188,YAP1,MCRS1,THBS1,BCAS2,PALLD,STAT3,MDN1,MYO1C,TCEA…	912
Cancer, Organismal Injury and Abnormalities	pelvic tumor	Pelvic tumor	5.48e-17		1.122		1.12	TMEM11,ISOC1,DHODH,RPS24,RPS5,PITRM1,AK3,SIN3B,CRELD1,USP6NL,FAM120A,RING1,LEMD3,CTNNB1,SPAST,ABLIM3,GBF1,COL5A2,DOCK10,RANBP10,DECR1,TUBA4A,SLC25A46,SETMAR,ZMYND8,DLAT,CCN1,DHX29,EHMT2,ERCC5,DCTN1,ZNHIT6,EIF3I,AGK,CLIP1,FARP1,PLEKHA5,GIT1,AARS2,MRPL1,CREBBP,LSM14B,ENO1,CDH13,EIF1AX,SRSF4,RDH11,NUP98,SEC22B,ERAL1,METTL15,TPM3,USP34,MRPS22,PRKRA,MRPL35,TRMT2A,KMT2D,ACSL3,ABCF1,WASHC4,TBC1D10B,RAC1…	1241
Cellular Assembly and Organization, Cellular Function and Maintenance	organization	Organization of cytoplasm	6.46e-17		-0.719		-0.702	RAB2A,TACC1,RAE1,TMEM11,LPAR1,HEXB,ADD1,VPS18,CSNK2A2,MIA3,ILK,FSD1,IFT52,GRN,TCHP,CAVIN3,SNAPIN,USP6NL,AFG3L2,ABCD3,RAP2A,TWNK,TRAF6,SLC9A3R2,SH3KBP1,EEF1A1,POLG2,CTNNB1,CDK5RAP2,HTRA2,JUP,DPYSL2,SPAST,GBA,CD47,CHAMP1,ABLIM3,CDK5RAP3,GBF1,DOCK10,ACP1,DNAJA3,DNM2,NFIX,RANBP10,TUBA4A,DIAPH3,ZMYND8,LYN,CCN1,NUP62,RSU1,GNAO1,WNT5A,YME1L1,SYNJ2BP,RAB6A,DCTN1,PEX14,POLRMT,RFX3,CNN2,GOLGA4,SLC9A3R1,E2F…	378
Gastrointestinal Disease, Hepatic System Disease, Organismal Injury and Abnormalities	liver lesion	Liver lesion	6.78e-17		1.074		1.069	GTF2B,SELENOS,ADD1,DHODH,RPS24,PITRM1,SIN3B,CRELD1,FAM120A,TWNK,LRRC59,LEMD3,CTNNB1,SPAST,ABLIM3,COL5A2,DOCK10,ZC3HAV1,RANBP10,DECR1,TUBA4A,SLC25A46,SETMAR,ERGIC3,ZMYND8,DLAT,CCN1,EHMT2,ERCC5,RAB6A,DCTN1,ZNHIT6,EIF3I,CCS,AGK,CLIP1,FARP1,PLEKHA5,HNRNPAB,MRPL1,CREBBP,RPS3A,ENO1,CDH13,DUSP12,EIF1AX,PREPL,NUP98,TPM3,USP34,MRPS22,PRKRA,TRMT2A,DCTN4,DENND1A,KMT2D,WASHC4,TSEN34,MIER1,ZMYM4,NUP188,TK1,YA…	1023
Cancer, Organismal Injury and Abnormalities, Reproductive System Disease	breast or ovarian cancer	Breast or ovarian cancer	8.64e-17	Increased	2.229		2.23	AKAP13,TMEM9,TMEM43,XRCC1,RPS24,AK3,SIN3B,RSPRY1,ATR,MRPS23,GABARAPL2,C17orf49,CTNNB1,LEMD3,CDK5RAP2,HDAC3,LRRC41,GBA,ATP6V0C,SEPHS1,ABLIM3,GBF1,COL5A2,WDR55,SFPQ,TUBA4A,SETMAR,ZMYND8,UQCRB,TMEM97,DNAJA1,CCN1,DHX29,FKBP1A,EHMT2,KMT2B,EIF4A2,MOV10,EIF3B,CNOT3,METAP2,RFX3,CNN2,GOLGA4,SLC9A3R1,AGK,FARP1,BCL7C,SIN3A,CREBBP,GSTP1,ENO1,HK2,NFIL3,EIF1AX,BPTF,CDK7,MRPL14,PPP3CA,MAP1LC3B,TPM3,DAXX,PARP1,U…	702
Cancer, Organismal Injury and Abnormalities, Reproductive System Disease	breast cancer	Breast cancer	1.05e-16	Increased	2.226		2.227	AKAP13,TMEM43,XRCC1,RPS24,SIN3B,RSPRY1,ATR,MRPS23,GABARAPL2,C17orf49,CTNNB1,CDK5RAP2,HDAC3,GBA,ATP6V0C,SEPHS1,ABLIM3,COL5A2,WDR55,SFPQ,TUBA4A,ZMYND8,UQCRB,TMEM97,CCN1,DHX29,FKBP1A,EHMT2,KMT2B,EIF4A2,MOV10,EIF3B,CNOT3,METAP2,RFX3,CNN2,GOLGA4,SLC9A3R1,BCL7C,SIN3A,CREBBP,GSTP1,ENO1,HK2,NFIL3,EIF1AX,BPTF,MRPL14,PPP3CA,MAP1LC3B,DAXX,PARP1,USP34,KMT2D,EIF4E,TBC1D10B,FTH1,HCFC1,TK1,ERC1,YAP1,THBS1,FAM49…	501
Cancer, Cell Death and Survival, Organismal Injury and Abnormalities, Tumor Morphology	cell death	Cell death of tumor cells	1.13e-16		-1.536		-1.541	NCOR2,LPAR1,PML,EIF3G,RPS24,RPS5,AQR,NUP88,RPS19,EIF3E,ATR,TFAP4,NUP155,RPL19,EEF1A1,SRC,CTNNB1,PABPC1,RTN4,TFAP2A,TIMP2,RPS12,NOLC1,CD47,AIFM1,RPS27A,ETS1,BID,JUN,ATF2,CCN1,NUP62,WNT5A,NAPA,NUP54,EIF3B,SLC16A1,TP53,NCOA3,RPL6,RPL5,BRMS1,PNP,RPS3A,RAN,ENO1,RPS21,HDAC2,CDK7,RAD50,RACK1,ATXN2,RPS14,KPNB1,MAD2L1,DAXX,PARP1,SPC25,RPS28,PROCR,HSP90AB1,RAC1,NUP214,CDK1,RPL10,EIF2AK2,NUP188,RPL7A,RPL13A…	136
Cancer, Gastrointestinal Disease, Organismal Injury and Abnormalities	colorectal neoplasia	Colorectal tumor	1.39e-16		0.536		0.535	GTF2B,ADD1,TMEM43,DHODH,SIPA1,AK3,SIN3B,CRELD1,USP6NL,TXLNA,FAM120A,TWNK,RING1,LEMD3,CTNNB1,SPAST,YY1AP1,WDR18,ABLIM3,GBF1,COL5A2,DOCK10,C7orf26,TUBA4A,ERGIC3,ZMYND8,TMEM97,DLAT,DHX29,EHMT2,ERCC5,DCTN1,ZNHIT6,EIF3I,RFX3,CCS,CLIP1,FARP1,PSMG3,PLEKHA5,ATXN7,AARS2,CREBBP,MRPL2,ENO1,EIF3J,CDH13,PREPL,NUP98,TPM3,USP34,KMT2D,RAC1,ZMYM4,TK1,YAP1,MCRS1,THBS1,EIF4H,PALLD,STAT3,MDN1,MYO1C,TCEAL4,GINS3,RUNX…	992
Cancer, Cell Death and Survival, Organismal Injury and Abnormalities, Tumor Morphology	necrosis	Necrosis of malignant tumor	1.42e-16		-1.962		-1.967	NCOR2,LPAR1,PML,EIF3G,RPS24,RPS5,AQR,NUP88,RPS19,EIF3E,ATR,TFAP4,NUP155,RPL19,EEF1A1,CTNNB1,PABPC1,RTN4,TFAP2A,RPS12,CD47,AIFM1,RPS27A,ETS1,BID,JUN,ATF2,CCN1,NUP62,WNT5A,NAPA,NUP54,EIF3B,SLC16A1,TP53,NCOA3,RPL6,RPL5,PNP,RPS3A,RAN,ENO1,RPS21,HDAC2,ATXN2,RPS14,KPNB1,MAD2L1,DAXX,PARP1,SPC25,RPS28,HSP90AB1,RAC1,NUP214,CDK1,RPL10,EIF2AK2,NUP188,RPL7A,RPL13A,ATG5,ZNF622,RALB,STAT3,RUNX1,RND3,HDAC1,RPL2…	119
Cancer, Cell Death and Survival, Organismal Injury and Abnormalities, Tumor Morphology	necrosis	Necrosis of tumor	1.46e-16		-1.536		-1.541	NCOR2,LPAR1,PML,EIF3G,RPS24,RPS5,AQR,NUP88,RPS19,EIF3E,ATR,TFAP4,NUP155,RPL19,EEF1A1,SRC,CTNNB1,PABPC1,RTN4,TFAP2A,TIMP2,RPS12,NOLC1,CD47,AIFM1,RPS27A,ETS1,BID,JUN,ATF2,CCN1,NUP62,WNT5A,NAPA,NUP54,EIF3B,SLC16A1,TP53,NCOA3,RPL6,RPL5,BRMS1,PNP,RPS3A,RAN,ENO1,RPS21,HDAC2,CDK7,RAD50,RACK1,ATXN2,RPS14,KPNB1,MAD2L1,DAXX,PARP1,SPC25,RPS28,PROCR,HSP90AB1,RAC1,NUP214,CDK1,RPL10,EIF2AK2,NUP188,RPL7A,RPL13A…	138
RNA Post-Transcriptional Modification	processing	Processing of rRNA	1.62e-16		0.45		0.454	NOL11,DCAF13,UTP20,PELP1,RPS24,RPL35A,SBDS,RPL26,PDCD11,DDX47,RPS19,LYAR,RPL5,TEX10,WDR75,WDR43,UTP15,EMG1,XRN2,RPL14,LAS1L,SENP3,NOL9,UTP4,RPL11,UTP3,WDR74,UTP6,RPS7,TRMT112,ISG20L2,HEATR1,WDR18,RPS14,NOLC1,RPL7,WDR46,WDR55,RPS9,RPS28,C1D,BUD23,DDX27,GTF2H5	44
Cell Death and Survival	cell viability	Cell viability of tumor cell lines	1.99e-16	Decreased	-2.086		-2.063	AKAP13,PML,PPP1R8,TERF2,ILK,AK3,EIF3E,RAD54B,ATR,FAM120A,NUP155,CTNNB1,YY1AP1,HDAC3,HNRNPUL1,DNM2,AIFM1,BUD31,BID,DPH1,LYN,ATP5MD,ERCC1,SRSF3,NUP62,PBRM1,POLR1D,SIN3A,MAP2K3,EIF4A1,GSTP1,ENO1,HK2,AK1,CTBP1,RPS6KB2,DUSP12,ASF1A,IGF2R,MAP1LC3B,LIG3,DAXX,PARP1,SEPT9,ATP5PD,EIF4E,HSP90AB1,FTH1,RAC1,FOSL1,FDXR,CCAR1,TUBB3,YAP1,PRKACB,STAT3,GSR,MTDH,PDCD4,ERCC2,EGFR,PARK7,EIF3A,IGF2BP3,TCP1,TRADD,HSPB1…	249
Cancer, Cell Death and Survival, Organismal Injury and Abnormalities, Tumor Morphology	cell death	Cell death of cancer cells	2.36e-16		-1.962		-1.967	NCOR2,LPAR1,PML,EIF3G,RPS24,RPS5,AQR,NUP88,RPS19,EIF3E,ATR,TFAP4,NUP155,RPL19,EEF1A1,CTNNB1,PABPC1,RTN4,TFAP2A,RPS12,CD47,AIFM1,RPS27A,ETS1,BID,JUN,ATF2,CCN1,NUP62,WNT5A,NAPA,NUP54,EIF3B,SLC16A1,TP53,NCOA3,RPL6,RPL5,PNP,RPS3A,RAN,ENO1,RPS21,HDAC2,ATXN2,RPS14,KPNB1,MAD2L1,DAXX,PARP1,SPC25,RPS28,HSP90AB1,RAC1,NUP214,CDK1,RPL10,EIF2AK2,NUP188,RPL7A,RPL13A,ATG5,ZNF622,RALB,STAT3,RUNX1,RND3,HDAC1,RPL2…	118
Cancer, Gastrointestinal Disease, Organismal Injury and Abnormalities	colorectal cancer	Colorectal cancer	3.02e-16		0.239		0.238	GTF2B,ADD1,TMEM43,DHODH,SIPA1,AK3,SIN3B,CRELD1,USP6NL,TXLNA,FAM120A,TWNK,RING1,LEMD3,CTNNB1,SPAST,YY1AP1,WDR18,ABLIM3,GBF1,COL5A2,DOCK10,C7orf26,TUBA4A,ERGIC3,ZMYND8,TMEM97,DLAT,DHX29,EHMT2,ERCC5,DCTN1,ZNHIT6,EIF3I,RFX3,CCS,CLIP1,FARP1,PSMG3,PLEKHA5,ATXN7,AARS2,CREBBP,MRPL2,ENO1,EIF3J,CDH13,PREPL,NUP98,TPM3,USP34,KMT2D,RAC1,ZMYM4,TK1,YAP1,MCRS1,THBS1,EIF4H,PALLD,STAT3,MDN1,MYO1C,TCEAL4,GINS3,RUNX…	975
Metabolic Disease, Organismal Injury and Abnormalities	mitochondrial disorder	Mitochondrial disorder	3.58e-16					FDXR,CARS2,NFU1,PNPT1,IBA57,C1QBP,PDHX,TOP3A,NDUFAF2,WARS2,SCO1,BOLA3,OXA1L,ATP5F1A,WFS1,GFER,RMND1,TWNK,PCK2,MT-ATP6,NDUFB3,LRPPRC,RANBP2,MTFMT,COX15,UQCRC2,SLC25A4,MRPL44,NDUFA11,AIFM1,NDUFS6,UQCRB,NDUFB9,PDHB,DLAT,DLD,MRPL3,TSFM,MGME1,TMEM70,TARS2,MT-ND1,FASTKD2,AGK,NDUFA13,TFAM,POLG,COX6B1,AARS2,PARL,PNPLA8,EARS2,ACADVL,ETFB,TIMM50,MRPS2,ATP5F1D,PDHA1,BCS1L,GFM1,MRPS22,MRPS16,SCO2,SPG7,MT-CO2…	67
RNA Post-Transcriptional Modification	aminoacylation	Aminoacylation of tRNA	3.68e-16					NARS,YARS,SARS,DARS,EEF1E1,FARSB,AIMP1,QARS,FARSA,DARS2,WARS2,EPRS,AARS,TARS,MARS,HARS,CARS,LARS,RARS,AIMP2,KARS,VARS,IARS,HARS2	24
Cancer, Gastrointestinal Disease, Organismal Injury and Abnormalities	colon adenocarcinoma	Colon adenocarcinoma	4.7e-16					GTF2B,ADD1,TMEM43,DHODH,SIPA1,AK3,SIN3B,USP6NL,TXLNA,FAM120A,TWNK,RING1,LEMD3,CTNNB1,SPAST,YY1AP1,WDR18,ABLIM3,GBF1,COL5A2,DOCK10,C7orf26,TUBA4A,ERGIC3,ZMYND8,TMEM97,DLAT,DHX29,EHMT2,ERCC5,DCTN1,ZNHIT6,EIF3I,RFX3,CCS,CLIP1,FARP1,PSMG3,PLEKHA5,ATXN7,AARS2,CREBBP,MRPL2,EIF3J,CDH13,PREPL,NUP98,USP34,KMT2D,ZMYM4,MCRS1,THBS1,PALLD,STAT3,MDN1,MYO1C,TCEAL4,SIRT6,CDC42EP3,HSF1,ALDH6A1,IGF2BP3,CACYBP,FBXL…	817
Gene Expression	transcription	Initiation of transcription of RNA	8.28e-16	Decreased	-2.298		-2.291	GTF2B,POLR2A,CAVIN1,YAP1,E2F3,NFIC,CCNC,TAF6,TAF1,ERCC3,TAF15,ERCC2,SRC,TAF9,POLR2E,POLR2C,GTF3C4,TAF7,TWISTNB,MED30,POLR2D,NR3C1,SOX9,TEAD1,MED12,POLR1C,RUNX2,GTF2H1,TBP,GTF2H3,TAF1C,MECP2,SSRP1,TAF9B,TAF5,TP53,GTF2H4,NR2C2,NOTCH2,POLR2B,TAF4,POLR2L,INTS11,CREBBP,SUPT16H,NR2C2AP,BRCA1,POLR1B,CDK7,TAF2,MNAT1,RXRB,MED25,NR1H2,POLR2H,CCNH,POLR1A,POLR2G,GTF2H5,CCNB1,CDK1,MED15	62
Cell Signaling	viral life cycle	Viral life cycle	1.5e-15		-0.395		-0.401	EIF2AK2,RAE1,NUP188,NUP133,APOBEC3G,NUP153,AAAS,NUP88,OAS3,NUP85,PSIP1,NUP155,APOBEC3B,SRPK1,RANBP2,CHMP4B,NUP107,NUP160,NUP35,PI4KA,XPO1,ZC3HAV1,CHMP2A,RPS27A,IFI16,CHMP6,NUP62,NUP43,NUP54,TP53,NUP93,BICD1,NUP205,CREBBP,RAN,PIN1,NUP98,NDC1,PPIA,TPR,PPIB,FAM111A,VTA1,SEH1L,UBE2I,C19orf66,ILF3,CHMP5,SRPK2,NUP214,APOBEC3C	51
Cancer, Organismal Injury and Abnormalities	genitourinary adenocarcinoma	Genitourinary adenocarcinoma	1.55e-15		1.9		1.901	TMEM11,DHODH,NDUFB7,RPS24,RPS5,PITRM1,AK3,SIN3B,CRELD1,USP6NL,RING1,LEMD3,CTNNB1,SPAST,ABLIM3,GBF1,COL5A2,DOCK10,RANBP10,TUBA4A,SLC25A46,ZMYND8,CCN1,EHMT2,ERCC5,DCTN1,ZNHIT6,EIF3I,SLC9A3R1,AGK,CLIP1,FARP1,PLEKHA5,AARS2,MRPL1,CREBBP,LSM14B,CDH13,EIF1AX,SRSF4,RDH11,NUP98,ERAL1,METTL15,USP34,MRPS22,KMT2D,ACSL3,WASHC4,TBC1D10B,NUP188,TK1,MCRS1,THBS1,BCAS2,PALLD,KCTD1,STAT3,MDN1,MYO1C,TCEAL4,RUNX1,MAR…	1089
Cancer, Organismal Injury and Abnormalities	breast or pancreatic cancer	Breast or pancreatic cancer	2.01e-15		1.529		1.531	TMEM43,DHODH,SIPA1,RPS24,AK3,SIN3B,LEMD3,CTNNB1,GBA,ABLIM3,GBF1,COL5A2,DOCK10,TUBA4A,SETMAR,ZMYND8,TMEM97,CCN1,DHX29,EHMT2,MOV10,DCTN1,RFX3,SLC9A3R1,AGK,FARP1,HNRNPAB,CREBBP,LSM14B,RPS3A,ENO1,EIF1AX,NUP98,ERAL1,TPM3,USP34,PRKRA,DCTN4,KMT2D,TBC1D10B,NUP188,TK1,YAP1,MCRS1,THBS1,PALLD,STAT3,MDN1,TCEAL4,UCHL5,RUNX1,SIRT6,CDC42EP3,HARS2,DOCK9,GEMIN5,GGCT,IGF2BP3,TGFB2,TCP1,MMGT1,AKR1C3,SRCAP,CABIN1,AN…	915
Cellular Assembly and Organization	development	Development of cytoplasm	2.61e-15		-1.886		-1.875	LPAR1,AKAP13,DBNL,ADD1,GNA11,GNA13,SLAIN2,PPM1F,CAMSAP2,SH3PXD2B,INPPL1,ARAP1,CNP,GLB1,ABL2,SUPV3L1,PPFIA1,SNAPIN,ABCD3,EMC6,TRAF6,MRPL10,SRC,POLG2,CDK5RAP2,IPO4,DPYSL2,TFAP2A,NUMA1,KANK1,CLASP1,CD47,EIF2A,MYLK,TUBA4A,DIAPH3,WDR45B,TWF1,CREB1,GNAO1,DCTN1,NCOA3,TGFBI,FKBP4,TFAM,FN1,CLIP1,HSPA8,ROCK1,INF2,TPX2,RAB23,CDH13,HDAC2,ARFGEF1,MRPL14,VASP,ATXN2,RPS14,TPM3,LAMP1,PLD2,RPS28,GNG2,RAC1,PFN2,SL…	147
Infectious Diseases	replication	Replication of Influenza A virus	2.74e-15		0.634		0.651	CDC42BPA,CDC42BPB,EIF2AK2,DCLK1,RAE1,AKAP13,PML,EIF3G,DMAP1,RPL13A,DUSP3,POLR2A,RPS5,NUP153,ATP6AP1,ENGASE,SMU1,CAD,OAS3,ATP2C1,RUNX1,DBT,UBQLN4,EEF1A1,EIF3A,RPL35,XPNPEP1,EIF3L,ATP6V0C,XPO1,FCHO2,COX6A1,SFPQ,RPS27A,LONP1,EIF3C,JUN,NTHL1,GAK,AKT1,CREB1,ATP6V0D1,HSPD1,NUP54,TP53,TAMM41,NXF1,POLR2L,LARP1,STAT1,NUP205,CLIC4,MAP2K3,TRMT61A,ROCK1,SAFB,PIN1,HSP90AA1,MAP4K4,GCLC,SRRM2,VPS16,NUP98,TUBB,S…	88
Post-Translational Modification	sumoylation	Sumoylation of protein	2.84e-15					RAE1,NUP188,NUP133,NUP62,AKT1,NUP43,NUP54,NUP153,SUMO3,NUP93,CBX4,AAAS,NUP88,RANGAP1,NUP205,NUP85,NUP155,PIAS2,NUP98,RANBP2,NDC1,TPR,NUP107,ZNF451,NUP160,NUP35,SENP1,SEH1L,UBE2I,NUP214	30
Cancer, Organismal Injury and Abnormalities, Reproductive System Disease	breast or gynecological cancer	Breast or gynecological cancer	4.1e-15	Increased	2.235		2.236	TMEM11,TMEM43,DHODH,RPS24,AK3,SIN3B,LEMD3,CTNNB1,SPAST,GBA,ABLIM3,GBF1,COL5A2,DOCK10,RANBP10,TUBA4A,SLC25A46,SETMAR,ZMYND8,TMEM97,CCN1,DHX29,EHMT2,MOV10,DCTN1,ZNHIT6,RFX3,SLC9A3R1,AGK,FARP1,GIT1,AARS2,MRPL1,CREBBP,LSM14B,ENO1,CDH13,EIF1AX,METTL15,TPM3,USP34,MRPS22,KMT2D,ACSL3,ABCF1,WASHC4,TBC1D10B,RAC1,ZMYM4,NUP188,TK1,YAP1,MCRS1,THBS1,PALLD,STAT3,MDN1,MYO1C,TCEAL4,UCHL5,RUNX1,MARCKSL1,CDC42EP3,H…	1013
Neurological Disease, Organismal Injury and Abnormalities, Psychological Disorders	disorder of basal ganglia	Disorder of basal ganglia	4.23e-15		1.013		1.009	ISOC1,CTIF,UQCR10,NDUFA8,TUBA1A,EIF3E,SCARB2,GPS2,HNRNPDL,TRAF6,EEF1A1,CTNNB1,HTRA2,GBA,SEPHS1,ACP1,PTGES3,TUBA4A,EIF3K,HLA-B,AIFM1,ZMYND8,UQCRB,DNAJA1,NUP62,FOXP1,GNAO1,EIF4A2,RAB6A,DCTN1,SEPT5,SEC24A,ARMCX3,HSPA8,SIN3A,GIT1,RPS3A,GSTP1,AK1,OSBPL8,PLOD2,PREPL,TOR1A,SUB1,PPP3CA,TPM3,LAMP1,PARP1,PRKRA,RNF114,FTH1,PFN2,CETN2,DNAJC13,TUBB3,SELENOF,SSR3,TMED10,NDUFS5,MTDH,HSF1,PARK7,NDUFB3,ALDH6A1,DA…	201
Cancer, Organismal Injury and Abnormalities, Reproductive System Disease	genital tumor	Genital tumor	4.62e-15		1.768		1.766	TMEM11,ISOC1,DHODH,RPS24,RPS5,PITRM1,AK3,SIN3B,CRELD1,USP6NL,RING1,LEMD3,CTNNB1,SPAST,ABLIM3,GBF1,COL5A2,DOCK10,RANBP10,TUBA4A,SLC25A46,SETMAR,ZMYND8,DLAT,CCN1,DHX29,EHMT2,ERCC5,DCTN1,ZNHIT6,EIF3I,AGK,CLIP1,FARP1,PLEKHA5,GIT1,AARS2,MRPL1,CREBBP,LSM14B,ENO1,CDH13,EIF1AX,SRSF4,RDH11,NUP98,SEC22B,ERAL1,METTL15,TPM3,USP34,MRPS22,KMT2D,ACSL3,ABCF1,WASHC4,TBC1D10B,RAC1,ZMYM4,NUP188,TK1,MCRS1,THBS1,PALL…	1160
Cancer, Gastrointestinal Disease, Hepatic System Disease, Organismal Injury and Abnormalities	liver carcinoma	Liver carcinoma	5.14e-15		0.703		0.701	GTF2B,SELENOS,ADD1,DHODH,RPS24,PITRM1,SIN3B,CRELD1,TWNK,LRRC59,LEMD3,CTNNB1,ABLIM3,COL5A2,DOCK10,RANBP10,DECR1,TUBA4A,SLC25A46,ZMYND8,DLAT,CCN1,EHMT2,ERCC5,EIF3I,CCS,AGK,CLIP1,FARP1,PLEKHA5,HNRNPAB,MRPL1,CREBBP,ENO1,CDH13,DUSP12,PREPL,NUP98,TPM3,USP34,MRPS22,PRKRA,TRMT2A,DCTN4,DENND1A,KMT2D,WASHC4,TSEN34,MIER1,ZMYM4,NUP188,YAP1,MCRS1,THBS1,BCAS2,PALLD,STAT3,MDN1,MYO1C,TCEAL4,UCHL5,CDC42EP3,SRSF10…	830
Cell Cycle	G2 phase	G2 phase	5.41e-15		0.271		0.273	XRCC1,DCAF1,USP11,MDC1,MEN1,TUBA1A,EIF3E,ATR,TFAP4,CTNNB1,CDK5RAP2,BABAM2,MLH1,HDAC3,LIN9,CLASP1,CDK5RAP3,FANCD2,SMARCA1,TUBA4A,JUN,ERCC1,MBD4,ATF2,GPC1,DCTN1,TP53,KLF4,PURA,MGMT,E2F4,PCNT,CDH13,EP400,CDK7,TAF2,ACTR1A,MAD2L1,NUMB,PARP1,CDC5L,CCNY,RALA,IDH1,DCTN3,RAC1,CETN2,CDK1,GRB10,EIF2AK2,RPL7A,PAFAH1B1,TUBG1,YAP1,DCTN2,NBN,GORASP2,TXNL4B,TAF6,ATRX,MTDH,HDAC1,EGFR,FLNA,TCP1,UIMC1,FGF2,TUBB4B,K…	104
Cancer, Organismal Injury and Abnormalities	pelvic cancer	Pelvic cancer	6.2e-15		0.427		0.427	TMEM11,DHODH,RPS24,RPS5,PITRM1,AK3,SIN3B,CRELD1,USP6NL,FAM120A,RING1,LEMD3,CTNNB1,SPAST,ABLIM3,GBF1,COL5A2,DOCK10,RANBP10,DECR1,TUBA4A,SLC25A46,SETMAR,ZMYND8,DLAT,CCN1,DHX29,EHMT2,ERCC5,DCTN1,ZNHIT6,EIF3I,AGK,CLIP1,FARP1,PLEKHA5,GIT1,AARS2,MRPL1,CREBBP,LSM14B,ENO1,CDH13,EIF1AX,SRSF4,RDH11,NUP98,ERAL1,METTL15,TPM3,USP34,MRPS22,PRKRA,MRPL35,TRMT2A,KMT2D,ACSL3,ABCF1,WASHC4,TBC1D10B,RAC1,MIER1,ZMYM4,…	1210
Cancer, Gastrointestinal Disease, Hepatic System Disease, Organismal Injury and Abnormalities	cancer	Liver cancer	7.36e-15		1.071		1.07	GTF2B,SELENOS,ADD1,DHODH,RPS24,PITRM1,SIN3B,CRELD1,FAM120A,TWNK,LRRC59,LEMD3,CTNNB1,ABLIM3,COL5A2,DOCK10,RANBP10,DECR1,TUBA4A,SLC25A46,ZMYND8,DLAT,CCN1,EHMT2,ERCC5,EIF3I,CCS,AGK,CLIP1,FARP1,PLEKHA5,HNRNPAB,MRPL1,CREBBP,ENO1,CDH13,DUSP12,EIF1AX,PREPL,NUP98,TPM3,USP34,MRPS22,PRKRA,TRMT2A,DCTN4,DENND1A,KMT2D,WASHC4,TSEN34,MIER1,ZMYM4,NUP188,YAP1,MCRS1,THBS1,BCAS2,PALLD,STAT3,MDN1,MYO1C,TCEAL4,UCHL5,…	856
Cancer, Organismal Injury and Abnormalities	development	Development of adenocarcinoma	1.07e-14	Increased	2.485		2.48	TMEM11,DHODH,NDUFB7,RPS24,PITRM1,AK3,SIN3B,USP6NL,LEMD3,CTNNB1,SPAST,ABLIM3,GBF1,DOCK10,RANBP10,TUBA4A,SLC25A46,ZMYND8,DHX29,EHMT2,ERCC5,ZNHIT6,SLC9A3R1,AGK,FARP1,PLEKHA5,AARS2,MRPL1,CREBBP,LSM14B,ENO1,EIF1AX,NUP98,METTL15,JRKL,USP34,MRPS22,PRKRA,DENND1A,KMT2D,ACSL3,WASHC4,TBC1D10B,ZMYM4,NUP188,TK1,YAP1,MCRS1,THBS1,BCAS2,PALLD,STAT3,MDN1,AGO1,TCEAL4,RUNX1,MARCKSL1,CDC42EP3,HARS2,DOCK9,GEMIN5,DAD1…	912
Cancer, Organismal Injury and Abnormalities	genitourinary carcinoma	Genitourinary carcinoma	1.07e-14	Increased	2.021		2.021	TMEM11,DHODH,NDUFB7,RPS24,RPS5,PITRM1,AK3,SIN3B,CRELD1,USP6NL,FAM120A,RING1,LEMD3,CTNNB1,SPAST,ABLIM3,GBF1,COL5A2,DOCK10,RANBP10,DECR1,TUBA4A,SLC25A46,SETMAR,ZMYND8,CCN1,EHMT2,ERCC5,DCTN1,ZNHIT6,EIF3I,SLC9A3R1,AGK,CLIP1,FARP1,PLEKHA5,AARS2,MRPL1,CREBBP,LSM14B,CDH13,EIF1AX,SRSF4,RDH11,NUP98,ERAL1,METTL15,USP34,MRPS22,PRKRA,MRPL35,TRMT2A,KMT2D,ACSL3,ABCF1,WASHC4,TBC1D10B,MIER1,ZMYM4,NUP188,TK1,MCRS…	1198
Infectious Diseases	infection	Infection of epithelial cell lines	1.38e-14		0.171		0.192	EIF2AK2,TAGLN2,CCAR1,AKAP13,FOXJ2,POLR2A,FXR1,AQR,NUP153,NDUFAF2,OSBPL3,MYOF,AFG3L2,CAD,NCOA6,CDC42EP3,HDAC1,TFRC,HNRNPDL,CHORDC1,MRPL10,SRSF6,DCP2,UMPS,UBE2L3,PGM1,INTS6,PRPF6,RANBP2,POLR2C,CPSF6,COL5A1,ATP6V0C,DOCK10,ZC3HAV1,DNM2,PTGES3,HNRNPH1,RHOB,EIF2B5,ARID1A,SCAF1,ERCC1,FAM172A,NUP62,DHX15,ZNF148,MRPS12,ERCC5,MPDZ,MRE11,RPL12,NXF1,RBM25,RPL5,RPL3,YBX1,NUMBL,CCDC51,CTBP1,DUSP12,PLOD2,NUP98,…	84
Infectious Diseases, Organismal Injury and Abnormalities	infection	Infection of embryonic cell lines	1.39e-14		0.21		0.231	EIF2AK2,TAGLN2,CCAR1,AKAP13,FOXJ2,ATG5,POLR2A,FXR1,AQR,NUP153,NDUFAF2,OSBPL3,MYOF,AFG3L2,CAD,NCOA6,CDC42EP3,TFRC,HDAC1,HNRNPDL,CHORDC1,MRPL10,SRSF6,DCP2,UMPS,PGM1,UBE2L3,INTS6,PRPF6,RANBP2,POLR2C,CPSF6,COL5A1,ATP6V0C,DOCK10,DNM2,ZC3HAV1,PTGES3,RHOB,HNRNPH1,EIF2B5,ARID1A,SCAF1,ERCC1,FAM172A,NUP62,DHX15,ZNF148,MRPS12,ERCC5,MPDZ,MRE11,RPL12,NXF1,RBM25,RPL5,RPL3,YBX1,NUMBL,CCDC51,CTBP1,RPS6KB2,DUSP12…	86
Gastrointestinal Disease, Organismal Injury and Abnormalities	colorectal disorder	Colorectal disorder	2.15e-14		0.588		0.583	GTF2B,ADD1,TMEM43,DHODH,SIPA1,AK3,SIN3B,CRELD1,USP6NL,TXLNA,FAM120A,TWNK,RING1,LEMD3,CTNNB1,SPAST,YY1AP1,WDR18,ABLIM3,GBF1,COL5A2,DOCK10,C7orf26,TUBA4A,ERGIC3,ZMYND8,TMEM97,DLAT,DHX29,EHMT2,ERCC5,DCTN1,ZNHIT6,EIF3I,RFX3,CCS,CLIP1,FARP1,PSMG3,PLEKHA5,ATXN7,AARS2,CREBBP,MRPL2,ENO1,EIF3J,CDH13,PREPL,NUP98,TPM3,USP34,KMT2D,RAC1,ZMYM4,TK1,YAP1,MCRS1,THBS1,EIF4H,PALLD,STAT3,MDN1,MYO1C,TCEAL4,GINS3,RUNX…	1003
Cell Death and Survival	survival	Cell survival	2.76e-14	Decreased	-2.388		-2.362	SELENOS,AKAP13,PML,TERF2,PPP1R8,XRCC1,SIPA1,MDC1,ILK,AK3,EIF3E,RAD54B,ATR,FAM120A,PSIP1,NUP155,SH3KBP1,CTNNB1,JUP,YY1AP1,HDAC3,CD47,HNRNPUL1,DNM2,CAMK2G,AIFM1,BUD31,BID,CTH,SETMAR,DPH1,LYN,ATP5MD,ERCC1,SRSF3,CCN1,NUP62,PBRM1,WNT5A,ERCC5,POLR1D,SLC16A1,METAP2,E2F4,SIN3A,CREBBP,GIT1,MAP2K3,EIF4A1,GSTP1,ENO1,HK2,NFIL3,AK1,CDH13,CTBP1,RPS6KB2,DUSP12,ASF1A,CDK7,PPP3CA,IGF2R,MAP1LC3B,LIG3,DAXX,PARP1,SE…	356
Gene Expression	transactivation	Transactivation	3.44e-14	Decreased	-2.737		-2.723	POU2F1,NCOR2,AKAP13,PML,GNA13,DUSP3,SMURF2,PKM,MEN1,E2F3,ILK,NFIC,SAP30,NCOA6,ARNT,BICRA,HBP1,TRAF6,UPF3B,SH3KBP1,SRC,CTNNB1,LEMD3,JUP,TFAP2A,GNB2,TBL1XR1,NOLC1,HNRNPA1,MED30,TGFB1I1,NFIX,STAT5B,ETS1,IFI16,ATOX1,JUN,ATF2,FOSL2,EPN2,CREB1,ZNF148,PARVA,TP53,KLF4,SUMO3,NCOA3,NOTCH2,FKBP4,E2F4,ZBTB10,TFAM,DDX20,CREBBP,MAP2K3,NCOR1,LSM14B,NCOA5,ZNF384,HDAC2,CDK7,SUB1,RXRB,PPP3CA,JMJD6,DAP3,SART1,OSBPL…	153
Organismal Development	growth	Growth of organism	3.98e-14		-1.481		-1.469	LPAR1,ADD1,XRCC1,ILK,GRN,AARS,EIF3E,SCARB2,CTNNB1,HDAC3,ATP6V0C,TBL1XR1,ZC3HAV1,CBS/CBSL,ATOX1,LYN,ERCC1,EPN2,RSU1,WNT5A,MAFK,EHMT2,ERCC5,DCTN1,METAP2,CBX2,MAP2K3,NCOR1,EIF4A1,SAFB,NUMBL,EP400,CTNNA1,DUSP12,PPP3CA,IGF2R,OSBPL1A,NUMB,DAXX,PARP1,MGAT1,TGIF1,KARS,KAT2A,HSP90AB1,RAC1,FOSL1,GRB10,YARS,PAFAH1B1,RBL2,YAP1,FOXK1,PSME3,DDX3X,STAT3,AGO1,RUNX1,HSF1,ORC3,ERCC2,COL4A1,EGFR,IGF2BP3,TMED2,SLC25…	212
Infectious Diseases	infection	Infection of kidney cell lines	4.04e-14		0.261		0.281	EIF2AK2,TAGLN2,CCAR1,AKAP13,PML,FOXJ2,POLR2A,FXR1,AQR,NUP153,NDUFAF2,OSBPL3,MYOF,AFG3L2,CAD,NCOA6,CDC42EP3,TFRC,HDAC1,HNRNPDL,CHORDC1,MRPL10,SRSF6,DCP2,UMPS,PGM1,UBE2L3,INTS6,PRPF6,RANBP2,POLR2C,CPSF6,COL5A1,ATP6V0C,DOCK10,DNM2,ZC3HAV1,PTGES3,RHOB,HNRNPH1,EIF2B5,ARID1A,SCAF1,ERCC1,FAM172A,NUP62,DHX15,ZNF148,MRPS12,ERCC5,MPDZ,MRE11,RPL12,NXF1,RBM25,RPL5,RPL3,YBX1,NUMBL,CCDC51,CTBP1,DUSP12,PLOD2,NU…	85
Developmental Disorder	growth failure or short stature	Growth failure or short stature	4.24e-14		1.253		1.223	LPAR1,AKAP13,HEXB,GNA13,MIA3,SH3PXD2B,INPPL1,E2F3,TOP3A,IFT52,SCYL1,SIN3B,SUPV3L1,RSPRY1,ATP2C1,ATR,ARNT,AGO2,TLE4,SMARCAL1,TRAF6,SRC,HTRA2,JUP,H3F3A/H3F3B,ELP1,KDM6A,SEPHS1,RC3H1,FANCD2,PTGES3,SETD2,RGS10,CBS/CBSL,STAT5B,ETS1,DPH1,ERCC1,ATF2,DNAJA1,FOSL2,WNT5A,ZBTB20,ZNF148,EHMT2,ERCC5,KMT2B,TP53,CNPY3,RFX3,NOTCH2,TGFBI,FKBP4,ORC4,PURA,AGK,ORC1,E2F4,HIST1H1C,TKT,HIST1H1D,PDS5A,FN1,USP8,PCNT,HUWE…	188
Cancer, Hematological Disease, Organismal Injury and Abnormalities	hematological neoplasia	Hematopoietic neoplasm	6.68e-14		1.458		1.456	GTF2B,AKAP13,GNA11,XRCC1,SIPA1,RPS24,SMURF2,FSD1,ZNF512,PITRM1,CCNT2,TXLNA,SCARB2,ATR,EEF1A1,CTNNB1,DAP,CDK5RAP2,PABPC1,HDAC3,COL5A2,DOCK10,TAP2,CAMK2G,TUBA4A,LYN,DNAJA1,CCN1,DLAT,TWF1,RSU1,FKBP1A,EHMT2,KMT2B,CNOT3,EIF3I,POLRMT,HIST1H1D,CLIP1,ATXN7,SIN3A,CREBBP,GIT1,RPS3A,GSTP1,HK2,POLR3B,SHOC2,NUP98,LPP,PPP3CA,DAP3,METTL15,FAM120B,DAXX,PARP1,USP34,RALA,DENND1A,LUC7L2,KMT2D,EIF4E,WASHC4,MT-CO2,RA…	648
Cancer, Hematological Disease, Organismal Injury and Abnormalities	neoplasia	Neoplasia of blood cells	6.76e-14		1.461		1.457	GTF2B,AKAP13,GNA11,XRCC1,SIPA1,RPS24,SMURF2,FSD1,ZNF512,PITRM1,CCNT2,TXLNA,SCARB2,ATR,EEF1A1,CTNNB1,DAP,CDK5RAP2,PABPC1,HDAC3,COL5A2,DOCK10,TAP2,TUBA4A,LYN,DNAJA1,CCN1,DLAT,TWF1,RSU1,FKBP1A,EHMT2,KMT2B,CNOT3,EIF3I,POLRMT,HIST1H1D,CLIP1,ATXN7,SIN3A,CREBBP,GIT1,RPS3A,GSTP1,HK2,POLR3B,SHOC2,NUP98,LPP,PPP3CA,DAP3,METTL15,FAM120B,DAXX,PARP1,USP34,RALA,DENND1A,LUC7L2,KMT2D,EIF4E,WASHC4,MT-CO2,RAC1,ZMYM…	642
Protein Degradation, Protein Synthesis	stabilization	Stabilization of protein	7.64e-14					ATF7IP,PHB,RPL23,USP28,SEL1L,FLOT2,GRN,CCT7,SMAD3,WFS1,P3H1,ATP1B3,TAF1,BAG3,PARK7,USP3,TAF9,RPL11,FLNA,RPS7,TCP1,HDAC3,CCT3,RTN4,WIZ,PTGES3,FLOT1,CCT6A,NCLN,CREB1,CHEK2,HSPD1,HIST1H1B,TAF9B,TP53,USP36,RPL5,UBR5,USP8,HSPA8,APTX,CANX,PIN1,HSP90AA1,CCT5,SEC16A,TARDBP,KRAS,CDK7,PPIB,GNL3L,COG3,LAMP1,CCT4,CCT8,UBE2B,PRKRA,CCNH,PIM1,PHB2,ASPH,KAT2A,SYVN1,TADA3,HSP90AB1,PFN2,HCFC1	67
Cell Death and Survival	cell viability	Cell viability	9.94e-14	Decreased	-2.602		-2.577	AKAP13,PML,TERF2,PPP1R8,XRCC1,SIPA1,MDC1,ILK,AK3,EIF3E,RAD54B,ATR,FAM120A,PSIP1,NUP155,SH3KBP1,CTNNB1,YY1AP1,HDAC3,CD47,HNRNPUL1,DNM2,CAMK2G,AIFM1,BUD31,BID,CTH,SETMAR,DPH1,LYN,ATP5MD,ERCC1,SRSF3,CCN1,NUP62,PBRM1,WNT5A,POLR1D,SLC16A1,METAP2,E2F4,SIN3A,CREBBP,GIT1,MAP2K3,EIF4A1,GSTP1,ENO1,HK2,NFIL3,AK1,CDH13,CTBP1,RPS6KB2,DUSP12,ASF1A,CDK7,PPP3CA,IGF2R,MAP1LC3B,LIG3,DAXX,PARP1,SEPT9,ATP5PD,EIF4E,H…	338
Cancer, Hematological Disease, Organismal Injury and Abnormalities	hematologic cancer	Hematologic cancer	1.2e-13		1.809		1.805	GTF2B,AKAP13,GNA11,XRCC1,SIPA1,RPS24,SMURF2,FSD1,ZNF512,PITRM1,CCNT2,TXLNA,SCARB2,ATR,EEF1A1,CTNNB1,DAP,CDK5RAP2,PABPC1,HDAC3,COL5A2,DOCK10,TAP2,CAMK2G,TUBA4A,LYN,DNAJA1,CCN1,DLAT,TWF1,RSU1,FKBP1A,EHMT2,KMT2B,CNOT3,EIF3I,POLRMT,HIST1H1D,CLIP1,ATXN7,SIN3A,CREBBP,GIT1,RPS3A,GSTP1,HK2,POLR3B,SHOC2,NUP98,LPP,PPP3CA,METTL15,FAM120B,DAXX,PARP1,USP34,RALA,DENND1A,LUC7L2,KMT2D,EIF4E,WASHC4,MT-CO2,RAC1,ZM…	639
DNA Replication, Recombination, and Repair	DNA damage response	DNA damage response of cells	2.43e-13		-0.24		-0.242	SETD7,BAZ1B,PML,CBX5,USP11,TRIP12,YAP1,USP28,MEN1,NBN,PNKP,RAD54B,NCOA6,ATR,TFAP4,CHD2,ATRX,SMARCAL1,TAF1,SP100,MLH1,RIF1,BOD1L1,HPF1,KAT8,PMS2,ZMPSTE24,FANCD2,PHF1,SMARCA1,SFPQ,IFI16,VCP,XPC,SETMAR,ZMYND8,MSH2,LYN,NTHL1,ERCC1,MBD4,DNAJA1,ATF2,THOC1,AKT1,CHEK2,FOXP1,INTS3,MRE11,H2AFX,TP53,PCNA,MGMT,SETX,UBR5,OTUB1,ASH2L,APTX,TP53BP1,MIF,SIRT7,FMR1,BRCA1,TLK2,RAD50,NUCKS1,ATM,MACROD1,DDB1,WRN,RPS3…	79
Cancer, Organismal Injury and Abnormalities	lymphoreticular neoplasm	Lymphoreticular neoplasm	2.62e-13		1.531		1.527	GTF2B,AKAP13,GNA11,XRCC1,SIPA1,RPS24,SMURF2,ZNF512,PITRM1,TXLNA,SCARB2,EEF1A1,CTNNB1,CDK5RAP2,PABPC1,HDAC3,COL5A2,DOCK10,TAP2,TUBA4A,LYN,DNAJA1,CCN1,DLAT,TWF1,RSU1,FKBP1A,EHMT2,KMT2B,CNOT3,EIF3I,HIST1H1D,CLIP1,ATXN7,SIN3A,CREBBP,GIT1,RPS3A,GSTP1,POLR3B,SHOC2,NUP98,LPP,PPP3CA,DAP3,METTL15,PARP1,DAXX,USP34,RALA,DENND1A,LUC7L2,KMT2D,EIF4E,WASHC4,MT-CO2,RAC1,ZMYM4,NUP188,YAP1,MCRS1,RPL23,THBS1,PSME3,…	573
Infectious Diseases	transport	Transport of virus	2.62e-13		0.2		0.205	RAE1,NUP188,NUP133,NUP62,NUP43,MAPRE1,NUP54,NUP153,DCTN1,NUP93,AAAS,NUP88,CLIP1,NUP205,NUP85,RAN,NUP155,NUP98,RANBP2,NDC1,RGPD4 (includes others),TPR,NUP107,NUP160,NUP35,KPNB1,XPO1,SEH1L,RPS27A,NUP214	30
Neurological Disease	motor dysfunction or movement disorder	Motor dysfunction or movement disorder	3.28e-13		-0.993		-1.008	HEXB,ISOC1,CTIF,UQCR10,XRCC1,WARS2,NDUFA8,TUBA1A,AFG3L2,EIF3E,SCARB2,GPS2,HNRNPDL,TWNK,TRAF6,EEF1A1,CTNNB1,HTRA2,CSTB,SPAST,GBA,SEPHS1,ACP1,PTGES3,NFIX,DECR1,EIF3K,TUBA4A,HLA-B,AIFM1,BID,ZMYND8,UQCRB,ERCC1,DNAJA1,NUP62,FOXP1,GNAO1,FKBP1A,KMT2B,EIF4A2,RAB6A,SEPT5,SEC24A,ARMCX3,HSPA8,ATXN7,SIN3A,GIT1,RPS3A,GSTP1,DHX30,AK1,OSBPL8,PLOD2,PREPL,TOR1A,SUB1,ELOVL5,PPP3CA,DHTKD1,IGF2R,TPM3,LAMP1,PARP1,PRK…	272
Cell Cycle	G2/M phase	G2/M phase	3.42e-13		-0.112		-0.108	EIF2AK2,RPL7A,PAFAH1B1,XRCC1,TUBG1,YAP1,MDC1,DCTN2,MEN1,NBN,TUBA1A,EIF3E,GORASP2,ATR,TXNL4B,ATRX,MTDH,HDAC1,EGFR,CTNNB1,CDK5RAP2,BABAM2,MLH1,UIMC1,FGF2,HDAC3,LIN9,TUBB4B,CLASP1,CDK5RAP3,FANCD2,SMARCA1,TUBA4A,KAT14,ELAVL1,MSH2,RUNX2,KDM5B,JUN,ERCC1,TRAF2,MBD4,ATF2,THOC1,CHEK2,MAPRE1,PCM1,MRE11,DCTN1,TP53,H2AFX,KLF4,LCMT1,MGMT,PCNT,TP53BP2,TP53BP1,PIN1,HSP90AA1,CDH13,EP400,HMGA1,BRCA1,KRAS,CDK7,CSN…	87
Neurological Disease	movement disorder	Movement Disorders	4.4e-13		-1.191		-1.205	HEXB,ISOC1,CTIF,UQCR10,XRCC1,WARS2,NDUFA8,TUBA1A,AFG3L2,EIF3E,SCARB2,GPS2,HNRNPDL,TWNK,TRAF6,EEF1A1,CTNNB1,HTRA2,CSTB,SPAST,GBA,SEPHS1,ACP1,PTGES3,NFIX,DECR1,EIF3K,TUBA4A,HLA-B,AIFM1,BID,ZMYND8,UQCRB,ERCC1,DNAJA1,NUP62,FOXP1,GNAO1,FKBP1A,KMT2B,EIF4A2,RAB6A,SEPT5,SEC24A,ARMCX3,HSPA8,ATXN7,SIN3A,GIT1,RPS3A,GSTP1,DHX30,AK1,OSBPL8,PLOD2,PREPL,TOR1A,SUB1,ELOVL5,PPP3CA,IGF2R,TPM3,LAMP1,PARP1,PRKRA,RNF1…	268
RNA Damage and Repair	metabolism	Metabolism of RNA	5.4e-13					PTBP1,PPP1R8,PNPT1,POLR2A,HNRNPU,HNRNPL,HNRNPC,RBMX,PABPC4,POLR2B,TRIR,SUPV3L1,HNRNPA0,POLR2L,DCPS,NUDT16,XRN2,HNRNPA3,PDE12,DCP2,DIS3L2,HNRNPR,POLR2E,WDR74,POLR2C,HNRNPH2,PCBP1,RC3H1,POLR2H,HNRNPA1,POLR2D,HNRNPH1,AGO3,CNOT6L,POLR2G,HNRNPA2B1	36
Gene Expression	transactivation	Transactivation of RNA	5.64e-13	Decreased	-2.661		-2.648	POU2F1,NCOR2,AKAP13,PML,GNA13,DUSP3,SMURF2,PKM,MEN1,E2F3,NFIC,NCOA6,ARNT,BICRA,HBP1,TRAF6,UPF3B,SH3KBP1,SRC,CTNNB1,LEMD3,JUP,TFAP2A,GNB2,TBL1XR1,NOLC1,HNRNPA1,MED30,TGFB1I1,NFIX,STAT5B,ETS1,IFI16,ATOX1,JUN,ATF2,FOSL2,EPN2,CREB1,ZNF148,PARVA,TP53,KLF4,SUMO3,NCOA3,NOTCH2,E2F4,ZBTB10,DDX20,CREBBP,NCOR1,LSM14B,NCOA5,ZNF384,HDAC2,CDK7,SUB1,RXRB,PPP3CA,JMJD6,DAP3,SART1,OSBPL1A,DAXX,PARP1,KDM1A,PIM1,TGI…	142
Cell Death and Survival	apoptosis	Apoptosis of breast cancer cell lines	5.89e-13		-1.2		-1.201	PEBP1,CCAR1,EHMT1,HINT1,ATG5,DHODH,DCAF1,PHB,PKM,THBS1,ILK,BCAS2,ABL2,STAT3,OAS3,PA2G4,PTPN13,OSGIN1,MTDH,TFRC,SDHC,BAG3,PDCD4,EGFR,SRC,CTNNB1,SRPK1,HSPB8,CSTB,TGFB2,CASP1,FGF2,TFAP2A,HSPB1,XPO1,PRNP,DNAJA3,DNM2,SMARCA1,NACC2,BUD31,IFI16,VCP,BID,MYBBP1A,DPH1,TERF2IP,JUN,ATF2,CCN1,THOC1,AKT1,PELP1,HSPD1,EHMT2,NQO1,EPHA2,TP53,KLF4,NCOA3,FASTKD2,NDUFA13,FN1,ITCH,STAT1,ARHGDIA,MAP2K3,HK2,MIF,CASP7,RP…	95
Cell Death and Survival	apoptosis	Apoptosis of fibroblast cell lines	6.04e-13		-1.031		-1.026	PML,GNA13,MEN1,ILK,ABL2,CWC15,ATR,EEF1A1,SRC,CTNNB1,HTRA2,RTN4,GNB2,RAI14,HNRNPA1,EIF2A,BANP,EIF3H,AIFM1,ETS1,IFI16,BID,EIF2B5,EIF2S1,JUN,ATF2,CCN1,SFT2D2,YME1L1,EIF3B,EIF3I,TP53,MLKL,FN1,QKI,EIF4EBP1,EP400,PPP3CA,RHOG,DAXX,PARP1,PRKRA,PRKCA,PIM1,GNG2,FTH1,RAC1,RPL10,CDK1,GRB10,EIF2AK2,ATG5,RBL2,COX5A,YAP1,THBS1,DDX3X,RALB,MDN1,CCNC,SLC25A24,RUNX1,MAD1L1,ABCE1,EGFR,FGF2,AATF,PTPN1,SRCAP,PMS2,PRNP…	97
Cell Cycle	senescence	Senescence of cells	6.96e-13		0.222		0.22	RAE1,AKR1B1,PML,TERF2,ATG5,RBL2,CSNK2A2,SMURF2,YAP1,MCRS1,TPP2,USP28,ILK,E2F3,NBN,SIN3B,ATR,RUNX1,SIRT6,AIMP2,TBX3,SMARCAL1,GABARAPL2,POT1,EGFR,COX4I1,UNG,CTNNB1,BABAM2,ZEB1,UIMC1,FGF2,LIN9,TRADD,ADD3,RFC1,ARF1,ZMPSTE24,FANCD2,SOX9,IFI16,YEATS4,ERCC1,KIF20A,SRSF3,CCN1,AKT1,TAF1C,CHEK2,PBRM1,WNT5A,KDM5A,PCM1,TP53,SUMO3,KLF4,GNL3,CBX2,TP53BP2,MAP2K3,YBX1,EIF4EBP1,SIRT7,DDB2,HMGA1,SRSF1,BRCA1,KRAS,H…	92
Cell Cycle	mitosis	Mitosis	8.6e-13		0.52		0.525	PEBP1,DCLK1,RAE1,GNA13,RPS24,E2F3,ILK,SIN3B,NUP88,GRN,TUBA1A,EIF3E,ATR,TFAP4,IK,GOLGA2,CENPC,ANGEL2,MKI67,SRC,DIS3L2,USP3,SPAST,HDAC3,TIMP2,NUMA1,TBL1XR1,CLASP1,NOLC1,KAT8,GBF1,CAMK2G,CHMP2A,JUN,CCN1,NUP62,PBRM1,HNRNPU,TP53,PURA,SLC9A3R1,PDS5A,CLIP1,NCOR1,RAN,TPX2,HDAC2,RAD50,RACK1,KPNB1,MAD2L1,CDC5L,RPL24,PRKCA,SPC25,SEPT9,TADA3,RAC1,NUP214,CDK1,BAP1,UBE2S,PAFAH1B1,INO80,TUBB3,RBL2,TUBG1,YAP1,MC…	135
Cancer, Organismal Injury and Abnormalities	neoplasia	Lymphatic system tumor	9.78e-13		1.907		1.902	GTF2B,GNA11,SMURF2,FSD1,ZNF512,CCNT2,TXLNA,ATR,CTNNB1,DAP,HDAC3,TUBA4A,LYN,CCN1,DLAT,TWF1,FKBP1A,EHMT2,KMT2B,CNOT3,POLRMT,HIST1H1D,SIN3A,CREBBP,GIT1,HK2,POLR3B,NUP98,PPP3CA,FAM120B,PARP1,USP34,RALA,KMT2D,EIF4E,WASHC4,RAC1,ZMYM4,ERC1,YAP1,MCRS1,RPL23,THBS1,PSME3,MRPL20,STAT3,ACTG1,RUNX1,CDC42EP3,NUTF2,DVL2,COL4A1,UNG,SP100,TGFB2,DAD1,VAV2,CHD4,ANKIB1,RRP12,CIC,XPC,CALD1,ZNF768,CSNK1A1,AKT1,TUBB6,N…	421
Cancer, Hematological Disease, Immunological Disease, Organismal Injury and Abnormalities	lymphocytic cancer	Lymphocytic cancer	9.81e-13	Increased	2.148		2.143	GTF2B,GNA11,SMURF2,FSD1,ZNF512,CCNT2,TXLNA,ATR,CTNNB1,DAP,HDAC3,TUBA4A,LYN,CCN1,DLAT,TWF1,FKBP1A,EHMT2,KMT2B,CNOT3,POLRMT,HIST1H1D,CREBBP,GIT1,HK2,POLR3B,NUP98,PPP3CA,FAM120B,PARP1,USP34,RALA,KMT2D,EIF4E,WASHC4,RAC1,ZMYM4,ERC1,MCRS1,RPL23,THBS1,PSME3,MRPL20,STAT3,ACTG1,RUNX1,CDC42EP3,NUTF2,DVL2,COL4A1,UNG,SP100,TGFB2,DAD1,VAV2,CHD4,ANKIB1,RRP12,CIC,XPC,CALD1,ZNF768,CSNK1A1,AKT1,TUBB6,NQO1,MAIP1,N…	401
Developmental Disorder	growth failure	Growth Failure	1.06e-12		1.533		1.502	LPAR1,AKAP13,HEXB,GNA13,E2F3,TOP3A,SCYL1,SIN3B,SUPV3L1,ATP2C1,ARNT,AGO2,TLE4,SMARCAL1,TRAF6,SRC,HTRA2,JUP,H3F3A/H3F3B,ELP1,KDM6A,SEPHS1,RC3H1,FANCD2,PTGES3,SETD2,RGS10,CBS/CBSL,ETS1,DPH1,ERCC1,ATF2,DNAJA1,FOSL2,ZBTB20,ZNF148,EHMT2,ERCC5,KMT2B,TP53,CNPY3,RFX3,NOTCH2,TGFBI,FKBP4,ORC4,PURA,AGK,ORC1,E2F4,HIST1H1C,TKT,HIST1H1D,PDS5A,FN1,USP8,HUWE1,CISD2,CREBBP,YBX1,HK2,RPS6KB2,MAP4K4,TCOF1,PREPL,H2AFY…	159
Cancer, Organismal Injury and Abnormalities, Reproductive System Disease	genital tract cancer	Genital tract cancer	1.57e-12		0.458		0.458	TMEM11,DHODH,RPS24,RPS5,PITRM1,AK3,SIN3B,CRELD1,USP6NL,RING1,LEMD3,CTNNB1,SPAST,ABLIM3,GBF1,COL5A2,DOCK10,RANBP10,TUBA4A,SLC25A46,SETMAR,ZMYND8,DLAT,CCN1,DHX29,EHMT2,ERCC5,DCTN1,ZNHIT6,EIF3I,AGK,CLIP1,FARP1,PLEKHA5,GIT1,AARS2,MRPL1,CREBBP,LSM14B,ENO1,CDH13,EIF1AX,SRSF4,RDH11,NUP98,ERAL1,METTL15,TPM3,MRPS22,USP34,KMT2D,ACSL3,ABCF1,WASHC4,TBC1D10B,RAC1,ZMYM4,NUP188,TK1,MCRS1,THBS1,PALLD,KCTD1,STAT3…	1124
Cell Signaling, Post-Translational Modification, Protein Synthesis	assembly	Assembly of protein-protein complex	1.68e-12					PML,ADD1,NDUFB7,LAMC1,YAP1,DDX3X,RALB,NDUFA8,SCO1,OXA1L,TFAP4,NDUFS5,AIMP2,SLC9A3R2,ELOB,GEMIN5,SRC,NDUFB3,DARS,CAPZA2,COX15,ELP1,TAPBP,GPAA1,TIMM21,CAPZA1,TAP2,PICALM,TWF2,SOX9,TEAD1,NDUFA11,VCP,NDUFC2,LYN,TRAF2,NCLN,NDUFB9,TWF1,ZNF148,PEX14,TP53,DOCK1,CAPZB,SLC9A3R1,LCMT1,EPRS,NDUFA13,SNAP23,EPB41,HSPA8,CREBBP,EIF4EBP1,HMGA1,VASP,MNAT1,TRIM27,SLC2A1,NDUFB10,RPS3,BCS1L,NDUFB6,ICE1,SCO2,NDUFB11,N…	69
Cancer, Hematological Disease, Organismal Injury and Abnormalities	hematologic cancer	Hematologic cancer of cells	2.45e-12	Increased	2.188		2.183	GTF2B,GNA11,SMURF2,FSD1,ZNF512,CCNT2,TXLNA,ATR,CTNNB1,HDAC3,TUBA4A,LYN,CCN1,DLAT,TWF1,FKBP1A,EHMT2,KMT2B,CNOT3,POLRMT,HIST1H1D,CREBBP,GIT1,HK2,POLR3B,NUP98,PPP3CA,FAM120B,PARP1,USP34,RALA,KMT2D,EIF4E,WASHC4,RAC1,ZMYM4,ERC1,MCRS1,RPL23,THBS1,PSME3,MRPL20,STAT3,ACTG1,RUNX1,CDC42EP3,NUTF2,DVL2,COL4A1,UNG,SP100,TGFB2,DAD1,VAV2,CHD4,ANKIB1,RRP12,CIC,XPC,CALD1,ZNF768,CSNK1A1,AKT1,TUBB6,NQO1,MAIP1,NXF1,…	389
DNA Replication, Recombination, and Repair	transcription-coupled nucleotide-excision repair	Transcription-coupled nucleotide-excision repair	2.58e-12					RFC3,ERCC1,GTF2H3,POLR2A,XRCC1,ERCC5,AQR,NR2C2,PCNA,GTF2H4,POLR2B,POLR2L,ISY1,ERCC3,ERCC2,CDK7,POLR2E,DDB1,MNAT1,POLR2C,COPS8,LIG3,RFC1,POLR2H,CCNH,POLR2D,RPS27A,POLR2G,PPIE,GTF2H5,GTF2H1	31
DNA Replication, Recombination, and Repair	double-stranded DNA break repair	Double-stranded DNA break repair	3.18e-12		-1.565		-1.56	TERF2,INO80,XRCC1,MDC1,NBN,PNKP,SMAD3,UBE2V2,ATR,EGFR,CTNNB1,BABAM2,MLH1,UIMC1,RIF1,FGF2,KAT8,SRCAP,VCP,SETMAR,ARID1A,MSH2,ERCC1,PAXIP1,CHEK2,PBRM1,MRE11,SMARCA5,TDP1,H2AFX,TP53,PCNA,SETX,TRIP13,ACTR5,OTUB1,TP53BP1,TRRAP,BRCA1,RAD50,ATM,BABAM1,UBE2N,WRN,DEK,LIG3,CHD1L,PARP1,BRD4,UBE2I,ABRAXAS1,PAXX,CDK1	53
Cancer, Hematological Disease, Organismal Injury and Abnormalities	lymphocytic neoplasm	Lymphocytic neoplasm	3.34e-12	Increased	2.148		2.143	GTF2B,GNA11,SMURF2,FSD1,ZNF512,CCNT2,TXLNA,ATR,CTNNB1,DAP,HDAC3,TUBA4A,LYN,CCN1,DLAT,TWF1,FKBP1A,EHMT2,KMT2B,CNOT3,POLRMT,HIST1H1D,CREBBP,GIT1,HK2,POLR3B,NUP98,PPP3CA,FAM120B,PARP1,USP34,RALA,KMT2D,EIF4E,WASHC4,RAC1,ZMYM4,ERC1,MCRS1,RPL23,THBS1,PSME3,MRPL20,STAT3,ACTG1,RUNX1,CDC42EP3,NUTF2,DVL2,COL4A1,UNG,SP100,TGFB2,DAD1,VAV2,CHD4,ANKIB1,RRP12,CIC,XPC,CALD1,ZNF768,CSNK1A1,AKT1,TUBB6,NQO1,MAIP1,N…	409
Cancer, Hematological Disease, Immunological Disease, Organismal Injury and Abnormalities	B cell cancer	B cell cancer	3.64e-12		1.752		1.749	GTF2B,PML,GNA11,SMURF2,ZNF512,CCNT2,TUBA1A,MYOF,MARS,TXLNA,NCOA6,PSIP1,ZFHX3,SRP54,CTNNB1,DAP,HDAC3,SMARCA1,TUBA4A,HLA-B,SETD2,LYN,FOXP1,FKBP1A,EHMT2,KMT2B,CNOT3,SLC16A1,MRPL38,ARMC9,HIST1H1D,CBX2,CREBBP,GIT1,NCOR1,HK2,POLR3B,MBD1,CTBP1,NUP98,WDR74,PPP3CA,IGF2R,DEK,LAMP1,PARP1,USP34,MGA,RALA,KMT2D,SEPT9,WASHC4,EIF4E,HSP90AB1,RAC1,ZMYM4,TUBB3,RBL2,PMM2,CHD3,PWWP3A,MCRS1,TRAPPC10,PSME3,DDX3X,STAT3,…	263
Cancer, Hematological Disease, Immunological Disease, Organismal Injury and Abnormalities	neoplasia	Neoplasia of leukocytes	3.7e-12		1.937		1.931	GTF2B,GNA11,SMURF2,FSD1,ZNF512,CCNT2,TXLNA,ATR,CTNNB1,DAP,HDAC3,TUBA4A,LYN,CCN1,DLAT,TWF1,FKBP1A,EHMT2,KMT2B,CNOT3,POLRMT,HIST1H1D,CREBBP,GIT1,HK2,POLR3B,NUP98,PPP3CA,FAM120B,PARP1,USP34,RALA,KMT2D,EIF4E,WASHC4,RAC1,ZMYM4,ERC1,MCRS1,RPL23,THBS1,PSME3,MRPL20,STAT3,ACTG1,RUNX1,CDC42EP3,NUTF2,DVL2,COL4A1,UNG,SP100,TGFB2,DAD1,VAV2,CHD4,ANKIB1,RRP12,CIC,XPC,CALD1,ZNF768,CSNK1A1,AKT1,TUBB6,NQO1,MAIP1,N…	409
DNA Replication, Recombination, and Repair	recombination	Recombination	3.84e-12		0.84		0.846	SMARCAD1,RFC3,TERF2,TIMM13,DCAF1,HNRNPC,TOP3A,SUPV3L1,RAD54B,SIRT6,IK,DDA1,ATRX,HSF1,ERCC2,UNG,SF3B5,PRPF6,PABPC1,MLH1,HLTF,ZC3HC1,RFC1,SRCAP,FANCD2,RPS9,CHD4,SETMAR,ZMYND8,MSH2,TERF2IP,ERCC1,WAPL,THOC1,AKT1,CHEK2,RBMX,MRE11,H2AFX,TP53,NCOA3,MCM3AP,TRIP13,MSH6,RECQL5,SNRNP27,TP53BP1,PIN1,HMGA1,BRCA1,ENY2,RAD50,DDB1,ATM,NDC1,SUPT6H,SART1,WRN,LIG3,PARP1,MMS22L,KMT2D,IDH1,NSMCE2	64
Molecular Transport	export	Export of molecule	4.59e-12		0.52		0.529	NUP188,RAE1,NUP133,AKAP13,AGFG1,NPC1,THOC2,CNP,NUP153,SLC4A7,AAAS,NUP88,STAT3,SRSF9,CPSF1,SRRM1,NUP85,FYTTD1,SLC25A20,NUTF2,GPS2,NUP155,THOC7,CPSF2,HSF1,UPF3B,SRSF6,ATP2B4,RANBP2,RGPD4 (includes others),FGF2,NUP107,NUP160,NUP35,ABCG2,XPO1,NR3C1,SARNP,ELAVL1,ATOX1,SRSF3,SLC25A1,THOC1,NUP62,GNAO1,NUP43,WNT5A,ALKBH5,NUP54,APOC3,SLC16A1,TP53,NUP93,NXF1,WDR33,NUP205,MAP2K3,CANX,UPF2,RAN,SRSF1,LMAN2L,S…	92
Hematological Disease, Immunological Disease	lymphoproliferative disorder	Lymphoproliferative disorder	5.01e-12	Increased	2.022		2.017	GTF2B,GNA11,SMURF2,FSD1,ZNF512,CCNT2,TXLNA,ATR,CTNNB1,DAP,HDAC3,TUBA4A,LYN,CCN1,DLAT,TWF1,FKBP1A,EHMT2,KMT2B,CNOT3,POLRMT,HIST1H1D,CREBBP,GIT1,HK2,POLR3B,NUP98,PPP3CA,FAM120B,PARP1,USP34,RALA,KMT2D,EIF4E,WASHC4,RAC1,ZMYM4,ERC1,MCRS1,RPL23,THBS1,PSME3,MRPL20,STAT3,ACTG1,RUNX1,CDC42EP3,NUTF2,DVL2,COL4A1,UNG,SP100,TGFB2,DAD1,VAV2,CHD4,ANKIB1,RRP12,CIC,XPC,CALD1,ZNF768,CSNK1A1,AKT1,TUBB6,NQO1,MAIP1,N…	409
Cancer, Organismal Injury and Abnormalities	lymphoid cancer	Lymphoid cancer	6.22e-12	Increased	2.247		2.242	GTF2B,GNA11,SMURF2,FSD1,ZNF512,CCNT2,TXLNA,ATR,CTNNB1,DAP,HDAC3,TUBA4A,LYN,CCN1,DLAT,TWF1,FKBP1A,EHMT2,KMT2B,CNOT3,POLRMT,HIST1H1D,SIN3A,CREBBP,GIT1,HK2,POLR3B,NUP98,PPP3CA,FAM120B,PARP1,USP34,RALA,KMT2D,EIF4E,WASHC4,RAC1,ZMYM4,ERC1,YAP1,MCRS1,RPL23,THBS1,PSME3,MRPL20,STAT3,ACTG1,RUNX1,CDC42EP3,NUTF2,DVL2,COL4A1,UNG,SP100,TGFB2,DAD1,VAV2,CHD4,ANKIB1,RRP12,CIC,XPC,CALD1,ZNF768,CSNK1A1,AKT1,TUBB6,N…	411
DNA Replication, Recombination, and Repair	metabolism	Metabolism of DNA	7.17e-12		1.05		1.054	RFC3,TMEM9,PML,TERF2,ABCB6,DCAF1,INPPL1,CST3,ORC5,TOP3A,GRN,ATR,SMARCAL1,TWNK,REXO2,SRC,POLG2,RING1,RTN4,RFC1,CD47,HNRNPA1,DNAJA3,CAMK2G,AIFM1,H1F0,JUN,ERCC1,ZBTB20,EHMT2,MGME1,TP53,PCNA,ORC4,PURA,ORC1,TFAM,PDS5A,HUWE1,SIN3A,XRN2,RAN,ENO1,RAD50,NUP98,PTMS,FAM111A,KPNB1,LIG3,PARP1,PRKRA,CAST,RAC1,CDK1,AKAP8L,EIF2AK2,ATG5,RBL2,ATRIP,LRWD1,NBN,POLA2,UCHL5,TMPO,ORC3,ANKRD17,EGFR,APOBEC3B,TGFB2,CACYBP…	109
Molecular Transport, Protein Trafficking	transport	Transport of protein	7.87e-12	Decreased	-2.18		-2.171	RAB2A,PML,DMAP1,VPS18,PPM1F,MIA3,RAP1A,GUK1,TNPO1,MYH9,STAT3,SNAPIN,TMED10,POLA2,MAP1B,VPS41,NUTF2,NUP155,BAG3,SRC,FLNA,IPO4,JUP,UACA,HDAC3,SCFD1,CDK5,TIMM44,TMED2,RAB13,NOLC1,ARF1,XPO1,PICALM,SNX8,DNM2,RHOB,STX8,STEAP2,ARF6,SNX3,DNAJA1,NUP62,AKT1,VPS11,NAPA,NUP54,RAB6A,DCTN1,TP53,PEX14,VPS39,AP1B1,RANGAP1,SNAP23,UBR5,ARNTL,KDELR1,HSPA8,VPS33A,AGAP3,ARF5,ARFGEF2,RAN,SNX12,WWP2,ARL3,M6PR,TARDBP,LM…	88
DNA Replication, Recombination, and Repair	replication	DNA replication	8.62e-12		0.976		0.98	AKAP8L,RFC3,TMEM9,PML,ATG5,ABCB6,RBL2,DCAF1,ATRIP,INPPL1,LRWD1,CST3,ORC5,TOP3A,NBN,POLA2,UCHL5,ATR,TMPO,TWNK,ORC3,ANKRD17,EGFR,POLG2,SRC,RING1,CACYBP,FGF2,RFC1,DNAJA3,CAMK2G,NCL,MSH2,JUN,ERCC1,WRNIP1,WAPL,AKT1,ZBTB20,SSRP1,EHMT2,PCM1,MGME1,MRE11,TP53,PCNA,ORC4,MCM3AP,PURA,ORC1,PDS5A,TFAM,POLG,HUWE1,RECQL5,SIN3A,TRRAP,SUPT16H,HMGA1,BRCA1,RAD50,NUP98,NUCKS1,DDB1,ATM,ORC2,PTMS,FAM111A,WRN,LIG3,PARP1…	77
Cancer, Organismal Injury and Abnormalities, Renal and Urological Disease	urinary tract cancer	Urinary tract cancer	1e-11		0.372		0.371	AKAP13,NDUFB7,ZNF512,PITRM1,CRELD1,AFG3L2,ATR,FAM120A,GABARAPL2,EEF1A1,POLG2,CTNNB1,CDK5RAP2,PABPC1,SPAST,CAMK2G,DECR1,TUBA4A,ZMYND8,FKBP1A,EHMT2,KMT2B,ERCC5,EIF4A2,CNOT3,EIF3I,METAP2,POLRMT,SLC9A3R1,HIST1H1D,SEC24A,PYGB,CLIP1,PLEKHA5,SIN3A,CREBBP,LSM14B,GSTP1,TPM3,DAXX,PARP1,USP34,PRKRA,CROT,TRMT2A,MRPL35,DPY19L1,RALA,LUC7L2,KMT2D,MIER1,NUP188,FOXJ2,THBS1,BCAS2,PALLD,STAT3,MDN1,TCEAL4,SLFN5,RUNX…	435
Protein Degradation, Protein Synthesis	catabolism	Catabolism of protein	1.34e-11		1.002		1.009	SELENOS,USP11,SMURF2,TPP2,CST3,USP28,PSMF1,FLOT2,PITRM1,UBXN1,GRN,AFG3L2,WFS1,P3H1,TAF1,UBE2L3,SRC,USP3,TAF9,TBC1D10A,RGS19,UBE2G2,HTRA2,CSTB,HDAC3,CCT3,GBA,RTN4,TIMP2,UBE2G1,PTGES3,BANP,PGPEP1,LONP1,DIAPH3,CHMP6,CREB1,WNT5A,THOP1,TAF9B,HIST1H1B,RBMX,TP53,USP36,RPL5,USP8,HSPA8,AGAP3,SNX12,CCT5,TARDBP,RAB23,HDAC2,CDK7,UCHL1,SEC22B,SOS1,AURKAIP1,MAD2L1,LAMP1,NEDD4,OS9,PRKRA,PIM1,CAST,KAT2A,SYVN1,HS…	161
Cancer, Hematological Disease, Immunological Disease, Organismal Injury and Abnormalities	lymphoma	Lymphoma	1.47e-11	Increased	2.015		2.009	GTF2B,LPAR1,PML,GNA11,SMURF2,ZNF512,TUBA1A,MYOF,MARS,TXLNA,NCOA6,RAD54B,PSIP1,ZFHX3,SRP54,TRAF6,FERMT2,CTNNB1,HDAC3,CD47,SMARCA1,TUBA4A,SETD2,CCN1,DLAT,TWF1,FOXP1,FKBP1A,KMT2B,CNOT3,SLC16A1,MRPL38,TGFBI,ARMC9,RPL5,HIST1H1D,CBX2,CREBBP,MAP2K3,GIT1,SERPINH1,TPX2,POLR3B,MBD1,CTBP1,NARS,FKBP3,NUP98,PPP3CA,LAMP1,PARP1,USP34,MGA,RALA,KMT2D,SEPT9,WASHC4,EIF4E,HSP90AB1,RAC1,ZMYM4,INO80,ING3,RBL2,TUBB3,PM…	311
Infectious Diseases	production	Production of virus	1.56e-11		0.799		0.799	EIF2AK2,RFC3,PML,AGFG1,VPS18,ATG5,HNRNPU,DCTN2,CNP,MOV10,TP53,TKFC,SYNCRIP,SPCS1,SNAPIN,ATR,DDX6,TFAP4,CREBBP,AGO2,YBX1,ABCE1,TRIM22,HNRNPR,ATM,PPIA,ST13,STAU1,FAM111A,IRF2,MON2,XPO1,CAV1,HNRNPA1,PRNP,PRKCA,STAT5B,HSP90AB1,ARF6	39
Cell Morphology, Cellular Assembly and Organization	morphology	Morphology of nucleus	1.64e-11					PML,TERF2,RBL2,CSNK2A2,TPP2,MEN1,NBN,KIF4A,TFAP4,TMOD3,TMPO,PAIP2,HSF1,POT1,NOL7,SRC,UNG,CRKL,H3F3A/H3F3B,ZC3HC1,NOLC1,KAT8,ZMPSTE24,HMBOX1,SEPT7,DAPK3,CHD4,CHMP2A,AIFM1,ETS1,XPC,TERF2IP,H2AFV,ERCC1,RSL1D1,KIF22,MAPRE1,MRE11,TP53,NCAPG2,TGFBI,USP36,RBBP4,RAN,EP400,BRCA1,RAD50,ATM,TOR1A,STMN1,WRN,DEK,RHOA,PARP1,UCHL3,SPC25,EIF4E,CHAF1A,MAP4,ATXN1,CDK1	61
Cellular Movement	invasion	Invasion of cells	1.82e-11		-1.575		-1.561	TAGLN2,LPAR1,PML,SIPA1,CSNK2A2,SMURF2,GALNT2,ILK,GRN,ADI1,EIF3E,FAM120A,FERMT2,CTNNB1,JUP,DPYSL2,HDAC3,ATP6V0C,CDK5RAP3,DNM2,CAMK2G,PTGES3,SETD2,DIAPH3,LYN,CCN1,FOXP1,WNT5A,FKBP1A,TGFBI,SLC9A3R1,SNAP23,OTUB1,ASH2L,HNRNPAB,ARHGDIA,SIN3A,BCAR3,GIT1,NCOR1,NUMBL,CDH13,CTBP1,VASP,PPP3CA,TMBIM6,ACSL4,NUMB,ATP6V0A1,RALA,SEPT9,EIF4E,HSP90AB1,RAC1,MAP4,FOSL1,MINK1,MMP14,PAFAH1B1,ERC1,YAP1,THBS1,PALLD,RALB…	244
RNA Post-Transcriptional Modification	processing	Processing of snRNA	2.02e-11					INTS11,INTS6,INTS1,INTS10,INTS7,INTS9,INTS12,INTS5,INTS2,INTS3,INTS8,INTS4	12
Cell Cycle	interphase	Arrest in interphase	2.13e-11					DCAF1,XRCC1,CSNK2A2,PKM,MEN1,E2F3,ILK,CAVIN3,ATR,ARNT,GPS2,SRC,CTNNB1,MLH1,TIMP2,CDK5RAP3,FANCD2,SMARCA1,PTGES3,BID,SPTAN1,JUN,ERCC1,MBD4,ATF2,SRSF3,CCN1,GPC1,FKBP1A,TP53,KLF4,NCOA3,NOTCH2,PURA,AGK,MGMT,USP36,E2F4,RPL5,FN1,MAP2K3,SIRT7,CDH13,EP400,MAD2L1,NUMB,DAXX,PARP1,PRKCA,PIM1,RALA,TFCP2,CHAF1A,IDH1,CDK1,EIF2AK2,RPL7A,PNPT1,ING3,RBL2,RPL23,LRWD1,ING2,NBN,STAT3,RUNX1,TAF6,TMPO,OSGIN1,MTDH,TFRC…	125
Cancer, Organismal Injury and Abnormalities, Renal and Urological Disease	urinary tract tumor	Urinary tract tumor	2.33e-11		0.477		0.476	AKAP13,GNA11,NDUFB7,ZNF512,PITRM1,CRELD1,AFG3L2,ATR,FAM120A,GABARAPL2,EEF1A1,POLG2,CTNNB1,CDK5RAP2,PABPC1,SPAST,CAMK2G,DECR1,TUBA4A,ZMYND8,FKBP1A,EHMT2,KMT2B,ERCC5,EIF4A2,CNOT3,EIF3I,METAP2,POLRMT,SLC9A3R1,HIST1H1D,SEC24A,PYGB,CLIP1,PLEKHA5,SIN3A,CREBBP,LSM14B,GSTP1,TPM3,DAXX,PARP1,USP34,PRKRA,CROT,TRMT2A,MRPL35,DPY19L1,RALA,LUC7L2,KMT2D,MIER1,NUP188,FOXJ2,MCRS1,THBS1,BCAS2,PALLD,STAT3,MDN1,TCEAL…	442
Cellular Assembly and Organization, Cellular Function and Maintenance	organization	Organization of cytoskeleton	2.66e-11		-0.777		-0.76	RAB2A,TACC1,RAE1,LPAR1,ADD1,CSNK2A2,ILK,FSD1,IFT52,GRN,TCHP,CAVIN3,SNAPIN,AFG3L2,RAP2A,TRAF6,SLC9A3R2,SH3KBP1,EEF1A1,CTNNB1,CDK5RAP2,JUP,DPYSL2,SPAST,CD47,CHAMP1,ABLIM3,CDK5RAP3,DOCK10,ACP1,DNAJA3,DNM2,NFIX,RANBP10,TUBA4A,DIAPH3,ZMYND8,LYN,CCN1,NUP62,RSU1,GNAO1,WNT5A,DCTN1,PEX14,RFX3,CNN2,GOLGA4,SLC9A3R1,E2F4,FARP1,CLIP1,ATXN7,ARHGDIA,SIN3A,GIT1,TPX2,NUMBL,CDH13,ARFGEF1,VASP,TOR1A,PPP3CA,FARP2,TP…	323
Cell Cycle, DNA Replication, Recombination, and Repair	recombination	DNA recombination	2.95e-11		0.867		0.874	SMARCAD1,RFC3,TERF2,TIMM13,HNRNPC,SUPV3L1,RAD54B,SIRT6,IK,DDA1,ATRX,ERCC2,UNG,SF3B5,PRPF6,PABPC1,MLH1,HLTF,RFC1,SRCAP,FANCD2,RPS9,CHD4,SETMAR,ZMYND8,MSH2,ERCC1,THOC1,AKT1,CHEK2,RBMX,MRE11,H2AFX,TP53,NCOA3,MCM3AP,MSH6,RECQL5,SNRNP27,TP53BP1,PIN1,HMGA1,BRCA1,ENY2,RAD50,DDB1,ATM,NDC1,SUPT6H,SART1,WRN,LIG3,PARP1,MMS22L,KMT2D,IDH1	56
Cancer, Organismal Injury and Abnormalities	neoplasia	Neoplasia of cells	3.27e-11		0.682		0.686	GTF2B,ADD1,DHODH,SIPA1,RPS24,PITRM1,SIN3B,TXLNA,FAM120A,TWNK,CTNNB1,ABLIM3,COL5A2,DOCK10,TUBA4A,ERGIC3,ZMYND8,DLAT,CCN1,RSU1,EHMT2,ERCC5,RAB6A,EIF3I,CLIP1,HNRNPAB,ATXN7,GIT1,AARS2,CREBBP,RPS3A,CDH13,NUP98,METTL15,USP34,KMT2D,ACSL3,DENND1A,ABCF1,WASHC4,RAC1,ZMYM4,NUP188,YAP1,MCRS1,THBS1,BCAS2,KCTD1,STAT3,MDN1,MYO1C,ACTR1B,TCEAL4,RUNX1,SIRT6,CDC42EP3,DOCK9,HSF1,UBTD2,GEMIN5,UNG,ALDH6A1,DAD1,IGF2BP3…	987
RNA Post-Transcriptional Modification	capping	Capping of mRNA	4.4e-11					ERCC2,GTF2H3,CDK7,POLR2A,POLR2E,MNAT1,POLR2C,GTF2H4,POLR2B,POLR2H,POLR2L,CCNH,POLR2D,RNMT,RNGTT,POLR2G,GTF2H5,ERCC3,GTF2H1	19
Cellular Compromise, Inflammatory Response	degranulation	Degranulation of neutrophils	5e-11					HEXB,DBNL,FTL,DGAT1,PKM,CST3,RAP1A,GLB1,GLA,GRN,TXNDC5,EEF1A1,PGM1,CPPED1,JUP,CSTB,TIMP2,ATP6V0C,GNS,CD47,RAP1B,APRT,SPTAN1,STOM,RAB6A,TP53,CNN2,SNAP23,PYGB,HSPA8,HUWE1,PNP,ROCK1,RAP2B,GSTP1,DSN1,SLC2A3,LTA4H,KPNB1,IGF2R,RHOG,LAMP1,PDAP1,ATP6V0A1,SURF4,IDH1,HSP90AB1,PPIE,FTH1,RAC1,DERA,MVP,DNAJC13,HSPA6,DDX3X,ACTR1B,GUSB,IST1,MLEC,RAP2C,PA2G4,DDOST,ARSA,IMPDH2,CKAP4,MGST1,TUBB4B,TMEM30A,ANXA1,DNA…	101
Cellular Compromise, Cellular Function and Maintenance	endoplasmic reticulum stress response	Endoplasmic reticulum stress response	5.39e-11	Decreased	-2.157		-2.155	EIF2AK2,PML,SELENOS,PAFAH1B1,TRIB3,MIA3,SEL1L,THBS1,GORASP2,WFS1,FAM129A,COL4A1,DNAJB1,ATP2A2,PTPN1,CDK5RAP3,EIF2A,UBQLN1,STT3B,HSPH1,VCP,BID,CTH,EIF2B5,P4HB,EIF2S1,FLOT1,DNAJA1,HSPD1,UFL1,STC2,RAB6A,TMX1,TP53,HSPE1,KDELR1,COL4A3BP,TMEM33,HYOU1,SERPINH1,HSP90AA1,SEC16A,UCHL1,TMTC3,TMBIM6,HMOX1,OS9,TMCO1,ERP44,COPA,CCDC47,DNAJB4,SYVN1,HSP90AB1,NFE2L2,HERPUD1	56
Cell Signaling	small GTPase mediated signal transduction	Small GTPase mediated signal transduction	6.11e-11		-0.467		-0.469	LPAR1,AKAP13,DBNL,GNA13,SCAI,USP28,RAP1A,ROCK2,ABL2,RABGEF1,RAPGEF2,SRC,PARK7,RGS19,CRKL,TGFB2,FGF2,SRGAP1,RTN4,SETDB1,TIMP2,G3BP1,VAV2,KANK1,DNAJA3,DNM2,RHOB,ARHGEF2,RAP1B,ARF6,JUN,FLOT1,HACD3,NUP62,RSU1,SYNJ2BP,GNA12,CAMK2D,G3BP2,USP8,ARHGEF7,ARHGDIA,ROCK1,ARL3,ARHGEF18,CDH13,KRAS,CDC42EP4,RRAS2,ARHGAP35,RIT1,SOS1,HMOX1,FARP2,STMN1,RHOA,RHOG,ARFIP2,DHCR24,PLD2,RAC1,RRAS,SHC1	63
Developmental Disorder, Neurological Disease	congenital anomaly of central nervous system	Congenital anomaly of central nervous system	8.38e-11		1.691		1.676	DCLK1,LPAR1,PAFAH1B1,CASK,TUBB3,YBX3,LAMB1,TUBG1,LAMC1,SMURF2,SLC25A19,MEN1,PRKACB,PALLD,RALB,TUBA1A,ATP2C1,SMAD3,MAP1B,MARCKSL1,ARNT,DVL2,RAPGEF2,TRAF6,COL4A1,ERCC2,HSD17B2,IFT122,FLNA,CDK5RAP2,NFIB,CSTB,CNOT1,LIN9,CDK5,ASPM,TFAP2A,RTN4,KDM6A,PI4KA,ARF1,NFIX,ARHGEF2,TEAD1,SETD2,VPS53,ARID1A,CLP1,ERCC1,MBOAT7,MECP2,FKBP1A,ZNF148,ERCC5,MPDZ,TP53,KLF4,PURA,TUBB2A,PHF6,CREBBP,ARFGEF2,YBX1,POLR3B,CAS…	84
Cancer, Organismal Injury and Abnormalities, Renal and Urological Disease	cancer	Bladder cancer	9.22e-11					AKAP13,PPP1R8,SH3PXD2B,ENGASE,ZNF512,TUBA1A,CRELD1,AFG3L2,ATR,FAM120A,PSIP1,SRP54,NUP155,ERCC3,KYNU,FERMT2,EEF1A1,CTNNB1,SPAST,PCBP1,TBL1XR1,KAT8,CAMK2G,DECR1,TUBA4A,HLA-B,SETD2,SRSF3,PBRM1,ATXN2L,EHMT2,KMT2B,EIF4A2,CNOT3,EIF3I,POLRMT,HIST1H1D,CBX2,CLIP1,SIN3A,BCAR3,CREBBP,COG1,NCOR1,LSM14B,GSTP1,DHX30,EP400,EFR3A,WDR74,TM9SF2,OSBPL1A,TPM3,DAXX,PARP1,PRKRA,MRPL35,TRMT2A,CROT,KMT2D,HSP90AB1,FOSL1,…	267
Cell Death and Survival	cell death	Cell death of fibroblasts	9.93e-11		-0.468		-0.466	EIF2AK2,PML,NPC1,ATG5,DCAF1,TPP2,MEN1,NSMAF,ABL2,NBN,STAT3,SDHC,HSF1,TRAF6,EGFR,SRC,UNG,CTNNB1,FLNA,CRKL,HTRA2,BABAM2,CASP1,MLH1,FGF2,TRADD,PTPN1,PMS2,RHOB,AIFM1,BID,MSH2,EIF2S1,JUN,TRAF2,MBD4,ATF2,EI24,AKT1,TP53,GNL3,TAF4,MLKL,GPX4,QKI,CLIC4,MAP2K3,CASP4,M6PR,CASP7,CTBP1,RPS6KB2,DDB2,BRCA1,KRAS,NFKB1,SGPL1,ATM,SENP1,HMOX1,SPARC,IGF2R,WRN,DAXX,PARP1,DHCR24,CTBP2,TIMP3,PTRH2,CCDC47,EIF4E,SYVN1,UBE…	77
Cellular Compromise, Inflammatory Response	degranulation	Degranulation of granulocytes	1.04e-10					HEXB,DBNL,FTL,DGAT1,PKM,CST3,RAP1A,GLB1,GLA,GRN,TXNDC5,EEF1A1,PGM1,CPPED1,JUP,CSTB,TIMP2,ATP6V0C,GNS,CD47,RAP1B,APRT,SPTAN1,STOM,RAB6A,TP53,CNN2,SNAP23,PYGB,HSPA8,HUWE1,PNP,ROCK1,RAP2B,GSTP1,DSN1,SLC2A3,LTA4H,KPNB1,IGF2R,RHOG,LAMP1,PDAP1,ATP6V0A1,CSK,SURF4,IDH1,HSP90AB1,PPIE,FTH1,RAC1,DERA,MVP,DNAJC13,HSPA6,DDX3X,ACTR1B,GUSB,IST1,MLEC,RAP2C,PA2G4,DDOST,ARSA,IMPDH2,CKAP4,MGST1,TUBB4B,TMEM30A,ANXA1…	102
Cell Cycle, DNA Replication, Recombination, and Repair	homologous recombination	Homologous recombination	1.07e-10		-0.242		-0.232	RFC3,TIMM13,WAPL,AKT1,RBMX,HNRNPC,MRE11,TP53,H2AFX,NCOA3,MCM3AP,TRIP13,RAD54B,SNRNP27,SIRT6,IK,TP53BP1,DDA1,ATRX,HSF1,BRCA1,ENY2,RAD50,SF3B5,PRPF6,NDC1,DDB1,ATM,PABPC1,MLH1,SUPT6H,SART1,WRN,ZC3HC1,RFC1,PARP1,SRCAP,MMS22L,FANCD2,RPS9,CHD4,IDH1,ZMYND8,NSMCE2	44
Cellular Assembly and Organization, Cellular Function and Maintenance	organization	Organization of nucleus	1.11e-10					ERCC1,NUP133,ITPA,EHMT1,PWWP3A,HIST1H1B,LRWD1,MRE11,TP53,NUP93,KIF4A,PELO,RPS19,USP36,GPX4,ATR,ATXN7,WDHD1,LEMD2,NUDT16,SAFB,NUP155,NDC80,HDAC1,POT1,BRCA1,HDAC2,RAD50,LEMD3,NUCKS1,TOR1A,CHMP4B,H3F3A/H3F3B,TPR,HDAC3,NUMA1,DAXX,ZMPSTE24,SEH1L,CHMP2A,SFPQ,CHAF1A,CHMP5,ARID1A,CHMP6,SUN2	46
Cell Morphology, Cellular Movement	cell spreading	Cell spreading	1.67e-10		-0.911		-0.902	PTBP1,LPAR1,GNA11,INPPL1,ARAP1,DCTN2,THBS1,ILK,MYH9,MPRIP,PALLD,MAP2,STAT3,PPFIA1,RUNX1,RAP2C,RAP2A,DIAPH2,FERMT2,SH3KBP1,EGFR,SRC,TLN1,FLNA,CRKL,FGF2,CADM1,RTN4,TMEM30A,VAV2,CD47,PRNP,ACP1,TGFB1I1,RHOB,RAP1B,ETS1,ARF6,MARCKS,LYN,SORBS3,DOCK5,ASAP1,CCN1,AKT1,MYD88,PARVA,EPHA2,TP53,CNN2,DOCK1,TGFBI,FN1,CLIP1,TNS3,BCAR3,GIT1,RAP2B,TPM1,BRCA1,KRAS,UCHL1,RACK1,VASP,RRBP1,ITGA6,LPP,MYH10,PARVB,SPARC,I…	82
Molecular Transport, Protein Trafficking	internalization	Internalization of protein	1.91e-10	Decreased	-2.965		-2.955	PML,DNAJA1,DMAP1,NUP62,AKT1,NUP54,TP53,PEX14,TNPO1,AP1B1,RANGAP1,STAT3,UBR5,ARNTL,HSPA8,POLA2,AGAP3,NUTF2,RAN,NUP155,TARDBP,KRAS,BAG3,EGFR,NUP98,FLNA,IPO4,JUP,UACA,TPR,PEX16,HDAC3,PPP3CA,KPNB1,RHOA,NOLC1,MX2,XPO1,DNAJA2,DNM2,PHB2,ARF6,NUP214	43
Cell Death and Survival, Embryonic Development	cell death	Cell death of embryonic cell lines	2.07e-10		0.535		0.541	PML,MEN1,ILK,ABL2,ARNT,PSIP1,SLC9A3R2,EEF1A1,SRC,CTNNB1,HTRA2,RTN4,HNRNPA1,DNAJA3,TGFB1I1,EIF2A,BANP,AIFM1,IFI16,BID,LYN,JUN,ATF2,YME1L1,TP53,FKBP4,MLKL,FN1,GSTP1,HK2,EIF4EBP1,TARDBP,DLST,PPP3CA,DAP3,DAXX,PARP1,PRKRA,CHMP5,SYVN1,RAC1,EIF2AK2,ATG5,HINT1,RBL2,TRIB3,YAP1,DCTN2,THBS1,ZNF622,TRIP6,STAT3,CCNC,ZNF512B,TFRC,SDHC,HSF1,APOBEC3B,EGFR,PARK7,RANBP2,CASP1,RGPD4 (includes others),AATF,ABCG2,SRX…	102
Cancer, Organismal Injury and Abnormalities, Reproductive System Disease	breast or ovarian carcinoma	Breast or ovarian carcinoma	2.36e-10	Increased	2.256		2.256	TMEM9,TMEM43,AK3,SIN3B,RSPRY1,ATR,MRPS23,GABARAPL2,C17orf49,CTNNB1,LEMD3,CDK5RAP2,LRRC41,ATP6V0C,SEPHS1,ABLIM3,GBF1,COL5A2,WDR55,TUBA4A,SETMAR,ZMYND8,UQCRB,TMEM97,DNAJA1,CCN1,DHX29,FKBP1A,EHMT2,KMT2B,EIF4A2,MOV10,CNOT3,RFX3,CNN2,AGK,FARP1,BCL7C,SIN3A,CREBBP,GSTP1,HK2,EIF1AX,BPTF,MRPL14,PPP3CA,MAP1LC3B,DAXX,PARP1,USP34,KMT2D,TBC1D10B,HCFC1,ERC1,SIX4,YAP1,MCRS1,THBS1,PALLD,STAT3,MDN1,TCEAL4,SLFN5,A…	552
Neurological Disease, Organismal Injury and Abnormalities	leukoencephalopathy	Leukoencephalopathy	2.45e-10					DLD,VPS11,DHODH,HSPD1,FAM126A,EIF2B3,FLOT2,MT-ND1,NDUFAF2,DARS2,EPRS,SCO1,POLG,RARS,AARS2,AIMP2,PARL,EIF2B2,POLR3B,DEGS1,TARDBP,ARSA,MT-ATP6,DARS,LRPPRC,RANBP2,MTFMT,COX15,AIMP1,CERS2,BCS1L,CAV1,NR3C1,AIFM1,SCO2,POLR1C,EIF2B5,EIF2B4,MPV17,POLR3A	40
Nucleic Acid Metabolism, Small Molecule Biochemistry	synthesis	Synthesis of purine nucleotide	3e-10		-0.58		-0.572	PML,ATP5PB,PMM2,PKM,AK3,STAT3,ATP5F1A,ATP5F1C,ATP5F1B,KYNU,MT-ATP6,IMPDH2,SLC25A5,NMNAT1,GMPS,NDUFS6,LONP1,VCP,NNMT,ATP5MD,TSTA3,AKT1,MTHFD1,HSPD1,SEPHS2,TP53,NR2C2,TFAM,ATP5PO,PNP,AK1,KRAS,PGD,IRS2,SGPL1,ATP5ME,TMBIM6,ATP5F1D,HMOX1,PDHA1,ACOT7,MAP1LC3B,PARP1,CAV1,SOAT1,LETM1,NAMPT,ATP5MG,MCU,ACAT1,PRPS1,ATP5PD,SLC25A12,ATXN1,CCNB1,CDK1	56
Cancer, Organismal Injury and Abnormalities	familial neoplasia	Familial tumor	3.01e-10					RPS24,PKM,MEN1,SBDS,RPL26,RPS19,TUBA1A,RAD54B,ATR,ZFHX3,SRP54,DIS3L2,CTNNB1,MLH1,SRGAP1,RTN4,KDM6A,TBL1XR1,FANCD2,TUBA4A,RPL15,FKBP1A,TP53,PCNA,KLF4,TUBB2A,RPL5,FANCI,SEC63,NCOR1,EIF4EBP1,CTNNA1,RAD50,LPP,GLMN,SOS1,RPS14,PARP1,RPL18,PRKCA,MAP2K2,RPS28,MT-CO2,BAP1,SMARCAD1,NSD3,TUBB3,TUBG1,PHB,NQO2,YAP1,NBN,MYH9,PALLD,STAT3,CCNC,HABP2,SMAD3,RUNX1,SDHC,POT1,EGFR,IMPDH2,RPL11,RPL35,RPS7,PMS1,TUBB4B,…	97
Cancer, Organismal Injury and Abnormalities, Reproductive System Disease	tumorigenesis	Tumorigenesis of reproductive tract	3.1e-10	Increased	2.436		2.433	TMEM11,ISOC1,DHODH,RPS24,AK3,SIN3B,LEMD3,CTNNB1,SPAST,ABLIM3,GBF1,DOCK10,RANBP10,TUBA4A,SLC25A46,SETMAR,ZMYND8,CCN1,EHMT2,DCTN1,ZNHIT6,AGK,FARP1,GIT1,AARS2,MRPL1,CREBBP,LSM14B,ENO1,CDH13,EIF1AX,SEC22B,ERAL1,METTL15,TPM3,USP34,MRPS22,KMT2D,ACSL3,ABCF1,WASHC4,TBC1D10B,RAC1,ZMYM4,NUP188,TK1,MCRS1,THBS1,PALLD,STAT3,MDN1,MYO1C,RUNX1,MARCKSL1,CDC42EP3,HARS2,DOCK9,GEMIN5,IGF2BP3,POLR3E,SRCAP,CABIN1,ANKI…	814
Cellular Development, Cellular Growth and Proliferation, Connective Tissue Development and Function	proliferation	Proliferation of fibroblast cell lines	3.33e-10		-0.157		-0.149	LPAR1,AKR1B1,PML,TERF2,DCAF1,PKM,USP28,MEN1,E2F3,ABL2,GRN,EIF3E,EEF1D,SRC,RING1,CTNNB1,LIN9,CAPRIN1,RFC1,ACP1,EIF3H,SFPQ,IFI16,JUN,CREB1,PPIL1,ZNF148,EIF3B,EIF3I,TP53,CBX4,KLF4,E2F4,FN1,USP8,OTUB1,MAP2K3,RAN,CDH13,SRSF1,DCUN1D1,CSTF2,RACK1,SOS1,TPM3,PARP1,PRKCA,PIM1,RALA,TGIF1,ACAT1,CAST,EIF4E,TADA3,RAC1,GADD45GIP1,MMP14,EIF2AK2,ATG5,HINT1,RBL2,TRIP12,YAP1,MCRS1,THBS1,DDX3X,RALB,STAT3,RUNX1,MAD1L…	113
Cancer, Organismal Injury and Abnormalities, Reproductive System Disease	female genital neoplasm	Female genital neoplasm	3.52e-10	Increased	2.436		2.433	TMEM11,ISOC1,DHODH,RPS24,AK3,SIN3B,LEMD3,CTNNB1,SPAST,ABLIM3,GBF1,DOCK10,RANBP10,TUBA4A,SLC25A46,SETMAR,ZMYND8,CCN1,EHMT2,DCTN1,ZNHIT6,AGK,FARP1,GIT1,AARS2,MRPL1,CREBBP,LSM14B,ENO1,CDH13,EIF1AX,SEC22B,ERAL1,METTL15,TPM3,USP34,MRPS22,KMT2D,ACSL3,ABCF1,WASHC4,TBC1D10B,RAC1,ZMYM4,NUP188,TK1,MCRS1,THBS1,PALLD,STAT3,MDN1,MYO1C,RUNX1,MARCKSL1,CDC42EP3,HARS2,DOCK9,GEMIN5,IGF2BP3,POLR3E,SRCAP,CABIN1,ANKI…	815
Cancer, Organismal Injury and Abnormalities, Reproductive System Disease	carcinoma	Breast carcinoma	3.52e-10	Increased	2.256		2.257	LPAR1,PML,VPS18,TMEM43,MDC1,PNISR,SIN3B,TUBA1A,RSPRY1,EIF3E,ATR,MRPS23,PSIP1,ZFHX3,ERCC3,FERMT2,PCK2,GABARAPL2,LRRC1,C17orf49,CTNNB1,CDK5RAP2,HTRA2,ATP6V0C,TBL1XR1,SEPHS1,NOLC1,ABLIM3,COL5A2,WDR55,TUBA4A,HLA-B,SETD2,CBS/CBSL,ZMYND8,UQCRB,ZNF217,TMEM97,CCN1,FOXP1,PBRM1,DHX29,WNT5A,FKBP1A,EHMT2,KMT2B,EIF4A2,MOV10,STC2,CNOT3,SLC16A1,CNPY3,RFX3,CNN2,TGFBI,E2F4,RPL5,CBX2,YTHDF1,BCL7C,ASH2L,MAGED2,SIN3…	350
Nucleic Acid Metabolism, Small Molecule Biochemistry	biosynthesis	Biosynthesis of purine ribonucleotide	3.74e-10		-0.655		-0.647	ATP5MD,PML,AKT1,ATP5PB,HSPD1,PKM,SEPHS2,TP53,NR2C2,AK3,STAT3,TFAM,ATP5PO,ATP5F1A,ATP5F1C,ATP5F1B,AK1,MT-ATP6,KRAS,IRS2,SGPL1,ATP5ME,TMBIM6,ATP5F1D,PDHA1,MAP1LC3B,SLC25A5,PARP1,CAV1,LETM1,ATP5MG,MCU,PRPS1,ATP5PD,NDUFS6,LONP1,VCP,ATXN1,CCNB1,CDK1,NNMT	41
Developmental Disorder, Neurological Disease, Organismal Injury and Abnormalities	congenital encephalopathy	Congenital encephalopathy	3.91e-10		1.691		1.676	DCLK1,LPAR1,PAFAH1B1,CASK,TUBB3,YBX3,LAMB1,TUBG1,LAMC1,SMURF2,SLC25A19,MEN1,PRKACB,PALLD,RALB,TUBA1A,ATP2C1,SMAD3,MAP1B,MARCKSL1,ARNT,DVL2,RAPGEF2,TRAF6,COL4A1,HSD17B2,IFT122,FLNA,CDK5RAP2,NFIB,CSTB,CNOT1,OTUD6B,LIN9,CDK5,ASPM,TFAP2A,RTN4,KDM6A,PI4KA,ARF1,NFIX,ARHGEF2,TEAD1,SETD2,VPS53,ARID1A,CLP1,MBOAT7,MECP2,FKBP1A,ZNF148,MPDZ,TP53,KLF4,PURA,TUBB2A,PHF6,CREBBP,ARFGEF2,YBX1,POLR3B,ASNS,CASP7,BRC…	83
Cancer, Hematological Disease, Immunological Disease, Organismal Injury and Abnormalities	B-cell lymphoma	B-cell lymphoma	5.02e-10		1.43		1.426	GTF2B,GNA11,SMURF2,ZNF512,TUBA1A,MYOF,MARS,TXLNA,NCOA6,PSIP1,SRP54,CTNNB1,HDAC3,SMARCA1,TUBA4A,SETD2,FOXP1,FKBP1A,KMT2B,CNOT3,SLC16A1,MRPL38,ARMC9,HIST1H1D,CBX2,CREBBP,GIT1,POLR3B,MBD1,CTBP1,NUP98,PPP3CA,LAMP1,PARP1,USP34,MGA,RALA,KMT2D,SEPT9,WASHC4,EIF4E,HSP90AB1,RAC1,ZMYM4,TUBB3,RBL2,PMM2,CHD3,PWWP3A,MCRS1,TRAPPC10,PSME3,DDX3X,STAT3,CAD,GSR,RUNX1,MAD1L1,CHD2,NUTF2,TBX3,POT1,PDCD4,EGFR,UNG,UIMC1…	214
Cancer, Hereditary Disorder, Organismal Injury and Abnormalities	hereditary cancer-predisposing syndrome	Hereditary cancer-predisposing syndrome	5.26e-10					SMARCAD1,NSD3,TUBB3,TUBG1,PHB,NQO2,RPS24,YAP1,PKM,MEN1,SBDS,RPL26,NBN,MYH9,PALLD,RPS19,STAT3,TUBA1A,CCNC,HABP2,SMAD3,RAD54B,ATR,RUNX1,ZFHX3,SRP54,SDHC,POT1,EGFR,DIS3L2,IMPDH2,CTNNB1,RPL11,RPL35,RPS7,MLH1,PMS1,SRGAP1,RTN4,TUBB4B,KDM6A,TBL1XR1,PMS2,FANCD2,NR3C1,TUBA4A,RPL15,SRP72,MSH2,NTHL1,TFDP2,AKT1,MYD88,CHEK2,RPS26,FKBP1A,RPL35A,NQO1,MRE11,TP53,PCNA,TUBB2A,RPL5,MAGT1,FANCI,MSH6,RPS15A,SEC63,NCO…	96
Cellular Assembly and Organization, Cellular Function and Maintenance	organization	Organization of actin cytoskeleton	5.3e-10		-0.635		-0.63	CDC42BPA,CDC42BPB,PPP1R9B,PAFAH1B1,INPPL1,ARAP1,FLII,ILK,ROCK2,ABL2,MYH9,PALLD,RALB,CAVIN3,ATP2C1,CORO7/CORO7-PAM16,TMOD3,MLST8,RND3,RAP2A,EGFR,SRC,TLN1,AKAP2,FLNA,DTNBP1,JUP,TGFB2,DPYSL2,FGF2,CDK5,PTPN1,KANK1,ANXA1,RAB13,CD47,ARF1,PRNP,DNAJA3,RHOB,ARHGEF2,TWF2,FMNL2,MRTFB,UBQLN1,DIAPH3,EHD2,ARF6,SPTAN1,PARVA,RHOQ,RAC2,TP53,SLC9A3R1,FN1,EPB41,ARHGDIA,ROCK1,RBBP4,DNAJB6,RAN,RFLNB,CASP4,EPB41L5,ARH…	84
Cellular Movement	invasion	Invasion of tumor cell lines	5.31e-10		-0.977		-0.964	TAGLN2,LPAR1,PML,SIPA1,SMURF2,GALNT2,ILK,GRN,ADI1,EIF3E,FAM120A,CTNNB1,DPYSL2,HDAC3,CDK5RAP3,CAMK2G,PTGES3,DIAPH3,LYN,CCN1,FOXP1,WNT5A,TGFBI,SLC9A3R1,SNAP23,ASH2L,HNRNPAB,ARHGDIA,SIN3A,BCAR3,GIT1,NCOR1,NUMBL,CDH13,CTBP1,TMBIM6,ACSL4,NUMB,ATP6V0A1,RALA,SEPT9,EIF4E,RAC1,MAP4,FOSL1,MINK1,MMP14,ERC1,YAP1,PALLD,RALB,STAT3,SLFN5,TMPO,DVL2,MTDH,DIAPH2,LDLRAP1,PDCD4,EGFR,EIF3A,SP100,HEXIM1,TGFB2,IGF2BP3,…	198
Cellular Growth and Proliferation, Organismal Development	growth	Growth of yeast	5.37e-10		0.763		0.766	EIF2AK2,YARS,MECR,DLD,DHX15,MAPRE1,TP53,AARS,POLR2L,EIF3E,EIF4A1,HSP90AA1,EIF4EBP1,TARDBP,HSF1,DUSP12,RACK1,RGPD4 (includes others),IGF2BP3,FGF2,SOS1,ATXN2,WRN,OSBPL1A,SLC25A5,POLR2H,SLC25A6,PARP1,ZMPSTE24,DNAJC3,UBE2I,CRCP,SLC25A4,HSP90AB1	34
Neurological Disease, Organismal Injury and Abnormalities, Psychological Disorders	parkinsonism	Parkinsonism	6.63e-10					PEBP1,DBNL,FTL,CTIF,RPL13A,DNAJC13,NQO2,TRIB3,CNP,SELENOF,TUBA1A,TMED10,SCARB2,MAP1B,AIMP2,GPS2,MDH1,HNRNPDL,TAF1,MT-ATP6,DNAJC6,EEF1A1,PARK7,PIAS2,HTRA2,H3F3A/H3F3B,GBA,RTN4,ARL6IP5,HSPB1,PRNP,PTGES3,TUBA1B,HLA-B,AIFM1,RPL15,FLOT1,GAK,NUP62,TBP,EIF2B3,EIF4A2,DCTN1,TP53,SUMO3,PCNA,MT-ND1,CAPZB,USP36,GIGYF2,RPL3,PARL,RPL31,DNAJB6,GSTP1,RPS3A,RAN,PIN1,ATP6V1E1,EIF4G1,ELOVL1,SRRM2,RPL17,UCHL1,TOR1A,…	76
Neurological Disease, Skeletal and Muscular Disorders	neuromuscular disease	Neuromuscular disease	6.75e-10		-0.919		-0.919	ISOC1,CTIF,DHODH,UQCR10,NDUFA8,TUBA1A,AFG3L2,EIF3E,SCARB2,GPS2,HNRNPDL,TRAF6,EEF1A1,CTNNB1,DARS,HTRA2,GBA,SEPHS1,UQCRC2,CD47,HNRNPA1,ACP1,TAP2,PTGES3,EIF3K,HLA-B,AIFM1,ZMYND8,UQCRB,DNAJA1,FOXP1,GNAO1,FKBP1A,EHMT2,EIF4A2,RAB6A,SEPT5,RPL5,SEC24A,ARMCX3,HSPA8,SIN3A,GIT1,RPS3A,GSTP1,AK1,SRSF1,OSBPL8,PLOD2,PREPL,TOR1A,SUB1,PPP3CA,TPM3,LAMP1,PARP1,RNF114,FTH1,PFN2,CETN2,DNAJC13,SELENOF,SSR3,TMED10,NDUF…	211
Developmental Disorder, Neurological Disease, Organismal Injury and Abnormalities	congenital malformation	Congenital malformation of brain	7.71e-10		1.691		1.676	DCLK1,LPAR1,PAFAH1B1,CASK,TUBB3,YBX3,LAMB1,TUBG1,LAMC1,SMURF2,SLC25A19,MEN1,PRKACB,PALLD,RALB,TUBA1A,ATP2C1,SMAD3,MAP1B,MARCKSL1,ARNT,DVL2,RAPGEF2,TRAF6,COL4A1,HSD17B2,IFT122,FLNA,CDK5RAP2,NFIB,CSTB,CNOT1,LIN9,CDK5,ASPM,TFAP2A,RTN4,KDM6A,PI4KA,ARF1,NFIX,ARHGEF2,TEAD1,SETD2,VPS53,ARID1A,CLP1,MBOAT7,MECP2,FKBP1A,ZNF148,MPDZ,TP53,KLF4,PURA,TUBB2A,PHF6,CREBBP,ARFGEF2,YBX1,POLR3B,CASP7,BRCA1,TOE1,TCOF…	81
Cellular Development, Cellular Growth and Proliferation	cell proliferation	Cell proliferation of breast cancer cell lines	7.95e-10		1.205		1.216	NCOR2,RFC3,PTBP1,PML,SIPA1,ZNF131,PKM,ILK,GRN,EIF3E,OAS3,FAM120A,GPS2,HBP1,PCK2,EEF1A1,SRC,CTNNB1,TFAP2A,TIMP2,PTPRG,MYLK,EIF3H,STAT5B,ETS1,MBD2,JUN,CCN1,CREB1,FOXP1,WNT5A,GPC1,EPHA2,SLC16A1,TP53,KLF4,NCOA3,USP36,HIST1H1C,FN1,PDLIM2,HUWE1,CISD2,BCAR3,MAP2K3,NCOR1,DNAJB6,YBX1,EIF4EBP1,TARDBP,HDAC2,RACK1,RAP1GDS1,MEMO1,ACSL4,NEDD4,KDM1A,PRKCA,PIM1,KMT2D,SEPT9,TADA3,RAC1,FOSL1,MIER1,CDK1,MMP14,NPC1,…	130
Molecular Transport, Protein Trafficking	import	Import of protein	8.41e-10	Decreased	-2.921		-2.911	PML,DNAJA1,DMAP1,NUP62,AKT1,NUP54,TP53,PEX14,TNPO1,RANGAP1,STAT3,UBR5,ARNTL,HSPA8,POLA2,AGAP3,NUTF2,RAN,NUP155,TARDBP,BAG3,NUP98,FLNA,IPO4,JUP,UACA,TPR,PEX16,HDAC3,PPP3CA,KPNB1,NOLC1,MX2,XPO1,DNAJA2,PHB2,NUP214	37
Cancer, Organismal Injury and Abnormalities	cancer of head	Cancer of head	8.45e-10		1.67		1.67	CNBP,LPAR1,TERF2,GNA11,NUP88,GRN,TUBA1A,NCOA6,SCARB2,FAM120A,ZFHX3,YTHDF3,UPF3B,CTNNB1,URB1,PCBP1,NOLC1,HNRNPA1,NFIX,SFPQ,TUBA4A,HLA-B,SETD2,AIFM1,ZMYND8,TWF1,PBRM1,ATXN2L,EIF3B,MSL1,DDX47,RBM25,MAN2A1,CREBBP,GIT1,AARS2,NCOR1,C7orf50,CDH13,GTF3C1,PLOD2,DCUN1D1,EFR3A,PPP3CA,FBXO38,OSBPL1A,ACSL4,CDC5L,PARP1,USP34,MGA,KMT2D,TGIF1,CHMP5,HSP90AB1,CCAR1,PAFAH1B1,RASAL2,DNAJC13,TUBB3,YAP1,ZNF516,THBS1,P…	282
Cellular Assembly and Organization	formation	Formation of cytoskeleton	8.65e-10	Decreased	-2.104		-2.094	AKAP13,DBNL,LPAR1,GNA11,ADD1,GNA13,SLAIN2,PPM1F,CAMSAP2,SH3PXD2B,INPPL1,ARAP1,CNP,GLB1,ABL2,PPFIA1,SNAPIN,TRAF6,SRC,CDK5RAP2,DPYSL2,TFAP2A,NUMA1,KANK1,CLASP1,CD47,MYLK,TUBA4A,DIAPH3,TWF1,CREB1,GNAO1,DCTN1,TGFBI,FKBP4,FN1,CLIP1,ROCK1,INF2,TPX2,CDH13,ARFGEF1,VASP,ATXN2,TPM3,PLD2,GNG2,RAC1,PFN2,MINK1,CDC42BPB,PAFAH1B1,THBS1,ROCK2,MPRIP,PALLD,MAP2,MYO1C,STAT3,SMAD3,CORO7/CORO7-PAM16,MAP1B,MLST8,RND3,…	107
Cell Cycle	G2/M phase transition	G2/M phase transition	8.73e-10		0.816		0.816	EIF2AK2,RPL7A,PAFAH1B1,TUBG1,DCTN2,MEN1,TUBA1A,GORASP2,ATR,HDAC1,CDK5RAP2,UIMC1,LIN9,TUBB4B,CLASP1,FANCD2,TUBA4A,KAT14,ELAVL1,MBD4,ATF2,THOC1,CHEK2,MAPRE1,PCM1,DCTN1,TP53,LCMT1,PCNT,TP53BP2,TP53BP1,PIN1,HSP90AA1,HMGA1,BRCA1,KRAS,CDK7,TAF2,TUBB,MNAT1,ACTR1A,WRN,MAD2L1,CDC5L,PARP1,CCNY,CCNH,ABRAXAS1,DCTN3,RAC1,CETN2,CCNB1,CDK1	53
Cancer, Organismal Injury and Abnormalities, Renal and Urological Disease	neoplasia	Bladder tumor	8.78e-10		0.447		0.446	AKAP13,PPP1R8,SH3PXD2B,ENGASE,ZNF512,TUBA1A,CRELD1,AFG3L2,ATR,FAM120A,PSIP1,SRP54,NUP155,ERCC3,KYNU,FERMT2,EEF1A1,CTNNB1,SPAST,PCBP1,TBL1XR1,KAT8,CAMK2G,DECR1,TUBA4A,HLA-B,SETD2,SRSF3,PBRM1,ATXN2L,EHMT2,KMT2B,EIF4A2,CNOT3,EIF3I,POLRMT,HIST1H1D,CBX2,CLIP1,SIN3A,BCAR3,CREBBP,COG1,NCOR1,LSM14B,GSTP1,DHX30,EP400,EFR3A,WDR74,TM9SF2,OSBPL1A,TPM3,DAXX,PARP1,PRKRA,MRPL35,TRMT2A,CROT,KMT2D,HSP90AB1,FOSL1,…	268
Cell Cycle, DNA Replication, Recombination, and Repair	modification	Modification of chromatin	8.89e-10		-1.554		-1.549	POU2F1,SMARCAD1,CCAR1,BAZ1B,PBRM1,KDM4B,MECP2,RBBP7,MDC1,MEN1,SMARCA5,PCNA,OTUB1,RBBP4,TP53BP1,NUDT5,ATRX,SUPT16H,HSF1,BPTF,ATM,SUPT6H,KDM6A,MTA2,CHD1L,DAXX,PARP1,KDM1A,NR3C1,SMARCA1,BANP,SOX9,KAT2A,ACTL6A,TAF6L,ARID1A	36
Developmental Disorder, Hereditary Disorder, Neurological Disease, Organismal Injury and Abnormalities	familial mental retardation	Familial mental retardation	9.75e-10					THOC2,CASK,TUBB3,TECR,CHD3,PMM2,TRIP12,TUBG1,FAM126A,UBE3B,PDHX,DDX3X,SLC30A9,KIF4A,WARS2,RSPRY1,EEF1D,TAF6,MAN1B1,UBE2A,ATRX,TAF1,ERCC3,EMC1,UPF3B,DIP2B,ERCC2,CTNNB1,FLNA,ERLIN2,OTUD6B,HNRNPH2,KDM6A,TBL1XR1,GMPPA,CHAMP1,CHD4,THAP11,PPP2R5D,MED12,CIC,ARID1A,WDR45B,KDM5B,MBOAT7,FOXP1,KDM5A,GPC1,ZBTB20,MECP2,KMT2B,HIST1H1E,RBMX,TBC1D24,PURA,TUBB2A,COL4A3BP,ARHGEF7,HUWE1,PHF6,SIN3A,CREBBP,LAS1L,NONO…	92
Carbohydrate Metabolism	glycolysis	Glycolysis of cells	1.02e-09		-0.938		-0.934	RAE1,NUP188,NUP133,C1QBP,PLEKHA2,YAP1,PKM,NUP153,AAAS,NUP88,STAT3,NUP85,SIRT6,ARNT,NUP155,EGFR,PGM1,DNAJB1,RANBP2,NUP107,NUP160,NUP35,RUNX2,NUP62,AKT1,NUP43,ZBTB20,PDK1,NUP54,TP53,KLF4,NUP93,NCOA3,NUP205,CISD2,GSTP1,ENO1,HK2,MIF,KRAS,SLC2A3,NUP98,NDC1,TPR,SLC2A1,PDHA1,CAV1,SEH1L,FZR1,NUP214,SHC1	51
Cell Death and Survival	cell death	Cell death of cervical cancer cell lines	1.07e-09		1.294		1.292	PML,GNA11,ATP1A1,CSNK2A2,RPS24,PKM,SIN3B,TUBA1A,PSIP1,TRAF6,EEF1A1,CTNNB1,HTRA2,TFAP2A,TBL1XR1,CLASP1,DNAJA3,DNM2,SMARCA1,AIFM1,LIMS1,BID,SMPD4,PGAM5,JUN,NAPA,PARVA,TP53,SUMO3,FASTKD2,RNMT,TPX2,SRSF1,UCHL1,DAP3,UHRF2,KPNB1,MAD2L1,DAXX,PARP1,PRKRA,SPC25,EIF4E,CHMP5,DCTN3,FTH1,RAC1,CDK1,EIF2AK2,ATG5,COX5A,MCRS1,RALB,STAT3,TAF6,HSF1,POT1,EGFR,CASP1,TCP1,ATP2A2,TRADD,EIF4G2,SRCAP,NMNAT1,NR3C1,HNRNPH1…	100
Cellular Assembly and Organization, Tissue Development	fibrogenesis	Fibrogenesis	1.21e-09		-1.966		-1.955	LPAR1,AKAP13,ADD1,GNA11,GNA13,SLAIN2,PPM1F,CAMSAP2,SH3PXD2B,INPPL1,ARAP1,CNP,GLB1,ABL2,PPFIA1,SNAPIN,SRC,CDK5RAP2,DPYSL2,TFAP2A,NUMA1,KANK1,CLASP1,CD47,MYLK,TUBA4A,DIAPH3,TWF1,CREB1,GNAO1,DCTN1,TGFBI,FKBP4,FN1,CLIP1,ROCK1,SERPINH1,INF2,TPX2,CDH13,ARFGEF1,RAP1GDS1,VASP,ATXN2,TPM3,PLD2,GNG2,SYVN1,RAC1,PFN2,MINK1,CDC42BPB,PAFAH1B1,SIX4,THBS1,ROCK2,MPRIP,PALLD,MAP2,STAT3,MYO1C,ACTG1,SMAD3,CORO7/CORO7…	124
Cell Cycle, DNA Replication, Recombination, and Repair	checkpoint control	Checkpoint control	1.22e-09	Decreased	-3.491		-3.485	RAE1,MBD4,CHEK2,MDC1,INTS3,MEN1,TP53,PSME3,NBN,SIN3B,TP53BP2,ATR,TP53BP1,PIN1,NDC80,TRRAP,ERCC3,BRCA1,ERCC2,MAD2L1BP,IFT122,ATM,UIMC1,PRCC,MAD2L1,PARP1,PMS2,FANCD2,RPL24,PIM1,EIF4E,BID,GTF2H5,MSH2,CCNB1	35
Cancer, Hematological Disease, Immunological Disease, Organismal Injury and Abnormalities	B-cell non-Hodgkin disease	B-cell non-Hodgkin lymphoma	1.51e-09		0.896		0.895	GTF2B,GNA11,ZNF512,TUBA1A,MYOF,MARS,NCOA6,PSIP1,SRP54,CTNNB1,HDAC3,SMARCA1,TUBA4A,SETD2,FOXP1,FKBP1A,KMT2B,CNOT3,SLC16A1,MRPL38,ARMC9,HIST1H1D,CBX2,CREBBP,GIT1,POLR3B,MBD1,CTBP1,NUP98,PPP3CA,LAMP1,PARP1,USP34,MGA,KMT2D,RALA,SEPT9,WASHC4,EIF4E,HSP90AB1,RAC1,ZMYM4,TUBB3,RBL2,PMM2,CHD3,PWWP3A,MCRS1,TRAPPC10,PSME3,DDX3X,STAT3,CAD,GSR,RUNX1,CHD2,NUTF2,TBX3,POT1,EGFR,TMEM30A,CHD4,CIC,ELAVL1,XPC,CALD1,Z…	201
Cell Death and Survival	cell death	Cell death of sarcoma cell lines	1.56e-09		-0.697		-0.697	EIF2AK2,PML,ATG5,CSNK2A2,RRP1B,MCRS1,MDC1,E2F3,ING2,UCHL5,ATR,MAD1L1,TAF6,GPS2,OSGIN1,EEF1A1,HTRA2,STAT2,UIMC1,TRADD,ABCG2,XPO1,DNAJA3,NR3C1,NMNAT1,NCL,PRAF2,AIFM1,ETS1,LIMS1,BID,JUN,THOC1,AKT1,CHEK2,TP53,OTUB1,STAT1,HUWE1,NOL3,TP53BP2,YBX1,TP53BP1,MIF,CASP7,SIRT7,RACK1,CD99,ATM,TMBIM6,UHRF2,MAD2L1,RHOA,LIG3,LAMP1,NUMB,BRD4,CAV1,PRKCA,NAMPT,FOXK2,PRPS1,DCTN3,FTH1,DHX9,CSNK2A1,HCFC1	67
Hereditary Disorder, Neurological Disease, Organismal Injury and Abnormalities	hereditary neuropathy	Hereditary neuropathy	1.6e-09					TMEM126A,FDXR,YARS,FTL,DNAJC13,IBA57,HINT1,TUBB3,ATP1A1,UBE3B,SLC25A19,DCTN2,BICD2,FLOT2,RAI1,GRN,AARS,MARS,AFG3L2,MAP1B,WFS1,TWNK,MT-ATP6,DNAJC6,PARK7,ARHGEF10,HTRA2,ERLIN2,HSPB8,ACO2,ELP1,SPAST,GBA,HSPB1,HNRNPA1,DNM2,COX6A1,TUBA4A,SLC25A46,AIFM1,ABHD12,DIAPH3,VCP,MECR,YME1L1,TUBB6,HSPD1,ERLIN1,DCTN1,TDP1,MT-ND1,MCM3AP,SETX,USP8,POLG,CISD2,GIGYF2,PARL,INF2,SACS,CCT5,EIF4G1,TARDBP,UCHL1,MED25,DHT…	75
Cellular Assembly and Organization, Tissue Development	formation	Formation of filaments	1.65e-09		-1.86		-1.85	LPAR1,AKAP13,ADD1,GNA11,GNA13,SLAIN2,PPM1F,CAMSAP2,SH3PXD2B,INPPL1,ARAP1,CNP,GLB1,ABL2,PPFIA1,SNAPIN,SRC,CDK5RAP2,DPYSL2,TFAP2A,NUMA1,KANK1,CLASP1,CD47,MYLK,TUBA4A,DIAPH3,TWF1,CREB1,GNAO1,DCTN1,TGFBI,FKBP4,FN1,CLIP1,ROCK1,SERPINH1,INF2,TPX2,CDH13,ARFGEF1,RAP1GDS1,VASP,ATXN2,TPM3,PLD2,GNG2,RAC1,PFN2,MINK1,CDC42BPB,PAFAH1B1,THBS1,ROCK2,MPRIP,PALLD,MAP2,STAT3,MYO1C,SMAD3,CORO7/CORO7-PAM16,MAP1B,TMOD…	113
Energy Production, Nucleic Acid Metabolism, Small Molecule Biochemistry	synthesis	Synthesis of ATP	1.66e-09		-0.655		-0.648	ATP5MD,PML,AKT1,ATP5PB,HSPD1,PKM,SEPHS2,TP53,NR2C2,STAT3,TFAM,ATP5PO,ATP5F1A,ATP5F1C,ATP5F1B,MT-ATP6,KRAS,IRS2,SGPL1,ATP5ME,TMBIM6,ATP5F1D,PDHA1,MAP1LC3B,SLC25A5,PARP1,CAV1,LETM1,ATP5MG,MCU,ATP5PD,NDUFS6,LONP1,VCP,ATXN1,CCNB1,CDK1,NNMT	38
Cancer, Hematological Disease, Immunological Disease, Organismal Injury and Abnormalities	non-Hodgkin disease	Non-Hodgkin lymphoma	1.7e-09	Increased	2.137		2.132	GTF2B,LPAR1,GNA11,ZNF512,TUBA1A,MYOF,MARS,NCOA6,RAD54B,PSIP1,SRP54,TRAF6,FERMT2,CTNNB1,HDAC3,CD47,SMARCA1,TUBA4A,SETD2,CCN1,FOXP1,FKBP1A,KMT2B,CNOT3,SLC16A1,MRPL38,ARMC9,HIST1H1D,CBX2,CREBBP,MAP2K3,GIT1,SERPINH1,POLR3B,MBD1,CTBP1,NUP98,PPP3CA,LAMP1,PARP1,USP34,MGA,RALA,KMT2D,SEPT9,WASHC4,EIF4E,HSP90AB1,RAC1,ZMYM4,INO80,ING3,TUBB3,RBL2,PMM2,CHD3,PWWP3A,MCRS1,TRAPPC10,PSME3,DDX3X,STAT3,CAD,GSR,RUNX…	259
Cancer, Hematological Disease, Immunological Disease, Organismal Injury and Abnormalities	tumorigenesis	Tumorigenesis of lymphocytes	1.71e-09		1.525		1.522	GTF2B,PML,GNA11,SMURF2,FSD1,ZNF512,CCNT2,TUBA1A,MYOF,MARS,TXLNA,NCOA6,ATR,PSIP1,ZFHX3,SRP54,LRRC1,CTNNB1,DAP,HDAC3,CD47,SMARCA1,TUBA4A,SETD2,HLA-B,BID,LYN,FOXP1,FKBP1A,EHMT2,KMT2B,CNOT3,SLC16A1,MRPL38,POLRMT,ARMC9,HIST1H1D,CBX2,CREBBP,GIT1,NCOR1,HK2,POLR3B,MBD1,CTBP1,NUP98,WDR74,PPP3CA,IGF2R,FAM120B,DEK,LAMP1,PARP1,USP34,MGA,RALA,KMT2D,SEPT9,WASHC4,EIF4E,HSP90AB1,PTGFRN,RAC1,ZMYM4,RBL2,TUBB3,PMM2…	301
Cell Cycle, Cellular Assembly and Organization, DNA Replication, Recombination, and Repair	segregation	Segregation of chromosomes	1.71e-09		-1.739		-1.736	SMARCAD1,INO80,WAPL,PUM2,PPP1R7,NCAPG2,DDX3X,STAG2,EIF3E,NUF2,NCAPD3,CENPC,RAN,ATRX,NDC80,MKI67,TPX2,TRRAP,BRD2,DSN1,BRCA1,ERCC2,TLK2,MIS12,CDK5RAP2,SRPK1,PMF1/PMF1-BGLAP,MLH1,PUM1,NUMA1,MAD2L1,RPS3,RHOA,KIF2C,TAP2,CHMP2A,SPC25,NCAPH2,CDK1,HCFC1,CCNB1,SUDS3	42
Cellular Assembly and Organization, DNA Replication, Recombination, and Repair	formation	Formation of chromosome components	1.73e-09	Decreased	-2.062		-2.056	BAZ1B,TERF2,EHMT1,RBL2,CHD3,PWWP3A,EHMT2,HIST1H1B,LRWD1,SMARCA5,TP53,TRIP13,NUDT16L1,GPX4,PHC3,ASH2L,TP53BP1,CENPC,SAFB,ATRX,HDAC1,BRCA1,HDAC2,EGFR,TLK2,MIS12,NUCKS1,ATM,H3F3A/H3F3B,MLH1,TLK1,HDAC3,HIRIP3,MTA2,PARP1,DAXX,ZMPSTE24,UBE2B,CHAF1A,ARID1A	40
Cancer, Hematological Disease, Immunological Disease, Organismal Injury and Abnormalities	peripheral T-cell lymphoma	Peripheral T-cell lymphoma	1.8e-09					POU2F1,TUBB3,ING3,LAMB1,TUBG1,TUBA1A,STAT3,MYOF,SEPT10,CHD2,MKI67,HDAC1,TAF1,FERMT2,COL4A1,CTNNB1,SP100,NFIB,HDAC3,TFAP2A,TUBB4B,CD47,ANKIB1,CAV2,NR3C1,TUBA4A,STAT5B,CALD1,NNMT,JUN,ZMYM2,CCN1,MYD88,FOXP1,ZNF148,TP53,CBX4,TUBB2A,ZBTB10,FN1,USP8,STAT1,TPM1,HSP90AA1,KRAS,HDAC2,IRS2,ATM,SPARC,RHOA,KMT2C,TRIM38,HSP90AB1	53
Inflammatory Response	degranulation	Degranulation	1.81e-09		-0.421		-0.416	TAGLN2,HEXB,DBNL,FTL,PPM1F,DGAT1,INPPL1,PKM,CST3,RAP1A,GLB1,GLA,GRN,TXNDC5,RABGEF1,SLC9A3R2,EEF1A1,PGM1,SCCPDH,TLN1,CPPED1,JUP,CSTB,TIMP2,ATP6V0C,GNS,CD47,PANX1,RAP1B,TUBA4A,STAT5B,ETS1,APRT,SPTAN1,LYN,STOM,RAB6A,TP53,CNN2,SLC9A3R1,SNAP23,PYGB,FN1,ARHGEF7,HSPA8,HUWE1,MAGED2,GIT1,PNP,ROCK1,RAP2B,GSTP1,DSN1,ITIH4,SLC2A3,LTA4H,IGF2R,KPNB1,RHOG,CHID1,LAMP1,PDAP1,ATP6V0A1,CSK,RALA,PLD2,SURF4,IDH1,HSP9…	142
Cancer, Organismal Injury and Abnormalities, Reproductive System Disease	development	Development of genital tumor	1.82e-09	Increased	2.38		2.379	TMEM11,ISOC1,DHODH,RPS24,AK3,SIN3B,LEMD3,CTNNB1,SPAST,ABLIM3,GBF1,DOCK10,RANBP10,TUBA4A,SLC25A46,ZMYND8,CCN1,EHMT2,DCTN1,ZNHIT6,AGK,FARP1,GIT1,AARS2,MRPL1,CREBBP,LSM14B,ENO1,CDH13,EIF1AX,SEC22B,ERAL1,METTL15,TPM3,USP34,MRPS22,KMT2D,ACSL3,ABCF1,WASHC4,TBC1D10B,RAC1,ZMYM4,NUP188,TK1,MCRS1,THBS1,PALLD,STAT3,MDN1,MYO1C,RUNX1,MARCKSL1,CDC42EP3,HARS2,DOCK9,GEMIN5,IGF2BP3,POLR3E,SRCAP,CABIN1,ANKIB1,CHD4…	782
Connective Tissue Disorders, Hereditary Disorder, Organismal Injury and Abnormalities	hereditary connective tissue disorder	Hereditary connective tissue disorder	1.95e-09		1.619		1.612	NUP133,DHODH,CAVIN1,SH3PXD2B,INPPL1,SLC25A19,UBE3B,GLB1,SNIP1,TOP3A,IFT52,MARS,RSPRY1,ATR,EMG1,NCAPD3,ANKLE2,SMARCAL1,DDX59,P3H1,PLOD1,KYNU,TRAF6,SRC,CTNNB1,LEMD3,IFT122,CDK5RAP2,TFAP2A,PI4KA,TBL1XR1,COL5A2,HNRNPA1,DNM2,NFIX,MYLK,MED12,RGS10,DPH1,JUN,MTHFD1,GPC1,ZBTB20,TUBGCP4,POLR1D,TP53,NOTCH2,TGFBI,ORC4,AGK,SLC9A3R1,ORC1,FN1,PCNT,CREBBP,SERPINH1,RAB23,TBXAS1,SHOC2,PLOD2,TCOF1,BPTF,SUPT20H,THOC…	156
Cell Cycle	interphase	Interphase of tumor cell lines	2.09e-09		-1.23		-1.227	PML,VPS18,DCAF1,XRCC1,USP11,CSNK2A2,PKM,ILK,CAVIN3,EIF3E,ATR,TFAP4,ARNT,GPS2,SRC,CTNNB1,DARS,MLH1,LIN9,CDK5RAP3,SMARCA1,PTGES3,ETS1,SPTAN1,JUN,ERCC1,ATF2,SRSF3,CCN1,TP53,KLF4,NCOA3,NOTCH2,AGK,MGMT,USP36,ZBTB10,RPL5,MAP2K3,CDH13,RACK1,MAD2L1,NUMB,DAXX,PARP1,KAT2A,CDK1,BAP1,EIF2AK2,RPL7A,ING3,RBL2,SEL1L,RPL23,RALB,STAT3,GORASP2,TAF6,OSGIN1,MTDH,TFRC,ORC3,EGFR,RPL11,TCP1,FGF2,AATF,PRNP,CNDP2,NR3C1,S…	110
Cancer, Organismal Injury and Abnormalities	endometrioid neoplasm	Endometrioid neoplasm	2.19e-09					TMEM11,TMEM9,URB2,DHODH,RPS24,HNRNPL,ZNF512,CCNT2,SIN3B,RSPRY1,CLPX,ATR,CTNNB1,LEMD3,CDK5RAP2,PABPC1,SPAST,HDAC3,LRRC41,SEPHS1,ABLIM3,GBF1,DOCK10,ZC3H15,RANBP10,TUBA4A,SLC25A46,CTH,ZMYND8,KMT2B,EIF4A2,ZNHIT6,POLRMT,AGK,FARP1,MTG1,SIN3A,CREBBP,AARS2,MRPL1,LSM14B,SAFB,NFIL3,EIF1AX,METTL15,PARP1,MRPS22,USP34,GFM1,ZKSCAN1,NSUN4,RALA,LUC7L2,ACSL3,KMT2D,WASHC4,KDM4A,THOC5,TBC1D10B,HCFC1,TMEM126A,NUP188…	576
Cell Death and Survival, Connective Tissue Development and Function	cell viability	Cell viability of fibroblasts	2.28e-09		-1.118		-1.113	POU2F1,JUN,MBD4,ATG5,AKT1,ABCB6,TP53,H2AFX,NBN,E2F4,SETX,STAT3,SIN3A,MIF,HDAC1,CASP7,BRCA1,HDAC2,ERCC2,PDCD4,NFKB1,IRS2,ATM,RIF1,FGF2,PARP1,PMS2,FANCD2,EIF4E,STX8,RAC1,MSH2,MVP	33
Cellular Compromise, Inflammatory Response	degranulation	Degranulation of phagocytes	2.29e-09		-0.76		-0.755	HEXB,DBNL,FTL,DGAT1,PKM,INPPL1,CST3,RAP1A,GLB1,GLA,GRN,TXNDC5,RABGEF1,SLC9A3R2,EEF1A1,PGM1,CPPED1,JUP,CSTB,TIMP2,ATP6V0C,GNS,CD47,PANX1,RAP1B,STAT5B,APRT,LYN,SPTAN1,STOM,RAB6A,TP53,CNN2,SLC9A3R1,SNAP23,PYGB,ARHGEF7,HSPA8,HUWE1,GIT1,PNP,ROCK1,RAP2B,GSTP1,DSN1,SLC2A3,LTA4H,KPNB1,IGF2R,RHOG,LAMP1,PDAP1,ATP6V0A1,PLD2,SURF4,IDH1,PPIE,HSP90AB1,FTH1,RAC1,DERA,MVP,DNAJC13,TRIB3,HSPA6,DDX3X,ACTR1B,GUSB,IS…	116
Cancer, Hematological Disease, Immunological Disease, Organismal Injury and Abnormalities	B-cell neoplasm	B-cell neoplasm	2.47e-09		1.752		1.749	GTF2B,PML,GNA11,SMURF2,FSD1,ZNF512,CCNT2,TUBA1A,MYOF,MARS,TXLNA,NCOA6,ATR,PSIP1,ZFHX3,SRP54,LRRC1,CTNNB1,DAP,HDAC3,CD47,SMARCA1,TUBA4A,SETD2,HLA-B,LYN,FOXP1,FKBP1A,EHMT2,KMT2B,CNOT3,SLC16A1,MRPL38,POLRMT,ARMC9,HIST1H1D,CBX2,CREBBP,GIT1,NCOR1,HK2,POLR3B,MBD1,CTBP1,NUP98,WDR74,PPP3CA,IGF2R,FAM120B,DEK,LAMP1,PARP1,USP34,MGA,RALA,KMT2D,SEPT9,WASHC4,EIF4E,HSP90AB1,PTGFRN,RAC1,ZMYM4,TUBB3,RBL2,PMM2,CHD…	300
Cancer, Organismal Injury and Abnormalities	endometrioid carcinoma	Endometrioid carcinoma	2.9e-09					TMEM11,TMEM9,URB2,DHODH,RPS24,HNRNPL,ZNF512,CCNT2,SIN3B,RSPRY1,CLPX,ATR,CTNNB1,LEMD3,CDK5RAP2,PABPC1,SPAST,HDAC3,LRRC41,SEPHS1,ABLIM3,GBF1,DOCK10,ZC3H15,RANBP10,TUBA4A,SLC25A46,CTH,ZMYND8,KMT2B,EIF4A2,ZNHIT6,POLRMT,AGK,FARP1,MTG1,SIN3A,CREBBP,AARS2,MRPL1,LSM14B,SAFB,NFIL3,EIF1AX,METTL15,PARP1,MRPS22,USP34,GFM1,ZKSCAN1,NSUN4,RALA,LUC7L2,ACSL3,KMT2D,WASHC4,KDM4A,THOC5,TBC1D10B,HCFC1,TMEM126A,NUP188…	575
Cell Death and Survival	apoptosis	Apoptosis of colorectal cancer cell lines	2.93e-09		0.709		0.707	CCAR1,FDXR,PML,HINT1,ATG5,DHODH,USP11,SMURF2,YAP1,PKM,MDC1,NOC2L,CAVIN3,RUNX1,TAF6,PTPN13,HSF1,BAG3,EGFR,SRC,PARK7,CTNNB1,HTRA2,SRPK1,CASP1,MLH1,FGF2,HDAC3,AATF,DHX33,PHF1,SOX9,BANP,SFPQ,AIFM1,ETS1,LIMS1,VCP,BID,CSNK1A1,EIF3M,AKT1,CHEK2,NAPA,HSPD1,SRI,TP53,USP36,STAT1,TP53BP2,GSTP1,MIF,CTBP1,KRAS,HDAC2,PPIA,STAU1,SPARC,IGF2R,MARCH5,RHOA,AHSA1,DAXX,PARP1,GLIPR1,AKR1B10,CTBP2,PRPS1,LGALS3,RAC1,CCNB…	74
Gene Expression	repression	Repression of RNA	3.05e-09	Decreased	-3.077		-3.064	NCOR2,GTF2B,PML,PHB,MCRS1,STAT3,SYNCRIP,CNOT9,RUNX1,TFAP4,JARID2,HDAC1,TAF1,ERCC3,ERCC2,PIAS2,USF2,HDAC3,NR3C1,SAP130,RUNX2,MBD2,SUDS3,KDM5B,JUN,ATF2,CREB1,MECP2,TP53,CBX4,CBX2,SIN3A,DDX20,MAFG,NCOR1,SAFB,MBD1,RCOR1,CTBP1,BRCA1,HDAC2,CDK7,MNT,SUB1,MNAT1,KLF16,DAXX,NAMPT,CTBP2,TGIF1,TFCP2,ETV6,ATXN1	53
Cancer, Organismal Injury and Abnormalities, Renal and Urological Disease	bladder carcinoma	Bladder carcinoma	3.38e-09					AKAP13,PPP1R8,SH3PXD2B,ENGASE,ZNF512,TUBA1A,CRELD1,AFG3L2,ATR,FAM120A,PSIP1,SRP54,NUP155,ERCC3,KYNU,FERMT2,EEF1A1,CTNNB1,SPAST,PCBP1,TBL1XR1,KAT8,CAMK2G,DECR1,TUBA4A,SETD2,HLA-B,SRSF3,PBRM1,ATXN2L,EHMT2,KMT2B,EIF4A2,CNOT3,EIF3I,POLRMT,HIST1H1D,CBX2,CLIP1,SIN3A,BCAR3,CREBBP,COG1,NCOR1,LSM14B,GSTP1,DHX30,EP400,EFR3A,TM9SF2,OSBPL1A,DAXX,PARP1,PRKRA,MRPL35,TRMT2A,CROT,KMT2D,HSP90AB1,MIER1,MVP,NUP188,…	242
Cell Cycle	G1 phase	G1 phase	3.72e-09		-0.718		-0.715	USP11,CSNK2A2,PKM,ORC5,MEN1,E2F3,ILK,CAVIN3,ARNT,GPS2,SRC,CTNNB1,DARS,MLH1,TIMP2,CDK5RAP3,CAMK2G,PTGES3,ETS1,IFI16,SPTAN1,JUN,SRSF3,CCN1,FKBP1A,TP53,KLF4,NCOA3,NOTCH2,ORC4,PURA,ORC1,USP36,E2F4,RPL5,FN1,MAP2K3,EIF4EBP1,EP400,HDAC2,CDK7,RACK1,PPP3CA,MX2,DAXX,PARP1,PIM1,TFCP2,CUL5,EIF4E,KAT2A,RAC1,CDK1,BAP1,EIF2AK2,RPL7A,PNPT1,ING3,RBL2,SEL1L,RPL23,LRWD1,ING2,STAT3,POLA2,RUNX1,TMPO,TFRC,HDAC1,ORC3,E…	115
Cellular Compromise, Inflammatory Response	degranulation	Degranulation of cells	3.74e-09		-0.439		-0.435	TAGLN2,HEXB,DBNL,FTL,PPM1F,DGAT1,INPPL1,PKM,CST3,RAP1A,GLB1,GLA,GRN,TXNDC5,RABGEF1,SLC9A3R2,EEF1A1,PGM1,SCCPDH,TLN1,CPPED1,JUP,CSTB,TIMP2,ATP6V0C,GNS,CD47,PANX1,RAP1B,TUBA4A,STAT5B,ETS1,APRT,SPTAN1,LYN,STOM,RAB6A,TP53,CNN2,SLC9A3R1,SNAP23,PYGB,FN1,ARHGEF7,HSPA8,HUWE1,MAGED2,GIT1,PNP,ROCK1,RAP2B,GSTP1,DSN1,ITIH4,SLC2A3,LTA4H,IGF2R,KPNB1,RHOG,CHID1,LAMP1,PDAP1,ATP6V0A1,CSK,RALA,PLD2,SURF4,IDH1,HSP9…	140
Cellular Development, Cellular Growth and Proliferation, Embryonic Development	proliferation	Proliferation of embryonic cell lines	4.17e-09		-0.075		-0.07	EIF2AK2,AKR1B1,PML,HINT1,ATG5,RBL2,YAP1,MCRS1,PKM,TPP2,PNN,MEN1,E2F3,RALB,STAT3,TAF6,PA2G4,ZNF512B,EGFR,SRC,CTNNB1,IGF2BP3,FGF2,LIN9,SOX9,STT3B,IFI16,JUN,THOC1,AKT1,CREB1,ZNF148,TP53,STIP1,H2AFX,KLF4,NOTCH2,RBM25,E2F4,UBR5,FN1,LARP1,USP8,OTUB1,POLG,MAP2K3,HSP90AA1,MIF,EIF4EBP1,TARDBP,CDH13,KRAS,DCUN1D1,CSTF2,MNT,GLCE,ATM,DLST,WRN,RHOA,PARP1,HSPA4,CAV1,CCNH,UBE2I,PIM1,RALA,TGIF1,HSP90AB1,TADA3,ETV…	76
Cellular Assembly and Organization, Cellular Function and Maintenance, Tissue Development	formation	Formation of microtubules	4.51e-09		0.484		0.489	DOCK5,GNA13,PAFAH1B1,SLAIN2,CAMSAP2,MAPRE1,GNA12,INPPL1,CNP,DCTN1,GLB1,FKBP4,CAPZB,MAP2,SNAPIN,CLIP1,MAP1B,ROCK1,PIN1,TPX2,DIAPH1,TUBB,CDK5RAP2,DPYSL2,TFAP2A,NUMA1,STMN1,RPS3,CLASP1,KIF2C,CAV1,STMN2,PLD2,TUBA4A,RAC1	35
Cell Cycle, Cellular Development, Connective Tissue Development and Function	senescence	Senescence of fibroblast cell lines	4.8e-09		-0.227		-0.228	RAE1,PML,AKR1B1,TERF2,CCN1,TAF1C,AKT1,WNT5A,PBRM1,RBL2,YAP1,MCRS1,USP28,E2F3,TP53,KLF4,NBN,SIN3B,TP53BP2,AIMP2,TBX3,SMARCAL1,SIRT7,GABARAPL2,POT1,SRSF1,KRAS,PLOD2,COX4I1,UNG,CTNNB1,ATM,LIN9,TRADD,ADD3,RHOA,RFC1,ZMPSTE24,CAV1,LIN52,SOX9,TAB1,RAC1,BCL2L12,NFE2L2	45
Neurological Disease, Organismal Injury and Abnormalities, Psychological Disorders	progressive parkinsonism	Progressive parkinsonism	5.07e-09					PEBP1,DBNL,FTL,CTIF,RPL13A,DNAJC13,NQO2,TRIB3,CNP,SELENOF,TUBA1A,TMED10,SCARB2,MAP1B,AIMP2,GPS2,MDH1,HNRNPDL,TAF1,DNAJC6,EEF1A1,PARK7,PIAS2,HTRA2,H3F3A/H3F3B,GBA,RTN4,ARL6IP5,HSPB1,PRNP,PTGES3,TUBA1B,HLA-B,AIFM1,RPL15,FLOT1,GAK,TBP,EIF2B3,EIF4A2,TP53,SUMO3,PCNA,MT-ND1,CAPZB,USP36,GIGYF2,RPL3,PARL,RPL31,DNAJB6,GSTP1,RPS3A,RAN,PIN1,ATP6V1E1,EIF4G1,ELOVL1,SRRM2,RPL17,UCHL1,TOR1A,FARSB,ATXN2,STMN1,LA…	72
Cellular Development, Cellular Growth and Proliferation, Connective Tissue Development and Function, Tissue Development	cell proliferation	Cell proliferation of fibroblasts	5.21e-09		-0.289		-0.28	TACC1,GRB10,LPAR1,PML,HINT1,ATG5,USP11,FLII,MEN1,TLN2,ILK,PSME3,NBN,GRN,STAT3,SMAD3,SIRT6,PA2G4,TMPO,SMARCAL1,EGFR,SRC,CTNNB1,CRKL,BABAM2,TGFB2,MLH1,UIMC1,FGF2,LIN9,HSPB1,ZMPSTE24,PMS2,FANCD2,ACP1,TGFB1I1,NR3C1,PTGES3,RAP1B,DPH1,JUN,FOSL2,WAPL,PRDX4,AKT1,CREB1,WNT5A,KDM5A,TP53,STIP1,KLF4,GNL3,TAF4,CBX2,FN1,STAT1,FNDC3B,SIN3A,MAP2K3,HDGFL2,YBX1,GSTP1,SAFB,TPM1,MIF,EIF4EBP1,EP400,BRCA1,KRAS,SGPL1,A…	93
Cardiovascular Disease, Hematological Disease, Organismal Injury and Abnormalities	anemia	Anemia	5.5e-09		1.807		1.793	POU2F1,ADD1,SIPA1,RPS24,TPP2,SLC25A19,SBDS,RPL26,RPS19,TUBA1A,AGO2,TRAF6,MT-ATP6,SRC,CPOX,ADD3,KDM6A,CD47,FANCD2,TRAM2,TUBA4A,HLA-B,STAT5B,RPL15,LYN,JUN,ATF2,MTHFD1,FKBP1A,MGME1,TP53,TUBB2A,E2F4,MAN2A1,RPL5,FN1,FANCI,SEC11A,NCOR1,LAMA4,L3MBTL3,TBXAS1,AK1,EP400,SRRM2,PPP3CA,RPS14,KMT2C,RPL18,MGAT1,PIM1,CAST,RPS28,IDH1,NDUFB11,PKNOX1,RAC1,ACTL6A,C1QBP,TUBB3,TUBG1,NBN,STAT3,STAG2,GSR,RUNX1,TMOD3,CDC…	114
Metabolic Disease, Organismal Injury and Abnormalities	oxidative phosphorylation deficiency	Oxidative phosphorylation deficiency	5.74e-09					CARS2,PNPT1,MRPL3,C1QBP,MTFMT,TSFM,COX15,MRPS2,TARS2,MRPS22,GFM1,MRPL44,MRPS16,AARS2,ATP5F1A,AIFM1,SCO2,EARS2,RMND1	19
Cell Death and Survival	cell death	Cell death of neuroblastoma cell lines	6.28e-09		-1.392		-1.393	PEBP1,EIF2AK2,UBE2S,ATG5,AAAS,STAT3,TUBA1A,CCT7,ATP5F1A,HDAC1,HSF1,EGFR,SRC,PARK7,DNAJB1,CTNNB1,TCP1,FGF2,CCT3,PRNP,MEAK7,AIFM1,BID,JUN,CCT6A,AKT1,GNAO1,GPC1,FKBP1A,DCTN1,TP53,TBC1D24,HSPA8,MAP2K3,ENO1,CASP4,MIF,CCT5,TARDBP,HMGA1,GLRX,ATM,MARCH5,PARP1,CCT4,CCT8,GNAS,PRKRA,TFCP2,CAST,SYVN1,UBE2K,FTH1,RAC1,DHX9,SHC1,ATXN1	57
Nucleic Acid Metabolism, Small Molecule Biochemistry	biosynthesis	Biosynthesis of nucleoside triphosphate	6.62e-09		-0.655		-0.647	ATP5MD,PML,AKT1,ATP5PB,HSPD1,PKM,SEPHS2,TP53,NR2C2,STAT3,TFAM,ATP5PO,ATP5F1A,PNP,ATP5F1C,ATP5F1B,AK1,MT-ATP6,KRAS,IRS2,SGPL1,ATP5ME,TMBIM6,ATP5F1D,PDHA1,MAP1LC3B,SLC25A5,PARP1,CAV1,LETM1,ATP5MG,MCU,ATP5PD,NDUFS6,LONP1,VCP,ATXN1,CCNB1,CDK1,NNMT	40
Cancer	transformation	Cell transformation	6.7e-09		-0.121		-0.109	PEBP1,TACC1,AKAP13,PML,GNA13,MEN1,ILK,RAP1A,EEF1D,HBP1,TRAF6,TAF15,SRC,CTNNB1,JUP,LIN9,ACP1,DNAJA3,EIF3H,ETS1,EIF2S1,JUN,CCN1,GNAO1,WNT5A,EPHA2,EIF3I,TP53,NCOA3,E2F4,SIN3A,CREBBP,MAP2K3,ROCK1,RPS3A,EIF4EBP1,EIF4G1,SRSF1,ZNF384,LPP,SOS1,RHOG,TPM3,NEDD4,CSK,PIM1,MAP2K2,SEPT9,EIF4E,KAT2A,FTH1,RAC1,FOSL1,FIP1L1,GRB10,EIF2AK2,ATG5,RBL2,YAP1,MCRS1,ROCK2,PRKACB,NBN,STAT3,RUNX1,AIMP2,TBX3,EGFR,PDCD4,USF1…	109
Cellular Assembly and Organization, Cellular Function and Maintenance	organization	Microtubule dynamics	6.97e-09		-0.918		-0.901	RAB2A,TACC1,LPAR1,CSNK2A2,ILK,FSD1,IFT52,GRN,TCHP,SNAPIN,AFG3L2,RAP2A,TRAF6,SLC9A3R2,EEF1A1,CTNNB1,CDK5RAP2,DPYSL2,SPAST,CD47,CHAMP1,ABLIM3,CDK5RAP3,DOCK10,ACP1,DNM2,NFIX,RANBP10,TUBA4A,DIAPH3,ZMYND8,LYN,CCN1,RSU1,GNAO1,WNT5A,DCTN1,PEX14,RFX3,GOLGA4,SLC9A3R1,E2F4,FARP1,CLIP1,ATXN7,ARHGDIA,SIN3A,GIT1,TPX2,NUMBL,CDH13,ARFGEF1,VASP,TOR1A,PPP3CA,FARP2,TPM3,NUMB,RALA,TGIF1,SEPT9,EIF4E,HSP90AB1,RAC1,MA…	271
Cellular Assembly and Organization	formation	Formation of nucleus	7.5e-09		-0.866		-0.863	RSL1D1,NUP153,TP53,NUP93,MGMT,RPS19,USP36,GNAI2,FN1,PCNT,NUP205,ATR,TMPO,RAN,NONO,BRCA1,NOL7,NUP98,FLNA,SGPL1,NDC1,NUP107,RTN4,NOLC1,PARP1,TFCP2,CDK1,ATXN1	28
Cancer, Organismal Injury and Abnormalities, Reproductive System Disease	breast adenocarcinoma	Breast adenocarcinoma	7.92e-09		1.687		1.686	PML,MDC1,USP28,MEN1,TUBA1A,PPFIA1,ATR,ZFHX3,MKI67,TAF1,FERMT2,SRC,CTNNB1,HTRA2,RTN4,KDM6A,TBL1XR1,FANCD2,TUBA4A,MED12,HLA-B,SETD2,ZMYND8,CCN1,FOXP1,PBRM1,FKBP1A,KMT2B,EIF4A2,STC2,EPHA2,TP53,PCNA,KLF4,NOTCH2,NCOA3,TUBB2A,HIST1H1C,RPL5,FN1,ASH2L,SIN3A,CREBBP,EIF4A1,NCOR1,DNAJB6,ZNF384,EIF1AX,ARFGEF1,ARHGAP35,SNTB1,MAP1LC3B,KMT2C,PLEC,DAXX,PARP1,KMT2D,MAP2K2,IDH1,HSP90AB1,FOSL1,HCFC1,DDR2,BAP1,MMP14…	110
DNA Replication, Recombination, and Repair	global genomic repair	Global genomic repair	9.92e-09					DDB2,ERCC1,ERCC2,GTF2H3,DDB1,GTF2H4,RAD23B,CHD1L,PARP1,RPS27A,XPC,GTF2H5,CETN2,ERCC3,GTF2H1	15
Cell Death and Survival	cell viability	Cell viability of breast cancer cell lines	1.04e-08		0.031		0.042	ATG5,USP11,PKM,ILK,ABL2,STAT3,SMAD3,ATR,AGPS,AGO2,PTPN13,MTDH,BAG3,EGFR,PDCD4,CTNNB1,CRKL,IGF2BP3,ZEB1,DAPK3,PANX1,NR3C1,BUD31,PGRMC1,YES1,DPH1,LYN,JUN,ERCC1,THOC1,AKT1,PDK1,TP53,NDUFA13,FN1,NOL3,MAP2K3,RBBP4,YBX1,EIF4A1,AK1,RPS6KB2,HMGA1,BRCA1,KRAS,ELOVL1,IRS2,ATM,ITGA6,PDHA1,MAP1LC3B,MAD2L1,RHOA,NCSTN,DAXX,PARP1,UBE2I,PIM1,PLD2,SEPT9,DPH2,KIFC1,LGALS3,NFE2L2	64
Cancer, Gastrointestinal Disease, Organismal Injury and Abnormalities	oral tumor	Oral tumor	1.05e-08					CNBP,LPAR1,NUP88,GRN,TUBA1A,NCOA6,SCARB2,FAM120A,ZFHX3,YTHDF3,UPF3B,CTNNB1,URB1,PCBP1,NOLC1,HNRNPA1,NFIX,SFPQ,TUBA4A,HLA-B,AIFM1,ZMYND8,TWF1,PBRM1,ATXN2L,EIF3B,MSL1,DDX47,RBM25,MAN2A1,CREBBP,GIT1,AARS2,NCOR1,C7orf50,CDH13,GTF3C1,PLOD2,DCUN1D1,EFR3A,PPP3CA,FBXO38,OSBPL1A,ACSL4,CDC5L,PARP1,USP34,MGA,KMT2D,TGIF1,CHMP5,HSP90AB1,CCAR1,PAFAH1B1,RASAL2,DNAJC13,TUBB3,RBL2,ZNF516,PRKACB,PSME3,PHF3,MPRIP,H…	248
Neurological Disease, Organismal Injury and Abnormalities, Psychological Disorders, Skeletal and Muscular Disorders	Parkinson disease	Parkinson's disease	1.05e-08					PEBP1,DBNL,FTL,CTIF,RPL13A,DNAJC13,NQO2,TRIB3,CNP,SELENOF,TUBA1A,TMED10,SCARB2,MAP1B,AIMP2,GPS2,MDH1,HNRNPDL,DNAJC6,EEF1A1,PARK7,PIAS2,HTRA2,H3F3A/H3F3B,GBA,RTN4,ARL6IP5,HSPB1,PRNP,PTGES3,TUBA1B,HLA-B,AIFM1,RPL15,FLOT1,GAK,TBP,EIF2B3,EIF4A2,TP53,SUMO3,PCNA,MT-ND1,CAPZB,USP36,GIGYF2,RPL3,PARL,RPL31,DNAJB6,GSTP1,RPS3A,RAN,PIN1,ATP6V1E1,EIF4G1,ELOVL1,SRRM2,RPL17,UCHL1,TOR1A,FARSB,ATXN2,STMN1,LAMP1,S…	71
Cancer, Hematological Disease, Immunological Disease, Organismal Injury and Abnormalities	T-cell malignant neoplasm	T-cell malignant neoplasm	1.06e-08	Increased	2.231		2.227	POU2F1,LPAR1,ABL2,TUBA1A,MYOF,RABGEF1,ATR,PTPN13,MKI67,TAF1,TRAF6,FERMT2,SRC,CTNNB1,MLH1,HDAC3,CADM1,TFAP2A,TIMP2,KDM6A,TBL1XR1,CD47,CAV2,DNM2,TUBA4A,MED12,HLA-B,SETD2,STAT5B,TSR1,NNMT,JUN,CCN1,FOXP1,ZNF148,FKBP1A,EPHA2,CNOT3,TP53,CBX4,NOTCH2,MGMT,TUBB2A,E2F4,MAN2A1,ZBTB10,FN1,USP8,FNDC3B,CREBBP,MAP2K3,ZNF579,NCOR1,SERPINH1,HDAC2,RXRB,PPP3CA,KMT2C,PARP1,HLA-A,IRF2BP2,PIM1,IDH1,HSP90AB1,HNRNPA2B1,…	145
Cellular Assembly and Organization, Cellular Function and Maintenance	stabilization	Stabilization of microtubules	1.21e-08		0.648		0.648	DCLK1,PAFAH1B1,PIK3C2A,MAPRE1,PKM,NQO1,ILK,TP53,KIF4A,GALK2,MAP2,STAT3,CLIP1,MAP1B,DIAPH2,FMR1,DIAPH1,COPB2,DCLK2,DPYSL2,TRIM27,NUMA1,STMN1,RHOA,CDK5RAP3,KIF2C,SEPT7,GNAS,STMN2,ARHGEF2,KIFC1,MAP4	32
Cell Cycle, Cell Morphology	formation	Formation of spindle apparatus	1.33e-08		0.597		0.594	DCLK1,UBE2S,PAFAH1B1,INO80,CHEK2,MCRS1,TP53,KIF4A,EIF3E,TFAP4,NUF2,GOLGA2,NCOR1,RAN,TPX2,BRCA1,TUBB,HDAC3,UBE2D3,NUMA1,KPNB1,STMN1,MAD2L1,RPS3,KIF2C,CHD4,CAMK2G,KIFC1,MYBBP1A,BAP1	30
Carbohydrate Metabolism	glycolysis	Glycolysis	1.37e-08		-0.904		-0.899	RAE1,NUP188,NUP133,C1QBP,PLEKHA2,YAP1,PKM,NUP153,AAAS,NUP88,STAT3,NUP85,SIRT6,ARNT,NUP155,EGFR,PGM1,DNAJB1,RANBP2,NUP107,NUP160,NUP35,RUNX2,NUP62,AKT1,NUP43,ZBTB20,PDK1,NUP54,TP53,KLF4,NUP93,NCOA3,POLG,NUP205,CISD2,GSTP1,ENO1,HK2,MIF,KRAS,IRS2,SLC2A3,NUP98,NDC1,TPR,SLC2A1,PDHA1,CAV1,SEH1L,FZR1,NUP214,SHC1	53
Cellular Assembly and Organization	quantity	Quantity of actin filaments	1.38e-08		0.947		0.945	PAFAH1B1,ARAP1,ROCK2,MPRIP,STAT3,FN1,TMOD3,AGAP1,RBBP4,RND3,SLC9A3R2,DIAPH1,KRAS,EGFR,SRC,CTNNB1,RACK1,FLNA,ARHGAP35,MYH10,RHOA,PLEC,DNM2,CSK,RHOB,RAC1,MARCKS,SPTAN1	28
Cancer, Gastrointestinal Disease, Organismal Injury and Abnormalities	oral cancer	Oral cancer	1.39e-08					CNBP,LPAR1,NUP88,GRN,TUBA1A,NCOA6,SCARB2,FAM120A,ZFHX3,YTHDF3,UPF3B,URB1,PCBP1,NOLC1,HNRNPA1,NFIX,SFPQ,TUBA4A,HLA-B,AIFM1,ZMYND8,TWF1,PBRM1,ATXN2L,EIF3B,MSL1,DDX47,RBM25,MAN2A1,CREBBP,GIT1,AARS2,NCOR1,C7orf50,CDH13,GTF3C1,PLOD2,DCUN1D1,EFR3A,PPP3CA,FBXO38,OSBPL1A,ACSL4,CDC5L,PARP1,USP34,MGA,KMT2D,TGIF1,CHMP5,HSP90AB1,CCAR1,PAFAH1B1,RASAL2,DNAJC13,TUBB3,ZNF516,PRKACB,PSME3,PHF3,MPRIP,HERC4,KCTD1,M…	246
Neurological Disease, Organismal Injury and Abnormalities	progressive encephalopathy	Progressive encephalopathy	1.42e-08		1.165		1.164	CTIF,DHODH,GRN,TUBA1A,SCARB2,ATP5F1A,GPS2,HNRNPDL,EEF1A1,HTRA2,CSTB,DPYSL2,GBA,HNRNPA1,PTGES3,TUBA4A,AIFM1,HLA-B,CBS/CBSL,CCN1,EIF4A2,RAB6A,DCTN1,CCS,MAGED2,HNRNPAB,AARS2,EIF4A1,RPS3A,GSTP1,NFIL3,SENP3,TOR1A,PPP3CA,LAMP1,RNF114,MT-CO2,FTH1,CARS2,DNAJC13,TUBB3,PRKACB,SELENOF,STAT3,TMED10,GSR,CDC42EP3,LDLRAP1,PARK7,UNG,HSPB1,PRNP,PICALM,RHOB,SOX9,UBQLN1,VCP,TBP,NQO1,APOC3,STIP1,MT-ND1,GNPAT,CAPZB,S…	195
Metabolic Disease, Organismal Injury and Abnormalities	combined oxidative phosphorylation deficiency	Combined oxidative phosphorylation deficiency	1.5e-08					CARS2,PNPT1,MRPL3,C1QBP,MTFMT,TSFM,MRPS2,TARS2,MRPS22,GFM1,MRPL44,MRPS16,AARS2,ATP5F1A,AIFM1,EARS2,RMND1	17
Cell Death and Survival, Connective Tissue Development and Function	cell viability	Cell viability of fibroblast cell lines	1.54e-08	Decreased	-2.517		-2.511	POU2F1,JUN,TRAF2,THOC1,AKT1,ATG5,MDC1,THBS1,TP53,NR2C2,TOP3A,NBN,MGMT,MSH6,ATR,RUNX1,HDAC1,HSF1,BRCA1,ERCC2,EGFR,SRC,UNG,EIF3A,ATM,MPG,MLH1,FGF2,SLC2A1,WRN,HSPB1,PCGF2,PARP1,CAV1,FANCD2,VCP,XPC,RAC1,SHC1,MSH2	40
Cell Cycle	mitosis	Arrest in mitosis	1.67e-08					UBE2S,CSNK1A1,PAFAH1B1,KIF22,RPS24,DCTN2,ILK,TP53,PURA,NBN,KIF4A,SIN3B,TUBA1A,EIF3E,CLIP1,NUF2,CENPC,NDC80,TPX2,TRRAP,HSF1,BRCA1,TCP1,NUMA1,MAD2L1,TBL1XR1,CLASP1,CCT4,SPC25,CDK1,CCNB1	31
Organismal Development	size	Size of body	1.68e-08		-1.028		-0.996	LPAR1,DBNL,ADD1,GNA11,IFRD1,LAMC1,SH3PXD2B,DGAT1,INPPL1,E2F3,ABL2,SCYL1,NFIC,GRN,CAVIN3,MYOF,AFG3L2,SCARB2,ZFHX3,PAIP2,TLE4,SMARCAL1,TRAF6,DNAJC6,SRC,HTRA2,HDAC3,LIN9,TFAP2A,RC3H1,KAT8,MTA2,COL5A2,FANCD2,ACP1,NFIX,PTGES3,RGS10,CBS/CBSL,STAT5B,ETS1,H1F0,APRT,DPH1,PGAM5,ERCC1,DNAJA1,EIF3M,CREB1,GNAO1,WNT5A,ZBTB20,STC2,CNOT3,TP53,CNPY3,SUMO3,RFX3,NCOA3,DOCK1,TGFBI,FKBP4,SPTBN1,E2F4,HIST1H1C,TPST1,TK…	192
Hereditary Disorder, Neurological Disease, Organismal Injury and Abnormalities, Skeletal and Muscular Disorders	Charcot-Marie-Tooth disease	Charcot-Marie-Tooth disease	1.68e-08					YARS,ATP1A1,DCTN2,DCTN1,SETX,AARS,MARS,POLG,INF2,MT-ATP6,ARHGEF10,HSPB8,MED25,DHTKD1,HSPB1,DNM2,HARS,COX6A1,SEPT9,PRPS1,KARS,AIFM1,SLC25A46,VCP,MPV17	25
Cell Morphology, Cellular Function and Maintenance	repair	Repair of cells	1.71e-08	Decreased	-2.082		-2.076	ERCC1,PML,TERF2,THOC1,CBX5,PBRM1,USP11,PCNA,TP53,H2AFX,NBN,PNKP,OTUB1,SMAD3,YBX1,TP53BP1,TRRAP,DDB2,BRCA1,EGFR,RAD50,CTNNB1,ATM,UBE2N,BABAM1,RIF1,FGF2,WRN,DEK,CHD1L,BRD4,PARP1,SRCAP,CHD4,VCP,XPC	36
Cancer, Endocrine System Disorders, Organismal Injury and Abnormalities, Reproductive System Disease	gonadal tumor	Gonadal tumor	1.73e-08	Increased	2.612		2.608	RAE1,TMEM9,AKR1B1,VPS18,MDC1,ALG5,AK3,SIN3B,TUBA1A,MYOF,USP6NL,RAD54B,ATR,PSIP1,ZFHX3,PCK2,CTNNB1,LEMD3,HTRA2,HDAC3,LRRC41,PLCH1,TBL1XR1,CD47,GBF1,CS,TUBA4A,AIFM1,SETD2,HLA-B,AKR1C1/AKR1C2,MEAK7,BUD31,SETMAR,ZNF217,LYN,ERCC1,DNAJA1,SRSF3,CCN1,FOXP1,PBRM1,EHMT2,KMT2B,EIF4A2,TMEM70,POLR1D,AGK,ARMC9,E2F4,FARP1,SIN3A,CREBBP,NCOR1,GSTP1,ENO1,WWP2,TPX2,NUMBL,EP400,OSBPL8,EIF1AX,GTF3C1,CDK7,WDR74,PPP3CA…	372
Cancer, Hematological Disease, Organismal Injury and Abnormalities	mature lymphocytic neoplasm	Mature lymphocytic neoplasm	1.73e-08		1		1	GTF2B,LPAR1,GNA11,FSD1,ZNF512,CCNT2,TUBA1A,MARS,MYOF,NCOA6,ATR,PSIP1,ZFHX3,SRP54,TRAF6,FERMT2,LRRC1,CTNNB1,DAP,HDAC3,CD47,SMARCA1,TUBA4A,SETD2,HLA-B,LYN,CCN1,FOXP1,FKBP1A,EHMT2,KMT2B,CNOT3,SLC16A1,MRPL38,POLRMT,ARMC9,HIST1H1D,CBX2,CREBBP,MAP2K3,GIT1,SERPINH1,POLR3B,MBD1,CTBP1,NUP98,WDR74,PPP3CA,IGF2R,FAM120B,DEK,LAMP1,PARP1,USP34,MGA,KMT2D,RALA,SEPT9,WASHC4,EIF4E,HSP90AB1,PTGFRN,RAC1,ZMYM4,INO80,…	320
Cancer, Organismal Injury and Abnormalities, Reproductive System Disease	prostatic adenocarcinoma	Prostatic adenocarcinoma	1.78e-08					AKAP13,XRCC1,RPS24,MIA3,RPS5,PITRM1,CCNT2,SIN3B,CRELD1,USP6NL,SCARB2,ATR,BRD9,RING1,CTNNB1,ESF1,URB1,SPAST,SEPHS1,TARS,GBF1,COL5A2,ZC3H15,HEATR5A,TUBA4A,ZMYND8,TWF1,EHMT2,ERCC5,DCTN1,ZNHIT6,CNOT3,EIF3I,ORC1,HIST1H1D,PYGB,CLIP1,PLEKHA5,SIN3A,CREBBP,MRPL1,DSN1,EIF1AX,SRSF4,RDH11,BPTF,NUP98,MRPL14,ERAL1,METTL15,LMBR1L,PARP1,SEH1L,USP34,GFM1,LUC7L2,KMT2D,ACSL3,EIF4E,KDM4A,THOC5,HCFC1,NUP188,ERC1,KCTD…	572
Cancer, Endocrine System Disorders, Organismal Injury and Abnormalities, Reproductive System Disease	ovarian cancer	Ovarian cancer	1.86e-08					RAE1,TMEM9,AKR1B1,VPS18,MDC1,ALG5,AK3,SIN3B,TUBA1A,MYOF,RAD54B,ATR,PSIP1,ZFHX3,PCK2,CTNNB1,LEMD3,HTRA2,HDAC3,LRRC41,PLCH1,TBL1XR1,CD47,GBF1,CS,TUBA4A,AIFM1,SETD2,AKR1C1/AKR1C2,MEAK7,BUD31,SETMAR,ZNF217,ERCC1,DNAJA1,CCN1,PBRM1,EHMT2,KMT2B,EIF4A2,TMEM70,POLR1D,AGK,ARMC9,E2F4,FARP1,SIN3A,CREBBP,NCOR1,GSTP1,ENO1,WWP2,TPX2,NUMBL,EP400,OSBPL8,EIF1AX,GTF3C1,CDK7,WDR74,PPP3CA,DHTKD1,FBXO38,IGF2R,FARP2,OS…	352
DNA Replication, Recombination, and Repair	damage	DNA damage	1.93e-08	Increased	3.356		3.351	EIF2AK2,PML,ATG5,XRCC1,MDC1,PNKP,NBN,STAT3,NCOA6,ATR,RUNX1,SIRT6,HDAC1,EGFR,ERCC2,PARK7,UNG,ACO2,HLTF,CDK5,HSPB1,ZMPSTE24,PRNP,FANCD2,REXO4,SMARCA1,AIFM1,LONP1,SUN2,ERCC1,WAPL,MYD88,CHEK2,DDX21,NQO1,MRE11,TDP1,TP53,PCNA,H2AFX,MCM3AP,MGMT,SETX,GNAI2,FN1,MSH6,APTX,RECQL5,NFAT5,GSTP1,EIF4G1,SIRT7,BRCA1,HDAC2,GCLC,RAD50,ATM,RHOA,PARP1,CHAF1A,IDH1,RAC1,CDK1	63
Cancer, Gastrointestinal Disease, Organismal Injury and Abnormalities	oral cavity carcinoma	Oral cavity carcinoma	1.98e-08					CNBP,LPAR1,GRN,NUP88,TUBA1A,NCOA6,FAM120A,ZFHX3,YTHDF3,UPF3B,URB1,PCBP1,NOLC1,HNRNPA1,NFIX,SFPQ,TUBA4A,HLA-B,AIFM1,ZMYND8,TWF1,PBRM1,ATXN2L,EIF3B,MSL1,DDX47,RBM25,MAN2A1,CREBBP,GIT1,AARS2,NCOR1,C7orf50,CDH13,GTF3C1,PLOD2,DCUN1D1,EFR3A,PPP3CA,FBXO38,OSBPL1A,ACSL4,CDC5L,PARP1,USP34,MGA,KMT2D,TGIF1,CHMP5,HSP90AB1,CCAR1,PAFAH1B1,RASAL2,DNAJC13,TUBB3,ZNF516,PRKACB,PSME3,PHF3,MPRIP,HERC4,KCTD1,MDN1,TCE…	241
Dermatological Diseases and Conditions, Organismal Injury and Abnormalities	psoriasis	Chronic psoriasis	1.98e-08					EIF2S1,TWF1,C1QBP,PHB,TUBG1,PKM,PSME2,METAP2,HSPE1,ALDH3A2,EIF2S2,HSPA8,STAT1,MAP2K3,SRM,GSTP1,CASP4,CCT5,PON2,KYNU,PGD,OXSM,COPB2,CSTB,UBE2N,ATP2A2,SEC23B,HMOX1,KPNB1,MANF,EIF5,CD47,SLC25A5,UBE2I,TIMP3,SLC25A46,HSPH1,ATOX1,GOT1,MARCKS,ETF1	41
Cell Death and Survival	cell death	Cell death of colorectal cancer cell lines	2.01e-08		0.466		0.464	TK1,CCAR1,FDXR,PML,ATG5,HINT1,DHODH,USP11,SMURF2,YAP1,PKM,MDC1,NOC2L,CAVIN3,RUNX1,TAF6,PTPN13,HSF1,BAG3,EGFR,SRC,PARK7,CTNNB1,HTRA2,SRPK1,CASP1,MLH1,FGF2,HDAC3,AATF,DHX33,PHF1,SOX9,BANP,SFPQ,AIFM1,LONP1,ETS1,LIMS1,VCP,BID,CSNK1A1,EIF3M,AKT1,CHEK2,NAPA,HSPD1,SRI,TP53,MGMT,USP36,MLKL,STAT1,TP53BP2,GSTP1,HK2,MIF,CTBP1,KRAS,EIF1AX,HDAC2,UCHL1,PPIA,STAU1,HMOX1,SPARC,IGF2R,MARCH5,RHOA,AHSA1,DAXX,PARP1,…	83
Cellular Assembly and Organization	quantity	Quantity of filaments	2.05e-08	Increased	2.933		2.932	PAFAH1B1,ARAP1,ROCK2,TP53,MPRIP,KIF4A,STAT3,EPB41,FN1,SMAD3,MAP1B,TMOD3,RBBP4,AGAP1,SERPINH1,RND3,SLC9A3R2,KRAS,DIAPH1,EGFR,SRC,COL6A3,CTNNB1,RACK1,FLNA,ARHGAP35,MYH10,NR1H2,COL5A1,STMN1,RHOA,PLEC,KIF2C,GNAS,DNM2,STMN2,RHOB,CSK,RAC1,MAP4,MARCKS,SPTAN1	42
Cell Morphology, Cellular Assembly and Organization	morphology	Morphology of mitochondria	2.11e-08					AKT1,YME1L1,HSPD1,GNA12,YAP1,PKM,H2AFX,TP53,MYH9,TFAM,GPX4,PNPLA2,CISD2,PARL,PNP,PNPLA8,INF2,HK2,AK1,RPS6KB2,HMGA1,GCLC,POLG2,ZNF746,CTNNB1,PEX13,HTRA2,MYH10,DAP3,ABCG2,BCS1L,LETM1,HSD17B4,PIM1,SLC25A4,AIFM1,SLC25A46,NDUFS6,LONP1,SPG7,BID,GCLM,PGAM5	43
Cancer, Organismal Injury and Abnormalities, Reproductive System Disease	malignant neoplasm of male genital organ	Malignant neoplasm of male genital organ	2.12e-08		-0.208		-0.207	AKAP13,URB2,DHODH,XRCC1,RPS24,MIA3,HNRNPL,RPS5,ILK,PITRM1,CCNT2,SIN3B,CRELD1,USP6NL,SCARB2,ATR,BRD9,RING1,CTNNB1,ESF1,URB1,SPAST,SEPHS1,TARS,GBF1,COL5A2,ZC3H15,HEATR5A,TUBA4A,ZMYND8,DLAT,TWF1,DHX29,FKBP1A,EHMT2,ERCC5,DCTN1,ZNHIT6,CNOT3,EIF3I,ORC1,HIST1H1D,PYGB,FARP1,CLIP1,PLEKHA5,SIN3A,CREBBP,MRPL1,GSTP1,DSN1,EIF1AX,SRSF4,RDH11,BPTF,NUP98,MRPL14,PPP3CA,ERAL1,METTL15,LMBR1L,PARP1,ATP6V0A1,SEH1L,US…	683
Cancer, Organismal Injury and Abnormalities, Reproductive System Disease	male genital neoplasm	Male genital neoplasm	2.12e-08		0.53		0.53	AKAP13,GNA11,URB2,DHODH,XRCC1,RPS24,MIA3,HNRNPL,RPS5,ILK,PITRM1,CCNT2,SIN3B,CRELD1,USP6NL,SCARB2,ATR,BRD9,RING1,CTNNB1,ESF1,URB1,SPAST,SEPHS1,TARS,GBF1,COL5A2,ZC3H15,HEATR5A,TUBA4A,ZMYND8,DLAT,TWF1,DHX29,FKBP1A,EHMT2,ERCC5,DCTN1,ZNHIT6,CNOT3,EIF3I,ORC1,HIST1H1D,PYGB,FARP1,CLIP1,PLEKHA5,SIN3A,CREBBP,MRPL1,GSTP1,DSN1,EIF1AX,SRSF4,RDH11,BPTF,NUP98,MRPL14,PPP3CA,ERAL1,METTL15,LMBR1L,PARP1,ATP6V0A1,SE…	688
Cell-To-Cell Signaling and Interaction, Cellular Assembly and Organization, Cellular Function and Maintenance	formation	Formation of focal adhesions	2.16e-08		-1.59		-1.583	CDC42BPA,CDC42BPB,GNA11,GNA13,DUSP3,WNT5A,PPM1F,GNA12,THBS1,ROCK2,GNAI2,FN1,TNS3,SMAD3,GIT1,ROCK1,RBBP4,EPB41L5,RND3,FERMT2,RAVER1,KRAS,MAP4K4,SRC,RACK1,CRKL,FGF2,AIMP1,PTPN1,STMN1,RHOA,CLASP1,CAV1,GNG5,DAPK3,PRKCA,RHOB,CSK,MACF1,GNG12,LGALS3,GNG2,LIMS1,CALD1,RAC1,RRAS,MMP14	47
Cancer, Endocrine System Disorders, Organismal Injury and Abnormalities, Reproductive System Disease	neoplasia	Ovarian tumor	2.17e-08		1.832		1.83	RAE1,TMEM9,AKR1B1,VPS18,MDC1,ALG5,AK3,SIN3B,TUBA1A,MYOF,RAD54B,ATR,PSIP1,ZFHX3,PCK2,CTNNB1,LEMD3,HTRA2,HDAC3,LRRC41,PLCH1,TBL1XR1,CD47,GBF1,CS,TUBA4A,AIFM1,SETD2,AKR1C1/AKR1C2,MEAK7,BUD31,SETMAR,ZNF217,LYN,ERCC1,DNAJA1,SRSF3,CCN1,PBRM1,EHMT2,KMT2B,EIF4A2,TMEM70,POLR1D,AGK,ARMC9,E2F4,FARP1,SIN3A,CREBBP,NCOR1,GSTP1,ENO1,WWP2,TPX2,NUMBL,EP400,OSBPL8,EIF1AX,GTF3C1,CDK7,WDR74,PPP3CA,DHTKD1,FBXO38,IGF2…	359
Cell Cycle	G2 phase	G2 phase of carcinoma cell lines	2.36e-08					CDH13,ERCC1,BRCA1,KRAS,RPL7A,EGFR,CHEK2,XRCC1,CSNK2B,ATM,TP53,MAD2L1,NUMB,ATR,SRPK2,CCNB1	16
Cancer, Gastrointestinal Disease, Organismal Injury and Abnormalities	oral squamous cell carcinoma	Oral squamous cell carcinoma	2.45e-08					CNBP,LPAR1,GRN,NUP88,TUBA1A,NCOA6,FAM120A,ZFHX3,YTHDF3,UPF3B,URB1,PCBP1,NOLC1,HNRNPA1,NFIX,SFPQ,TUBA4A,HLA-B,AIFM1,ZMYND8,TWF1,PBRM1,ATXN2L,EIF3B,MSL1,DDX47,RBM25,MAN2A1,AARS2,GIT1,NCOR1,C7orf50,CDH13,GTF3C1,PLOD2,DCUN1D1,EFR3A,PPP3CA,FBXO38,OSBPL1A,ACSL4,CDC5L,PARP1,USP34,MGA,KMT2D,TGIF1,CHMP5,HSP90AB1,CCAR1,PAFAH1B1,RASAL2,DNAJC13,TUBB3,ZNF516,PSME3,PHF3,MPRIP,HERC4,KCTD1,MDN1,TCEAL4,CAD,BOLA3,…	233
Cell Cycle	G2 phase	Arrest in G2 phase	2.46e-08					EIF2AK2,RPL7A,XRCC1,DCAF1,ATR,TAF6,MTDH,HDAC1,EGFR,CTNNB1,FLNA,MLH1,TCP1,FGF2,FANCD2,SMARCA1,ELAVL1,XPC,MSH2,KDM5B,JUN,ERCC1,TRAF2,MBD4,ATF2,THOC1,AKT1,CHEK2,GPC1,MRE11,TP53,H2AFX,KLF4,PURA,MGMT,E2F4,TP53BP1,CDH13,BRCA1,DDB1,ATM,GNL3L,WRN,MAD2L1,NUMB,PARP1,MMS22L,RALA,IDH1,SRPK2,CSNK2A1,ZBED6,CCNB1,CDK1	54
Developmental Disorder, Embryonic Development, Organismal Survival	organismal death	Death of embryo	2.58e-08		-0.127		-0.143	SRSF3,DMAP1,KIF22,INTS1,XRCC1,TUBG1,HNRNPL,PNN,FLII,PRKACB,TP53,PCNA,METAP2,DDX3X,NBN,GNL3,RPS19,TKT,SNAP23,GPX4,TMED10,POLG,MAP1B,B3GAT3,VPS41,UBA3,HK2,TWNK,ERCC2,POLG2,IMPDH2,DNAJB1,LRPPRC,ATP6V0C,RPSA,TPM3,PRKRA,PHB2,CHAF1A,LIMS1,STAT5B,TADA3,VCP,RAC1	44
Cellular Development, Cellular Growth and Proliferation	cell proliferation	Cell proliferation of sarcoma cell lines	2.59e-08		-1.541		-1.538	RBL2,DCAF1,CSNK2A2,YAP1,MCRS1,PKM,ILK,SNIP1,EIF3E,JARID2,MAD1L1,GOLGA2,PTPN13,NOL7,SRC,RPL11,FLNA,CRKL,STAT2,IGF2BP3,ATP2A2,FGF2,PIP4K2A,MTA2,XPO1,DNAJA3,PHF1,NR3C1,RHOB,NCL,JUN,THOC1,KDM5A,TDP1,TP53,RBM25,OTUB1,STAT1,SIRT7,HMGA1,BRCA1,KRAS,PGD,CD99,MNAT1,SENP1,WRN,NEDD4,CAV1,IGFBP7,TIMP3,RAC1,FOSL1,FZR1,CSNK2A1,BAP1	56
Cell Cycle	M phase	M phase	2.69e-08		-0.283		-0.275	UBE2S,ILK,FSD1,KIF4A,OCRL,EIF3E,ATR,GOLGA2,HDAC1,HSF1,DIAPH2,LDLRAP1,SRC,FLNA,MLH1,SPAST,NUMA1,HSPB1,SEPT7,SETD2,DIAPH3,ARF6,SUDS3,GNAI1,KIF20A,GPC1,SSRP1,MAPRE1,DCTN1,TP53,CAPZB,GNAI2,TRIP13,FN1,SEPT11,MOB1A,NUF2,GIT1,RIOK2,YBX1,INF2,PIN1,TPM1,NDC80,TRRAP,SPART,VASP,ATM,SEPT6,MYH10,UBE2D3,SEPT2,MAD2L1,RHOA,BRD4,PIM1,MAP2K2,SEPT9,KIFC1,DCTN3,RAC1,CETN2,CCNB1,CDK1	64
Cancer, Organismal Injury and Abnormalities	transitional cell epithelial cancer	Transitional-cell carcinoma	2.75e-08					GNA13,TUBB3,CAVIN1,TUBG1,PKM,ZNF512,CHD6,TUBA1A,STAG2,ATR,RUNX1,GOLGA2,TBX3,ATRX,MKI67,TAF1,ERCC3,RPS6KA4,EGFR,ERCC2,SRC,CTNNB1,IGF2BP3,H3F3A/H3F3B,TIMP2,TUBB4B,PCBP1,KDM6A,TBL1XR1,KIF2C,PMS2,NR3C1,RHOB,TUBA4A,MED12,SETD2,ARID1A,VEZF1,AKT1,CHEK2,PBRM1,FOXP1,ATXN2L,EHMT2,KMT2B,EIF4A2,POLRMT,TP53,NUP93,KLF4,NOTCH2,NCOA3,TUBB2A,HIST1H1C,CBX2,FN1,PHF6,KCTD12,SIN3A,CREBBP,TPM2,NCOR1,GSTP1,HSP90AA1,BRC…	81
Cancer, Hematological Disease, Hereditary Disorder, Organismal Injury and Abnormalities	constitutional bone marrow failure syndrome	Constitutional bone marrow failure syndrome	3.22e-08					RPS26,FKBP1A,RPS24,RPL35A,NQO1,SBDS,TP53,RPL26,RPS19,RPL5,FANCI,RPS15A,RUNX1,SRP54,BRCA1,IMPDH2,RPL11,RPL35,RPS7,FANCD2,RPL18,NR3C1,RPS28,RPL15,SRP72	25
Cellular Assembly and Organization, Cellular Function and Maintenance	organization	Organization of mitotic spindle	3.22e-08					GNAI1,RAE1,NUP62,MECP2,CHD3,SSRP1,TUBG1,DCTN2,ILK,FSD1,DCTN1,SBDS,PCNT,RAN,NDC80,TPX2,INTS13,ASPM,NUMA1,STMN1,CLASP1,SPC25,MAP4,CCNB1,SUN2	25
Cell-To-Cell Signaling and Interaction, Cellular Assembly and Organization	quantity	Quantity of actin stress fibers	3.22e-08		0.882		0.879	ARAP1,ROCK2,MPRIP,STAT3,FN1,AGAP1,RBBP4,RND3,SLC9A3R2,DIAPH1,KRAS,EGFR,SRC,FLNA,CTNNB1,RACK1,ARHGAP35,RHOA,PLEC,DNM2,RHOB,CSK,RAC1,MARCKS,SPTAN1	25
Gene Expression	elongation	Elongation of RNA	3.31e-08		-1		-0.997	AFF4,GTF2H3,POLR2A,SSRP1,TSFM,TP53,GTF2H4,CCNT2,POLR2B,POLR2L,RUNX1,SUPT16H,ERCC3,ELOB,EEF1A1,ERCC2,CDK7,POLR2E,MNAT1,SUPT6H,ELP1,POLR2C,POLR2H,NELFE,GFM1,CCNH,POLR2D,MRPL44,SETD2,POLR2G,GTF2H5,GTF2H1	32
Molecular Transport	transport	Transport of molecule	3.34e-08		-0.759		-0.743	RAB2A,RAE1,SELENOS,NUP133,AKAP13,PML,GNA11,VPS18,ACAT2,MIA3,ILK,FLOT2,WARS2,NUP88,GRN,SNAPIN,AFG3L2,ABCD3,NCOA6,SCARB2,SLC25A20,GPS2,NUP155,P3H1,SLC9A3R2,UPF3B,CTNNB1,JUP,DPYSL2,HDAC3,TIMM44,ATP6V0C,NOLC1,GBF1,TAP2,DNM2,CAMK2G,AKR1C1/AKR1C2,ATOX1,LYN,KIF20A,DNAJA1,SRSF3,NUP62,GNAO1,ATP6V0D1,WNT5A,YME1L1,RAB6A,DCTN1,SLC16A1,PEX14,SEPT5,GOLGA4,CCS,SLC9A3R1,AGK,SNAP23,SEC24A,HSPA8,SLC9B2,HNRNPAB,ATX…	344
Cellular Assembly and Organization	stabilization	Stabilization of filaments	4.28e-08		0.619		0.62	DCLK1,PAFAH1B1,PIK3C2A,MAPRE1,PKM,NQO1,ILK,TP53,KIF4A,GALK2,MAP2,STAT3,CLIP1,MAP1B,DIAPH2,FMR1,DIAPH1,FLNA,COPB2,VASP,DCLK2,DPYSL2,TRIM27,NUMA1,STMN1,RHOA,CDK5RAP3,KIF2C,SEPT7,GNAS,STMN2,ARHGEF2,KIFC1,MAP4	34
Hematological Disease	failure	Failure of bone marrow	4.33e-08		1.342		1.337	RPS26,FKBP1A,RPS24,RPL35A,NQO1,SBDS,TP53,RPL26,RPS19,RPL5,FANCI,RPS15A,PARN,RUNX1,SRP54,BRCA1,IMPDH2,CTNNB1,RPL11,RPL35,RPS7,FANCD2,RPL18,NR3C1,RPS28,RPL15,SRP72,ACTL6A	28
Cancer, Hematological Disease, Immunological Disease, Organismal Injury and Abnormalities	low-grade lymphoma	Low-grade lymphoma	4.51e-08					GTF2B,ORC5,CNP,CHD6,TUBA1A,MARS,MYOF,PSIP1,SRP54,PTPN13,RPL19,HDAC3,BZW2,G3BP1,CPSF7,EIF2A,TUBA4A,MED12,STAT5B,KDM4B,HNRNPU,FKBP1A,MPDZ,CNOT3,TP53,MRPL38,PCNA,NOTCH2,DOCK1,RPS20,ARMC9,TUBB2A,HIST1H1C,HIST1H1D,CBX2,FN1,USP8,CREBBP,GIT1,POLR3B,MBD1,CTBP1,HDAC2,CSTF2,RAD50,NUP98,PPP3CA,LAMP1,BRD4,PARP1,USP34,MGA,PRKCA,IRF2BP2,KMT2D,RALA,TFCP2,SEPT9,WASHC4,CHAF1A,RAC1,CDK1,ZMYM4,SARS,TUBB3,RBL2,PMM2,…	136
Cell Cycle	G2 phase	Arrest in G2 phase of carcinoma cell lines	5.31e-08					CDH13,ERCC1,BRCA1,RPL7A,EGFR,CHEK2,XRCC1,ATM,TP53,MAD2L1,NUMB,ATR,SRPK2,CCNB1	14
Cancer, Organismal Injury and Abnormalities, Reproductive System Disease	prostate cancer	Prostate cancer	5.45e-08		-0.208		-0.207	AKAP13,URB2,DHODH,XRCC1,RPS24,MIA3,HNRNPL,RPS5,ILK,PITRM1,CCNT2,SIN3B,CRELD1,USP6NL,SCARB2,ATR,BRD9,RING1,CTNNB1,ESF1,URB1,SPAST,SEPHS1,TARS,GBF1,COL5A2,ZC3H15,HEATR5A,TUBA4A,ZMYND8,DLAT,TWF1,DHX29,FKBP1A,EHMT2,ERCC5,DCTN1,ZNHIT6,CNOT3,EIF3I,ORC1,HIST1H1D,PYGB,CLIP1,FARP1,PLEKHA5,SIN3A,CREBBP,MRPL1,GSTP1,DSN1,EIF1AX,SRSF4,RDH11,BPTF,NUP98,MRPL14,PPP3CA,ERAL1,METTL15,LMBR1L,PARP1,ATP6V0A1,SEH1L,US…	672
Cell Death and Survival	apoptosis	Apoptosis of lung cancer cell lines	5.51e-08		1.392		1.39	FDXR,PML,DHODH,COX5A,PHB,YAP1,PKM,MDC1,PNKP,STAT3,UCHL5,SIRT6,TAF6,OSGIN1,ATP1B3,HSF1,PCK2,COL4A1,EGFR,SRC,MRPL49,HTRA2,SRPK1,NFIB,ZEB1,CASP1,UACA,ACO2,FGF2,MTA2,XPO1,DAPK3,CLPTM1L,NR3C1,RHOB,AIFM1,XPC,BID,MSH2,AKT1,CREB1,CHEK2,WNT5A,SSRP1,EHMT2,PDK1,EPHA2,TP53,NCOA3,ILKAP,CBX2,COX6B1,YBX1,TTF1,NUMBL,SRSF1,KRAS,PARP1,GLIPR1,CAV1,GNAS,PRKCA,AKR1B10,PIM1,PRPS1,LGALS3,SRPK2,RAC1,BAP1	69
Cancer, Gastrointestinal Disease, Hepatic System Disease, Organismal Injury and Abnormalities	hepatitis B virus-related hepatocellular carcinoma	Hepatitis B virus-related hepatocellular carcinoma	5.81e-08					PEBP1,UQCRC1,HDAC2,TST,TUBB,RACK1,LAMB1,HSPD1,RRBP1,HDAC3,RPSA,FAH,HSPA4,GALK1,HSPA8,UCHL5,SULT1A1,VCP,ENO1	19
Cell Cycle, Cell Morphology	formation	Formation of mitotic spindle	5.91e-08		0.882		0.879	DCLK1,PAFAH1B1,INO80,CHEK2,MCRS1,TP53,KIF4A,EIF3E,TFAP4,NUF2,GOLGA2,NCOR1,RAN,TPX2,BRCA1,TUBB,HDAC3,NUMA1,KPNB1,STMN1,RPS3,KIF2C,CHD4,CAMK2G,KIFC1,MYBBP1A,BAP1	27
Developmental Disorder	dysgenesis	Dysgenesis	6.56e-08		1.047		1.024	DCLK1,AKAP13,GNA11,LAMC1,MEN1,E2F3,EMG1,ARNT,TLE4,TWNK,RPS6KA4,SRC,CTNNB1,IFT122,CDK5RAP2,JUP,CSTB,LIN9,TFAP2A,PI4KA,CD47,NFIX,MRTFB,HLA-B,SETD2,AKR1C1/AKR1C2,ETS1,DPH1,LYN,JUN,ERCC1,ATF2,WNT5A,PBRM1,MAFK,ZNF148,FKBP1A,GALNT1,TP53,CBX4,KLF4,TGFBI,ORC4,PURA,ORC1,SPTBN1,E2F4,CBX2,ARHGDIA,B3GLCT,YBX1,POLR3B,TOE1,TCOF1,ARHGAP35,SLC1A4,PUM1,ERAL1,PPP3CA,JMJD6,IGF2R,LAMP1,MRPS22,PRKRA,HSD17B4,MRPS16,IG…	139
Cancer, Organismal Injury and Abnormalities, Reproductive System Disease	female genital tract cancer	Female genital tract cancer	6.57e-08					TMEM11,DHODH,RPS24,AK3,SIN3B,LEMD3,CTNNB1,SPAST,ABLIM3,GBF1,DOCK10,RANBP10,TUBA4A,SLC25A46,SETMAR,ZMYND8,CCN1,EHMT2,DCTN1,ZNHIT6,AGK,FARP1,GIT1,AARS2,MRPL1,CREBBP,LSM14B,ENO1,CDH13,EIF1AX,METTL15,TPM3,USP34,MRPS22,KMT2D,ACSL3,ABCF1,WASHC4,TBC1D10B,RAC1,ZMYM4,NUP188,TK1,MCRS1,THBS1,PALLD,STAT3,MDN1,MYO1C,RUNX1,MARCKSL1,CDC42EP3,HARS2,DOCK9,GEMIN5,IGF2BP3,POLR3E,SRCAP,CABIN1,ANKIB1,CHD4,PICALM,LUC7…	772
Cell Death and Survival	cell death	Cell death of lung cancer cell lines	7.18e-08		1.05		1.048	FDXR,PML,DHODH,TUBB3,COX5A,PHB,YAP1,PKM,MDC1,PNKP,STAT3,UCHL5,SIRT6,TAF6,OSGIN1,ATP1B3,HSF1,PDE12,PCK2,COL4A1,EGFR,SRC,MRPL49,HTRA2,SRPK1,NFIB,ZEB1,CASP1,UACA,ACO2,FGF2,MTA2,KAT8,XPO1,DAPK3,CLPTM1L,NR3C1,RHOB,AIFM1,XPC,BID,MSH2,EIF2S1,JUN,YEATS4,AKT1,CREB1,CHEK2,WNT5A,SSRP1,EHMT2,PDK1,NQO1,EPHA2,TP53,NCOA3,ILKAP,CBX2,COX6B1,YBX1,TTF1,NUMBL,HMGA1,SRSF1,KRAS,PARP1,GLIPR1,CAV1,GNAS,PRKCA,AKR1B10,PIM…	78
Cancer, Organismal Injury and Abnormalities, Reproductive System Disease	female genital tract adenocarcinoma	Female genital tract adenocarcinoma	7.33e-08					TMEM11,TMEM9,URB2,DHODH,RPS24,HNRNPL,ZNF512,AK3,CCNT2,SIN3B,RSPRY1,CLPX,ATR,CTNNB1,LEMD3,CDK5RAP2,PABPC1,SPAST,HDAC3,LRRC41,SEPHS1,ABLIM3,GBF1,DOCK10,ZC3H15,RANBP10,TUBA4A,SLC25A46,CTH,ZMYND8,DNAJA1,EHMT2,KMT2B,EIF4A2,ZNHIT6,POLRMT,AGK,FARP1,MTG1,SIN3A,CREBBP,AARS2,MRPL1,LSM14B,SAFB,NFIL3,CDH13,EIF1AX,LPP,PPP3CA,METTL15,PARP1,MRPS22,USP34,GFM1,ZKSCAN1,NSUN4,RALA,LUC7L2,ACSL3,KMT2D,WASHC4,KDM4A,TH…	655
Cellular Assembly and Organization, Cellular Function and Maintenance	formation	Formation of vesicles	7.37e-08	Decreased	-2.698		-2.692	SNX3,ATG5,ROCK2,TP53,MYH9,PALLD,MAP2,TMED10,ARHGEF7,ROCK1,ARFGEF2,HDAC1,BRCA1,HDAC2,BAG3,SRC,CTNNB1,FLNA,SUPT20H,CHMP4B,RAB34,ZEB1,MYH10,TMBIM6,MAP1LC3B,RHOA,RAB13,ARF1,SOAT1,GNAS,DNAJA3,PICALM,CAV2,DNM2,EIF2A,CHMP2A,PLD2,CAST,AIFM1,YES1,ARF6,RAC1,CHMP6,MARCKS,SHC1	45
Free Radical Scavenging	metabolism	Metabolism of reactive oxygen species	7.56e-08		-1.688		-1.681	AKR1B1,FTL,DHODH,SH3PXD2B,CST3,RAP1A,ILK,SBDS,RPL26,ALDH3A2,GRN,AFG3L2,ARNT,RPL29,TRAF6,SRC,CSTB,RTN4,UQCRC2,CD47,PANX1,DNM2,MYLK,DECR1,AIFM1,CBS/CBSL,LONP1,ETS1,BID,CTH,PGAM5,LYN,CCN1,WNT5A,TP53,KLF4,CCS,SLC9A3R1,MLKL,SNAP23,TFAM,FN1,ARHGDIA,MAP2K3,GSTP1,HK2,RPS6KB2,ITIH4,H2AFY,RACK1,DLST,TMBIM6,PRKCA,PIM1,IDH1,HSP90AB1,FTH1,RRAS,RAC1,BAP1,MMP14,FDXR,PNPT1,NPC1,ATG5,PHB,MPRIP,PNKP,STAT3,SMAD3,RN…	122
Cancer, Organismal Injury and Abnormalities, Reproductive System Disease	prostatic carcinoma	Prostatic carcinoma	7.96e-08					AKAP13,XRCC1,RPS24,MIA3,RPS5,ILK,PITRM1,CCNT2,SIN3B,CRELD1,USP6NL,SCARB2,ATR,BRD9,RING1,CTNNB1,ESF1,URB1,SPAST,SEPHS1,TARS,GBF1,COL5A2,ZC3H15,HEATR5A,TUBA4A,ZMYND8,TWF1,EHMT2,ERCC5,DCTN1,ZNHIT6,CNOT3,EIF3I,ORC1,HIST1H1D,PYGB,CLIP1,PLEKHA5,SIN3A,CREBBP,MRPL1,GSTP1,DSN1,EIF1AX,SRSF4,RDH11,BPTF,NUP98,MRPL14,ERAL1,METTL15,LMBR1L,PARP1,SEH1L,USP34,GFM1,LUC7L2,KMT2D,ACSL3,EIF4E,KDM4A,THOC5,HCFC1,NUP188…	590
Developmental Disorder	autism spectrum disorder or intellectual disability	Autism spectrum disorder or intellectual disability	8.88e-08					SMCHD1,CDC42BPA,UBE3B,WARS2,RSPRY1,EEF1D,TAF1,ERCC3,UPF3B,USP3,CTNNB1,SPAST,HNRNPH2,TFAP2A,KDM6A,PI4KA,TBL1XR1,CHAMP1,THAP11,CAMK2G,PPP2R5D,MED12,SETD2,WDR45B,SCARF2,DLAT,FOXP1,GPC1,ZBTB20,HNRNPU,FKBP1A,HIST1H1E,KMT2B,RBMX,PURA,TUBB2A,ARHGEF7,GLO1,HUWE1,SIN3A,CREBBP,PNP,INF2,RPN2,BPTF,TAF2,CD99,THOC6,SLC1A4,MED25,ACSL4,EIF2S3,TMCO1,GATAD2B,PRKRA,KMT2D,TGIF1,WASHC4,EIF4E,IGBP1,RAC1,HCFC1,RPL10,LUZ…	134
Free Radical Scavenging	synthesis	Synthesis of reactive oxygen species	1.04e-07		-1.477		-1.47	AKR1B1,FTL,DHODH,CST3,RAP1A,ILK,SBDS,RPL26,ALDH3A2,GRN,AFG3L2,ARNT,RPL29,TRAF6,SRC,CSTB,RTN4,UQCRC2,CD47,PANX1,DNM2,MYLK,DECR1,AIFM1,CBS/CBSL,LONP1,ETS1,BID,CTH,PGAM5,LYN,CCN1,WNT5A,TP53,KLF4,SLC9A3R1,MLKL,SNAP23,TFAM,FN1,ARHGDIA,MAP2K3,GSTP1,HK2,RPS6KB2,ITIH4,H2AFY,RACK1,DLST,TMBIM6,PRKCA,PIM1,IDH1,HSP90AB1,FTH1,RRAS,RAC1,BAP1,MMP14,FDXR,PNPT1,NPC1,ATG5,PHB,MPRIP,PNKP,STAT3,SMAD3,RND3,TFRC,SDHC,…	118
Cancer, Organismal Injury and Abnormalities, Reproductive System Disease	neoplasia	Prostatic tumor	1.05e-07		-0.555		-0.553	AKAP13,URB2,GNA11,DHODH,XRCC1,RPS24,MIA3,HNRNPL,RPS5,ILK,PITRM1,CCNT2,SIN3B,CRELD1,USP6NL,SCARB2,ATR,BRD9,RING1,CTNNB1,ESF1,URB1,SPAST,SEPHS1,TARS,GBF1,COL5A2,ZC3H15,HEATR5A,TUBA4A,ZMYND8,DLAT,TWF1,DHX29,FKBP1A,EHMT2,ERCC5,DCTN1,ZNHIT6,CNOT3,EIF3I,ORC1,HIST1H1D,PYGB,CLIP1,FARP1,PLEKHA5,SIN3A,CREBBP,MRPL1,GSTP1,DSN1,EIF1AX,SRSF4,RDH11,BPTF,NUP98,MRPL14,PPP3CA,ERAL1,METTL15,LMBR1L,PARP1,ATP6V0A1,SE…	673
Nucleic Acid Metabolism, Small Molecule Biochemistry	metabolism	Metabolism of nucleoside triphosphate	1.05e-07		-0.655		-0.648	ATP5MD,PML,AKT1,ATP5PB,HSPD1,PKM,SEPHS2,GUK1,TP53,NR2C2,AK3,STAT3,TFAM,ATP5PO,CLPX,HSPA8,ATP5F1A,PNP,ATP5F1C,ATP5F1B,AK1,MT-ATP6,KRAS,IRS2,SGPL1,ATP5ME,TMBIM6,ATP5F1D,PDHA1,MAP1LC3B,SLC25A5,PARP1,CAV1,LETM1,ATP5MG,MCU,ATP5PD,NDUFS6,LONP1,VCP,ATXN1,CCNB1,CDK1,NNMT	44
Cell Death and Survival, Embryonic Development	cell viability	Cell viability of embryonic cell lines	1.17e-07		-1.833		-1.827	POU2F1,JUN,TRAF2,THOC1,AKT1,ATG5,HNRNPU,THBS1,H2AFX,TP53,NR2C2,MGMT,MSH6,ITCH,PTGR1,ATR,HSF1,RPS6KB2,BRCA1,CDK7,UNG,SGPL1,OXSM,STAT2,MPG,PPIA,FGF2,ABCG2,PARP1,CAV1,PRNP,VPS13A,XPC,SETMAR,SHC1,MSH2	36
Developmental Disorder, Neurological Disease	mental retardation	Mental retardation	1.17e-07					SMCHD1,UBE3B,WARS2,RSPRY1,EEF1D,TAF1,ERCC3,UPF3B,CTNNB1,HNRNPH2,TFAP2A,KDM6A,PI4KA,TBL1XR1,CHAMP1,THAP11,PPP2R5D,MED12,WDR45B,SCARF2,DLAT,FOXP1,ZBTB20,GPC1,HNRNPU,KMT2B,HIST1H1E,RBMX,PURA,TUBB2A,ARHGEF7,HUWE1,SIN3A,CREBBP,INF2,BPTF,TAF2,THOC6,SLC1A4,MED25,ACSL4,EIF2S3,TMCO1,GATAD2B,PRKRA,KMT2D,TGIF1,WASHC4,IGBP1,RAC1,HCFC1,RPL10,CASK,THOC2,TUBB3,CHD3,TECR,PMM2,TUBG1,TRIP12,FAM126A,PDHX,SLC30A9,DD…	108
Cancer, Gastrointestinal Disease, Organismal Injury and Abnormalities	upper gastrointestinal tract tumor	Upper gastrointestinal tract tumor	1.21e-07		0.675		0.673	DHODH,XRCC1,SIPA1,HNRNPL,RPS5,TCHP,USP6NL,SCARB2,ATR,FAM120A,BRD9,EEF1A1,CTNNB1,CDK5RAP2,CSTB,URB1,WDR55,DOCK10,TAP2,SFPQ,TUBA4A,ZMYND8,TMEM97,CCN1,DLAT,TWF1,RSU1,FKBP1A,EHMT2,EIF3B,PLEKHA5,SIN3A,CREBBP,GIT1,AARS2,GSTP1,HK2,C7orf50,POLR3B,CDH13,SHOC2,PREPL,PPP3CA,PARP1,SEH1L,USP34,LUC7L2,KMT2D,ABCF1,CHMP5,FTH1,RAC1,NUP188,YAP1,MCRS1,THBS1,PSME3,KCTD1,STAT3,MDN1,TCEAL4,RUNX1,DBT,DOCK9,COL4A1,UMPS,…	555
Cancer, Organismal Injury and Abnormalities	carcinoma	Primary carcinoma	1.21e-07					JUN,PDHB,CCN1,TUBB3,CHD3,FKBP1A,TUBG1,EHMT2,PKM,MEN1,EPHA2,E2F3,TP53,KLF4,PCNA,SLC9A3R1,TUBB2A,TUBA1A,STAT3,MSH6,PSIP1,HSP90AA1,HMGA1,KRAS,UMPS,EGFR,JPT1,PPIA,HDAC3,PPP3CA,CDK5,TUBB4B,PLEC,CDK5RAP3,PARP1,MAP2K2,ILF3,TUBA4A,ILF2,SETD2,HSP90AB1,CALD1,RAC1,DDR2,MMP14	45
Cancer, Organismal Injury and Abnormalities, Renal and Urological Disease	urothelial transitional cell carcinoma	Urothelial transitional cell carcinoma	1.22e-07					GNA13,TUBB3,CAVIN1,TUBG1,PKM,ZNF512,CHD6,TUBA1A,STAG2,ATR,RUNX1,GOLGA2,TBX3,ATRX,MKI67,TAF1,ERCC3,RPS6KA4,EGFR,ERCC2,SRC,CTNNB1,IGF2BP3,H3F3A/H3F3B,TIMP2,TUBB4B,PCBP1,KDM6A,TBL1XR1,KIF2C,PMS2,RHOB,TUBA4A,MED12,SETD2,ARID1A,VEZF1,AKT1,CHEK2,PBRM1,FOXP1,ATXN2L,EHMT2,KMT2B,EIF4A2,POLRMT,TP53,NUP93,KLF4,NOTCH2,NCOA3,TUBB2A,HIST1H1C,CBX2,PHF6,KCTD12,SIN3A,CREBBP,TPM2,NCOR1,GSTP1,HSP90AA1,BRCA1,KRAS,IR…	77
Post-Translational Modification	deubiquitination	Deubiquitination of protein	1.4e-07					INO80,USP11,SMURF2,MCRS1,FOXK1,USP28,PSMF1,PSME3,TFPT,UCHL5,SMAD3,USP48,TRAF6,USP3,BABAM2,UIMC1,OTUD6B,RPS27A,VCP,ACTR8,EIF3F,SUDS3,SNX3,TRAF2,INO80B,TAF9B,PSME2,TP53,USP36,ACTR5,OTUB1,USP8,ATXN7,INO80C,TRRAP,DDB2,BRCA1,UCHL1,BABAM1,RHOA,RAD23B,USP34,ABRAXAS1,UCHL3,FOXK2,TAB1,KAT2A,TADA3,ACTL6A,HCFC1,CDK1,BAP1	52
Cardiovascular Disease, Developmental Disorder, Hematological Disease, Organismal Injury and Abnormalities	congenital aplastic anemia	Congenital aplastic anemia	1.44e-07					BRCA1,IMPDH2,RPS26,RPL11,RPL35,FKBP1A,RPS24,RPS7,RPL35A,NQO1,TP53,RPL26,ANXA1,RPS19,RPL5,FANCD2,FANCI,RPL18,NR3C1,RPS15A,RUNX1,RPS28,RPL15	23
DNA Replication, Recombination, and Repair, Gene Expression	silencing	Silencing of chromatin	1.47e-07	Decreased	-2		-1.997	CTBP1,HMGA1,CBX5,MECP2,H2AFX,AGO1,KDM1A,KMT2D,SIN3A,DHX9,H1F0,MIER1,RCOR1	13
Developmental Disorder, Hereditary Disorder, Neurological Disease, Organismal Injury and Abnormalities	dominant mental retardation	Dominant mental retardation	1.47e-07					CASK,FOXP1,ZBTB20,TUBB3,CHD3,TUBG1,TRIP12,KMT2B,HIST1H1E,PURA,TUBB2A,COL4A3BP,SIN3A,CREBBP,ATRX,FMR1,DIP2B,TLK2,BPTF,CTNNB1,TUBB,HNRNPH2,PDHA1,KDM6A,TBL1XR1,ACSL4,CHAMP1,QRICH1,GATAD2B,CHD4,KMT2D,PPP2R5D,CIC,RAC1,ARID1A,CSNK2A1,HCFC1	37
Cancer, Organismal Injury and Abnormalities, Renal and Urological Disease	transitional cell bladder cancer	Urothelial bladder carcinoma	1.5e-07					GNA13,TUBB3,CAVIN1,TUBG1,PKM,ZNF512,CHD6,TUBA1A,STAG2,ATR,RUNX1,GOLGA2,TBX3,ATRX,MKI67,TAF1,ERCC3,RPS6KA4,EGFR,ERCC2,SRC,CTNNB1,IGF2BP3,H3F3A/H3F3B,TIMP2,TUBB4B,PCBP1,KDM6A,TBL1XR1,KIF2C,PMS2,RHOB,TUBA4A,MED12,SETD2,ARID1A,VEZF1,AKT1,CHEK2,PBRM1,ATXN2L,EHMT2,KMT2B,EIF4A2,POLRMT,TP53,NUP93,KLF4,NOTCH2,TUBB2A,HIST1H1C,CBX2,PHF6,KCTD12,SIN3A,CREBBP,TPM2,NCOR1,GSTP1,HSP90AA1,BRCA1,KRAS,IRS2,ATM,ARHGA…	75
Cancer, Organismal Injury and Abnormalities	carcinoma of unknown primary	Carcinoma of unknown primary	1.51e-07					TRAF2,AKT1,PBRM1,TUBB3,KDM5A,TUBG1,MDC1,TP53,NUP93,TUBB2A,HIST1H1C,TUBA1A,STAG2,MSH6,CREBBP,ATRX,HSP90AA1,KRAS,EGFR,CTNNB1,TUBB4B,KMT2C,DAXX,GNAS,KMT2D,TUBA4A,MED12,SETD2,HSP90AB1,ARID1A,MSH2	31
Neurological Disease	neurological disorder	Progressive neurological disorder	1.63e-07		-0.02		-0.021	CTIF,DHODH,GRN,TUBA1A,SCARB2,ATP5F1A,GPS2,HNRNPDL,EEF1A1,HTRA2,CSTB,DPYSL2,GBA,UQCRC2,CD47,HNRNPA1,TAP2,PTGES3,TUBA4A,HLA-B,AIFM1,CBS/CBSL,ERCC1,CCN1,EHMT2,EIF4A2,RAB6A,DCTN1,CCS,RPL5,MAGED2,HNRNPAB,AARS2,EIF4A1,RPS3A,GSTP1,NFIL3,SENP3,TOR1A,PPP3CA,LAMP1,RNF114,MT-CO2,HSP90AB1,FTH1,CARS2,DNAJC13,TUBB3,PRKACB,SELENOF,MYH9,STAT3,TMED10,ACTG1,GSR,CDC42EP3,LDLRAP1,PARK7,UNG,HSPB1,PRNP,NELFE,PICALM,RH…	219
Infectious Diseases	productive infection	Productive infection of cervical cancer cell lines	1.74e-07		0.88		0.899	TERF2,TECR,PDIA6,NDUFB7,BICD2,SLC4A7,DDX3X,RALB,MDN1,SSR3,UBQLN4,ZNF512B,TUBAL3,DDOST,ATP5F1B,GABARAPL2,UPF3B,SSU72,UQCRC1,TBC1D10A,RGPD4 (includes others),ISG20L2,PI4KA,XPO1,ZMPSTE24,THAP11,ADGRE5,MRPL44,NDUFS6,ATOX1,GTF2H1,SPCS3,TWF1,AKT1,HNRNPU,NMT1,PARVA,STIP1,UBR5,POLR2L,SSR1,HUWE1,LSM14B,BRCA1,NFKB1,DLST,UBE2E1,SERPINB6,PARVB,POLR2H,ATP6V0A1,DNAJA2,MGAT1,TRMT6,GPD2	55
Cell Morphology, Cellular Function and Maintenance, DNA Replication, Recombination, and Repair	double-stranded DNA break repair	Double-stranded DNA break repair of cells	1.85e-07		-1.843		-1.84	TERF2,PBRM1,PCNA,H2AFX,NBN,PNKP,OTUB1,SMAD3,TP53BP1,TRRAP,BRCA1,EGFR,RAD50,CTNNB1,ATM,BABAM1,UBE2N,RIF1,FGF2,WRN,DEK,CHD1L,BRD4,PARP1,SRCAP,VCP	26
Organismal Injury and Abnormalities, Skeletal and Muscular Disorders	neurogenic muscular atrophy	Neurogenic muscular atrophy	1.85e-07					YARS,HINT1,ATP1A1,DCTN2,DCTN1,SETX,AARS,MARS,POLG,INF2,MT-ATP6,ARHGEF10,HSPB8,MED25,DHTKD1,HSPB1,DNM2,HARS,COX6A1,SEPT9,PRPS1,KARS,AIFM1,SLC25A46,VCP,MPV17	26
Cellular Assembly and Organization	bundling	Bundling of filaments	1.9e-07		-0.466		-0.457	DCLK1,SRC,SSRP1,MAPRE1,RRBP1,ROCK2,DCTN1,NUMA1,MAP2,CLIP1,SEPT11,MYLK,MAP1B,SEPT9,ROCK1,DIAPH3	16
Cancer, Hematological Disease, Immunological Disease, Organismal Injury and Abnormalities	mature B-cell lymphoma	Mature B-cell lymphoma	1.91e-07					GTF2B,NCOR2,GNA11,GNA13,ORC5,ZNF512,TUBA1A,NCOA6,PSIP1,SRP54,MKI67,ANKLE2,CTNNB1,HDAC3,CCT3,G3BP1,SMARCA1,TUBA4A,SETD2,LONP1,ETS1,GPRIN1,IKBIP,GNAI1,FOXP1,FKBP1A,KMT2B,MPDZ,SLC16A1,TP53,PCNA,CRELD2,NOTCH2,TUBB2A,HIST1H1C,CBX2,FN1,HUWE1,GIT1,CREBBP,EIF4EBP1,CTBP1,HDAC2,RAD50,RXRB,PPP3CA,QARS,KMT2C,LAMP1,PARP1,PRKCA,PIM1,KMT2D,RALA,EIF4E,CHAF1A,IDH1,HSP90AB1,RAC1,CDK1,TUBB3,RBL2,CHD3,TUBG1,GET4,PWW…	120
Cancer, Cardiovascular Disease, Developmental Disorder, Hematological Disease, Hereditary Disorder, Organismal Injury and Abnormalities	Diamond-Blackfan anemia	Diamond-Blackfan anemia	1.94e-07					RPS26,RPL11,RPL35,RPS24,RPS7,RPL35A,TP53,RPL26,RPS19,RPL5,RPL18,NR3C1,RPS15A,RPS28,RPL15	15
Cancer, Organismal Injury and Abnormalities	cancer	Cancer of cells	1.95e-07		1.525		1.526	GTF2B,ADD1,DHODH,PITRM1,SIN3B,TXLNA,FAM120A,TWNK,CTNNB1,ABLIM3,TUBA4A,ERGIC3,ZMYND8,DLAT,CCN1,EHMT2,ERCC5,RAB6A,HNRNPAB,GIT1,AARS2,CREBBP,CDH13,NUP98,USP34,KMT2D,ACSL3,ABCF1,WASHC4,RAC1,ZMYM4,YAP1,MCRS1,THBS1,BCAS2,KCTD1,STAT3,MDN1,MYO1C,ACTR1B,TCEAL4,RUNX1,SIRT6,CDC42EP3,DOCK9,GEMIN5,UNG,DAD1,IGF2BP3,TGFB2,TCP1,MMGT1,POLR3E,CABIN1,ANKIB1,CHD4,BUD23,XPC,TAF1C,TUBB6,PCM1,NQO1,MAIP1,NXF1,COL4A3BP,M…	805
Cell Signaling, DNA Replication, Recombination, and Repair, Nucleic Acid Metabolism, Small Molecule Biochemistry	hydrolysis	Hydrolysis of GTP	1.96e-07	Decreased	-3.208		-3.199	RAB2A,GNAI1,GNA11,RRAS2,RGS19,GNAO1,RANBP2,MEN1,RAC2,STMN1,EIF5,RHOA,RANGAP1,XPO1,GNAI2,GNAS,STMN2,RGS10,GNG2,RAN,RAC1,RND3,CDK1	23
Connective Tissue Disorders, Developmental Disorder, Organismal Injury and Abnormalities, Skeletal and Muscular Disorders	microcephaly	Microcephaly	2.11e-07		0.239		0.234	NUP133,SARS,CASK,UBE3B,SLC25A19,TUBGCP4,MRE11,TP53,TOP3A,ORC4,NBN,PNKP,ORC1,PCNT,ATR,DCPS,EMG1,ARFGEF2,NCAPD3,ANKLE2,DIAPH1,TCOF1,FLNA,COPB2,CDK5RAP2,ATM,THOC6,FARSB,SLC1A4,NUP107,ASPM,QARS,EIF2S3,TGIF1,VARS,NSMCE2	36
Cancer, Organismal Injury and Abnormalities, Reproductive System Disease	uterine tumor	Uterine tumor	2.17e-07	Increased	2.414		2.411	TMEM11,TMEM9,URB2,GNA11,ISOC1,DHODH,RPS24,HNRNPL,ZNF512,CCNT2,ADI1,RSPRY1,CLPX,UQCRH,SCARB2,ATR,MRPS23,CTNNB1,LEMD3,CDK5RAP2,PABPC1,SPAST,HDAC3,LRRC41,SEPHS1,ABLIM3,GBF1,DOCK10,ZC3H15,RANBP10,SFPQ,TUBA4A,SLC25A46,CTH,ZMYND8,LYN,FAM172A,CCN1,TWF1,FKBP1A,EHMT2,KMT2B,EIF4A2,DCTN1,ZNHIT6,POLRMT,AGK,FARP1,MTG1,SLC9B2,SIN3A,CREBBP,GIT1,AARS2,MRPL1,LSM14B,GSTP1,SAFB,ENO1,NFIL3,CDH13,EIF1AX,LPP,SEC22B,ER…	624
Hereditary Disorder, Neurological Disease, Organismal Injury and Abnormalities	hereditary motor and sensory neuropathy	Hereditary motor and sensory neuropathy	2.19e-07					YARS,IBA57,ATP1A1,HSPD1,ERLIN1,DCTN2,DCTN1,BICD2,SETX,AARS,MARS,AFG3L2,USP8,POLG,INF2,SACS,CCT5,TWNK,MT-ATP6,ARHGEF10,UCHL1,ERLIN2,HSPB8,MED25,SPAST,DHTKD1,HSPB1,DNM2,HARS,SEPT9,COX6A1,KARS,PRPS1,AIFM1,SLC25A46,SPG7,VCP,MPV17	38
Cellular Movement	invasion	Invasion of breast cancer cell lines	2.22e-07		-0.887		-0.878	CDC42BPB,PTBP1,DBNL,CBX5,SIPA1,PPM1F,ERC1,SMURF2,YAP1,RAP1A,ABL2,PALLD,STAT3,EIF3E,SMAD3,HBP1,DIAPH2,EGFR,PDCD4,SRC,CTNNB1,SP100,EIF3A,HEXIM1,RANBP2,TGFB2,ZEB1,FGF2,TFAP2A,VAV2,ZMPSTE24,PTGES3,ETS1,DIAPH3,ARF6,MBD2,JUN,ASAP1,CCN1,AKT1,PARVA,TP53,KLF4,SLC9A3R1,SNAP23,FN1,PDLIM2,HMG20A,NOL3,BCAR3,GIT1,NFAT5,DNAJB6,HSP90AA1,NUMBL,TARDBP,DDB2,BRCA1,DIAPH1,IRS2,CSNK2B,CD99,TRIP10,PARVB,UBE2D3,SPARC,ST…	81
Cancer, Organismal Injury and Abnormalities	extraadrenal retroperitoneal tumor	Extraadrenal retroperitoneal tumor	2.32e-07		-0.194		-0.194	AKAP13,ADD1,TERF2,URB2,GNA11,DHODH,SIPA1,NDUFB7,MIA3,HNRNPL,FSD1,ILK,PITRM1,ATR,MRPL39,GABARAPL2,POLG2,CTNNB1,LEMD3,CDK5RAP2,PABPC1,HDAC3,LRRC41,SMAP2,UBE2G1,GBF1,DOCK10,TUBA4A,CTH,ZMYND8,CHMP6,LYN,CCN1,FKBP1A,KMT2B,ERCC5,EIF4A2,DCTN1,METAP2,SLC9A3R1,SEC24A,PYGB,FARP1,PLEKHA5,HNRNPAB,SIN3A,CREBBP,AARS2,RPS3A,LSM14B,GSTP1,ENO1,POLR3B,EIF1AX,NUP98,LPP,PPP3CA,ERAL1,DAXX,PARP1,ATP6V0A1,USP34,PRKRA,DC…	635
Cancer, Hematological Disease, Organismal Injury and Abnormalities	bone marrow cancer	Bone marrow cancer	2.42e-07		0.357		0.36	AKAP13,PML,XRCC1,SIPA1,RPS24,MDC1,NIPSNAP3A,PITRM1,UBXN1,GRN,NUP88,SMU1,AARS,SUPV3L1,TUBA1A,RAD54B,SCARB2,PSIP1,ZFHX3,SH3KBP1,EEF1A1,CTNNB1,CDK5RAP2,HTRA2,DNAJC25,MTFMT,JUP,PABPC1,HDAC3,DHX33,SUGP1,COL5A2,DOCK10,TAP2,DNM2,NFIX,TUBA4A,SETD2,AIFM1,HLA-B,ZNF217,LYN,DNAJA1,RSU1,FOXP1,PBRM1,FKBP1A,EHMT2,KMT2B,EIF3I,RPL5,PDS5A,CLIP1,OTUB1,ASH2L,ATXN7,SIN3A,CREBBP,EIF4A1,RPS3A,GSTP1,TBXAS1,RPS25,SHOC2,S…	356
Cancer, Hematological Disease, Immunological Disease, Organismal Injury and Abnormalities	WaldenstrÌ¦m macroglobulinemia	WaldenstrÌ¦m macroglobulinemia	2.45e-07					GTF2B,RBL2,TUBB3,TUBG1,ORC5,ROCK2,PSME3,TUBA1A,STAT3,PSIP1,NUTF2,SRP54,STRN,ADAM9,EGFR,IMPDH2,PMF1/PMF1-BGLAP,HDAC3,G3BP1,PTPN1,TUBB4B,NR3C1,TUBA4A,CALD1,MYD88,FKBP1A,MPDZ,STIP1,PCNA,TUBB2A,CBX2,FN1,CREBBP,GIT1,NONO,CASP7,CTBP1,DIAPH1,HDAC2,NFKB1,RAD50,PPIA,NPAT,PPP3CA,HMOX1,LAMP1,PARP1,CAV1,PRKCA,RALA,CHAF1A,SRPK2,RAC1,CDK1	54
Cancer, Organismal Injury and Abnormalities, Reproductive System Disease	endometrioid endometrial cancer	Uterine endometrioid carcinoma	2.47e-07					TMEM11,TMEM9,URB2,DHODH,RPS24,HNRNPL,ZNF512,CCNT2,RSPRY1,CLPX,ATR,CTNNB1,LEMD3,CDK5RAP2,PABPC1,SPAST,HDAC3,LRRC41,SEPHS1,ABLIM3,GBF1,DOCK10,ZC3H15,RANBP10,TUBA4A,SLC25A46,CTH,ZMYND8,KMT2B,EIF4A2,ZNHIT6,POLRMT,AGK,FARP1,MTG1,SIN3A,CREBBP,AARS2,MRPL1,LSM14B,SAFB,NFIL3,EIF1AX,METTL15,MRPS22,USP34,GFM1,ZKSCAN1,NSUN4,RALA,LUC7L2,KMT2D,ACSL3,WASHC4,KDM4A,THOC5,TBC1D10B,TMEM126A,NUP188,FOXJ2,THBS1,PALLD…	460
Infectious Diseases	production	Production of HIV-1	2.48e-07		0.343		0.346	EIF2AK2,TRIM22,AGFG1,VPS18,HNRNPR,HNRNPU,DCTN2,STAU1,TP53,MON2,SYNCRIP,CAV1,HNRNPA1,PRNP,PRKCA,DDX6,TFAP4,CREBBP,ABCE1,STAT5B,ARF6	21
Cell Death and Survival	cell death	Cell death of melanoma cell lines	2.6e-07		-0.144		-0.144	PEBP1,TK1,EIF3G,THOC2,ATG5,XRCC1,ING3,YAP1,PKM,MDC1,DDX3X,ABL2,STAT3,FAHD2A,TEX10,EMG1,APMAP,HDAC1,RPL27A,RAPGEF2,BAG3,UBE2L3,SRC,STAT2,HSPB8,PRCC,FGF2,HDAC3,TFAP2A,NFIX,WDR19,BUD23,ETS1,EIF3F,ZMYM3,P4HB,JUN,CSNK1A1,TRAF2,ATF2,EI24,CREB1,TP53,PCNA,NUP93,DOCK1,FN1,SLC9B2,NOL3,NUP205,UBA3,YBX1,CASP4,TTF1,SH2D4A,RAD50,ATM,SUPT6H,DEK,NUMB,BRD4,ILF2,EIF2B4,RAC1,CDK1	65
Infectious Diseases	production	Production of Retroviridae	2.61e-07		0.135		0.137	EIF2AK2,TRIM22,AGFG1,VPS18,HNRNPR,HNRNPU,DCTN2,MOV10,STAU1,TP53,MON2,SYNCRIP,CAV1,HNRNPA1,PRNP,PRKCA,DDX6,TFAP4,CREBBP,ABCE1,STAT5B,ARF6	22
Cancer, Organismal Injury and Abnormalities	liquid tumor	Liquid tumor	2.74e-07		0.634		0.635	AKAP13,XRCC1,SIPA1,RPS24,FSD1,PITRM1,CCNT2,SCARB2,ATR,EEF1A1,CTNNB1,CDK5RAP2,PABPC1,HDAC3,COL5A2,DOCK10,TAP2,CAMK2G,TUBA4A,LYN,DNAJA1,RSU1,FKBP1A,EHMT2,KMT2B,EIF3I,POLRMT,CLIP1,ATXN7,SIN3A,CREBBP,RPS3A,GSTP1,HK2,SHOC2,NUP98,LPP,PPP3CA,DAP3,METTL15,FAM120B,DAXX,PARP1,USP34,DENND1A,LUC7L2,KMT2D,WASHC4,MT-CO2,RAC1,NUP188,ERC1,YAP1,STAT3,MDN1,ACTG1,RUNX1,ALG10B,SIRT6,CDC42EP3,ZNF512B,DVL2,HSF1,SEPT8,…	437
Cellular Response to Therapeutics	radiosensitivity	Radiosensitivity	2.81e-07		0.343		0.339	TRAF2,EGFR,ATG5,ATM,MLH1,UIMC1,FGF2,ILK,TP53,H2AFX,PARP1,FN1,ATR,UCHL3,AIFM1,TP53BP1,EIF4E,PAXX,MSH2	19
Cell Cycle	G2/M phase	G2/M phase of carcinoma cell lines	2.88e-07					CDH13,ERCC1,KRAS,NUMB,EGFR,XRCC1,CSNK2B,ATR,SRPK2,TP53	10
Neurological Disease	cognitive impairment	Cognitive impairment	3.23e-07		-1.616		-1.617	SMCHD1,ATP1A1,UBE3B,CST3,WARS2,GRN,SNAPIN,RSPRY1,ATP2C1,EEF1D,WFS1,LRPAP1,TAF1,ERCC3,UPF3B,CTNNB1,HNRNPH2,GBA,TFAP2A,PI4KA,KDM6A,TBL1XR1,CD47,CHAMP1,THAP11,PPP2R5D,MED12,WDR45B,SCARF2,GNAI1,DLAT,CREB1,FOXP1,ZBTB20,GPC1,HNRNPU,FKBP1A,HIST1H1E,KMT2B,CRMP1,RBMX,PCNA,SEPT5,PURA,TUBB2A,ARHGEF7,HUWE1,SIN3A,CREBBP,INF2,TARDBP,CDC42EP4,BPTF,TAF2,SUB1,THOC6,RXRB,SLC1A4,MED25,ACSL4,AHSA1,EIF2S3,HSPA4,TMCO1…	155
Cancer, Hematological Disease, Immunological Disease, Organismal Injury and Abnormalities	mature B-cell neoplasm	Mature B-cell neoplasm	3.34e-07					GTF2B,GNA11,FSD1,ZNF512,CCNT2,TUBA1A,MYOF,MARS,NCOA6,ATR,PSIP1,ZFHX3,SRP54,LRRC1,CTNNB1,DAP,HDAC3,CD47,SMARCA1,TUBA4A,SETD2,HLA-B,LYN,FOXP1,FKBP1A,EHMT2,KMT2B,CNOT3,SLC16A1,MRPL38,POLRMT,ARMC9,HIST1H1D,CBX2,CREBBP,GIT1,POLR3B,MBD1,CTBP1,NUP98,WDR74,PPP3CA,IGF2R,FAM120B,DEK,LAMP1,PARP1,USP34,MGA,RALA,KMT2D,SEPT9,WASHC4,EIF4E,HSP90AB1,PTGFRN,RAC1,ZMYM4,RBL2,TUBB3,PMM2,CHD3,PWWP3A,ERC1,MCRS1,TRAPPC1…	269
Cancer, Hematological Disease, Immunological Disease, Organismal Injury and Abnormalities	adult leukemia	Adult leukemia	3.41e-07					CSNK1A1,ZNF638,TUBB3,FKBP1A,ERC1,TUBG1,NQO1,EPHA2,TP53,ABL2,TUBB2A,MAN2A1,E2F4,TUBA1A,STAT3,SYNCRIP,JARID2,TRRAP,POT1,SRC,IMPDH2,CSNK2B,PPIA,ZEB1,PPP3CA,KDM6A,PTPN1,TUBB4B,RHOA,TBL1XR1,HLA-A,NR3C1,IRF2BP2,PIM1,TUBA4A,HLA-B,SETD2,YTHDF2,HNRNPA2B1,YES1,ETV6,CSNK2A1,ATXN1	43
Developmental Disorder	autism or intellectual disability	Autism or intellectual disability	3.47e-07					SMCHD1,UBE3B,WARS2,RSPRY1,EEF1D,TAF1,ERCC3,UPF3B,CTNNB1,HNRNPH2,TFAP2A,KDM6A,PI4KA,TBL1XR1,CHAMP1,THAP11,PPP2R5D,MED12,WDR45B,SCARF2,DLAT,FOXP1,ZBTB20,GPC1,HNRNPU,KMT2B,HIST1H1E,RBMX,PURA,TUBB2A,GLO1,ARHGEF7,HUWE1,SIN3A,CREBBP,INF2,BPTF,TAF2,THOC6,SLC1A4,MED25,ACSL4,EIF2S3,TMCO1,GATAD2B,PRKRA,KMT2D,TGIF1,EIF4E,WASHC4,IGBP1,RAC1,HCFC1,RPL10,CASK,THOC2,TUBB3,CHD3,TECR,PMM2,TUBG1,TRIP12,FAM126A,TMLH…	113
Cell Morphology	shape change	Shape change of tumor cell lines	3.5e-07		-1.075		-1.067	DOCK5,AKAP13,GNA11,GNA13,AKT1,SIPA1,RBL2,GNA12,INPPL1,PARVA,THBS1,EPHA2,ILK,ROCK2,TP53,DOCK1,MPRIP,MYH9,STAT3,PPFIA1,FN1,CLIP1,RUNX1,BCAR3,GIT1,RAP2C,RAP2B,TPM1,DIAPH2,FERMT2,KRAS,EGFR,SRC,UCHL1,FLNA,DPYSL2,MYH10,PARVB,SPARC,RHOA,PRNP,KMT2D,RAP1B,RAC1,MARCKS,LYN	46
Hereditary Disorder, Neurological Disease, Organismal Injury and Abnormalities	hereditary polyneuropathy	Hereditary polyneuropathy	3.68e-07					YARS,IBA57,ATP1A1,HSPD1,ERLIN1,SLC25A19,DCTN2,DCTN1,BICD2,SETX,AARS,MARS,AFG3L2,USP8,POLG,INF2,SACS,CCT5,TWNK,MT-ATP6,ARHGEF10,UCHL1,HSPB8,ERLIN2,MED25,SPAST,DHTKD1,HSPB1,DNM2,HARS,SEPT9,COX6A1,KARS,PRPS1,AIFM1,SLC25A46,ABHD12,SPG7,VCP,MPV17	40
Cancer, Hematological Disease, Organismal Injury and Abnormalities	malignant myeloid neoplasm	Malignant myeloid neoplasm	3.87e-07		-0.343		-0.34	AKAP13,PML,XRCC1,RPS24,MDC1,NIPSNAP3A,PITRM1,UBXN1,GRN,NUP88,SMU1,SUPV3L1,AARS,TUBA1A,RAD54B,SCARB2,PSIP1,ZFHX3,SH3KBP1,EEF1A1,CTNNB1,CDK5RAP2,HTRA2,MTFMT,DNAJC25,JUP,PABPC1,HDAC3,DHX33,SUGP1,COL5A2,DOCK10,TAP2,DNM2,NFIX,TUBA4A,SETD2,HLA-B,AIFM1,ZNF217,LYN,DNAJA1,RSU1,FOXP1,PBRM1,FKBP1A,EHMT2,KMT2B,EIF3I,RPL5,PDS5A,CLIP1,OTUB1,ASH2L,ATXN7,SIN3A,CREBBP,EIF4A1,RPS3A,GSTP1,TBXAS1,RPS25,SHOC2,NUP98,L…	352
Hereditary Disorder, Neurological Disease, Organismal Injury and Abnormalities	neuropathy	Autosomal dominant neuropathy	4.04e-07					YARS,DNAJC13,HSPD1,DCTN1,GRN,SETX,AARS,MARS,GIGYF2,WFS1,INF2,EIF4G1,TARDBP,UCHL1,HTRA2,HSPB8,SPAST,DHTKD1,GBA,HSPB1,HNRNPA1,DNM2,HARS,SEPT9,TUBA4A,VCP	26
[truncated: 3,068 more rows]
