# Supplementary material for: Inhibition of tryptophan 2,3-dioxygenase impairs DNA damage tolerance and repair in glioma cells
Source: NAR Cancer. 2021 Apr 9;3(2):zcab014. doi: 10.1093/narcan/zcab014 (PMC8034706; doi:10.1093/narcan/zcab014)
Supplement: zcab014_Supplemental_Files [file zcab014_supplemental_files.zip › Table S6.xlsx]

## Sheet: Eoff_Observation 8_20uMvsBCNU_I
Â© 2000-2019 QIAGEN. All rights reserved.
TABLE S6. IPA comparing proteomic results for T98G cells treated with either 125 mM BCNU or 20 mM 680C91
Analysis Details for My Projects->Eoff->Eoff_010819_TMT_Volcano_Limma_IPAinput_unadpvalSig_zscore - 2019-12-04 07:34 AM->Observation 8
Workspace	My Projects
Project	Eoff
Analysis	Observation 8
Date	Wed Dec 04 05:36:11 PST 2019
Analysis ID	18598493
Analysis Settings
Cutoff before duplicate resolution	TRUE
Resolve duplicate on	Expression logfoldchange
Color using	Expression logfoldchange
Cutoff for Expression logfoldchange	--
Cutoff for Expression pvalue	0.055
Reference set	Ingenuity Knowledge Base (Genes Only)
Relationship to include	Direct and Indirect
Includes Endogenous Chemicals	Yes
Optional Analyses	My Pathways My List
Filter Summary
Consider only molecules and/or relationships where
(confidence = Experimentally Observed) AND
(mol. types = biologic drug OR canonical pathway OR chemical - endogenous mammalian OR chemical - endogenous non-mammalian OR chemical - kinase inhibitor OR chemical - other OR chemical - protease inhibitor OR chemical drug OR chemical reagent OR chemical toxicant OR complex OR cytokine OR disease OR enzyme OR function OR G-protein coupled receptor OR group OR growth factor OR ion channel OR kina…
Canonical Pathways for My Projects->Eoff->Eoff_010819_TMT_Volcano_Limma_IPAinput_unadpvalSig_zscore - 2019-12-04 07:34 AM->Observation 8
Ingenuity Canonical Pathways	-log(p-value)	zScore	Ratio	Molecules
Adenosine Nucleotides Degradation II	0		0.0667	NT5C3A
Agranulocyte Adhesion and Diapedesis	0		0.0469	ACTG1,CD99,FN1,GNAI1,ITGA6,MMP14,MYH14,MYH9,MYL6
Allograft Rejection Signaling	0		0.0116	HLA-A
Altered T Cell and B Cell Signaling in Rheumatoid Arthritis	0		0.0333	HLA-A,NFKB1,NFKB2
Androgen Biosynthesis	0		0.0714	AKR1C3
Antigen Presentation Pathway	0		0.0769	HLA-A,PSMB6,TAPBP
Apelin Adipocyte Signaling Pathway	0	2.23607	0.0617	CLIC2,GNA11,GNAI1,GSTM2,GSTP1
Apelin Cardiac Fibroblast Signaling Pathway	0		0.087	AKT1,TGFB2
Apelin Liver Signaling Pathway	0		0.0385	MAP2K4
Atherosclerosis Signaling	0		0.0403	APOC3,NFKB1,NFKB2,PCYOX1,PNPLA8
Autoimmune Thyroid Disease Signaling	0		0.0204	HLA-A
B Cell Development	0		0.0278	HLA-A
Basal Cell Carcinoma Signaling	0		0.0548	APC2,CTNNB1,DVL2,TP53
CCR5 Signaling in Macrophages	0	0	0.0638	GNAI1,GNAS,GNB1L,GNG12,JUN,MAP2K4
CDP-diacylglycerol Biosynthesis I	0		0.05	CDS2
CTLA4 Signaling in Cytotoxic T Lymphocytes	0		0.0674	AKT1,CLTB,HLA-A,PIK3C2A,PIK3C3,PTPA
Calcium-induced T Lymphocyte Apoptosis	0		0.0758	CABIN1,HDAC1,HDAC2,HLA-A,PPP3CA
Cardiac Î²-adrenergic Signaling	0	-0.377964	0.0786	AKAP2,AKAP8,APEX1,GNAS,GNB1L,GNG12,PDE6D,PPP1R14B,PPP1R7,PTPA,TDP2
Cardiomyocyte Differentiation via BMP Receptors	0		0.05	ATF2
Cellular Effects of Sildenafil (Viagra)	0		0.0611	ACTG1,GNAS,MYH14,MYH9,MYL12B,MYL6,PLCD3,PLCH1
Cholesterol Biosynthesis I	0		0.0769	DHCR24
Cholesterol Biosynthesis II (via 24,25-dihydrolanosterol)	0		0.0769	DHCR24
Cholesterol Biosynthesis III (via Desmosterol)	0		0.0769	DHCR24
Chondroitin Sulfate Biosynthesis	0		0.0179	SULT1A1
Chondroitin Sulfate Biosynthesis (Late Stages)	0		0.0208	SULT1A1
Cleavage and Polyadenylation of Pre-mRNA	0		0.0833	CPSF1
Communication between Innate and Adaptive Immune Cells	0		0.0104	HLA-A
Complement System	0		0.0541	C1R,CD55
Corticotropin Releasing Hormone Signaling	0	2.64575	0.0621	ATF2,CREB1,CTH,GNAI1,GNAS,JUN,MAP2K2,RAP1A,RAP1B
Crosstalk between Dendritic Cells and Natural Killer Cells	0		0.0899	ACTG1,CAMK2D,CAMK2G,HLA-A,NFKB1,NFKB2,TLN1,TLN2
Cytotoxic T Lymphocyte-mediated Apoptosis of Target Cells	0		0.0588	CASP3,HLA-A
Dendritic Cell Maturation	0	0.774597	0.082	AKT1,ATF2,CREB1,DDR2,HLA-A,MAP2K4,MYD88,NFKB1,NFKB2,PIK3C2A,PIK3C3,PLCD3,PLCH1,STAT2,TAB1
Dermatan Sulfate Biosynthesis	0		0.0169	SULT1A1
Dermatan Sulfate Biosynthesis (Late Stages)	0		0.0217	SULT1A1
Dopamine Degradation	0		0.0667	ALDH1A1,SULT1A1
Dopamine Receptor Signaling	0		0.039	PPP1R14B,PPP1R7,PTPA
Dopamine-DARPP32 Feedback in cAMP Signaling	0	0.27735	0.0798	ATF2,CDK5,CREB1,CSNK1A1,CSNK1D,GNAI1,GNAS,PLCD3,PLCH1,PPP1R14B,PPP1R7,PPP3CA,PTPA
Eicosanoid Signaling	0		0.0625	AKR1C3,LTA4H,PNPLA8,TBXAS1
Endocannabinoid Neuronal Synapse Pathway	0	0.447214	0.0391	GNA11,GNAI1,PLCD3,PLCH1,PPP3CA
Estrogen Biosynthesis	0		0.0732	AKR1C3,HSD17B11,HSD17B2
Ethanol Degradation II	0		0.0312	ALDH1A1
Ethanol Degradation IV	0		0.0435	ALDH1A1
FXR/RXR Activation	0		0.0476	AKT1,APOC3,ITIH4,MAP2K4,PCK2,PCYOX1
Factors Promoting Cardiogenesis in Vertebrates	0		0.0323	ATF2,CTNNB1,TGFB2
Fatty Acid Activation	0		0.0769	ACSL4
Fatty Acid Î²-oxidation I	0		0.0312	ACSL4
GABA Receptor Signaling	0		0.0316	GNAS,RPS27A,UBQLN1
GPCR-Mediated Integration of Enteroendocrine Signaling Exemplified by an L Cell	0	0.447214	0.0685	GNA11,GNAI1,GNAS,PLCD3,PLCH1
GPCR-Mediated Nutrient Sensing in Enteroendocrine Cells	0	0	0.0536	GNA11,GNAI1,GNAS,GNG12,PLCD3,PLCH1
Glutamate Receptor Signaling	0		0.0351	GLS,SLC1A4
Graft-versus-Host Disease Signaling	0		0.0208	HLA-A
Granulocyte Adhesion and Diapedesis	0		0.0223	CD99,GNAI1,ITGA6,MMP14
Growth Hormone Signaling	0	1	0.0563	PIK3C2A,PIK3C3,RPS6KA4,STAT5B
Guanosine Nucleotides Degradation III	0		0.0833	NT5C3A
Gustation Pathway	0		0.0196	APEX1,PDE6D,TDP2
Heparan Sulfate Biosynthesis	0	1.34164	0.0602	AARS,GLCE,PPME1,SULT1A1,TARS2
Heparan Sulfate Biosynthesis (Late Stages)	0	1.34164	0.0658	AARS,GLCE,PPME1,SULT1A1,TARS2
Hepatic Cholestasis	0		0.038	ABCC1,JUN,MAP2K4,MYD88,NFKB1,NFKB2,TGFB2
Hepatic Fibrosis / Hepatic Stellate Cell Activation	0		0.0806	BAX,COL4A1,COL5A1,COL5A2,COL6A3,EGFR,FGF2,FN1,MYH14,MYH9,MYL6,NFKB1,NFKB2,TGFB2,TIMP2
Histamine Degradation	0		0.0588	ALDH1A1
Histidine Degradation VI	0		0.0667	CYP4F11
Human Embryonic Stem Cell Pluripotency	0		0.0519	AKT1,CTNNB1,FGF2,GNAS,PIK3C2A,PIK3C3,TGFB2
IL-17A Signaling in Fibroblasts	0		0.0857	JUN,NFKB1,NFKB2
Inhibition of Matrix Metalloproteases	0		0.0769	MMP14,TIMP2,TIMP3
LPS/IL-1 Mediated Inhibition of RXR Function	0	0.377964	0.0714	ACOX1,ACOX3,ACSL4,ALDH18A1,ALDH1A1,ALDH6A1,CPT1A,GSTM2,GSTP1,JUN,MAP2K4,MGMT,MYD88,NR1H2,SULT1A1,XPO1
LXR/RXR Activation	0	-0.377964	0.0744	APOC3,ITIH4,NCOR1,NCOR2,NFKB1,NFKB2,NR1H2,PCYOX1,RXRB
Leptin Signaling in Obesity	0	1	0.0811	AKT1,MAP2K2,PIK3C2A,PIK3C3,PLCD3,PLCH1
Leukotriene Biosynthesis	0		0.0769	LTA4H
Lipid Antigen Presentation by CD1	0		0.0385	ARF6
MSP-RON Signaling Pathway	0		0.0517	ACTG1,PIK3C2A,PIK3C3
Melatonin Degradation I	0		0.0167	SULT1A1
NAD Salvage Pathway II	0		0.0769	ACP1,NT5C3A
NAD biosynthesis II (from tryptophan)	0		0.0714	KYNU
Netrin Signaling	0	1	0.0615	ABLIM3,NFAT5,PPP3CA,RAC1
Neuroinflammation Signaling Pathway	0	0.2	0.0833	AKT1,APP,ATF2,BIRC6,CASP1,CASP3,CREB1,CTNNB1,GLS,HLA-A,HMGB1,HMOX1,JAK1,JUN,MAP2K4,MYD88,NCSTN,NFAT5,NFE2L2,NFKB1,NFKB2,PIK3C2A,PIK3C3,PPP3CA,TGFB2
Neuropathic Pain Signaling In Dorsal Horn Neurons	0	-0.707107	0.0792	CAMK2D,CAMK2G,CREB1,PIK3C2A,PIK3C3,PLCD3,PLCH1,SRC
Neuroprotective Role of THOP1 in Alzheimer's Disease	0	1	0.0603	APP,C1R,CREB1,HLA-A,HTRA2,THOP1,YWHAE
Nitric Oxide Signaling in the Cardiovascular System	0	0.447214	0.0505	AKT1,CAV1,MAP2K2,PIK3C2A,PIK3C3
Noradrenaline and Adrenaline Degradation	0		0.0286	ALDH1A1
Notch Signaling	0		0.0789	NCSTN,NUMB,NUMBL
OX40 Signaling Pathway	0	0	0.0556	HLA-A,JUN,MAP2K4,NFKB1,NFKB2
Oleate Biosynthesis II (Animals)	0		0.0769	ALDH6A1
Oxidative Ethanol Degradation III	0		0.0526	ALDH1A1
Phenylalanine Degradation IV (Mammalian, via Side Chain)	0		0.0714	GOT1
Phospholipases	0	-1.34164	0.082	HMOX1,PLCD3,PLCH1,PLD2,PNPLA8
Phototransduction Pathway	0		0.0189	PDE6D
Pregnenolone Biosynthesis	0		0.0769	CYP4F11
Primary Immunodeficiency Signaling	0		0.02	RFX5
Purine Nucleotides Degradation II (Aerobic)	0		0.0556	NT5C3A
Putrescine Degradation III	0		0.0476	ALDH1A1
Retinoic acid Mediated Apoptosis Signaling	0		0.05	CASP3,PARP1,RXRB
Role of Osteoblasts, Osteoclasts and Chondrocytes in Rheumatoid Arthritis	0		0.0773	AKT1,APC2,CBL,CSNK1A1,CTNNB1,JUN,MAP2K3,MAP2K4,MMP14,NFAT5,NFKB1,PIK3C2A,PIK3C3,PPP3CA,RUNX2,SRC,TRADD
Role of Pattern Recognition Receptors in Recognition of Bacteria and Viruses	0	1.41421	0.0649	CASP1,CREB1,MAP2K4,MYD88,NFKB1,NFKB2,OAS3,PIK3C2A,PIK3C3,TGFB2
Role of RIG1-like Receptors in Antiviral Innate Immunity	0		0.0455	NFKB1,NFKB2
Role of Wnt/GSK-3Î² Signaling in the Pathogenesis of Influenza	0		0.0641	APC2,CSNK1A1,CSNK1D,CTNNB1,DVL2
Serotonin Degradation	0		0.0299	ALDH1A1,SULT1A1
Sonic Hedgehog Signaling	0		0.0667	CCNB1,CDK1
Sperm Motility	0	-0.447214	0.0588	ABL2,DDR2,EGFR,GNAS,JAK1,LYN,MAP2K3,MAP2K4,PLCD3,PLCH1,PNPLA8,PTK7,SRC
Superpathway of Melatonin Degradation	0		0.0154	SULT1A1
T Helper Cell Differentiation	0		0.0137	HLA-A
TREM1 Signaling	0	2.44949	0.08	AKT1,CASP1,MYD88,NFKB1,NFKB2,STAT5B
Th1 Pathway	0	-0.377964	0.0574	HLA-A,JAK1,NCSTN,NFIL3,NFKB1,PIK3C2A,PIK3C3
Th1 and Th2 Activation Pathway	0		0.0581	CHD4,HLA-A,JAK1,JUN,NCSTN,NFIL3,NFKB1,PIK3C2A,PIK3C3,STAT5B
Th17 Activation Pathway	0	0.447214	0.0549	JAK1,MYD88,NFAT5,NFKB1,NFKB2
Th2 Pathway	0	0	0.0657	CHD4,HLA-A,JAK1,JUN,NCSTN,NFKB1,PIK3C2A,PIK3C3,STAT5B
Thyroid Hormone Metabolism II (via Conjugation and/or Degradation)	0		0.0263	SULT1A1
Triacylglycerol Biosynthesis	0		0.0732	DBT,ELOVL1,PLPP1
Tryptophan Degradation X (Mammalian, via Tryptamine)	0		0.08	AKR1B10,ALDH1A1
Tumoricidal Function of Hepatic Natural Killer Cells	0		0.0833	BAX,CASP3
Type I Diabetes Mellitus Signaling	0	0.707107	0.0901	CASP3,HLA-A,HSPD1,JAK1,MAP2K3,MAP2K4,MYD88,NFKB1,NFKB2,TRADD
Type II Diabetes Mellitus Signaling	0	1.66667	0.0775	ACSL4,AKT1,IRS2,MAP2K4,NFKB1,NFKB2,PIK3C2A,PIK3C3,PKM,SMPD4,TRADD
Urate Biosynthesis/Inosine 5'-phosphate Degradation	0		0.0769	NT5C3A
White Adipose Tissue Browning Pathway	0	2.44949	0.0465	ATF2,CREB1,CTBP1,CTBP2,GNAS,RXRB
cAMP-mediated signaling	0	1.60357	0.0749	AKAP2,AKAP8,APEX1,ATF2,CAMK2D,CAMK2G,CREB1,GNAI1,GNAS,LAMTOR3,MAP2K2,PDE6D,PPP3CA,RAP1A,RAP1GAP,SRC,TDP2
eNOS Signaling	0	1.66667	0.0629	AKT1,CASP3,CAV1,CCNA2,GNAS,HSPA14,HSPA6,HSPA8,PIK3C2A,PIK3C3
nNOS Signaling in Neurons	0		0.0213	PPP3CA
nNOS Signaling in Skeletal Muscle Cells	0		0.0244	SNTB1
Î³-linolenate Biosynthesis II (Animals)	0		0.0588	ACSL4
Calcium Transport I	0.212		0.1	ATP2B4
Phosphatidylglycerol Biosynthesis II (Non-plastidic)	0.217		0.0909	CDS2,PTPMT1
Endoplasmic Reticulum Stress Pathway	0.236		0.0952	CASP3,DNAJC3
Heme Biosynthesis II	0.24		0.111	HMBS
Leucine Degradation I	0.24		0.111	BCAT1
Phosphatidylethanolamine Biosynthesis II	0.24		0.111	PCYT2
Prostanoid Biosynthesis	0.24		0.111	TBXAS1
Sucrose Degradation V (Mammalian)	0.24		0.111	TKFC
Fatty Acid Î±-oxidation	0.257		0.1	ALDH1A1,TMLHE
The Visual Cycle	0.257		0.1	AKR1B10,AKR1C3
Transcriptional Regulatory Network in Embryonic Stem Cells	0.26		0.0926	CDYL,H3F3A/H3F3B,RIF1,SMARCAD1,ZFHX3
IL-15 Production	0.265		0.0909	ABL2,DDR2,EGFR,JAK1,LYN,MAP2K3,MAP2K4,NFKB1,NFKB2,PTK7,SRC
G Protein Signaling Mediated by Tubby	0.265		0.0968	GNAS,GNB1L,GNG12
Retinol Biosynthesis	0.27		0.0952	AKR1B10,AKR1C3,ESD,PNPLA2
tRNA Splicing	0.27	1	0.0952	APEX1,PDE6D,TDP2,TSEN34
Salvage Pathways of Pyrimidine Deoxyribonucleotides	0.273		0.125	APOBEC3B
Sphingomyelin Metabolism	0.273		0.125	SMPD4
Superoxide Radicals Degradation	0.273		0.125	NQO1
Triacylglycerol Degradation	0.288	1.34164	0.0962	AARS,ABHD12,PNPLA2,PPME1,TARS2
HIPPO signaling	0.291	-2.23607	0.0941	CSNK1D,MOB1A,PPP1R14B,PPP1R7,PTPA,TEAD1,TP53BP2,YWHAE
GÎ±s Signaling	0.292	2.12132	0.0935	ADD3,ATF2,CREB1,GNAS,GNB1L,GNG12,MAP2K2,RAP1A,RAPGEF2,SRC
PD-1, PD-L1 cancer immunotherapy pathway	0.303	0.333333	0.0943	AKT1,CSNK2A1,CSNK2B,FBXO38,HLA-A,JAK1,PIK3C2A,PIK3C3,STAT5B,TGFB2
1D-myo-inositol Hexakisphosphate Biosynthesis II (Mammalian)	0.305		0.111	OCRL,SYNJ2
D-myo-inositol (1,3,4)-trisphosphate Biosynthesis	0.305		0.111	OCRL,SYNJ2
Purine Ribonucleosides Degradation to Ribose-1-phosphate	0.313		0.143	PGM2
Superpathway of Serine and Glycine Biosynthesis I	0.313		0.143	PSAT1
Thioredoxin Pathway	0.313		0.143	SELENOT
Tryptophan Degradation to 2-amino-3-carboxymuconate Semialdehyde	0.313		0.143	KYNU
Mitochondrial L-carnitine Shuttle Pathway	0.333		0.118	ACSL4,CPT1A
Ubiquinol-10 Biosynthesis (Eukaryotic)	0.333		0.118	BCKDHA,CYP4F11
Phagosome Formation	0.334		0.096	FN1,PIK3C2A,PIK3C3,PLCD3,PLCH1,RAC1,RHOA,RHOB,RHOG,RHOT1,RHOT2,RND3
Cell Cycle Regulation by BTG Family Proteins	0.36		0.108	E2F3,E2F4,PTPA,RB1
Adenine and Adenosine Salvage III	0.362		0.167	HPRT1
Arginine Biosynthesis IV	0.362		0.167	OAT
Arginine Degradation VI (Arginase 2 Pathway)	0.362		0.167	OAT
Ceramide Biosynthesis	0.362		0.167	KDSR
Glycine Cleavage Complex	0.362		0.167	DLD
NAD Biosynthesis III	0.362		0.167	NAMPT
Proline Biosynthesis II (from Arginine)	0.362		0.167	OAT
UDP-N-acetyl-D-glucosamine Biosynthesis II	0.362		0.167	PGM3
Chondroitin Sulfate Degradation (Metazoa)	0.363		0.125	GM2A,OGA
Ephrin A Signaling	0.371		0.106	PIK3C2A,PIK3C3,RAC1,RHOA,ROCK1
Antiproliferative Role of TOB in T Cell Signaling	0.372		0.115	CCNA2,RB1,TGFB2
Glycolysis I	0.372		0.115	ENO1,ENO2,PKM
Apelin Cardiomyocyte Signaling Pathway	0.387	-0.333333	0.101	AKT1,ARNT,GNA11,GNAI1,MYL12B,MYL6,PIK3C2A,PIK3C3,PLCD3,PLCH1
Choline Biosynthesis III	0.397		0.133	HMOX1,PLD2
Role of JAK family kinases in IL-6-type Cytokine Signaling	0.399		0.12	JAK1,MAP2K4,STAT5B
TWEAK Signaling	0.404	2	0.114	CASP3,NFKB1,NFKB2,TRADD
Amyotrophic Lateral Sclerosis Signaling	0.414	1.26491	0.103	BAX,CASP1,CASP3,CCS,PIK3C2A,PIK3C3,PPP3CA,RAC1,SSR4,TP53
p38 MAPK Signaling	0.415	-0.333333	0.102	ATF2,CREB1,DAXX,H3F3A/H3F3B,HSPB1,MAP2K3,MAP2K4,RPS6KA4,TAB1,TGFB2,TP53,TRADD
CMP-N-acetylneuraminate Biosynthesis I (Eukaryotes)	0.422		0.2	NAGK
Creatine-phosphate Biosynthesis	0.422		0.2	MAP4K4
Serine Biosynthesis	0.422		0.2	PSAT1
Tetrahydrofolate Salvage from 5,10-methenyltetrahydrofolate	0.422		0.2	GART
Tetrapyrrole Biosynthesis II	0.422		0.2	HMBS
Trans, trans-farnesyl Diphosphate Biosynthesis	0.422		0.2	IDI1
Tyrosine Degradation I	0.422		0.2	FAH
PXR/RXR Activation	0.424		0.108	AKT1,ALDH1A1,CPT1A,FOXO3,GSTM2,NR3C1,PCK2
MIF-mediated Glucocorticoid Regulation	0.429	1	0.118	MIF,NFKB1,NFKB2,NR3C1
Retinoate Biosynthesis I	0.429		0.118	AKR1B1,AKR1B10,AKR1C3,ALDH1A1
Apelin Pancreas Signaling Pathway	0.432	-0.447214	0.114	MAP2K4,NFKB1,NFKB2,PIK3C2A,PIK3C3
IL-23 Signaling Pathway	0.432	1.34164	0.114	AKT1,NFKB1,NFKB2,PIK3C2A,PIK3C3
Iron homeostasis signaling pathway	0.442		0.102	ACO1,ACO2,ARNT,ATP6V0A2,ATP6V1C1,ATP6V1G1,EGFR,FTH1,FTL,HMOX1,IREB2,JAK1,STAT5B,TFRC
FGF Signaling	0.453	1.66667	0.107	AKT1,ATF2,CREB1,CRKL,FGF2,MAP2K3,PIK3C2A,PIK3C3,RAC1
Circadian Rhythm Signaling	0.454		0.121	ARNTL,ATF2,CREB1,CSNK1D
Cdc42 Signaling	0.46	-1	0.102	ACTR3,APC2,ARPC3,ARPC4,ATF2,CDC42BPA,CLIP1,DIAPH1,DIAPH3,HLA-A,JUN,MAP2K4,MYL12B,MYL6,RALA,SRC,WASL
Glutathione-mediated Detoxification	0.481		0.125	GGH,GSTM2,GSTP1,LANCL1
Melatonin Signaling	0.483	0	0.111	CAMK2D,CAMK2G,GNAI1,MAP2K2,MAP2K3,MAP2K4,PLCD3,PLCH1
Calcium Signaling	0.494	0.57735	0.102	ATF2,ATP2B4,CABIN1,CAMK2D,CAMK2G,CREB1,HDAC1,HDAC2,HDAC3,LETM1,MICU1,MYH14,MYH9,MYL6,NFAT5,PPP3CA,RAP1A,RAP1B,RAP2A,RAP2B,TPM2
Arginine Degradation I (Arginase Pathway)	0.5		0.25	OAT
Glutathione Redox Reactions II	0.5		0.25	GSR
L-cysteine Degradation I	0.5		0.25	GOT1
Methylmalonyl Pathway	0.5		0.25	MMUT
N-acetylglucosamine Degradation II	0.5		0.25	NAGK
Proline Biosynthesis I	0.5		0.25	ALDH18A1
IL-12 Signaling and Production in Macrophages	0.508		0.106	AKT1,APOC3,JMJD6,JUN,MAP2K2,MAP2K4,MYD88,NFKB1,NFKB2,PCYOX1,PIK3C2A,PIK3C3,TGFB2,ZNF668
Wnt/Î²-catenin Signaling	0.513	-0.5	0.104	AKT1,APC2,CSNK1A1,CSNK1D,CSNK2A1,CSNK2B,CTNNB1,DVL2,HDAC1,JUN,PIN1,PTPA,RPS27A,SOX9,SRC,TAB1,TGFB2,TP53
iCOS-iCOSL Signaling in T Helper Cells	0.514	0.301511	0.108	AKT1,CAMK2D,CAMK2G,HLA-A,NFAT5,NFKB1,NFKB2,PIK3C2A,PIK3C3,PLEKHA2,PPP3CA,RAC1
TNFR1 Signaling	0.524	0.816497	0.12	CASP3,JUN,MAP2K4,NFKB1,NFKB2,TRADD
TNFR2 Signaling	0.541	0	0.133	JUN,MAP2K4,NFKB1,NFKB2
April Mediated Signaling	0.557	-0.447214	0.128	JUN,MAP2K4,NFAT5,NFKB1,NFKB2
VDR/RXR Activation	0.561	-1.63299	0.115	CCNC,CSNK2A1,GTF2B,HSD17B2,NCOR1,NCOR2,RUNX2,RXRB,TGFB2
Antioxidant Action of Vitamin C	0.579	0.333333	0.112	HMOX1,MAP2K4,NFKB1,NFKB2,PLCD3,PLCH1,PLD2,PNPLA8,SELENOT,SLC2A1,SLC2A3,STAT5B
G-Protein Coupled Receptor Signaling	0.581		0.103	AKT1,APEX1,ATF2,CAMK2D,CAMK2G,CREB1,GNA11,GNAI1,GNAS,KRAS,LAMTOR3,MAP2K2,NFKB1,NFKB2,PDE6D,PIK3C2A,PIK3C3,RALA,RALB,RAP1A,RAP1B,RAP1GAP,RAP2A,RAP2B,RRAS,RRAS2,SRC,TDP2
Toll-like Receptor Signaling	0.601	-0.447214	0.118	JUN,MAP2K3,MAP2K4,MAP4K4,MYD88,NFKB1,NFKB2,RPS27A,TAB1
Aspartate Biosynthesis	0.605		0.333	GOT1
Coenzyme A Biosynthesis	0.605		0.333	PPCS
Glutamate Degradation II	0.605		0.333	GOT1
Hypusine Biosynthesis	0.605		0.333	DOHH
L-carnitine Biosynthesis	0.605		0.333	TMLHE
Oxidized GTP and dGTP Detoxification	0.605		0.333	DDX6
Thiosulfate Disproportionation III (Rhodanese)	0.605		0.333	TST
Trehalose Degradation II (Trehalase)	0.605		0.333	HK1
Mitotic Roles of Polo-Like Kinase	0.606	2.23607	0.121	CCNB1,CDC26,CDK1,CHEK2,FZR1,KIF23,PRC1,PTPA
Superpathway of Cholesterol Biosynthesis	0.609	1	0.143	ACAT1,ACAT2,DHCR24,IDI1
Apelin Muscle Signaling Pathway	0.61		0.158	AKT1,GNAS,TFAM
Dolichyl-diphosphooligosaccharide Biosynthesis	0.641		0.2	ALG6,ALG8
Ketogenesis	0.641		0.2	ACAT1,ACAT2
Interferon Signaling	0.648	1.34164	0.139	BAK1,BAX,JAK1,PTPN2,STAT2
IL-17A Signaling in Airway Cells	0.654	0.707107	0.125	AKT1,JAK1,MAP2K2,MAP2K4,NFKB1,NFKB2,PIK3C2A,PIK3C3
Role of IL-17F in Allergic Inflammatory Airway Diseases	0.656	2.44949	0.133	ATF2,CREB1,MAP2K2,NFKB1,NFKB2,RPS6KA4
iNOS Signaling	0.656	0.816497	0.133	JAK1,JUN,MYD88,NFKB1,NFKB2,TAB1
Caveolar-mediated Endocytosis Signaling	0.668		0.123	ACTG1,CAV1,CAVIN1,CD55,EGFR,FLOT2,HLA-A,ITGA6,SRC
D-myo-inositol (1,4,5,6)-Tetrakisphosphate Biosynthesis	0.68	3	0.113	ACP1,DUSP12,IGBP1,ILKAP,NUDT5,OCRL,PPFIA1,PPP1R14B,PPP1R7,PPP3CA,PPP4C,PPP5C,PTPA,PTPN13,PTPN2,RNGTT
D-myo-inositol (3,4,5,6)-tetrakisphosphate Biosynthesis	0.68	3	0.113	ACP1,DUSP12,IGBP1,ILKAP,NUDT5,OCRL,PPFIA1,PPP1R14B,PPP1R7,PPP3CA,PPP4C,PPP5C,PTPA,PTPN13,PTPN2,RNGTT
Gluconeogenesis I	0.686	1	0.154	ENO1,ENO2,MDH1,MDH2
Lymphotoxin Î² Receptor Signaling	0.694	1.63299	0.132	AKT1,CASP3,ELP1,NFKB1,NFKB2,PIK3C2A,PIK3C3
Dermatan Sulfate Degradation (Metazoa)	0.708		0.176	GM2A,IDUA,OGA
Superpathway of Geranylgeranyldiphosphate Biosynthesis I (via Mevalonate)	0.708		0.176	ACAT1,ACAT2,IDI1
Ketolysis	0.713		0.222	ACAT1,ACAT2
UDP-N-acetyl-D-galactosamine Biosynthesis II	0.713		0.222	HK1,PGM3
Role of JAK2 in Hormone-like Cytokine Signaling	0.718		0.147	HLTF,IRS2,JAK1,SH2B1,STAT5B
D-myo-inositol (1,4,5)-Trisphosphate Biosynthesis	0.728	0	0.16	PI4KA,PIP5K1A,PLCD3,PLCH1
IL-17A Signaling in Gastric Cells	0.728		0.16	EGFR,JUN,MAP2K4,NFKB1
Autophagy	0.731		0.131	MAP1LC3B,PIK3C3,SQSTM1,VPS11,VPS16,VPS18,VPS33A,VPS39
Synaptic Long Term Depression	0.741	2.68328	0.112	CTH,GNA11,GNA12,GNA13,GNAI1,GNAS,KRAS,LYN,MAP2K2,PLCD3,PLCH1,PNPLA8,PTPA,RALA,RALB,RAP1A,RAP1B,RAP2A,RAP2B,RRAS,RRAS2
MIF Regulation of Innate Immunity	0.751	0	0.143	JUN,MAP2K4,MIF,NFKB1,NFKB2,TP53
D-myo-inositol-5-phosphate Metabolism	0.761	2.35702	0.115	ACP1,DUSP12,IGBP1,ILKAP,NUDT5,OCRL,PLCD3,PLCH1,PPFIA1,PPP1R14B,PPP1R7,PPP3CA,PPP4C,PPP5C,PTPA,PTPN13,PTPN2,RNGTT
Adenine and Adenosine Salvage I	0.761		0.5	APRT
Cardiolipin Biosynthesis II	0.761		0.5	PTPMT1
Fatty Acid Biosynthesis Initiation II	0.761		0.5	OXSM
Formaldehyde Oxidation II (Glutathione-dependent)	0.761		0.5	ESD
Glutamine Degradation I	0.761		0.5	GLS
Guanine and Guanosine Salvage I	0.761		0.5	HPRT1
L-cysteine Degradation III	0.761		0.5	GOT1
Palmitate Biosynthesis I (Animals)	0.761		0.5	OXSM
S-methyl-5'-thioadenosine Degradation II	0.761		0.5	MTAP
Spermidine Biosynthesis I	0.761		0.5	SRM
UDP-D-xylose and UDP-D-glucuronate Biosynthesis	0.761		0.5	UGDH
Uridine-5'-phosphate Biosynthesis	0.761		0.5	UMPS
Î²-alanine Degradation I	0.761		0.5	ALDH6A1
RANK Signaling in Osteoclasts	0.763	1.50756	0.125	AKT1,CBL,JUN,MAP2K2,MAP2K4,NFKB1,NFKB2,PIK3C2A,PIK3C3,PPP3CA,SRC
Granzyme B Signaling	0.764		0.188	CASP3,NUMA1,PARP1
Vitamin-C Transport	0.764		0.188	SELENOT,SLC2A1,SLC2A3
Glutathione Redox Reactions I	0.774	2	0.167	CLIC2,GSR,GSTM2,GSTP1
IL-22 Signaling	0.774	0	0.167	AKT1,JAK1,MAP2K4,STAT5B
B Cell Activating Factor Signaling	0.786	0	0.146	ELP1,JUN,MAP2K4,NFAT5,NFKB1,NFKB2
Nur77 Signaling in T Lymphocytes	0.787		0.136	CABIN1,CASP3,HDAC1,HDAC2,HLA-A,PPP3CA,SIN3A,SIN3B
Osteoarthritis Pathway	0.8	0.447214	0.113	ANXA2,ATF2,CASP1,CASP3,CASP4,CREB1,CTNNA1,CTNNB1,DDR2,FGF2,FN1,FOXO3,HDAC3,HMGB1,MYBBP1A,NAMPT,NFKB1,NFKB2,OCRL,PRG4,RAC1,RUNX2,SOX9,TIMP3
Superpathway of D-myo-inositol (1,4,5)-trisphosphate Metabolism	0.823	2	0.174	BPNT1,INPP1,OCRL,SYNJ2
Superpathway of Citrulline Metabolism	0.825		0.2	ALDH18A1,GLS,OAT
Methionine Degradation I (to Homocysteine)	0.875	2	0.182	EHMT1,MGMT,NSUN4,PRMT5
Pyrimidine Deoxyribonucleotides De Novo Biosynthesis I	0.875	2	0.182	AK1,AK5,DTYMK,NME6
CD40 Signaling	0.879	0.333333	0.138	ELP1,JUN,MAP2K2,MAP2K3,MAP2K4,NFKB1,NFKB2,PIK3C2A,PIK3C3
Superpathway of Inositol Phosphate Compounds	0.881	2.71069	0.116	ACP1,DUSP12,IGBP1,ILKAP,NUDT5,OCRL,PI4KA,PIK3C2A,PIK3C3,PIP5K1A,PLCD3,PLCH1,PPFIA1,PPP1R14B,PPP1R7,PPP3CA,PPP4C,PPP5C,PTPA,PTPN13,PTPN2,RNGTT,SYNJ2
Production of Nitric Oxide and Reactive Oxygen Species in Macrophages	0.885	-0.447214	0.117	AKT1,APOC3,JAK1,JUN,MAP2K4,NFKB1,NFKB2,PCYOX1,PIK3C2A,PIK3C3,PPP1R14B,PPP1R7,PTPA,RAC1,RAP1A,RAP1B,RHOA,RHOB,RHOG,RHOT1,RHOT2,RND3
CD28 Signaling in T Helper Cells	0.896	0	0.125	ACTR3,AKT1,ARPC3,ARPC4,HLA-A,JUN,MAP2K2,MAP2K4,NFAT5,NFKB1,NFKB2,PIK3C2A,PIK3C3,PPP3CA,RAC1
Role of PI3K/AKT Signaling in the Pathogenesis of Influenza	0.91	1.88982	0.141	AKT1,CRKL,GNAI1,MAP2K2,MLH1,NFKB1,NFKB2,PIK3C2A,PIK3C3
Cardiac Hypertrophy Signaling (Enhanced)	0.919	1.38675	0.107	AKT1,APEX1,ATF2,CAMK2D,CAMK2G,CTNNB1,DIAPH1,DIAPH3,DVL2,EIF2B2,EIF2B4,EIF4E,FGF2,GNA11,GNA12,GNA13,GNAI1,GNAS,HDAC1,HDAC2,HDAC3,HSPB1,JUN,KRAS,MAP2K2,MAP2K3,MAP2K4,MAP3K20,NFAT5,NFKB1,NFKB2,PDE6D,PDK1,PIK3C2A,PIK3C3,PKN1,PLCD3,PLCH1,PPP3CA,RALA,RALB,RAP1A,RAP1B,RAP2A,RAP2B,RHOA,ROCK1,RPS6,RRAS,RRAS2,TDP2,TGFB2
Oxidative Phosphorylation	0.933	-2.13809	0.128	ATP5F1A,ATP5F1B,ATP5F1C,ATP5F1D,ATP5ME,ATP5MF,ATP5MG,ATP5PB,ATP5PD,ATP5PO,MT-ATP6,NDUFA4,NDUFS4,SURF1
Activation of IRF by Cytosolic Pattern Recognition Receptors	0.941	0.333333	0.143	ATF2,ELP1,JUN,MAP2K4,NFKB1,NFKB2,PIN1,PPIB,STAT2
T Cell Exhaustion Signaling Pathway	0.944	0	0.12	AKT1,FOXP1,HLA-A,JAK1,JUN,KRAS,MAP2K4,NFAT5,PDK1,PIK3C2A,PIK3C3,PTPA,RALA,RALB,RAP1A,RAP1B,RAP2A,RAP2B,RRAS,RRAS2,STAT2
Role of IL-17A in Arthritis	0.948		0.148	ATF2,MAP2K2,MAP2K3,MAP2K4,NFKB1,NFKB2,PIK3C2A,PIK3C3
3-phosphoinositide Biosynthesis	0.951	3.1305	0.121	ACP1,DUSP12,IGBP1,ILKAP,NUDT5,OCRL,PI4KA,PIK3C2A,PIK3C3,PIP5K1A,PPFIA1,PPP1R14B,PPP1R7,PPP3CA,PPP4C,PPP5C,PTPA,PTPN13,PTPN2,RNGTT
3-phosphoinositide Degradation	0.96	3.44124	0.123	ACP1,DUSP12,IGBP1,ILKAP,MTMR1,NUDT5,OCRL,PPFIA1,PPP1R14B,PPP1R7,PPP3CA,PPP4C,PPP5C,PTPA,PTPMT1,PTPN13,PTPN2,RNGTT,SYNJ2
Bile Acid Biosynthesis, Neutral Pathway	0.969		0.231	AKR1C1/AKR1C2,AKR1C3,AKR1D1
Mevalonate Pathway I	0.969		0.231	ACAT1,ACAT2,IDI1
NAD Phosphorylation and Dephosphorylation	0.969		0.231	ACP1,NADK2,NNT
Small Cell Lung Cancer Signaling	0.97	0.816497	0.141	AKT1,NFKB1,NFKB2,PA2G4,PIK3C2A,PIK3C3,RB1,RXRB,SIN3A,TP53
CD27 Signaling in Lymphocytes	0.983	0.377964	0.151	CASP3,ELP1,JUN,MAP2K2,MAP2K3,MAP2K4,NFKB1,NFKB2
Granzyme A Signaling	0.993		0.2	APEX1,H1FX,HIST1H1B,HMGB2
Inflammasome pathway	0.993	2	0.2	CASP1,MYD88,NFKB1,NFKB2
GÎ±i Signaling	0.995	2.49615	0.128	CAV1,GNAI1,GNAS,GNB1L,GNG12,KRAS,RALA,RALB,RAP1A,RAP1B,RAP1GAP,RAP2A,RAP2B,RRAS,RRAS2,SRC
PCP pathway	1.01	1.66667	0.148	ATF2,DAAM1,DVL2,JUN,MAP2K4,PFN2,RAC1,RHOA,ROCK1
GDP-mannose Biosynthesis	1.02		0.333	GMPPA,PMM2
IL-7 Signaling Pathway	1.03	1	0.141	AKT1,BAK1,BAX,FOXO3,JAK1,JUN,LYN,PIK3C2A,PIK3C3,SLC2A1,STAT5B
IL-10 Signaling	1.03		0.145	BLVRB,HMOX1,JAK1,JUN,MAP2K3,MAP2K4,MAP4K4,NFKB1,NFKB2,TAB1
Adenine and Adenosine Salvage VI	1.04		1	ADK
Glutamate Removal from Folates	1.04		1	GGH
L-cysteine Degradation II	1.04		1	CTH
Methylthiopropionate Biosynthesis	1.04		1	ADI1
Amyloid Processing	1.06		0.157	AKT1,APP,CDK5,CSNK1A1,CSNK1D,CSNK2A1,CSNK2B,NCSTN
Systemic Lupus Erythematosus In B Cell Signaling Pathway	1.06	1.76777	0.116	AKT1,CBL,CTNNB1,FOXO3,JAK1,JUN,KRAS,LYN,MAP2K2,MAP4K4,MYD88,NFAT5,NFKB1,NFKB2,OCRL,PAG1,PIK3C2A,PIK3C3,PPP3CA,RAC1,RALA,RALB,RAP1A,RAP1B,RAP2A,RAP2B,RRAS,RRAS2,SRC,STAT2,SYNJ2,TGFB2
Estrogen-mediated S-phase Entry	1.09	0.447214	0.192	CCNA2,CDK1,E2F3,E2F4,RB1
Mechanisms of Viral Exit from Host Cells	1.13		0.171	ACTG1,CHMP2A,CHMP3,CHMP4B,CHMP6,NEDD4,XPO1
Role of PKR in Interferon Induction and Antiviral Response	1.13		0.171	AKT1,ATF2,CASP3,MAP2K3,NFKB1,NFKB2,TP53
GP6 Signaling Pathway	1.14	-0.5	0.134	AKT1,COL4A1,COL5A1,COL5A2,COL6A3,LAMA4,LAMA5,LAMB1,LAMC1,LYN,PIK3C2A,PIK3C3,RAC1,RAP1B,RHOG,TLN1
Natural Killer Cell Signaling	1.14		0.134	AKT1,KRAS,MAP2K2,OCRL,PIK3C2A,PIK3C3,RAC1,RALA,RALB,RAP1A,RAP1B,RAP2A,RAP2B,RRAS,RRAS2,SYNJ2
Purine Nucleotides De Novo Biosynthesis II	1.15		0.273	GART,GMPS,PPAT
2-oxobutanoate Degradation I	1.16		0.4	DLD,MMUT
Eumelanin Biosynthesis	1.16		0.4	DDT,MIF
Galactose Degradation I (Leloir Pathway)	1.16		0.4	GALK1,GALK2
Pyridoxal 5'-phosphate Salvage Pathway	1.17	0	0.154	ADPGK,CDK1,CDK5,CDK7,CSNK1A1,CSNK1D,MAP2K2,MAP2K3,MAP2K4,PKN1
Death Receptor Signaling	1.17	2.49615	0.143	ACTG1,CASP3,DAXX,HSPB1,HTRA2,MAP2K4,MAP4K4,NFKB1,NFKB2,PARP1,ROCK1,SPTAN1,TRADD
STAT3 Pathway	1.2	2.82843	0.133	EGFR,FGF2,KRAS,MAP2K2,MAP2K4,MAP3K20,PTPN2,RAC1,RALA,RALB,RAP1A,RAP1B,RAP2A,RAP2B,RRAS,RRAS2,SRC,TGFB2
Systemic Lupus Erythematosus In T Cell Signaling Pathway	1.21	-0.160128	0.117	AKT1,ATF2,CASP1,CASP3,CASP4,CBL,CREB1,GNA12,GNA13,GNAI1,GNB1L,HLA-A,JUN,KRAS,MAP2K2,MAP2K3,MAP2K4,PDK1,PIK3C2A,PIK3C3,PPP3CA,PTPA,RAC1,RALA,RALB,RAP1A,RAP1B,RAP2A,RAP2B,RHOA,RHOB,RHOG,RHOT1,RHOT2,RND3,ROCK1,RRAS,RRAS2,STIM1
D-myo-inositol (1,4,5)-trisphosphate Degradation	1.21	2	0.235	BPNT1,INPP1,OCRL,SYNJ2
Role of JAK1, JAK2 and TYK2 in Interferon Signaling	1.22		0.208	JAK1,NFKB1,NFKB2,PTPN2,STAT2
Salvage Pathways of Pyrimidine Ribonucleotides	1.26	0.534522	0.144	ADPGK,AK1,AK5,APOBEC3B,CDK1,CDK5,CDK7,CSNK1A1,CSNK1D,MAP2K2,MAP2K3,MAP2K4,NME6,PKN1
Docosahexaenoic Acid (DHA) Signaling	1.28		0.184	AKT1,APP,BAX,CASP3,PIK3C2A,PIK3C3,PNPLA2
Wnt/Ca+ pathway	1.29	1.26491	0.161	ATF2,CREB1,DVL2,NFAT5,NFKB1,NFKB2,PDE6D,PLCD3,PLCH1,PPP3CA
Parkinson's Signaling	1.29		0.25	CASP3,PARK7,SEPT5,UCHL1
Relaxin Signaling	1.31	1.89737	0.134	AKT1,APEX1,CREB1,CTH,GNA11,GNA12,GNA13,GNAI1,GNAS,GNB1L,GNG12,JUN,NFKB1,NFKB2,PDE6D,PIK3C2A,PIK3C3,RAP1A,RAP1B,TDP2
Reelin Signaling in Neurons	1.32		0.154	AKT1,APP,ARHGEF12,ARHGEF2,CDK5,CRKL,ITGA6,LYN,MAP2K4,PIK3C2A,PIK3C3,SRC
Opioid Signaling Pathway	1.33	3.05329	0.124	AKT1,ATF2,CAMK2D,CAMK2G,CLTB,CREB1,CTNNB1,GNAI1,GNAS,KRAS,LYN,MAP2K2,MAP2K3,MAP2K4,NFKB1,NFKB2,PDK1,PLD2,PPP3CA,RAC1,RALA,RALB,RAP1A,RAP1B,RAP2A,RAP2B,RGS20,RPS6KA4,RRAS,RRAS2,SRC
AMPK Signaling	1.34	-0.447214	0.127	AK1,AK5,AK6,AKT1,ATF2,CCNA2,CPT1A,CREB1,ELAVL1,FOXO3,GNAS,GNB1L,GYS1,HLTF,ILKAP,IRS2,MAP2K3,MLYCD,PCK2,PIK3C2A,PIK3C3,PPAT,PPM1F,PTPA,RAB22A,SLC2A1,SRC
Tryptophan Degradation III (Eukaryotic)	1.36	2.23607	0.227	ACAT1,ACAT2,CDYL,KYNU,PARK7
Heme Degradation	1.36		0.5	BLVRB,HMOX1
Pentose Phosphate Pathway (Oxidative Branch)	1.36		0.5	PGD,PGLS
UVB-Induced MAPK Signaling	1.37	-0.707107	0.173	AKT1,EGFR,EIF4E,H3F3A/H3F3B,JUN,MAP2K4,PIK3C2A,PIK3C3,TP53
Citrulline Biosynthesis	1.38		0.333	ALDH18A1,GLS,OAT
Role of NANOG in Mammalian Embryonic Stem Cell Pluripotency	1.39	2	0.143	AKT1,CTNNB1,JAK1,KRAS,MAP2K2,PIK3C2A,PIK3C3,RALA,RALB,RAP1A,RAP1B,RAP2A,RAP2B,RIF1,RRAS,RRAS2,TP53
Protein Kinase A Signaling	1.41	0	0.118	ACP1,ADD3,AKAP2,AKAP8,APEX1,ATF2,CAMK2D,CAMK2G,CDC26,CREB1,CTNNB1,DUSP12,DUSP3,GNA13,GNAI1,GNAS,GNB1L,GNG12,GYS1,H1FX,H3F3A/H3F3B,HIST1H1B,MAP2K2,MYL12B,MYL6,NFAT5,NFKB1,NFKB2,PDE6D,PLCD3,PLCH1,PPP1R14B,PPP1R7,PPP3CA,PTPN13,PTPN2,PYGB,PYGL,RAP1A,RAP1B,RHOA,ROCK1,TDP2,TGFB2,TIMM50,VASP,YWHAE
Leukocyte Extravasation Signaling	1.45	0.6	0.131	ACTG1,CD99,CRKL,CTNNA1,CTNNB1,CTNND1,GNAI1,ITGA6,MAP2K2,MAP2K4,MMP14,MYL6,PIK3C2A,PIK3C3,RAC1,RAP1A,RAP1B,RAP1GAP,RHOA,ROCK1,SIPA1,SRC,TIMP2,TIMP3,VASP,WASL
IL-1 Signaling	1.46	0.707107	0.154	GNA11,GNA12,GNA13,GNAI1,GNAS,GNB1L,GNG12,JUN,MAP2K3,MAP2K4,MYD88,NFKB1,NFKB2,TAB1
NF-ÎºB Signaling	1.46	2.29366	0.134	AKT1,CSNK2A1,CSNK2B,EGFR,HDAC1,HDAC2,KRAS,MAP4K4,MYD88,NFKB1,NFKB2,PIK3C2A,PIK3C3,RALA,RALB,RAP1A,RAP1B,RAP2A,RAP2B,RRAS,RRAS2,TAB1,TDP2,TRADD
Glutaryl-CoA Degradation	1.49	2	0.286	ACAT1,ACAT2,CDYL,PARK7
Inhibition of Angiogenesis by TSP1	1.52	0.377964	0.206	AKT1,CASP3,CD47,JUN,MAP2K4,THBS1,TP53
Unfolded protein response	1.56		0.179	CEBPZ,DNAJA2,DNAJC3,HSPA14,HSPA6,HSPA8,HSPH1,NFE2L2,OS9,PDIA6
GÎ±q Signaling	1.57	2.52357	0.14	AKT1,GNA11,GNAS,GNB1L,GNG12,GYS1,HMOX1,MAP2K2,NFKB1,NFKB2,PIK3C2A,PIK3C3,PLD2,PPP3CA,RAC1,RHOA,RHOB,RHOG,RHOT1,RHOT2,RND3,ROCK1
IL-9 Signaling	1.58	0.377964	0.212	IRS2,JAK1,NFKB1,NFKB2,PIK3C2A,PIK3C3,STAT5B
Role of Macrophages, Fibroblasts and Endothelial Cells in Rheumatoid Arthritis	1.59		0.125	AKT1,APC2,ATF2,CAMK2D,CAMK2G,CEBPZ,CREB1,CSNK1A1,CTNNB1,DAAM1,FGF2,FN1,JUN,KRAS,MAP2K2,MAP2K3,MAP2K4,MIF,MYD88,NFAT5,NFKB1,PIK3C2A,PIK3C3,PLCD3,PLCH1,PPP3CA,RAC1,RALA,RALB,RAP1A,RAP1B,RAP2A,RAP2B,RHOA,ROCK1,RRAS,RRAS2,SRC,TRADD
Acyl-CoA Hydrolysis	1.61	1	0.308	ACOT1,ACOT7,GNPAT,PPT1
EGF Signaling	1.61	-1.26491	0.182	AKT1,CSNK2A1,CSNK2B,EGFR,JAK1,JUN,MAP2K4,PIK3C2A,PIK3C3,SRC
PKCÎ¸ Signaling in T Lymphocytes	1.63	1.52753	0.142	CAMK2D,CAMK2G,HLA-A,JUN,KRAS,MAP2K4,NFAT5,NFKB1,NFKB2,PIK3C2A,PIK3C3,POU2F1,PPP3CA,RAC1,RALA,RALB,RAP1A,RAP1B,RAP2A,RAP2B,RRAS,RRAS2
5-aminoimidazole Ribonucleotide Biosynthesis I	1.63		0.667	GART,PPAT
Methylglyoxal Degradation I	1.63		0.667	GLO1,HAGH
NADH Repair	1.63		0.667	NAXD,NAXE
4-1BB Signaling in T Lymphocytes	1.65	1.13389	0.219	ATF2,ELP1,JUN,MAP2K2,MAP2K4,NFKB1,NFKB2
FAT10 Cancer Signaling Pathway	1.68	-0.333333	0.196	AKT1,CTNNB1,EEF1A1,MAD2L1,NFKB1,NFKB2,PCNA,TGFB2,TP53
Renin-Angiotensin Signaling	1.7	2.82843	0.153	ATF2,JUN,KRAS,MAP2K2,MAP2K4,NFKB1,NFKB2,PIK3C2A,PIK3C3,RAC1,RALA,RALB,RAP1A,RAP1B,RAP2A,RAP2B,RRAS,RRAS2
Aspartate Degradation II	1.7		0.429	GOT1,MDH1,MDH2
Methylglyoxal Degradation III	1.72	2.23607	0.278	AKR1B1,AKR1B10,AKR1C1/AKR1C2,AKR1C3,AKR7A2
Xenobiotic Metabolism Signaling	1.72		0.129	AIP,ALDH18A1,ALDH1A1,ALDH6A1,ARNT,CAMK2D,CAMK2G,DNAJC7,ESD,FTL,GCLC,GSTM2,GSTP1,HMOX1,KRAS,MAP2K2,MAP2K3,MAP2K4,MGMT,NCOR2,NFE2L2,NFKB1,NFKB2,NQO1,NQO2,PIK3C2A,PIK3C3,PTPA,RALA,RALB,RAP1A,RAP1B,RAP2A,RAP2B,RRAS,RRAS2,SULT1A1
Endocannabinoid Cancer Inhibition Pathway	1.73	-0.654654	0.147	AKT1,ATF2,CASP1,CASP3,CASP4,CREB1,CTNNB1,GNA13,GNAI1,GNB1L,MAP2K2,MAP2K3,MAP2K4,PIK3C2A,PIK3C3,RHOA,ROCK1,SMPD4,SRC,TRIB3,VIM
HER-2 Signaling in Breast Cancer	1.73		0.167	AKT1,EGFR,KRAS,PIK3C2A,PIK3C3,RALA,RALB,RAP1A,RAP1B,RAP2A,RAP2B,RRAS,RRAS2,TP53
TR/RXR Activation	1.73		0.167	AKR1C1/AKR1C2,AKR1C3,AKT1,COL6A3,ENO1,GPS2,HDAC3,NCOA6,NCOR1,NCOR2,PIK3C2A,PIK3C3,RXRB,SLC2A1
VEGF Family Ligand-Receptor Interactions	1.73	3.05085	0.167	AKT1,KRAS,MAP2K2,NRP1,PIK3C2A,PIK3C3,RALA,RALB,RAP1A,RAP1B,RAP2A,RAP2B,RRAS,RRAS2
Stearate Biosynthesis I (Animals)	1.74	-1	0.2	ACOT1,ACOT7,ACSL4,DBT,DHCR24,ELOVL1,GNPAT,PPT1,TBXAS1
Semaphorin Signaling in Neurons	1.74		0.183	ARHGEF12,CDK5,NRP1,RAC1,RHOA,RHOB,RHOG,RHOT1,RHOT2,RND3,ROCK1
Cysteine Biosynthesis III (mammalia)	1.75	2.44949	0.25	CBS/CBSL,CTH,EHMT1,MGMT,NSUN4,PRMT5
Endothelin-1 Signaling	1.75	2.35339	0.14	CASP1,CASP3,CASP4,GNA11,GNA12,GNA13,GNAI1,GNAS,HMOX1,JUN,KRAS,PIK3C2A,PIK3C3,PLCD3,PLCH1,PLD2,PNPLA8,RALA,RALB,RAP1A,RAP1B,RAP2A,RAP2B,RRAS,RRAS2,SRC
HOTAIR Regulatory Pathway	1.77	2.13201	0.145	AKT1,ATXN1,BRD4,CTNNB1,ELAVL1,H3F3A/H3F3B,HDAC1,HDAC2,HSF1,JARID2,KDM1A,KMT2A,KMT2C,LAMTOR5,MMP14,NFKB1,NFKB2,PIK3C2A,PIK3C3,RBBP7,RCOR1,ROCK1,VIM
CCR3 Signaling in Eosinophils	1.79	3.20713	0.153	GNAI1,GNAS,GNB1L,GNG12,KRAS,MAP2K2,PIK3C2A,PIK3C3,RAC1,RALA,RALB,RAP1A,RAP1B,RAP2A,RAP2B,RHOA,ROCK1,RRAS,RRAS2
Regulation of the Epithelial-Mesenchymal Transition Pathway	1.8		0.14	AKT1,CTNNB1,DVL2,EGFR,ETS1,FGF2,JAK1,KRAS,MAP2K2,MAP2K3,MAP2K4,NCSTN,NFKB1,NFKB2,PIK3C2A,PIK3C3,RALA,RALB,RAP1A,RAP1B,RAP2A,RAP2B,RHOA,RRAS,RRAS2,TGFB2,ZEB1
RAN Signaling	1.82		0.294	KPNA6,KPNB1,RANBP2,RANGAP1,XPO1
GNRH Signaling	1.87	1.8	0.145	ATF2,CAMK2D,CAMK2G,CREB1,EGFR,GNA11,GNAI1,GNAS,JUN,KRAS,MAP2K2,MAP2K3,MAP2K4,NFKB1,NFKB2,RAC1,RALA,RALB,RAP1A,RAP1B,RAP2A,RAP2B,RRAS,RRAS2,SRC
Î³-glutamyl Cycle	1.88	2	0.364	GCLC,GCLM,GGCT,GSS
Synaptic Long Term Potentiation	1.91	1.78885	0.155	ATF2,CAMK2D,CAMK2G,CREB1,GNA11,KRAS,MAP2K2,PLCD3,PLCH1,PPP1R14B,PPP1R7,PPP3CA,RALA,RALB,RAP1A,RAP1B,RAP2A,RAP2B,RRAS,RRAS2
Glycogen Biosynthesis II (from UDP-D-Glucose)	1.92		0.5	GBE1,GYS1,UGP2
Pentose Phosphate Pathway (Non-oxidative Branch)	1.92		0.5	RPE,TALDO1,TKT
Selenocysteine Biosynthesis II (Archaea and Eukaryotes)	1.92		0.5	SARS,SEPHS1,SEPHS2
Adrenomedullin signaling pathway	1.94	3.13786	0.142	AKT1,ARNT,BAX,CASP3,CRCP,CTH,GNA11,GNAS,KRAS,MAP2K2,MAP2K3,MAP2K4,NFKB1,NFKB2,PIK3C2A,PIK3C3,PLCD3,PLCH1,RALA,RALB,RAP1A,RAP1B,RAP2A,RAP2B,RRAS,RRAS2,RXRB,TFAP2A
Polyamine Regulation in Colon Cancer	1.94		0.273	CTNNB1,KRAS,PSME2,PSME3,PSME4,PSMF1
Acute Phase Response Signaling	1.95	2.13201	0.145	AKT1,C1R,FN1,FTL,HMOX1,ITIH4,JUN,KRAS,MAP2K2,MAP2K3,MAP2K4,MYD88,NFKB1,NFKB2,NOLC1,NR3C1,RALA,RALB,RAP1A,RAP1B,RAP2A,RAP2B,RRAS,RRAS2,TAB1,TRADD
Fc Epsilon RI Signaling	2.04	2.06474	0.162	AKT1,KRAS,LYN,MAP2K2,MAP2K3,MAP2K4,OCRL,PIK3C2A,PIK3C3,RAC1,RALA,RALB,RAP1A,RAP1B,RAP2A,RAP2B,RRAS,RRAS2,SYNJ2
Sphingosine-1-phosphate Signaling	2.04	1.14708	0.162	AKT1,CASP1,CASP3,CASP4,GNA12,GNA13,GNAI1,PIK3C2A,PIK3C3,PLCD3,PLCH1,RAC1,RHOA,RHOB,RHOG,RHOT1,RHOT2,RND3,SMPD4
ERK/MAPK Signaling	2.05	1.73205	0.145	ATF2,CREB1,CRKL,EIF4E,ETS1,H3F3A/H3F3B,HSPB1,KRAS,LAMTOR3,MAP2K2,PIK3C2A,PIK3C3,PPP1R14B,PPP1R7,PTPA,RAC1,RALA,RALB,RAP1A,RAP1B,RAP2A,RAP2B,RPS6KA4,RRAS,RRAS2,SRC,TLN1,TLN2
Cysteine Biosynthesis/Homocysteine Degradation	2.08		1	CBS/CBSL,CTH
GDP-L-fucose Biosynthesis I (from GDP-D-mannose)	2.08		1	GMDS,TSTA3
Induction of Apoptosis by HIV1	2.1	2.3094	0.197	BAK1,BAX,CASP3,DAXX,ELP1,HTRA2,MAP2K4,NFKB1,NFKB2,SLC25A3,TP53,TRADD
Role of Oct4 in Mammalian Embryonic Stem Cell Pluripotency	2.14		0.217	AQR,ASH2L,BRCA1,JARID2,KDM5B,PARP1,RB1,RXRB,TP53,WWP2
FcÎ³RIIB Signaling in B Lymphocytes	2.15	2.67261	0.187	AKT1,KRAS,LYN,MAP2K4,PIK3C2A,PIK3C3,RALA,RALB,RAP1A,RAP1B,RAP2A,RAP2B,RRAS,RRAS2
2-ketoglutarate Dehydrogenase Complex	2.19		0.6	DHTKD1,DLD,OGDH
Role of NFAT in Cardiac Hypertrophy	2.2	1	0.145	AKT1,CABIN1,CAMK2D,CAMK2G,CSNK1A1,GNAI1,GNAS,GNB1L,GNG12,HDAC1,HDAC2,HDAC3,KRAS,MAP2K2,MAP2K3,MAP2K4,PIK3C2A,PIK3C3,PLCD3,PLCH1,PPP3CA,RALA,RALB,RAP1A,RAP1B,RAP2A,RAP2B,RRAS,RRAS2,SRC,TGFB2
Isoleucine Degradation I	2.21	1.34164	0.357	ACADSB,ACAT1,ACAT2,BCAT1,DLD
Prolactin Signaling	2.24	2.67261	0.185	JUN,KRAS,MAP2K2,NR3C1,PIK3C2A,PIK3C3,RALA,RALB,RAP1A,RAP1B,RAP2A,RAP2B,RRAS,RRAS2,STAT5B
Systemic Lupus Erythematosus Signaling	2.24		0.143	AKT1,CBL,CD2BP2,EFTUD2,HLA-A,HNRNPA2B1,HNRNPC,JUN,KRAS,LSM11,LSM14B,LSM3,LSM6,LSM8,LYN,NFAT5,PIK3C2A,PIK3C3,PRPF3,PRPF31,PRPF6,PRPF8,RALA,RALB,RAP1A,RAP1B,RAP2A,RAP2B,RRAS,RRAS2,SART1,SNRNP27,SNRNP35
Neuregulin Signaling	2.26	3.5	0.177	AKT1,CDK5,CRKL,EGFR,KRAS,MAP2K2,RALA,RALB,RAP1A,RAP1B,RAP2A,RAP2B,RPS6,RRAS,RRAS2,SRC,STAT5B
HGF Signaling	2.29	2.82843	0.171	AKT1,ATF2,CRKL,ETS1,JUN,KRAS,MAP2K2,MAP2K4,PIK3C2A,PIK3C3,RAC1,RALA,RALB,RAP1A,RAP1B,RAP2A,RAP2B,RRAS,RRAS2
Mouse Embryonic Stem Cell Pluripotency	2.3	2.35702	0.175	AKT1,CTNNB1,DVL2,JAK1,KRAS,MAP2K2,PIK3C2A,PIK3C3,RALA,RALB,RAP1A,RAP1B,RAP2A,RAP2B,RRAS,RRAS2,TAB1,TP53
Î±-Adrenergic Signaling	2.31	3.74166	0.179	GNAI1,GNAS,GNB1L,GNG12,GYS1,KRAS,MAP2K2,PYGB,PYGL,RALA,RALB,RAP1A,RAP1B,RAP2A,RAP2B,RRAS,RRAS2
Superpathway of Methionine Degradation	2.31	2.33333	0.243	CBS/CBSL,CTH,DLD,EHMT1,GOT1,MGMT,MMUT,NSUN4,PRMT5
Ephrin B Signaling	2.32	2.11058	0.194	ACP1,CBL,CTNNB1,EPHB6,GNA11,GNA12,GNA13,GNAI1,GNAS,GNB1L,GNG12,RAC1,RHOA,ROCK1
ErbB Signaling	2.35	1.69775	0.181	AKT1,EGFR,JUN,KRAS,MAP2K2,MAP2K3,MAP2K4,PIK3C2A,PIK3C3,RALA,RALB,RAP1A,RAP1B,RAP2A,RAP2B,RRAS,RRAS2
FcÎ³ Receptor-mediated Phagocytosis in Macrophages and Monocytes	2.35	0.242536	0.181	ACTG1,ACTR3,AKT1,ARF6,ARPC3,ARPC4,CBL,HMOX1,LYN,PIP5K1A,PLD2,RAC1,SRC,TLN1,TLN2,VAMP3,VASP
Melanocyte Development and Pigmentation Signaling	2.35	3.63803	0.181	ATF2,CREB1,GNAS,KRAS,MAP2K2,PIK3C2A,PIK3C3,RALA,RALB,RAP1A,RAP1B,RAP2A,RAP2B,RPS6KA4,RRAS,RRAS2,SRC
Axonal Guidance Signaling	2.41		0.128	ABLIM3,ACTR3,AFG3L2,AKT1,ARHGEF12,ARHGEF7,ARPC3,ARPC4,CDK5,COPS5,CRKL,EIF4E,EPHB6,FARP2,GIT1,GNA11,GNA12,GNA13,GNAI1,GNAS,GNB1L,GNG12,KRAS,MAP2K2,MMP14,MYL12B,MYL6,NFAT5,NRP1,PFN2,PIK3C2A,PIK3C3,PITRM1,PLCD3,PLCH1,PPP3CA,RAC1,RALA,RALB,RAP1A,RAP1B,RAP2A,RAP2B,RHOA,ROCK1,RRAS,RRAS2,RTN4,SEMA3C,SRGAP1,SRGAP2,TUBA1A,TUBA1B,TUBA4A,TUBB,TUBB2A,TUBB3,TUBB4B,TUBB6,TUBG1,VASP,WASL
PPARÎ±/RXRÎ± Activation	2.42	-3.26599	0.153	ACOX1,AIP,GNA11,GNAS,JUN,KRAS,MAP2K2,MAP2K3,MAP2K4,MAP4K4,MED12,NCOA6,NCOR1,NCOR2,NFKB1,NFKB2,NR2C2,PLCD3,PLCH1,RALA,RALB,RAP1A,RAP1B,RAP2A,RAP2B,RRAS,RRAS2,STAT5B,TGFB2
Synaptogenesis Signaling Pathway	2.42	1.23443	0.138	ACTR3,AKT1,ARHGEF7,ARPC3,ARPC4,ATF2,BET1L,CADM1,CAMK2D,CAMK2G,CDH13,CDK5,CREB1,CRKL,CTNNB1,CTNND1,EPHB6,GPAA1,HSPA8,KRAS,LYN,PIK3C2A,PIK3C3,RAC1,RALA,RALB,RAP1A,RAP1B,RAP2A,RAP2B,RHOA,RRAS,RRAS2,SGTA,SRC,STXBP3,THBS1,TLN1,VAMP2,VAMP3,VTI1A,WASL,YKT6
Cell Cycle: G2/M DNA Damage Checkpoint Regulation	2.42	0.301511	0.224	ATM,ATR,AURKA,BRCA1,CCNB1,CDK1,CDK7,CHEK2,PTPMT1,TP53,YWHAE
CDK5 Signaling	2.43	2.35702	0.176	CDK5,GNAS,ITGA6,KRAS,LAMA5,LAMB1,LAMC1,MAP2K2,PPP1R14B,PPP1R7,PTPA,RALA,RALB,RAP1A,RAP1B,RAP2A,RAP2B,RRAS,RRAS2
Pyrimidine Ribonucleotides Interconversion	2.44	1.26491	0.238	AK1,AK5,CTPS1,DDX3X,DHX9,HNRNPA1,NME6,NUDT5,SMARCA1,SMARCAL1
Tec Kinase Signaling	2.45	1.60591	0.159	ACTG1,GNA11,GNA12,GNA13,GNAI1,GNAS,GNB1L,GNG12,GTF2I,JAK1,LYN,MAP2K4,NFKB1,NFKB2,PIK3C2A,PIK3C3,RAC1,RHOA,RHOB,RHOG,RHOT1,RHOT2,RND3,SRC,STAT2,STAT5B
Glucose and Glucose-1-phosphate Degradation	2.45	2	0.5	HK1,PGM1,PGM2,PGM3
Role of JAK1 and JAK3 in Î³c Cytokine Signaling	2.49		0.203	IRS2,JAK1,KRAS,PIK3C2A,PIK3C3,RALA,RALB,RAP1A,RAP1B,RAP2A,RAP2B,RRAS,RRAS2,STAT5B
G Beta Gamma Signaling	2.5	4.02492	0.172	AKT1,CAV1,CAV2,EGFR,GNA11,GNA12,GNA13,GNAI1,GNAS,GNB1L,GNG12,KRAS,RALA,RALB,RAP1A,RAP1B,RAP2A,RAP2B,RRAS,RRAS2,SRC
ErbB4 Signaling	2.55	3.05085	0.206	AKT1,KRAS,MAP2K2,NCSTN,PIK3C2A,PIK3C3,RALA,RALB,RAP1A,RAP1B,RAP2A,RAP2B,RRAS,RRAS2
Bladder Cancer Signaling	2.59	3.31662	0.186	EGFR,FGF2,KRAS,MAP2K2,MMP14,PA2G4,RALA,RALB,RAP1A,RAP1B,RAP2A,RAP2B,RB1,RRAS,RRAS2,SIN3A,THBS1,TP53
NF-ÎºB Activation by Viruses	2.59	3.5	0.195	AKT1,ELP1,ITGA6,KRAS,NFKB1,NFKB2,PIK3C2A,PIK3C3,RALA,RALB,RAP1A,RAP1B,RAP2A,RAP2B,RRAS,RRAS2
Cell Cycle: G1/S Checkpoint Regulation	2.62	0.904534	0.209	ATM,ATR,E2F3,E2F4,GNL3,HDAC1,HDAC2,HDAC3,PA2G4,RB1,RBL2,SIN3A,TGFB2,TP53
PPAR Signaling	2.62	-3.90007	0.183	AIP,JUN,KRAS,MAP2K2,MAP4K4,NCOR1,NCOR2,NFKB1,NFKB2,RALA,RALB,RAP1A,RAP1B,RAP2A,RAP2B,RRAS,RRAS2,STAT5B,TAB1
Chemokine Signaling	2.7	2.5	0.2	CAMK2D,CAMK2G,GNAI1,JUN,KRAS,MAP2K2,RALA,RALB,RAP1A,RAP1B,RAP2A,RAP2B,RHOA,RRAS,RRAS2,SRC
GDP-glucose Biosynthesis	2.72	2	0.571	HK1,PGM1,PGM2,PGM3
Regulation of Actin-based Motility by Rho	2.74	0.471405	0.191	ACTR3,ARHGDIA,ARPC3,ARPC4,MYL12B,MYL6,PFN2,PI4KA,PIP5K1A,RAC1,RHOA,RHOB,RHOG,RHOT1,RHOT2,RND3,ROCK1,WASL
Mitochondrial Dysfunction	2.8		0.164	ACO1,ACO2,APP,ATP5F1A,ATP5F1B,ATP5F1C,ATP5F1D,ATP5ME,ATP5MF,ATP5MG,ATP5PB,ATP5PD,ATP5PO,CASP3,CPT1A,GSR,HTRA2,MAP2K4,MT-ATP6,NCSTN,NDUFA4,NDUFAF2,NDUFS4,OGDH,PARK7,PDHA1,RHOT2,SURF1
Pyrimidine Ribonucleotides De Novo Biosynthesis	2.81	1.50756	0.25	AK1,AK5,CTPS1,DDX3X,DHX9,HNRNPA1,NME6,NUDT5,SMARCA1,SMARCAL1,UMPS
Antiproliferative Role of Somatostatin Receptor 2	2.88	3.05085	0.208	CTH,GNB1L,GNG12,KRAS,MAP2K2,PIK3C2A,PIK3C3,RALA,RALB,RAP1A,RAP1B,RAP2A,RAP2B,RRAS,RRAS2,SRC
B Cell Receptor Signaling	2.89	2.19089	0.162	AKT1,ATF2,CAMK2D,CAMK2G,CREB1,ETS1,JUN,KRAS,LYN,MAP2K2,MAP2K3,MAP2K4,NFAT5,NFKB1,NFKB2,OCRL,PAG1,PIK3C2A,PIK3C3,PPP3CA,RAC1,RALA,RALB,RAP1A,RAP1B,RAP2A,RAP2B,RRAS,RRAS2,SYNJ2
p70S6K Signaling	2.9	2.13201	0.178	AKT1,EGFR,GNAI1,JAK1,KRAS,LYN,MAP2K2,PIK3C2A,PIK3C3,PLCD3,PLCH1,PTPA,RALA,RALB,RAP1A,RAP1B,RAP2A,RAP2B,RPS6,RRAS,RRAS2,SRC,YWHAE
SPINK1 General Cancer Pathway	2.95	2.32379	0.217	AKT1,EGFR,JAK1,KRAS,MAP2K2,PIK3C2A,PIK3C3,RALA,RALB,RAP1A,RAP1B,RAP2A,RAP2B,RRAS,RRAS2
Pentose Phosphate Pathway	2.98	2.23607	0.5	PGD,PGLS,RPE,TALDO1,TKT
P2Y Purigenic Receptor Signaling Pathway	2.99	2.4004	0.181	AKT1,ATF2,CREB1,GNAI1,GNB1L,GNG12,JUN,KRAS,MAP2K2,NFKB1,NFKB2,PIK3C2A,PIK3C3,PLCD3,PLCH1,RALA,RALB,RAP1A,RAP1B,RAP2A,RAP2B,RRAS,RRAS2
Angiopoietin Signaling	3.01	3.20713	0.213	AKT1,ELP1,KRAS,NFKB1,NFKB2,PIK3C2A,PIK3C3,RALA,RALB,RAP1A,RAP1B,RAP2A,RAP2B,RRAS,RRAS2,STAT5B
DNA damage-induced 14-3-3Ïƒ Signaling	3.02		0.368	AKT1,ATM,ATR,BRCA1,CCNB1,CDK1,TP53
GADD45 Signaling	3.02		0.368	ATM,ATR,BRCA1,CCNB1,CDK1,PCNA,TP53
Regulation of IL-2 Expression in Activated and Anergic T Lymphocytes	3.03		0.202	JUN,KRAS,MAP2K2,MAP2K4,NFAT5,NFKB1,NFKB2,PPP3CA,RAC1,RALA,RALB,RAP1A,RAP1B,RAP2A,RAP2B,RRAS,RRAS2,TGFB2
PTEN Signaling	3.04	-2.13201	0.183	AKT1,CASP3,CBL,CSNK2A1,CSNK2B,EGFR,FOXO3,KRAS,MAP2K2,MCRS1,NFKB1,NFKB2,OCRL,RAC1,RALA,RALB,RAP1A,RAP1B,RAP2A,RAP2B,RRAS,RRAS2,SYNJ2
TGF-Î² Signaling	3.04	2.35702	0.198	HDAC1,JUN,KRAS,MAP2K2,MAP2K3,MAP2K4,RALA,RALB,RAP1A,RAP1B,RAP2A,RAP2B,RRAS,RRAS2,RUNX2,TAB1,TFE3,TGFB2,TGIF1
Ceramide Signaling	3.09	2.18282	0.205	AKT1,JUN,KRAS,MAP2K4,NFKB1,NFKB2,PIK3C2A,PIK3C3,PTPA,RALA,RALB,RAP1A,RAP1B,RAP2A,RAP2B,RRAS,RRAS2,SMPD4
IL-6 Signaling	3.09	2.71069	0.184	AKT1,CSNK2A1,CSNK2B,HSPB1,JUN,KRAS,MAP2K2,MAP2K3,MAP2K4,MAP4K4,NFKB1,NFKB2,PIK3C2A,PIK3C3,RALA,RALB,RAP1A,RAP1B,RAP2A,RAP2B,RRAS,RRAS2,TAB1
PI3K/AKT Signaling	3.12	1.87663	0.182	AKT1,CDC37,CTNNB1,EIF4E,FOXO3,GYS1,JAK1,KRAS,MAP2K2,NFKB1,NFKB2,OCRL,PTPA,RALA,RALB,RAP1A,RAP1B,RAP2A,RAP2B,RRAS,RRAS2,SYNJ2,TP53,YWHAE
Glutathione Biosynthesis	3.13		1	GCLC,GCLM,GSS
Pancreatic Adenocarcinoma Signaling	3.14	1.5	0.193	AKT1,E2F3,E2F4,EGFR,HMOX1,JAK1,KRAS,MAP2K2,MAP2K4,NFKB1,NFKB2,PA2G4,PIK3C2A,PIK3C3,PLD2,RAC1,RALA,RB1,SIN3A,TGFB2,TP53
Paxillin Signaling	3.14	2.23607	0.193	ACTG1,ARF1,ARF6,ARHGEF7,ITGA6,KRAS,MAP2K4,PIK3C2A,PIK3C3,RAC1,RALA,RALB,RAP1A,RAP1B,RAP2A,RAP2B,RRAS,RRAS2,SRC,TLN1,TLN2
Ovarian Cancer Signaling	3.15	2.5	0.18	AKT1,BRCA1,CTNNB1,EGFR,KRAS,MAP2K2,MLH1,MSH2,MSH6,PA2G4,PIK3C2A,PIK3C3,PMS2,RALA,RALB,RAP1A,RAP1B,RAP2A,RAP2B,RB1,RRAS,RRAS2,SIN3A,SRC,TP53
RAR Activation	3.17		0.165	AKR1B1,AKR1B10,AKR1C3,AKT1,ALDH1A1,CARM1,CCNH,CDK7,CSNK2A1,CSNK2B,ERCC2,ERCC3,GTF2H1,GTF2H3,GTF2H4,HLTF,JUN,MAP2K4,MNAT1,NCOR1,NCOR2,NFKB1,NFKB2,PARP1,PML,RAC1,RPL7A,RXRB,SRC,STAT5B,TAF4,TGFB2
FAT10 Signaling Pathway	3.19	0	0.389	MAP1LC3B,PSME2,PSME3,PSME4,PSMF1,SQSTM1,UBA1
Valine Degradation I	3.19	-0.377964	0.389	ACADSB,ALDH6A1,BCAT1,BCKDHA,BCKDHB,DBT,DLD
PFKFB4 Signaling Pathway	3.2	0.904534	0.261	ATF2,CREB1,FGF2,GNAS,HK1,HK2,MAP2K2,MAP2K3,MAP2K4,TGFB2,TKT,TP53
Clathrin-mediated Endocytosis Signaling	3.21		0.166	ACTG1,ACTR3,AP3B1,AP3M1,AP3S1,APOC3,ARF6,ARPC3,ARPC4,CBL,CD2AP,CLTB,CSNK2A1,CSNK2B,FGF2,GAK,HSPA8,LDLRAP1,NUMB,PCYOX1,PICALM,PIK3C2A,PIK3C3,PPP3CA,RAB4B,RAC1,RPS27A,SH3BP4,SH3KBP1,SRC,TFRC,WASL
Apelin Endothelial Signaling Pathway	3.22	3.41121	0.191	AKT1,ARNT,GNA11,GNA13,GNAI1,GNAS,JUN,KRAS,MAP2K2,MAP2K4,NFKB1,NFKB2,PIK3C2A,PIK3C3,RALA,RALB,RAP1A,RAP1B,RAP2A,RAP2B,RRAS,RRAS2
ErbB2-ErbB3 Signaling	3.23	3.20713	0.231	AKT1,JUN,KRAS,MAP2K2,PIK3C2A,PIK3C3,RALA,RALB,RAP1A,RAP1B,RAP2A,RAP2B,RRAS,RRAS2,STAT5B
Assembly of RNA Polymerase III Complex	3.27		0.462	GTF3C1,GTF3C2,GTF3C3,GTF3C4,GTF3C5,POLR3D
BMP signaling pathway	3.28	3.29983	0.212	ATF2,CREB1,JUN,KRAS,MAP2K2,MAP2K4,NFKB1,NFKB2,RALA,RALB,RAP1A,RAP1B,RAP2A,RAP2B,RRAS,RRAS2,RUNX2,TAB1
IL-4 Signaling	3.28		0.212	AKT1,HLA-A,JAK1,KRAS,NFAT5,NR3C1,OCRL,PIK3C2A,PIK3C3,RALA,RALB,RAP1A,RAP1B,RAP2A,RAP2B,RRAS,RRAS2,SYNJ2
Thyroid Cancer Signaling	3.32		0.255	CTNNB1,KRAS,MAP2K2,RALA,RALB,RAP1A,RAP1B,RAP2A,RAP2B,RRAS,RRAS2,RXRB,TP53
HIF1Î± Signaling	3.33		0.195	AKT1,APEX1,ARNT,COPS5,CUL2,ELOB,JUN,KRAS,MMP14,PIK3C2A,PIK3C3,RALA,RALB,RAP1A,RAP1B,RAP2A,RAP2B,RRAS,RRAS2,SLC2A1,SLC2A3,TP53
Aldosterone Signaling in Epithelial Cells	3.35	0.333333	0.177	DNAJA1,DNAJB1,DNAJB11,DNAJB12,DNAJB4,DNAJB6,DNAJC13,DNAJC3,DNAJC6,DNAJC7,HSPA13,HSPA14,HSPA6,HSPA8,HSPB1,HSPB8,HSPD1,HSPH1,KRAS,MAP2K2,NEDD4,PI4KA,PIK3C2A,PIK3C3,PIP5K1A,PLCD3,PLCH1,SACS
T Cell Receptor Signaling	3.36		0.2	CBL,JUN,KRAS,MAP2K2,MAP2K4,NFAT5,NFKB1,NFKB2,PAG1,PIK3C2A,PIK3C3,PPP3CA,RAC1,RALA,RALB,RAP1A,RAP1B,RAP2A,RAP2B,RRAS,RRAS2
Glioblastoma Multiforme Signaling	3.39	1.73205	0.176	AKT1,CTNNB1,E2F3,E2F4,EGFR,KRAS,MAP2K2,PIK3C2A,PIK3C3,PLCD3,PLCH1,RAC1,RALA,RALB,RAP1A,RAP1B,RAP2A,RAP2B,RB1,RHOA,RHOB,RHOG,RHOT1,RHOT2,RND3,RRAS,RRAS2,SRC,TP53
HMGB1 Signaling	3.39	2.41404	0.176	AKT1,HMGB1,JUN,KAT2A,KRAS,MAP2K2,MAP2K3,MAP2K4,NFKB1,NFKB2,PIK3C2A,PIK3C3,RAC1,RALA,RALB,RAP1A,RAP1B,RAP2A,RAP2B,RBBP7,RHOA,RHOB,RHOG,RHOT1,RHOT2,RND3,RRAS,RRAS2,TGFB2
Thrombopoietin Signaling	3.39	2.32379	0.238	IRS2,JUN,KRAS,MAP2K2,PIK3C2A,PIK3C3,RALA,RALB,RAP1A,RAP1B,RAP2A,RAP2B,RRAS,RRAS2,STAT5B
PAK Signaling	3.41	1.78885	0.206	ARHGEF7,CASP3,GIT1,KRAS,MAP2K2,MAP2K4,MYL12B,MYL6,PIK3C2A,PIK3C3,RAC1,RALA,RALB,RAP1A,RAP1B,RAP2A,RAP2B,RRAS,RRAS2,WASL
Colorectal Cancer Metastasis Signaling	3.42	1.37199	0.158	AKT1,BAX,CASP3,CTNNB1,E2F4,EGFR,GNAS,GNB1L,GNG12,JAK1,JUN,KRAS,MAP2K2,MAP2K4,MLH1,MMP14,MSH2,MSH6,NFKB1,NFKB2,PIK3C2A,PIK3C3,RAC1,RALA,RALB,RAP1A,RAP1B,RAP2A,RAP2B,RHOA,RHOB,RHOG,RHOT1,RHOT2,RND3,RRAS,RRAS2,SRC,TGFB2,TP53
GDNF Family Ligand-Receptor Interactions	3.42	2.18282	0.224	CREB1,IRS2,JUN,KRAS,MAP2K2,MAP2K4,PIK3C2A,PIK3C3,RAC1,RALA,RALB,RAP1A,RAP1B,RAP2A,RAP2B,RRAS,RRAS2
Macropinocytosis Signaling	3.42	3.35659	0.224	ARF6,KRAS,PIK3C2A,PIK3C3,RAB34,RAC1,RALA,RALB,RAP1A,RAP1B,RAP2A,RAP2B,RHOA,RRAS,RRAS2,SRC,USP6NL
RhoGDI Signaling	3.42	0.6	0.172	ACTG1,ACTR3,ARHGDIA,ARHGEF12,ARHGEF18,ARHGEF2,ARHGEF7,ARPC3,ARPC4,CDH13,GNA11,GNA12,GNA13,GNAI1,GNAS,GNB1L,GNG12,MYL12B,MYL6,PI4KA,PIP5K1A,RAC1,RHOA,RHOB,RHOG,RHOT1,RHOT2,RND3,ROCK1,SRC,WASL
Assembly of RNA Polymerase I Complex	3.5		0.5	POLR1A,POLR1B,POLR1C,POLR1D,POLR1E,TAF1C
Glycogen Degradation II	3.5	2.44949	0.5	MTAP,PGM1,PGM2,PGM3,PYGB,PYGL
Cyclins and Cell Cycle Regulation	3.55	0.27735	0.222	ATM,ATR,CCNA2,CCNB1,CCNH,CDK1,CDK7,E2F3,E2F4,HDAC1,HDAC2,HDAC3,PA2G4,PTPA,RB1,SIN3A,TGFB2,TP53
RhoA Signaling	3.59	1.4596	0.195	ABL2,ACTG1,ACTR3,ARHGEF12,ARPC3,ARPC4,CDC42EP3,CDC42EP4,CIT,GNA12,GNA13,MYL12B,MYL6,NEDD4,PFN2,PI4KA,PIP5K1A,PKN1,RAPGEF2,RHOA,RND3,ROCK1,SEPT3,SEPT5
CNTF Signaling	3.64	2.84019	0.25	AKT1,JAK1,KRAS,MAP2K2,PIK3C2A,PIK3C3,RALA,RALB,RAP1A,RAP1B,RAP2A,RAP2B,RPS6KA4,RRAS,RRAS2
Regulation of Cellular Mechanics by Calpain Protease	3.67	2.13809	0.242	CCNA2,CDK1,EGFR,KRAS,RALA,RALB,RAP1A,RAP1B,RAP2A,RAP2B,RB1,RRAS,RRAS2,SRC,TLN1,TLN2
Role of MAPK Signaling in the Pathogenesis of Influenza	3.76		0.231	AKT1,ATF2,BAX,CASP3,KRAS,MAP2K2,MAP2K3,MAP2K4,PNPLA8,RABGEF1,RALA,RALB,RAP1A,RAP1B,RAP2A,RAP2B,RRAS,RRAS2
IL-15 Signaling	3.79		0.239	AKT1,JAK1,KRAS,MAP2K2,NFKB1,NFKB2,PIK3C2A,PIK3C3,RALA,RALB,RAP1A,RAP1B,RAP2A,RAP2B,RRAS,RRAS2,STAT5B
Role of p14/p19ARF in Tumor Suppression	3.83	-0.707107	0.345	NPM1,NPM3,PIK3C2A,PIK3C3,POLR3D,RAC1,RB1,SENP3,TP53,TTF1
Phospholipase C Signaling	3.87	3.33333	0.163	ARHGEF12,ARHGEF18,ARHGEF2,ARHGEF7,ATF2,CREB1,GNA13,GNAS,GNB1L,GNG12,HDAC1,HDAC2,HDAC3,HMOX1,KRAS,LYN,MAP2K2,MYL12B,MYL6,NFAT5,NFKB1,NFKB2,PEBP1,PLCD3,PLD2,PPP3CA,RAC1,RALA,RALB,RAP1A,RAP1B,RAP2A,RAP2B,RHOA,RHOB,RHOG,RHOT1,RHOT2,RND3,RRAS,RRAS2,SRC
Neurotrophin/TRK Signaling	3.92	2.35702	0.237	AKT1,ATF2,CREB1,JUN,KRAS,MAP2K2,MAP2K3,MAP2K4,PIK3C2A,PIK3C3,RALA,RALB,RAP1A,RAP1B,RAP2A,RAP2B,RRAS,RRAS2
CREB Signaling in Neurons	3.96	2.4004	0.174	AKT1,ATF2,CAMK2D,CAMK2G,CREB1,GNA11,GNA12,GNA13,GNAI1,GNAS,GNB1L,GNG12,GTF2B,KRAS,MAP2K2,PIK3C2A,PIK3C3,PLCD3,PLCH1,POLR2A,POLR2B,POLR2C,POLR2D,POLR2E,POLR2G,POLR2H,POLR2I,POLR2L,RALA,RALB,RAP1A,RAP1B,RAP2A,RAP2B,RRAS,RRAS2
Acetyl-CoA Biosynthesis I (Pyruvate Dehydrogenase Complex)	3.96	-2.23607	0.714	DBT,DLAT,DLD,PDHA1,PDHB
Tight Junction Signaling	3.97		0.185	ACTG1,AKT1,ARHGEF2,BET1L,CASK,CPSF1,CTNNA1,CTNNB1,EPB41,GPAA1,HSF1,JUN,MPP5,MYH14,MYH9,MYL6,NFKB1,NFKB2,PTPA,RAB13,RAC1,RHOA,SAFB,SPTAN1,SYMPK,TGFB2,VAMP2,VAMP3,VASP,VTI1A,YKT6
ILK Signaling	3.97	0	0.178	ACTG1,AKT1,ATF2,CASP3,CREB1,CTNNB1,FERMT2,FN1,ILKAP,IRS2,JUN,KRT18,MAP2K4,MYH14,MYH9,MYL6,NFKB1,NFKB2,PARVB,PIK3C2A,PIK3C3,PPP1R14B,PTPA,RAC1,RHOA,RHOB,RHOG,RHOT1,RHOT2,RND3,RPS6KA4,TGFB1I1,TMSB10/TMSB4X,VIM
fMLP Signaling in Neutrophils	4	2.55841	0.207	ACTR3,ARPC3,ARPC4,GNAI1,GNAS,GNB1L,GNG12,KRAS,MAP2K2,NFAT5,NFKB1,NFKB2,PIK3C2A,PIK3C3,PPP3CA,RAC1,RALA,RALB,RAP1A,RAP1B,RAP2A,RAP2B,RRAS,RRAS2
FAK Signaling	4		0.221	ACTG1,AKT1,ARHGEF7,ASAP1,EGFR,KRAS,MAP2K2,PIK3C2A,PIK3C3,RAC1,RALA,RALB,RAP1A,RAP1B,RAP2A,RAP2B,RRAS,RRAS2,SRC,TLN1,TLN2
Glycogen Degradation III	4.01	2.64575	0.5	GAA,MTAP,PGM1,PGM2,PGM3,PYGB,PYGL
GÎ±12/13 Signaling	4.02	2.74563	0.2	AKT1,CDH13,CTNNB1,GNA12,GNA13,JUN,KRAS,MAP2K2,MAP2K4,MYL12B,MYL6,NFKB1,NFKB2,PIK3C2A,PIK3C3,RALA,RALB,RAP1A,RAP1B,RAP2A,RAP2B,RHOA,ROCK1,RRAS,RRAS2,SRC
Role of NFAT in Regulation of the Immune Response	4.08	3.28634	0.182	AKT1,ATF2,CABIN1,CSNK1A1,CSNK1D,ELP1,GNA11,GNA12,GNA13,GNAI1,GNAS,GNB1L,GNG12,HLA-A,JUN,KRAS,LYN,MAP2K2,NFAT5,NFKB1,NFKB2,PIK3C2A,PIK3C3,PPP3CA,RALA,RALB,RAP1A,RAP1B,RAP2A,RAP2B,RRAS,RRAS2,XPO1
IL-17 Signaling	4.12		0.237	AKT1,ATF2,JAK1,JUN,KRAS,MAP2K2,MAP2K3,MAP2K4,NFKB1,PIK3C2A,PIK3C3,RALA,RALB,RAP1A,RAP1B,RAP2A,RAP2B,RRAS,RRAS2
Virus Entry via Endocytic Pathways	4.12		0.215	ACTG1,AP3B1,AP3M1,AP3S1,CAV1,CD55,CLTB,HLA-A,ITGA6,KRAS,PIK3C2A,PIK3C3,RAC1,RALA,RALB,RAP1A,RAP1B,RAP2A,RAP2B,RRAS,RRAS2,SRC,TFRC
BAG2 Signaling Pathway	4.13	-0.83205	0.302	ANXA2,BAG2,CASP3,HSPA14,HSPA6,HSPA8,NFKB1,NFKB2,PSME2,PSME3,PSME4,PSMF1,TP53
Oncostatin M Signaling	4.13	2.49615	0.302	JAK1,KRAS,MAP2K2,RALA,RALB,RAP1A,RAP1B,RAP2A,RAP2B,RRAS,RRAS2,STAT5B,TIMP3
Ephrin Receptor Signaling	4.13	3.4125	0.183	ACP1,ACTR3,AKT1,ARPC3,ARPC4,ATF2,CREB1,CRKL,EPHB6,GNA11,GNA12,GNA13,GNAI1,GNAS,GNB1L,GNG12,KRAS,MAP2K2,MAP4K4,PTPN13,RAC1,RALA,RALB,RAP1A,RAP1B,RAP2A,RAP2B,RHOA,ROCK1,RRAS,RRAS2,SRC,WASL
Branched-chain Î±-keto acid Dehydrogenase Complex	4.17	-2	1	BCKDHA,BCKDHB,DBT,DLD
IL-3 Signaling	4.2	2.9824	0.241	AKT1,CRKL,JAK1,JUN,KRAS,MAP2K2,PIK3C2A,PIK3C3,PPP3CA,RAC1,RALA,RALB,RAP1A,RAP1B,RAP2A,RAP2B,RRAS,RRAS2,STAT5B
UVA-Induced MAPK Signaling	4.27	1.80739	0.224	ATM,CASP3,EGFR,JUN,KRAS,MAP2K4,PARP1,PIK3C2A,PIK3C3,PLCD3,PLCH1,RALA,RALB,RAP1A,RAP1B,RAP2A,RAP2B,RPS6KA4,RRAS,RRAS2,SMPD4,TP53
p53 Signaling	4.27	2.18282	0.224	AKT1,ATM,ATR,BAX,BRCA1,CHEK2,COQ8A,CSNK1D,CTNNB1,GNL3,HDAC1,JMY,JUN,PCNA,PIK3C2A,PIK3C3,PML,RB1,SCO2,THBS1,TP53,TP53BP2
Agrin Interactions at Neuromuscular Junction	4.28	1.69775	0.244	ACTG1,ARHGEF7,EGFR,ITGA6,JUN,KRAS,LAMB1,LAMC1,MAP2K4,RAC1,RALA,RALB,RAP1A,RAP1B,RAP2A,RAP2B,RRAS,RRAS2,SRC
Myc Mediated Apoptosis Signaling	4.31		0.262	AKT1,BAX,CASP3,KRAS,MAP2K4,PIK3C2A,PIK3C3,RALA,RALB,RAP1A,RAP1B,RAP2A,RAP2B,RRAS,RRAS2,TP53,YWHAE
Rac Signaling	4.32	2.04124	0.216	ACTR3,ARPC3,ARPC4,BRK1,JUN,KRAS,MAP2K2,MAP2K4,NFKB1,NFKB2,PI4KA,PIK3C2A,PIK3C3,PIP5K1A,RAC1,RALA,RALB,RAP1A,RAP1B,RAP2A,RAP2B,RHOA,RRAS,RRAS2
IGF-1 Signaling	4.33	1.60591	0.221	AKT1,CCN1,CSNK2A1,CSNK2B,FOXO3,GRB10,IRS2,JAK1,JUN,KRAS,MAP2K2,NEDD4,PIK3C2A,PIK3C3,RALA,RALB,RAP1A,RAP1B,RAP2A,RAP2B,RRAS,RRAS2,YWHAE
Gap Junction Signaling	4.37		0.182	ACTG1,AKT1,CAV1,CSNK1A1,CSNK1D,CTH,CTNNB1,EGFR,GNAI1,GNAS,KRAS,MAP2K2,PIK3C2A,PIK3C3,PLCD3,PLCH1,PPP3CA,RALA,RALB,RAP1A,RAP1B,RAP2A,RAP2B,RRAS,RRAS2,SP3,SRC,TUBA1A,TUBA1B,TUBA4A,TUBB,TUBB2A,TUBB3,TUBB4B,TUBB6,TUBG1
PI3K Signaling in B Lymphocytes	4.4	2.2	0.203	AKT1,ATF2,CAMK2D,CAMK2G,CBL,CREB1,FOXO3,IRS2,JUN,KRAS,LYN,MAP2K2,NFAT5,NFKB1,NFKB2,PLCD3,PLCH1,PLEKHA2,PPP3CA,RAC1,RALA,RALB,RAP1A,RAP1B,RAP2A,RAP2B,RRAS,RRAS2
FLT3 Signaling in Hematopoietic Progenitor Cells	4.4	3.57771	0.241	AKT1,ATF2,CBL,CREB1,EIF4E,KRAS,MAP2K2,PIK3C2A,PIK3C3,RALA,RALB,RAP1A,RAP1B,RAP2A,RAP2B,RPS6KA4,RRAS,RRAS2,STAT2,STAT5B
Erythropoietin Signaling	4.45		0.25	AKT1,CBL,JUN,KRAS,MAP2K2,NFKB1,NFKB2,PIK3C2A,PIK3C3,RALA,RALB,RAP1A,RAP1B,RAP2A,RAP2B,RRAS,RRAS2,SRC,STAT5B
LPS-stimulated MAPK Signaling	4.48	2.23607	0.244	ATF2,CREB1,JUN,KRAS,MAP2K2,MAP2K3,MAP2K4,NFKB1,NFKB2,PIK3C2A,PIK3C3,RAC1,RALA,RALB,RAP1A,RAP1B,RAP2A,RAP2B,RRAS,RRAS2
PEDF Signaling	4.48	3.1305	0.244	AKT1,KRAS,NFKB1,NFKB2,PIK3C2A,PIK3C3,PNPLA2,RAC1,RALA,RALB,RAP1A,RAP1B,RAP2A,RAP2B,RHOA,ROCK1,RRAS,RRAS2,TP53,ZEB1
BER pathway	4.58		0.583	APEX1,LIG1,LIG3,PARP1,PCNA,PNKP,XRCC1
Telomerase Signaling	4.59	1.69775	0.224	AKT1,EGFR,ETS1,HDAC1,HDAC2,HDAC3,KRAS,MAP2K2,PIK3C2A,PIK3C3,POT1,PTPA,RALA,RALB,RAP1A,RAP1B,RAP2A,RAP2B,RB1,RRAS,RRAS2,TERF2,TERF2IP,TP53
DNA Methylation and Transcriptional Repression Signaling	4.61		0.353	CHD3,CHD4,H3F3A/H3F3B,HDAC1,HDAC2,MBD2,MECP2,RBBP7,SAP130,SAP30,SIN3A,SUDS3
Melanoma Signaling	4.63	2.32379	0.3	AKT1,KRAS,MAP2K2,PIK3C2A,PIK3C3,RALA,RALB,RAP1A,RAP1B,RAP2A,RAP2B,RB1,RRAS,RRAS2,TP53
JAK/Stat Signaling	4.65	2.68328	0.25	AKT1,JAK1,JUN,KRAS,MAP2K2,NFKB1,NFKB2,PIAS2,PIK3C2A,PIK3C3,RALA,RALB,RAP1A,RAP1B,RAP2A,RAP2B,RRAS,RRAS2,STAT2,STAT5B
TCA Cycle II (Eukaryotic)	4.66	0.632456	0.417	ACO1,ACO2,CS,DHTKD1,DLD,IDH3B,MDH1,MDH2,OGDH,SUCLA2
Cholecystokinin/Gastrin-mediated Signaling	4.71	2.6	0.218	ATF2,EGFR,GNA12,GNA13,JUN,KRAS,MAP2K2,MAP2K3,MAP2K4,RAC1,RALA,RALB,RAP1A,RAP1B,RAP2A,RAP2B,RHOA,RHOB,RHOG,RHOT1,RHOT2,RND3,ROCK1,RRAS,RRAS2,SRC
Insulin Receptor Signaling	4.77	1.51186	0.209	AKT1,CBL,CRKL,EIF2B2,EIF2B4,EIF4E,FOXO3,GRB10,GYS1,IRS2,JAK1,KRAS,MAP2K2,OCRL,PIK3C2A,PIK3C3,PPP1R14B,PPP1R7,RALA,RALB,RAP1A,RAP1B,RAP2A,RAP2B,RRAS,RRAS2,SYNJ2,TRIP10,VAMP2
Telomere Extension by Telomerase	4.79		0.533	HNRNPA1,HNRNPA2B1,MRE11,NBN,POT1,RAD50,TERF2,TERF2IP
Glioma Signaling	4.86	2	0.227	AKT1,CAMK2D,CAMK2G,E2F3,E2F4,EGFR,IDH1,IDH3B,KRAS,MAP2K2,PA2G4,PIK3C2A,PIK3C3,RALA,RALB,RAP1A,RAP1B,RAP2A,RAP2B,RB1,RBL2,RRAS,RRAS2,SIN3A,TP53
Aryl Hydrocarbon Receptor Signaling	4.96	1.2792	0.21	AIP,ALDH18A1,ALDH1A1,ALDH6A1,ARNT,ATM,ATR,BAX,CCNA2,CHEK2,GSTM2,GSTP1,HSPB1,JUN,MCM7,NCOR2,NFE2L2,NFIC,NFIX,NFKB1,NFKB2,NQO1,NQO2,POLA1,RB1,RBL2,RXRB,SRC,TGFB2,TP53
Acute Myeloid Leukemia Signaling	4.97	2.52357	0.247	AKT1,IDH1,IDH3B,JUP,KRAS,MAP2K2,MAP2K3,MAP2K4,NFKB1,NFKB2,PIK3C2A,PIK3C3,PML,RALA,RALB,RAP1A,RAP1B,RAP2A,RAP2B,RRAS,RRAS2,STAT5B
Endocannabinoid Developing Neuron Pathway	4.99	2.74563	0.226	AKT1,ATF2,BRCA1,CREB1,CTNNB1,GNAI1,GNB1L,KRAS,MAP2K2,MAP2K3,MAP2K4,PIK3C2A,PIK3C3,RAC1,RALA,RALB,RAP1A,RAP1B,RAP1GAP,RAP2A,RAP2B,RHOA,RRAS,RRAS2,SRC,STMN2
GM-CSF Signaling	5	2.82843	0.271	AKT1,CAMK2D,CAMK2G,ETS1,KRAS,LYN,MAP2K2,PIK3C2A,PIK3C3,PPP3CA,RALA,RALB,RAP1A,RAP1B,RAP2A,RAP2B,RRAS,RRAS2,STAT5B
Cancer Drug Resistance By Drug Efflux	5.02		0.293	ABCC1,ABCG2,AKT1,FOXO3,KRAS,MAP2K2,NFKB1,PDK1,RALA,RALB,RAP1A,RAP1B,RAP2A,RAP2B,RRAS,RRAS2,TP53
NGF Signaling	5.06	4.2	0.228	AKT1,ATF2,BAX,CREB1,KRAS,MAP2K2,MAP2K4,NFKB1,NFKB2,PIK3C2A,PIK3C3,RAC1,RALA,RALB,RAP1A,RAP1B,RAP2A,RAP2B,RHOA,RHOG,ROCK1,RPS6KA4,RRAS,RRAS2,SMPD4,TP53
Colanic Acid Building Blocks Biosynthesis	5.08	2.82843	0.571	GALK1,GALK2,GMDS,GMPPA,PMM2,TSTA3,UGDH,UGP2
DNA Double-Strand Break Repair by Homologous Recombination	5.08		0.571	ATM,ATRX,BRCA1,LIG1,MRE11,NBN,POLA1,RAD50
Role of Tissue Factor in Cancer	5.11		0.225	AKT1,CASP3,CCN1,EGFR,EIF4E,GNA11,GNA12,GNA13,ITGA6,KRAS,LYN,PDIA6,PIK3C2A,PIK3C3,RAC1,RALA,RALB,RAP1A,RAP1B,RAP2A,RAP2B,RPS6KA4,RRAS,RRAS2,SRC,STAT5B,TP53
Glioma Invasiveness Signaling	5.2	2.9824	0.27	KRAS,PIK3C2A,PIK3C3,RAC1,RALA,RALB,RAP1A,RAP1B,RAP2A,RAP2B,RHOA,RHOB,RHOG,RHOT1,RHOT2,RND3,RRAS,RRAS2,TIMP2,TIMP3
Apoptosis Signaling	5.2	-1.4596	0.242	BAK1,BAX,BIRC6,CASP3,CDK1,HTRA2,KRAS,MAP2K2,MAP2K4,MAP4K4,NFKB1,NFKB2,PARP1,RALA,RALB,RAP1A,RAP1B,RAP2A,RAP2B,ROCK1,RRAS,RRAS2,SPTAN1,TP53
Renal Cell Carcinoma Signaling	5.21	2.5	0.263	AKT1,ARNT,CUL2,ELOB,ETS1,JUN,KRAS,MAP2K2,PIK3C2A,PIK3C3,RAC1,RALA,RALB,RAP1A,RAP1B,RAP2A,RAP2B,RPS27A,RRAS,RRAS2,SLC2A1
CXCR4 Signaling	5.23	2.92119	0.204	AKT1,GNA11,GNA12,GNA13,GNAI1,GNAS,GNB1L,GNG12,JUN,KRAS,LYN,MAP2K2,MAP2K4,MYL12B,MYL6,PIK3C2A,PIK3C3,RAC1,RALA,RALB,RAP1A,RAP1B,RAP2A,RAP2B,RHOA,RHOB,RHOG,RHOT1,RHOT2,RND3,ROCK1,RRAS,RRAS2,SRC
Cardiac Hypertrophy Signaling	5.29	1.76141	0.183	AKT1,ATF2,CREB1,EIF2B2,EIF2B4,EIF4E,GNA11,GNA12,GNA13,GNAI1,GNAS,GNB1L,GNG12,HSPB1,JUN,KRAS,MAP2K2,MAP2K3,MAP2K4,MYL12B,MYL6,PIK3C2A,PIK3C3,PLCD3,PLCH1,PPP3CA,RAC1,RALA,RALB,RAP1A,RAP1B,RAP2A,RAP2B,RHOA,RHOB,RHOG,RHOT1,RHOT2,RND3,ROCK1,RRAS,RRAS2,TAB1,TGFB2
Non-Small Cell Lung Cancer Signaling	5.3	2	0.274	AKT1,EGFR,FOXO3,KRAS,MAP2K2,PA2G4,PIK3C2A,PIK3C3,RALA,RALB,RAP1A,RAP1B,RAP2A,RAP2B,RB1,RRAS,RRAS2,RXRB,SIN3A,TP53
IL-2 Signaling	5.33	2.84019	0.295	AKT1,CSNK2A1,CSNK2B,JAK1,JUN,KRAS,MAP2K2,PIK3C2A,PIK3C3,RALA,RALB,RAP1A,RAP1B,RAP2A,RAP2B,RRAS,RRAS2,STAT5B
Prostate Cancer Signaling	5.34		0.253	AKT1,ATF2,CREB1,CTNNB1,GSTP1,KRAS,MAP2K2,NFKB1,NFKB2,PA2G4,PIK3C2A,PIK3C3,RALA,RALB,RAP1A,RAP1B,RAP2A,RAP2B,RB1,RRAS,RRAS2,SIN3A,TP53
ERK5 Signaling	5.4	3.1305	0.278	AKT1,ATF2,CREB1,EGFR,FOSL1,FOXO3,GNA12,GNA13,KRAS,RALA,RALB,RAP1A,RAP1B,RAP2A,RAP2B,RPS6KA4,RRAS,RRAS2,SRC,YWHAE
IL-8 Signaling	5.48	2.87352	0.196	AKT1,BAX,CSTB,EGFR,GNA12,GNA13,GNAI1,GNAS,GNB1L,GNG12,HMOX1,JUN,KRAS,MAP2K2,MAP2K4,MAP4K4,MYL12B,NFKB1,PIK3C2A,PIK3C3,PLD2,RAC1,RALA,RALB,RAP1A,RAP1B,RAP2A,RAP2B,RHOA,RHOB,RHOG,RHOT1,RHOT2,RND3,ROCK1,RRAS,RRAS2,SRC,VASP
SAPK/JNK Signaling	5.48	3.4	0.245	ATF2,CRKL,DAXX,GNA12,GNA13,JUN,KRAS,MAP2K4,MAP3K20,MAP4K4,MINK1,PIK3C2A,PIK3C3,RAC1,RALA,RALB,RAP1A,RAP1B,RAP2A,RAP2B,RRAS,RRAS2,TAB1,TP53,TRADD
Mismatch Repair in Eukaryotes	5.58		0.562	MLH1,MSH2,MSH6,PCNA,PMS2,RFC1,RFC3,RFC4,RFC5
Actin Cytoskeleton Signaling	5.59	1.09322	0.192	ACTG1,ACTR3,APC2,ARHGEF12,ARHGEF7,ARPC3,ARPC4,BRK1,CRKL,DIAPH1,DIAPH3,FGF2,FN1,GIT1,GNA12,GNA13,GNG12,KRAS,MAP2K2,MYH14,MYH9,MYL12B,MYL6,PFN2,PIK3C2A,PIK3C3,PIP5K1A,RAC1,RALA,RALB,RAP1A,RAP1B,RAP2A,RAP2B,RHOA,ROCK1,RRAS,RRAS2,TLN1,TLN2,TMSB10/TMSB4X,WASL
Thrombin Signaling	5.79	2.87352	0.197	AKT1,ARHGEF12,ARHGEF2,CAMK2D,CAMK2G,CREB1,EGFR,GNA11,GNA12,GNA13,GNAI1,GNAS,GNB1L,GNG12,KRAS,MAP2K2,MYL12B,MYL6,NFKB1,NFKB2,PIK3C2A,PIK3C3,PLCD3,PLCH1,RAC1,RALA,RALB,RAP1A,RAP1B,RAP2A,RAP2B,RHOA,RHOB,RHOG,RHOT1,RHOT2,RND3,ROCK1,RRAS,RRAS2,SRC
Hypoxia Signaling in the Cardiovascular System	5.8	0.707107	0.284	AKT1,ARNT,ATF2,ATM,BIRC6,COPS5,CREB1,CSNK1D,JUN,NQO1,TP53,UBE2A,UBE2B,UBE2D3,UBE2E1,UBE2G1,UBE2I,UBE2K,UBE2L3,UBE2L6,UBE2S
Sertoli Cell-Sertoli Cell Junction Signaling	5.81		0.204	ACTG1,AKT1,ATF2,CLINT1,CTNNA1,CTNNB1,EPB41,EPN2,JUN,JUP,KRAS,MAP2K2,MAP2K3,MAP2K4,MAP3K20,MPP6,RAC1,RALA,RALB,RAP1A,RAP1B,RAP2A,RAP2B,RRAS,RRAS2,SPTAN1,SPTBN1,SRC,SYMPK,TUBA1A,TUBA1B,TUBA4A,TUBB,TUBB2A,TUBB3,TUBB4B,TUBB6,TUBG1
Phagosome Maturation	5.87		0.22	ATP6V0A2,ATP6V1C1,ATP6V1G1,BET1L,DCTN4,DYNC1H1,DYNC1I2,DYNC1LI1,DYNC1LI2,DYNLRB1,DYNLT1,EEA1,GPAA1,HLA-A,PIK3C3,TUBA1A,TUBA1B,TUBA4A,TUBB,TUBB2A,TUBB3,TUBB4B,TUBB6,TUBG1,VAMP2,VAMP3,VPS11,VPS16,VPS18,VPS33A,VPS39,VTI1A,YKT6
UVC-Induced MAPK Signaling	5.88	2.5	0.333	ATR,EGFR,JUN,KRAS,MAP2K2,MAP2K4,RALA,RALB,RAP1A,RAP1B,RAP2A,RAP2B,RRAS,RRAS2,SMPD4,SRC,TP53
ATM Signaling	5.91	1.09109	0.258	ATF2,ATM,ATR,BRCA1,CBX5,CCNB1,CDK1,CHEK2,CREB1,FANCD2,H2AFX,JUN,MAP2K4,MDC1,MRE11,NBN,PTPA,RAD50,TDP1,TLK1,TP53,TP53BP1,TRRAP,USP7,ZEB1
Endometrial Cancer Signaling	6.11	2.5	0.317	AKT1,APC2,CTNNA1,CTNNB1,FOXO3,KRAS,MAP2K2,MLH1,PIK3C2A,PIK3C3,RALA,RALB,RAP1A,RAP1B,RAP2A,RAP2B,RRAS,RRAS2,TP53
VEGF Signaling	6.2	3	0.26	ACTG1,AKT1,ARNT,EIF1,EIF1AX,EIF2B2,EIF2B4,EIF2S2,EIF2S3,ELAVL1,FOXO3,KRAS,MAP2K2,PIK3C2A,PIK3C3,RALA,RALB,RAP1A,RAP1B,RAP2A,RAP2B,ROCK1,RRAS,RRAS2,SRC,YWHAE
DNA Double-Strand Break Repair by Non-Homologous End Joining	6.27		0.643	ATM,LIG3,LIG4,MRE11,NBN,PARP1,RAD50,WRN,XRCC1
Remodeling of Epithelial Adherens Junctions	6.36	-0.377964	0.304	ACTG1,ACTR3,ARF6,ARPC3,ARPC4,CLIP1,CTNNA1,CTNNB1,CTNND1,MAPRE1,RALA,SRC,TUBA1A,TUBA1B,TUBA4A,TUBB,TUBB2A,TUBB3,TUBB4B,TUBB6,TUBG1
PDGF Signaling	6.39	1.22474	0.279	ABL2,ACP1,CAV1,CRKL,CSNK2A1,CSNK2B,JAK1,JUN,KRAS,MAP2K2,MAP2K4,OCRL,PIK3C2A,PIK3C3,RALA,RALB,RAP1A,RAP1B,RAP2A,RAP2B,RRAS,RRAS2,SRC,SYNJ2
Androgen Signaling	6.4	1.34164	0.235	CCNH,CDK7,DNAJB1,ERCC2,ERCC3,GNA11,GNA12,GNA13,GNAI1,GNAS,GNB1L,GNG12,GTF2B,GTF2H1,GTF2H3,GTF2H4,JUN,MNAT1,NFKB1,NFKB2,POLR2A,POLR2B,POLR2C,POLR2D,POLR2E,POLR2G,POLR2H,POLR2I,POLR2L,SRC,TAF2,TGFB1I1
Estrogen-Dependent Breast Cancer Signaling	6.43	3.1305	0.297	AKT1,ATF2,CREB1,EGFR,HSD17B11,HSD17B2,JUN,KRAS,NFKB1,NFKB2,PIK3C2A,PIK3C3,RALA,RALB,RAP1A,RAP1B,RAP2A,RAP2B,RRAS,RRAS2,SRC,STAT5B
Role of CHK Proteins in Cell Cycle Checkpoint Control	6.5	1.94145	0.333	ATM,ATR,BRCA1,CDK1,CHEK2,E2F3,E2F4,MDC1,MRE11,NBN,PCNA,PTPA,RAD50,RFC1,RFC3,RFC4,RFC5,TLK1,TP53
Adipogenesis pathway	6.55		0.239	AKT1,ARNTL,CCNH,CDK5,CDK7,CTBP1,CTBP2,CTNNB1,ERCC2,ERCC3,FGF2,GTF2H1,GTF2H3,GTF2H4,HDAC1,HDAC2,HDAC3,KAT2A,KDM1A,KMT2B,MNAT1,PAXIP1,RB1,RBBP7,SAP130,SAP30,SAP30L,SIN3A,SIN3B,SOX9,STAT5B,TP53
Cell Cycle Control of Chromosomal Replication	6.64		0.339	CDK1,CDK12,CDK17,CDK5,CDK7,CHEK2,LIG1,MCM2,MCM3,MCM4,MCM5,MCM6,MCM7,ORC1,ORC2,ORC3,ORC5,PCNA,POLA1
Signaling by Rho Family GTPases	6.69	0.468521	0.198	ACTG1,ACTR3,ARHGEF12,ARHGEF18,ARHGEF2,ARHGEF7,ARPC3,ARPC4,CDC42EP3,CDC42EP4,CDH13,CIT,CLIP1,DIAPH3,GNA11,GNA12,GNA13,GNAI1,GNAS,GNB1L,GNG12,JUN,MAP2K2,MAP2K4,MAP3K20,MYL12B,MYL6,NEDD4,NFKB1,NFKB2,PI4KA,PIK3C2A,PIK3C3,PIP5K1A,PKN1,RAC1,RHOA,RHOB,RHOG,RHOT1,RHOT2,RND3,ROCK1,SEPT3,SEPT5,STMN1,VIM,WASL
Molecular Mechanisms of Cancer	6.84		0.173	AKT1,ARHGEF12,ARHGEF18,ARHGEF2,ARHGEF7,ATM,ATR,AURKA,BAK1,BAX,BRCA1,CAMK2D,CAMK2G,CASP3,CBL,CDK1,CDK12,CDK17,CDK5,CDK7,CHEK2,CTNNA1,CTNNB1,CTNND1,DAXX,E2F3,E2F4,FANCD2,GNA11,GNA12,GNA13,GNAI1,GNAS,JAK1,JUN,KRAS,LAMTOR3,MAP2K2,MAP2K3,MAP2K4,NBN,NCSTN,NFKB1,NFKB2,PA2G4,PIK3C2A,PIK3C3,RAC1,RALA,RALB,RAP1A,RAP1B,RAP2A,RAP2B,RB1,RHOA,RHOB,RHOG,RHOT1,RHOT2,RND3,RRAS,RRAS2,SIN3A,SRC,TAB1,TGFB2,TP53
mTOR Signaling	6.94	3.02372	0.21	AKT1,EIF4E,EIF4G3,FKBP1A,GNB1L,HMOX1,KRAS,MAPKAP1,PIK3C2A,PIK3C3,PLD2,PTPA,RAC1,RALA,RALB,RAP1A,RAP1B,RAP2A,RAP2B,RHOA,RHOB,RHOG,RHOT1,RHOT2,RND3,RPS10,RPS11,RPS13,RPS15,RPS16,RPS17,RPS18,RPS2,RPS23,RPS26,RPS27,RPS27A,RPS29,RPS4X,RPS4Y1,RPS6,RPS6KA4,RRAS,RRAS2
14-3-3-mediated Signaling	7.13	1.60591	0.252	AKT1,BAX,CBL,JUN,KRAS,MAP2K2,MAP2K4,PIK3C2A,PIK3C3,PLCD3,PLCH1,RALA,RALB,RAP1A,RAP1B,RAP2A,RAP2B,RRAS,RRAS2,SRC,SRPK2,TUBA1A,TUBA1B,TUBA4A,TUBB,TUBB2A,TUBB3,TUBB4B,TUBB6,TUBG1,VIM,YWHAE
Integrin Signaling	7.13	0.904534	0.21	ACTG1,ACTR3,AKT1,ARF1,ARF5,ARF6,ARHGEF7,ARPC3,ARPC4,ASAP1,BCAR3,CAV1,CRKL,GIT1,ILKAP,ITGA6,KRAS,MAP2K2,MAP2K4,MYL12B,PARVB,PFN2,PIK3C2A,PIK3C3,RAC1,RALA,RALB,RAP1A,RAP1B,RAP2A,RAP2B,RHOA,RHOB,RHOG,RHOT1,RHOT2,RND3,ROCK1,RRAS,RRAS2,SRC,TLN1,TLN2,VASP,WASL
Breast Cancer Regulation by Stathmin1	7.14		0.215	ARHGEF12,ARHGEF18,ARHGEF2,ARHGEF7,CAMK2D,CAMK2G,CDK1,E2F3,E2F4,GNA13,GNAI1,GNAS,GNB1L,GNG12,KRAS,MAP2K2,PIK3C2A,PIK3C3,PPP1R14B,PPP1R7,PTPA,RAC1,RALA,RALB,RAP1A,RAP1B,RAP2A,RAP2B,RHOA,ROCK1,RRAS,RRAS2,STMN1,TP53,TUBA1A,TUBA1B,TUBA4A,TUBB,TUBB2A,TUBB3,TUBB4B,TUBB6,TUBG1
Actin Nucleation by ARP-WASP Complex	7.34	1.87663	0.319	ACTR3,ARPC3,ARPC4,GNA12,KRAS,RAC1,RALA,RALB,RAP1A,RAP1B,RAP2A,RAP2B,RHOA,RHOB,RHOG,RHOT1,RHOT2,RND3,ROCK1,RRAS,RRAS2,VASP,WASL
Regulation of eIF4 and p70S6K Signaling	8.35	2.84019	0.248	AKT1,EIF1,EIF1AX,EIF2B2,EIF2B4,EIF2S2,EIF2S3,EIF4E,EIF4G3,KRAS,MAP2K2,PAIP2,PIK3C2A,PIK3C3,PTPA,RALA,RALB,RAP1A,RAP1B,RAP2A,RAP2B,RPS10,RPS11,RPS13,RPS15,RPS16,RPS17,RPS18,RPS2,RPS23,RPS26,RPS27,RPS27A,RPS29,RPS4X,RPS4Y1,RPS6,RRAS,RRAS2
Germ Cell-Sertoli Cell Junction Signaling	8.7		0.244	ACTG1,AKT1,CLINT1,CTNNA1,CTNNB1,CTNND1,EPN2,ITGA6,JUP,KRAS,MAP2K2,MAP2K3,MAP2K4,PIK3C2A,PIK3C3,RAC1,RALA,RALB,RAP1A,RAP1B,RAP2A,RAP2B,RHOA,RHOB,RHOG,RHOT1,RHOT2,RND3,RRAS,RRAS2,SRC,TGFB2,TUBA1A,TUBA1B,TUBA4A,TUBB,TUBB2A,TUBB3,TUBB4B,TUBB6,TUBG1,WASL
Chronic Myeloid Leukemia Signaling	8.93		0.301	AKT1,CRKL,CTBP1,CTBP2,E2F3,E2F4,HDAC1,HDAC2,HDAC3,KRAS,MAP2K2,MECOM,NFKB1,NFKB2,PA2G4,PIK3C2A,PIK3C3,RALA,RALB,RAP1A,RAP1B,RAP2A,RAP2B,RB1,RBL2,RRAS,RRAS2,SIN3A,STAT5B,TGFB2,TP53
Glucocorticoid Receptor Signaling	9.25		0.199	AKT1,ANXA1,CCNH,CDK7,CREB1,ERCC2,ERCC3,FKBP5,FOXO3,GTF2B,GTF2H1,GTF2H3,GTF2H4,HLTF,HMGB1,HSPA14,HSPA6,HSPA8,JAK1,JUN,KRAS,KRT18,MAP2K2,MAP2K4,MNAT1,NCOR1,NCOR2,NFAT5,NFKB1,NR3C1,PCK2,PIK3C2A,PIK3C3,POLR2A,POLR2B,POLR2C,POLR2D,POLR2E,POLR2G,POLR2H,POLR2I,POLR2L,POU2F1,PPP3CA,RAC1,RALA,RALB,RAP1A,RAP1B,RAP2A,RAP2B,RRAS,RRAS2,STAT5B,TAB1,TAF1,TAF15,TAF2,TAF4,TAF5L,TAF6,TAF6L,TAF7,TAF9,TAF9B,TGFB2,UB…
Sirtuin Signaling Pathway	9.75	1.26491	0.212	AKT1,APEX1,APP,ARNTL,ATP5F1A,ATP5F1B,ATP5F1C,ATP5F1D,ATP5PB,BAX,CPT1A,FOXO3,GABARAPL2,GLS,GTF3C2,H1FX,H3F3A/H3F3B,HIST1H1B,HSF1,JUN,KAT2A,MAP1LC3B,MLYCD,MT-ATP6,NAMPT,NBN,NDUFA4,NDUFAF2,NDUFS4,NEDD4,NFE2L2,NFKB1,NFKB2,NQO1,NR1H2,PARP1,PCK2,PDHA1,PDK1,POLR1A,POLR1B,POLR1C,POLR1D,POLR1E,POLR3D,SIRT7,SLC2A1,SMARCA5,TIMM10,TIMM13,TIMM17A,TIMM23B,TIMM44,TIMM50,TOMM34,TP53,TP53BP1,TUBA1A,TUBA1B,TUBA4A,…
Epithelial Adherens Junction Signaling	9.82		0.268	ACTG1,ACTR3,AKT1,ARPC3,ARPC4,CLINT1,CLIP1,CTNNA1,CTNNB1,CTNND1,EGFR,EPN2,FARP2,JUP,KRAS,LMO7,MYH14,MYH9,MYL6,RAC1,RALA,RALB,RAP1A,RAP1B,RAP2A,RAP2B,RHOA,RRAS,RRAS2,SRC,TGFB2,TUBA1A,TUBA1B,TUBA4A,TUBB,TUBB2A,TUBB3,TUBB4B,TUBB6,TUBG1,WASL
Role of BRCA1 in DNA Damage Response	9.83	2.66789	0.35	ABRAXAS1,ATM,ATR,ATRIP,BABAM1,BABAM2,BRCA1,CHEK2,E2F3,E2F4,FANCD2,HLTF,MDC1,MLH1,MRE11,MSH2,MSH6,NBN,POU2F1,RAD50,RB1,RBL2,RFC1,RFC3,RFC4,RFC5,TP53,UIMC1
Protein Ubiquitination Pathway	11		0.227	BAP1,BIRC6,BRCA1,CBL,CUL2,DNAJA1,DNAJB1,DNAJB11,DNAJB12,DNAJB4,DNAJB6,DNAJC13,DNAJC3,DNAJC6,DNAJC7,ELOB,FZR1,HLA-A,HSPA13,HSPA14,HSPA6,HSPA8,HSPB1,HSPB8,HSPD1,HSPH1,NEDD4,PAN2,PSMB1,PSMB6,PSMB7,PSMC3,PSMC4,PSMD2,PSME2,RPS27A,SACS,THOP1,UBA1,UBE2A,UBE2B,UBE2D3,UBE2E1,UBE2G1,UBE2I,UBE2K,UBE2L3,UBE2L6,UBE2S,UBE3B,UCHL1,UCHL3,UCHL5,USP11,USP28,USP3,USP30,USP34,USP36,USP48,USP7,USP8
EIF2 Signaling	11.8	1.21854	0.25	AKT1,EIF1,EIF1AX,EIF2B2,EIF2B4,EIF2S2,EIF2S3,EIF4E,EIF4G3,EIF5,EIF5B,HNRNPA1,KRAS,MAP2K2,PIK3C2A,PIK3C3,RALA,RALB,RAP1A,RAP1B,RAP2A,RAP2B,RPL10,RPL10A,RPL12,RPL14,RPL15,RPL17,RPL23,RPL24,RPL27A,RPL30,RPL36AL,RPL38,RPL7A,RPL9,RPLP0,RPS10,RPS11,RPS13,RPS15,RPS16,RPS17,RPS18,RPS2,RPS23,RPS26,RPS27,RPS27A,RPS29,RPS4X,RPS4Y1,RPS6,RRAS,RRAS2,TRIB3
tRNA Charging	11.8	-2.4004	0.538	AARS,AARS2,CARS,CARS2,DARS,EARS2,EPRS,HARS,HARS2,IARS,KARS,LARS,MARS,NARS,QARS,RARS,SARS,TARS,TARS2,VARS,YARS
Nucleotide Excision Repair Pathway	13.1		0.6	CCNH,CDK7,ERCC1,ERCC2,ERCC3,ERCC5,GTF2H1,GTF2H3,GTF2H4,MNAT1,POLR2A,POLR2B,POLR2C,POLR2D,POLR2E,POLR2G,POLR2H,POLR2I,POLR2L,RAD23B,XPC
Huntington's Disease Signaling	13.4	-0.942809	0.257	AKT1,ATF2,ATP5F1A,ATP5F1B,ATP5F1C,ATP5F1D,ATP5PB,BAX,BET1L,CASP1,CASP3,CASP4,CDK5,CLTB,CREB1,DCTN1,DNAJB1,DYNC1I2,EGFR,GLS,GNA11,GNB1L,GNG12,GPAA1,HDAC1,HDAC2,HDAC3,HSPA14,HSPA6,HSPA8,JUN,MAP2K4,NCOR1,NCOR2,PIK3C2A,PIK3C3,POLR2A,POLR2B,POLR2C,POLR2D,POLR2E,POLR2G,POLR2H,POLR2I,POLR2L,PSME2,PSME3,PSME4,PSMF1,RCOR1,RCOR3,RPS27A,SIN3A,TAF4,TAF9B,TP53,UBE2S,VAMP2,VAMP3,VTI1A,YKT6
Sumoylation Pathway	13.9	-1.46059	0.369	ARHGDIA,CBX4,CTBP1,CTBP2,DAXX,ETS1,HDAC1,HDAC2,JUN,KDM1A,MAP2K4,NFKB1,NFKB2,NR3C1,PCNA,PML,RAC1,RANBP2,RANGAP1,RCOR1,RFC1,RFC3,RFC4,RFC5,RHOA,RHOB,RHOG,RHOT1,RHOT2,RND3,SENP1,SENP3,SENP5,SP3,SUMO3,TP53,UBE2I,ZEB1
NRF2-mediated Oxidative Stress Response	15.1	1.5667	0.295	ABCC1,ACTG1,AKR7A2,AKT1,BACH1,CBR1,DNAJA1,DNAJA2,DNAJA3,DNAJB1,DNAJB11,DNAJB12,DNAJB4,DNAJB6,DNAJC13,DNAJC3,DNAJC6,DNAJC7,FKBP5,FOSL1,FTH1,FTL,GCLC,GCLM,GSR,GSTM2,GSTP1,HERPUD1,HMOX1,HSPB8,JUN,KRAS,MAFF,MAFG,MAFK,MAP2K2,MAP2K3,MAP2K4,NFE2L2,NQO1,NQO2,PIK3C2A,PIK3C3,PMF1/PMF1-BGLAP,PPIB,RALA,RALB,RAP1A,RAP1B,RAP2A,RAP2B,RRAS,RRAS2,SQSTM1,STIP1,UBE2K
Assembly of RNA Polymerase II Complex	16.2		0.56	CCNH,CDK7,ERCC2,ERCC3,GTF2B,GTF2H1,GTF2H3,GTF2H4,MNAT1,POLR2A,POLR2B,POLR2C,POLR2D,POLR2E,POLR2G,POLR2H,POLR2I,POLR2L,TAF1,TAF15,TAF2,TAF4,TAF5L,TAF6,TAF6L,TAF7,TAF9,TAF9B
Hereditary Breast Cancer Signaling	18.2		0.364	AKT1,ATM,ATR,BRCA1,CCNB1,CDK1,CHEK2,DDB2,FANCD2,H2AFX,HDAC1,HDAC2,HDAC3,HLTF,KRAS,MLH1,MRE11,MSH2,MSH6,NBN,NPM1,PIK3C2A,PIK3C3,PMS2,POLR2A,POLR2B,POLR2C,POLR2D,POLR2E,POLR2G,POLR2H,POLR2I,POLR2L,RAD50,RALA,RALB,RAP1A,RAP1B,RAP2A,RAP2B,RB1,RFC1,RFC3,RFC4,RFC5,RPS27A,RRAS,RRAS2,TP53,TUBG1,XPC
Estrogen Receptor Signaling	21.9		0.401	CARM1,CCNC,CCNH,CDK7,CTBP1,CTBP2,DDX5,ERCC2,ERCC3,GTF2B,GTF2H1,GTF2H3,GTF2H4,H3F3A/H3F3B,HDAC3,KRAS,MAP2K2,MED12,MNAT1,NCOR1,NCOR2,NR3C1,PCK2,PELP1,PHB2,POLR2A,POLR2B,POLR2C,POLR2D,POLR2E,POLR2G,POLR2H,POLR2I,POLR2L,RALA,RALB,RAP1A,RAP1B,RAP2A,RAP2B,RRAS,RRAS2,RUNX2,SRC,TAF1,TAF15,TAF2,TAF4,TAF5L,TAF6,TAF6L,TAF7,TAF9,TAF9B,TRRAP
NER Pathway	22.6	3.42864	0.466	CCNH,CDK7,CETN2,CHAF1A,CHAF1B,COPS2,COPS3,COPS4,COPS5,COPS6,COPS7A,COPS7B,COPS8,DDB1,DDB2,ERCC1,ERCC2,ERCC3,ERCC5,GPS1,GTF2H1,GTF2H3,GTF2H4,H3F3A/H3F3B,LIG1,LIG3,LIG4,MNAT1,PCNA,POLA1,POLR2A,POLR2B,POLR2C,POLR2D,POLR2E,POLR2G,POLR2H,POLR2I,POLR2L,RAD23B,RFC1,RFC3,RFC4,RFC5,UBE2I,USP7,XPC,XRCC1
Upstream Regulators for My Projects->Eoff->Eoff_010819_TMT_Volcano_Limma_IPAinput_unadpvalSig_zscore - 2019-12-04 07:34 AM->Observation 8
Analysis	ID	Upstream Regulator	Expr Log Ratio	Molecule Type	Predicted Activation State	Activation z-score	Notes	Bias Term	Bias-corrected z-score	p-value of overlap	Target molecules in dataset	Mechanistic Network
Observation 8		HNF4A		transcription regulator		0.758		0.09	0.21	5.04e-40	ABCF3,ABHD10,ACAT1,ACO1,ACO2,ACOT1,ACOX1,ACOX3,ACTR1A,ACTR3,ACTR5,AHSA1,AIMP1,AIP,AKR1B1,AKR1C1/AKR1C2,AKR1C3,ALDH1A1,AP3B1,AP3M1,APOC3,APP,ARFGEF1,ARMC8,ARMT1,ATAT1,ATF2,ATOX1,ATP5MD,BAZ1B,BCKDHA,BLOC1S1,BLVRB,BPHL,BRD4,BRD8,BUD23,BUD31,C11orf58,C11orf68,C1D,CAMK2D,CAV1,CBR3,CBS/CBSL,CBX5,CCNA2,CCNB1,CCNH,CD55,CDC42BPB,CDC42EP3,CDC5L,CDK1,CDK12,CDK5,CDKN2AIPNL,CETN2,CHCHD3,CHD1L,CHEK2,CLPTM1,CNO…
Observation 8		CST5		other	Inhibited	-5.051		-0.19	-3.169	1e-33	ABCC1,ACAT2,ADRM1,AHCTF1,AKR1C1/AKR1C2,ANXA2,AP3B1,AP3D1,ARF6,ARHGAP29,ARHGEF2,ATR,BLOC1S1,C17orf49,CAMK2G,CAV1,CEBPZ,CHD2,CHD3,COPS7A,COPS8,CORO1A,DCAF1,DDT,DDX54,DECR1,DHX38,DHX9,DNAJA3,DNAJB11,DNAJB4,DRAP1,EEF1B2,EEF1D,EEF1G,EIF2B2,EIF5B,GNL3,GTF2H3,HNRNPA2B1,HNRNPA3,HNRNPC,HNRNPDL,HNRNPU,IGBP1,INTS1,INTS10,INTS4,ITPRID2,KDM5B,KRR1,LAMC1,MAK16,MNT,MRM3,MVP,NIFK,NOC3L,NOL9,NOM1,NR3C1,NRP1,NUDT1…
Observation 8		TP53	1.244	transcription regulator		0.808		0.046	0.094	4.64e-30	ABCC1,ABCG2,ACADVL,ACAT1,ACO1,ACO2,ADD3,AHSA1,AK1,AKR1B1,AKT1,ALDH18A1,ALDH1A1,ANXA1,ANXA2,AP3B1,APEX1,API5,APP,ARHGEF2,ASPM,ATP5F1A,ATP5F1C,ATP5PB,ATXN1,AURKA,BAK1,BAP1,BAX,BCAT1,BICD2,BOP1,BRCA1,CAMK2D,CARHSP1,CARS,CASP1,CASP3,CASP4,CAV1,CAV2,CCN1,CCNA2,CCNB1,CCNL1,CCS,CD47,CDC42BPA,CDC42EP3,CDK1,CDK7,CENPF,CHD3,CHEK2,CMBL,CNN2,COL4A1,COL5A2,COQ8A,CORO1A,CPSF1,CPT1A,CS,CSNK1D,CSTB,CTIF,CTNNB1,D…	BRCA1,CCNE1,CDKN1A,CDKN2A,E2F1,E2F2,E2F3,E2F4,E2f,FOS,HIF1A,MAX,MYC,NFKBIA,RB1,RBL1,TP53,TP63,TP73
Observation 8		MYC		transcription regulator	Activated	2.996		0.14	1.277	2.26e-20	ABCC1,ABCF1,ABCF2,ABCF3,ACAT1,ACSL4,ADK,AIMP2,AKT1,ALDH18A1,ANKRD17,APEX1,APOC3,APP,ARHGEF7,ATAD3A,ATAD3B,ATF2,BAX,BCAT1,BCKDHB,BOP1,BRCA1,BRD2,BZW2,CAPZB,CASP1,CASP3,CAV1,CBX4,CCNA2,CCNB1,CD47,CDK1,CDK7,CNP,COBLL1,COL4A1,COL5A1,COL5A2,COL6A3,CPT1A,CSTB,CTNNA1,CTNNB1,DDB2,DDX3X,DDX5,DDX54,DEK,E2F3,EFTUD2,EIF2B4,EIF2S2,EIF4E,ELAVL1,ENO1,EXOSC7,FAM129A,FKBP5,FN1,FOSL1,FOXF1,FTH1,GAA,GART,GCLC,GCLM,…	BRCA1,CDKN2A,E2F1,E2F4,ESR1,HIF1A,MAX,MYC,MYCN,NFKBIA,PPARG,RB1,TP53,TP63,TP73,VHL,beta-estradiol
Observation 8		5-fluorouracil		chemical drug		1.397		-0.096	2.202	3.4e-18	ACOX3,AHSA1,ANXA2,ATP5F1B,ATP5F1C,ATP5ME,ATP5PB,ATP5PO,BAK1,BAX,CASP3,CDK1,COPS8,CSTB,DDB2,DNTTIP2,EEF1G,EIF1,EIF2S2,ELOB,FKBP1A,FOXF1,GTF2I,HMOX1,HNRNPA1,HNRNPA2B1,HNRNPAB,HNRNPC,HSPA8,IARS,ILF2,JUN,KARS,KRAS,MAD1L1,MDH1,MVP,NDUFA4,NNT,NOL8,OSGIN1,PKM,POLR2B,POLR2L,PRC1,PROCR,PSMB1,PSMB7,PSMD2,PSME2,QARS,RAE1,RAP2B,RB1,RBMX,RHOB,RPL10,RPL10A,RPL15,RPL23,RPL24,RPL27A,RPL30,RPL38,RPL7A,RPS13,RPS16…	5-fluorouracil,CDKN2A,E2F1,FOXO1,HIF1A,MYC,NFKBIA,TP53,TP63,TP73,VEGFA,VHL
Observation 8		MYCN		transcription regulator	Activated	4.348		0.084	3.676	5.46e-16	ABCC1,ABCF1,ABCF2,ABCF3,ABCG2,ACTG1,ALDH1A1,APEX1,BASP1,BAX,CAV1,CCNH,CDK7,COL4A1,COL5A2,EEF1A1,EEF1D,EEF1G,EGFR,FKBP9,FN1,HDAC2,HK2,HLA-A,HSPD1,JARID2,KDM5B,MAGT1,MAP4,MRE11,MYH9,NBN,NPM1,NUCB1,P3H1,PDK1,POLR2L,PSMB6,PSMB7,PTMA,RBBP7,RFC3,RPL10,RPL12,RPL17,RPL23,RPL24,RPL27A,RPL30,RPL38,RPL9,RPLP0,RPS13,RPS15,RPS16,RPS17,RPS2,RPS23,RPS26,RPS27,RPS4X,RPS6,S100A10,SLC16A7,SLC2A1,SLC38A2,SPARC,TIMP…	CDKN2A,E2F1,MYC,MYCN,TP53,TP63,TP73
Observation 8		E2F1		transcription regulator	Activated	4.828		0.233	3.126	2.04e-15	ABCG2,ACTR1A,ACTR3,ADK,AKT1,ATM,AURKA,BAK1,BAX,BRCA1,CALD1,CASP3,CAV1,CBX5,CCNA2,CCNB1,CD2AP,CDK1,CHEK2,COPS8,CRIP2,CRKL,CTNNB1,DDB2,E2F3,E2F4,ECT2,ENO2,FANCD2,FGF2,FOXO3,GM2A,GPS2,GTF2H4,HIST1H2BJ,HLTF,HMGB1,HMGB2,HNRNPR,HSPA8,HSPD1,IRS2,JMY,JPT1,KIF23,KRAS,LACTB,LTA4H,MAD2L1,MCM2,MCM3,MCM4,MCM5,MCM6,MCM7,MDC1,MDH1,MLH1,MSH2,NDC80,NPAT,NRP1,NUSAP1,OGA,OGT,ORC1,PA2G4,PCNA,PDCD5,PDK1,PIK3C3,PIN1,P…	CCNE1,CDKN1A,E2F1,E2F2,E2F3,E2F4,E2f,MYC,RB1,RBL1,TP53
Observation 8		CD 437		chemical drug		-1.017	bias	-0.323	1.396	8.76e-14	AKR1B1,APC2,API5,ARF1,ARPC3,ARSA,ATP5F1A,ATP5F1B,ATP5F1C,ATP5MG,ATP5PO,BAX,CCAR1,DNAJA1,ENO1,FKBP5,FTH1,FTL,GNAS,HMGB1,HNRNPA1,HNRNPC,HSPA8,ILF2,INO80B,JUN,KARS,KIF2C,LSM3,MEN1,MOB1A,NARS,NPM1,PIN1,PLP2,POLR2G,PSMB1,PSMF1,RBMX,RPL10,RPL24,RPL36AL,RPS10,RPS15,RPS16,RPS17,RPS2,RPS27,RYBP,SLC25A3,STOML2,TMSB10/TMSB4X,TP53,TUBA1A,TUBA1B,XRN2
Observation 8		GnRH analog		biologic drug		1.785		-0.016	1.919	1.08e-13	ABCC1,ACOT7,ACP1,ANKLE2,AP3D1,ARHGEF7,ASNA1,ATP5F1A,BABAM2,BICD2,CASP3,CCNC,CDK1,CDK5,CENPF,CETN2,CHMP2A,CNPY3,CRIP2,CUL5,DAXX,DDX46,EIF2B2,ERCC5,FGF2,FKBP1A,FN1,FOXJ3,HDDC2,HINT1,HNRNPDL,ITIH4,JUN,KDSR,KYNU,MAP2,MAP2K4,MGMT,MIA3,MICU1,MKI67,MPV17,NARS,NBN,NCOA6,NME6,NUTF2,PCNT,PDLIM5,PHLDA2,PI4KA,POLR2E,POLR3F,PPIA,PRCC,PRPF8,PSMB7,PWP1,RALA,RER1,RNGTT,RXRB,SF1,SLC2A3,SRI,SRRM2,SSR1,SUPT5H,TAF15…
Observation 8		ERBB2		kinase	Activated	2.05		0.199	0.172	4.33e-13	ABCG2,ACSL4,AIMP2,AKT1,ANXA2,ASPM,AURKA,BAG2,BCKDHB,CADM1,CAVIN1,CAVIN2,CAVIN3,CCNA2,CCNB1,CD47,CDC37,CDC42EP3,CDCA3,CDK1,CENPF,CHD1L,CHD4,CHD6,COL4A1,COL5A1,COL5A2,COL6A3,CRYBG1,CTNNB1,DAAM1,DAP,DDX10,DECR1,DERL1,DNAJB6,E2F3,EGFR,FLOT2,FN1,GART,GBE1,GINS3,GLO1,GLS,GNAI1,GPAA1,HMGB2,HSD17B11,HSF1,HSPB1,HSPB8,IDH1,IDI1,ITGA6,JAK1,JUN,JUP,KDM5B,LAMB1,LGALS3,LIG1,LIG3,LRRFIP1,MACF1,MAP2K3,MAP4,MCM2,…	BRCA1,CDKN1A,CDKN2A,E2F1,E2F4,E2f,ERBB2,ERBB4,ESR1,FOS,HIF1A,MAX,MYC,NFKBIA,RB1,RBL1,SRC,TP53,TP63,TP73,YAP1
Observation 8		CDKN1A		kinase	Inhibited	-2.722		-0.124	-2.093	1.11e-12	ACP1,AIMP1,APP,ASPM,ATRX,AURKA,BAX,BRCA1,CASP3,CCN1,CCNA2,CCNB1,CDK1,CENPF,CHAF1B,CIT,COG1,FANCI,FN1,GRN,H2AFX,HMGB2,HNRNPA2B1,KIF20A,KIF2C,KRT18,LGALS3,LGALS3BP,MAD2L1,MBNL2,MCM2,MCM3,MCM4,MCM5,MCM6,MCM7,MKI67,NCAPD3,NPM1,NUSAP1,ORC1,P4HA1,PCNA,PRC1,RACGAP1,RB1,RBL2,RFC1,RFC4,SOX9,STMN1,TP53,TPX2,TUBB3,UBE2S,UHRF1,VIM	CCNE1,CDKN1A,CDKN2A,E2F1,E2F4,E2f,MYC,RB1,RBL1,TP53,TP63,TP73
Observation 8		RB1	0.246	transcription regulator	Inhibited	-2.445		0.084	-3.044	4.88e-12	ACO2,AKT1,ATF2,ATP5F1A,BAK1,BAX,BCKDHA,BRCA1,CASP3,CASP4,CBX5,CCNA2,CCNB1,CDK1,CHAF1A,CHCHD3,CNOT6L,COA3,DCTN4,DDB2,DEK,DLAT,DYNLRB1,E2F3,EPS8,FAM111A,FGF2,FN1,FOSL1,GADD45GIP1,GMPS,GPS2,GTF2H4,HIST1H1B,HIST1H2BJ,HMGB2,IDH3B,KRT18,LACTB,LIG1,MAP2K3,MCM2,MCM3,MCM4,MCM5,MCM6,MCM7,MDH1,MECR,MLYCD,MRPL11,MRPL12,MRPL17,MRPL53,MRPL55,MRPL58,MRPL9,NDUFA4,NDUFS4,NFKB2,NIT1,NPAT,OGA,OGT,ORC1,PARK7,PARP1,P…	CCNE1,E2F1,E2F2,E2F3,E2F4,E2f,MYC,RB1,RBL1,RBL2,TP53
Observation 8		RPS15	0.608	other		-1.043	bias	-0.392	0.835	2.65e-11	EIF2S2,EIF2S3,EXOSC2,EXOSC3,EXOSC6,EXOSC7,MCM2,MCM3,MCM4,MCM5,MCM6,MCM7,PCNA,RFC4,RFC5,RPS11,RPS13,RPS15,RPS16,RPS23,RPS29,RPS4X,RPS6
Observation 8		ESR1		ligand-dependent nuclear receptor		0.865		0.055	0.191	3.31e-11	ABCG2,ACOX1,ADD3,AK1,AKT1,AP3B1,APEX1,ARHGEF2,ARHGEF7,ARNTL,ASPM,AURKA,BAX,BCAT1,BET1L,BRCA1,BYSL,CALD1,CARM1,CAV1,CAV2,CBL,CCAR1,CCN1,CCNA2,CCNB1,CCNC,CCNH,CCNT2,CD55,CDC42BPA,CDC42BPB,CDC42EP3,CDC5L,CDK1,CDK5,CDK5RAP2,CENPF,CHEK2,CIT,COL5A2,COTL1,CREB1,CRKL,CSNK1A1,CTNNB1,DDB2,DECR1,DHCR24,DIAPH1,DIAPH3,DST,DYNC1I2,DYNC1LI2,EEA1,EGFR,EHMT2,ENO1,ENY2,ERGIC2,FARP2,FLOT2,FOSL1,FOSL2,GM2A,GNA12,GNA…	BRCA1,CCNE1,E2F1,E2F2,E2F3,E2F4,E2f,ESR1,FOS,HIF1A,MYC,NFKBIA,PGR,RB1,RBL1,SRC,TP53,YAP1,beta-estradiol,fulvestrant
Observation 8		sirolimus		chemical drug		-1.962		-0.201	-0.011	4.38e-11	ABHD11,ACADVL,AKT1,APP,ARF1,ATP2B4,ATP5F1C,ATP5MG,ATP6V1G1,AURKA,BAX,BCKDHA,CALD1,CASP3,CCNA2,CDK1,CSNK2A1,DAD1,DDT,EEF1A1,EIF1AX,EIF5,ENO1,ERCC1,FGF2,FN1,FTH1,GCLC,GSTP1,H3F3A/H3F3B,HK2,HMGB1,HMOX1,HNRNPU,HSPD1,IDH1,IDI1,IRS2,LAMB1,LGALS3,MAP1LC3B,MMP14,NPM1,NR3C1,PCNA,PDHA1,PGM1,PKM,PML,PPIA,PRNP,PSMB1,PSMB6,PSMB7,PSME3,PTMA,PYGB,RAB9A,RHOA,RPL10,RPL10A,RPL15,RPL23,RPL27A,RPL30,RPL38,RPL7A,RPLP…	AKT1,BRCA1,D-glucose,FOXO1,HIF1A,HTT,MAX,MTOR,MYC,NFKBIA,NR3C1,PPARG,TP53,YAP1,dexamethasone,sirolimus
Observation 8		E2F4	0.302	transcription regulator						5.91e-11	ATRX,BRCA1,BRD2,CASP4,CBX5,CCNA2,CDK1,CHEK2,DDB1,DDX28,E2F3,ECT2,EIF2B2,FANCD2,GTF2H4,H2AFX,HLTF,HMGB1,HMGB3,KIF22,KIF4A,MAD2L1,MCM3,MCM4,MCM5,MCM6,MKI67,MLH1,MSH2,NASP,NDC80,NPAT,NPM1,ORC1,PCNA,POLA1,PRC1,PSAT1,RB1,RBL2,RFC3,RFC4,SMARCA5,SPAG7,SRRM2,STMN1,TMPO,TP53,TP53BP2,TPX2,UHRF1,UMPS,XPC,ZNF451
Observation 8		miR-16-5p (and other miRNAs w/seed AGCAGCA)		mature microrna		-0.907	bias	-0.392	1.825	1.63e-10	ABCF2,ABHD10,ACTR1A,ARHGDIA,CADM1,CDK7,CHORDC1,DNAJB4,E2F3,EGFR,EIF2B2,EIF4E,FGF2,FNDC3B,GFM1,GNL3L,GRB10,GRN,GTF2H1,H3F3A/H3F3B,HARS,HMOX1,HPF1,HSDL2,IPO4,JUN,KIF23,LAMC1,LAMTOR3,LAMTOR5,LUZP1,MAP2K4,MRPL20,MSH2,NT5DC1,OGT,OSGEPL1,PMS1,PNN,PSAT1,RARS,RHOT1,RTN4,SQSTM1,TOMM34,UBE2S,UGDH,UGP2,VPS45,ZNF622
Observation 8		SP2509		chemical reagent		-1.8		-0.11	-0.928	4.04e-10	BABAM2,BCAT1,BRD2,CCAR1,CCNA2,CENPF,CREB1,CTBP2,CTNNB1,DDR2,DDX3X,DDX6,DEK,E2F3,EGFR,EHMT2,EIF4E,FGF2,FN1,GDI1,HMGB1,HNRNPA2B1,ILF3,KPNB1,LIN9,MANF,MAP2,MAP4K4,MCM2,MKI67,NCOA6,NCOR1,NQO1,NSD2,NSD3,NUCKS1,OGT,PCNA,PDLIM5,PON2,PSAT1,PTPMT1,RABL3,RAPGEF2,RTN4,SEMA3C,SPTAN1,SRI,STAT5B,STC2,STEAP2,STMN2,TP53,TPX2,TRRAP,TUBB3,UBR5,UCHL1,UCHL5,USP7,XPO1,YWHAE,ZEB1,ZMYM2,ZMYND8
Observation 8		MAPT	-0.159	other		0.447		0.065	0.301	1.41e-09	ABCG2,ACO2,ACTG1,APP,ARF5,ARF6,ATOX1,ATP5F1A,ATP5F1B,ATP5F1C,ATP5F1D,ATP5PD,ATR,BASP1,C1R,CAMK2D,CASP3,CCNB1,CLTB,CS,EEF1G,ENO1,ENO2,FKBP1A,GLO1,GNA12,GSTP1,H2AFV,HINT1,HK1,HSPA8,HSPD1,JUN,MAP2,MDH1,NDUFS4,NFKB1,NFKB2,PEBP1,PKM,PPIA,PRNP,SEPT5,SPTAN1,SQSTM1,STIP1,STMN1,STMN2,TUBA1A,TUBA1B,TUBA4A,TUBB,TUBB2A,TUBB3,TUBB4B,TUBB6,UCHL1,VAMP2,VAMP3,YWHAE	APP,E2F1,HIF1A,MAPT,MTOR,NR3C1,PSEN1,TP53,TP73
Observation 8		let-7		microrna	Inhibited	-3.994	bias	-0.376	-1.428	1.63e-09	APC2,AURKA,BCAT1,BOP1,BRCA1,CASP3,CBFB,CCNA2,CCNB1,CDCA3,CDK1,CPSF1,E2F4,FANCD2,FN1,FOSL1,GTF2I,GZF1,HK2,IRS2,KRAS,LSM6,MAD2L1,MCM2,MCM3,MCM4,MCM5,MCM6,MCM7,MGAT1,MYD88,NFKB1,NOLC1,NUF2,ORC1,PA2G4,PKM,PNO1,RFC3,RFC4,RFC5,SOX9,SSR1,THBS1,VAMP3,VIM,XPO5,ZNF512B
Observation 8		methylselenic acid		chemical reagent		1.342		-0.114	1.596	1.73e-09	ADD3,AKR1C1/AKR1C2,AKT1,AURKA,BACH1,BLVRB,BRCA1,CADM1,CCNA2,CCNB1,CDK1,CDK5,CENPF,CHAF1A,CHEK2,CORO1A,CREB1,DHCR24,DNAJC3,DTYMK,ERCC1,ERP44,FKBP5,FN1,HNRNPH3,HSD17B11,JAK1,JUN,MANF,MAP2K3,MCM2,MCM3,MCM5,MCM6,MCM7,MEN1,MKI67,NFIL3,NFKB1,NQO1,PCNA,PMS2,POLA1,PPFIA1,PPP5C,RB1,RFC5,RHOB,RND3,SEC24D,TAF6,TUBA4A,TUBB4B,UBE2B,UGDH	CCND1,CCNE1,CDKN2A,E2F1,E2F2,E2F3,E2F4,E2f,ESR1,MYC,RB1,RBL1,TP53,YY1,beta-estradiol,methylselenic acid
Observation 8		tazemetostat		chemical drug		-1.373		-0.111	-0.516	3.7e-09	BABAM2,BCAT1,BRD2,CCAR1,CREB1,CTBP2,CTNNB1,DDR2,DDX3X,DDX6,DEK,E2F3,EGFR,EHMT2,EIF4E,FGF2,FN1,GDI1,HMGB1,HNRNPA2B1,ILF3,KPNB1,LIN9,MANF,MAP2,MAP4K4,MCM2,NCOA6,NCOR1,NQO1,NSD2,NSD3,NUCKS1,OGT,PCNA,PDLIM5,PON2,PSAT1,PTPMT1,RABL3,RAPGEF2,RTN4,SEMA3C,SPTAN1,SRI,STAT5B,STC2,STEAP2,STMN2,TP53,TRRAP,TUBB3,UBR5,UCHL1,UCHL5,USP7,XPO1,YWHAE,ZEB1,ZMYM2,ZMYND8
Observation 8		E2F3	-0.436	transcription regulator		1.883		0.186	0.853	4.17e-09	AKR1C1/AKR1C2,AKR1C3,CAV2,CCNA2,CCNB1,CDCA3,CDK1,CTNND1,DEK,E2F3,FGF2,HIST1H2BJ,HMGB2,HSPD1,KMT2A,KRAS,LAMA4,MAD2L1,MCM2,MCM3,MCM4,MCM5,MCM6,MCM7,MLH1,NCAPG2,NPAT,NUCKS1,ORC1,PCNA,PDS5A,PIN1,POLA1,PTMA,RB1,SERPINH1,TAF6L,THBS1,TIMP3,TMPO,TP53BP2,TPX2,XPO4	CCNE1,CDKN2A,E2F1,E2F3,E2F4,E2f,MYC,RB1,RBL1,TP53,TP63,TP73
Observation 8		SYVN1	-0.267	transporter		0.979	bias	0.363	-1.191	5.69e-09	APP,BCAT1,CAVIN1,CRTAP,CTPS1,DCTN1,EMC7,GANAB,HLA-A,HNRNPM,HSPB1,ITGA6,LGALS3BP,MED25,MYOF,NFE2L2,NFKB2,PLD2,PNPLA2,POLR2B,PSMC3,RAB10,RAB34,RPL10,SETX,SLC1A5,SLC2A1,SLC2A3,SLC43A3,SLC4A7,SNAP23,STOM,TARS,TFRC,VAMP7,ZC3HAV1
Observation 8		BRCA1	0.371	transcription regulator		-0.287		0.12	-0.958	5.99e-09	AK1,ATM,ATRIP,BACH1,BAK1,BAX,BCKDHB,BRCA1,CCNB1,CTNNB1,DDB2,DUSP3,E2F3,EGFR,ELAVL1,ERCC3,ERCC5,FKBP5,FOXO3,GTF2H1,H2AFX,H3F3A/H3F3B,HMOX1,HSPB1,JAK1,MAD2L1,MLH1,NFE2L2,NQO1,NR3C1,PCNA,PHLDA1,PIN1,POLR3E,POU2F1,RB1,RBL2,SAFB,STAT5B,TP53,UBE2I,VIM,XPC	BRCA1,CCND1,CCNE1,CDKN1A,CDKN2A,E2F1,E2F4,E2f,ESR1,HIF1A,MAX,MYC,NFKBIA,RB1,RBL1,TP53,TP63,TP73
Observation 8		RABL6	-0.198	other		1.674		0.199	0.729	8.42e-09	ATXN1,CCNA2,CCNB1,CENPF,CHEK2,FERMT2,H2AFX,HMOX1,KIF23,MAD2L1,MCM2,MCM5,MCM7,NDC80,POLA1,PRC1,PSME3,RAD54B,RFC3,SERPINH1,TMEM97,TP53,TPX2	CDKN2A,E2F1,MYC,RABL6,TP53,TP63,TP73
Observation 8		HRAS		enzyme		1.517		0.119	0.725	1.09e-08	ACTG1,AKAP2,AKT1,ANXA2,APP,ARF1,ARF6,ASAP1,ATP5F1B,ATXN1,AURKA,BAK1,BAX,CALD1,CAV1,CCN1,CCNA2,CCNB1,CDC42BPA,CDK1,CDK7,CNN2,COL4A1,COL5A2,CPT1A,CTNNB1,DTYMK,EGFR,EIF4G3,ERCC1,ETS1,FERMT2,FGF2,FN1,FOSL1,FOSL2,GFER,GNA13,GRN,GTF3C2,GUSB,HDHD5,HMGB1,HMOX1,HNRNPA2B1,HSF1,HSPA8,HSPB1,ITGA6,JUN,JUP,KRAS,KRT18,LPP,MGME1,MMP14,MRPL12,NCOR2,NLN,NOL3,NPM1,NQO1,NRP1,NSFL1C,NUCKS1,PCNA,PDLIM5,PIN1,PIP5K1A,PL…	BRCA1,CDKN2A,E2F1,E2f,FOS,HIF1A,HRAS,MAX,MYC,NFKBIA,PML,RB1,TERT,TP53,TP63,TP73
Observation 8		EGFR	-0.296	kinase		0.225		0.175	-1.214	1.13e-08	ABCG2,ACOT7,AHCTF1,AKT1,ANXA1,ATAD3A,BAX,BZW2,CASP3,CASP4,CAV1,CBX5,CCAR1,CCNA2,CD47,CDK1,COL5A2,CST3,CTNNB1,E2F3,EGFR,EIF4E,FOSL1,FOSL2,GRN,HERPUD1,HK2,HMGB3,HNRNPA1,HNRNPA2B1,HNRNPDL,HSPB1,IGBP1,ITGA6,JUN,KIAA0391,KPNB1,LAMA4,MACF1,MMP14,NUTF2,PA2G4,PAIP2,PCNA,PDK1,PKM,PPIA,PSMB1,PSMB6,PSMB7,RAI14,RB1,RBBP7,RHOB,RRAS,RUNX2,SLC2A1,SLC2A3,SLC4A7,SOX9,TBXAS1,TCOF1,THBS1,TIMM10,TRMT2A,TTF1,TUBA4A,T…	BRCA1,EGFR,ESR1,FOS,HIF1A,HRAS,KRAS,MAX,MYC,MYCN,NFE2L2,NFKBIA,PPARG,SRC,TCF4,TP53,TP73,VHL,YAP1
Observation 8		let-7a-5p (and other miRNAs w/seed GAGGUAG)		mature microrna	Inhibited	-2.577	bias	-0.392	-0.177	1.38e-08	ACP1,AKAP8,ATAD3B,CARHSP1,CASP3,CDK7,CHMP2A,COMMD9,CSNK1D,DAD1,DUSP12,FANCD2,GAK,GRPEL2,GYS1,HMOX1,HYOU1,IPO4,KRAS,MRM1,NEDD4,POLR2C,POM121/POM121C,PPP1R7,RBM19,RHOB,RHOG,RPP38,RRP8,SCYL1,SEPT3,SLC1A4,SNAP23,TAF9B,THBS1,TPM2,UHRF1,VIM,VPS39
Observation 8		PTP4A1		phosphatase		-0.728		0.099	-1.264	2.61e-08	AARS,ACTR3,ARHGDIA,BAX,COL5A1,CSNK2A1,DDX5,DNAJB1,EEF1A1,ELAVL1,FKBP1A,GMPS,GSTP1,HNRNPA3,HSPA6,MAP2K4,MMP14,MYADM,PCNA,PKM,RCN2,ROCK1,SPARC,STMN1,STMN2,TAGLN2,TKT,TP53,UBA1,VIM,WASL,ZEB1
Observation 8		NUPR1		transcription regulator	Inhibited	-2.314		-0.117	-1.243	5.77e-08	ABL2,ACAD10,ALG8,ANP32E,API5,APOBEC3B,ASPM,ATR,AURKA,BRCA1,BRI3BP,CCN1,CCNA2,CDCA3,CHD4,CROT,DDX46,DHCR24,DHTKD1,DNTTIP1,DSN1,ENO2,ETS1,FAM111A,FAM114A1,FAM120B,FANCD2,FOXO3,GMEB1,GTF3C2,HIST1H1B,HK2,HLTF,HNRNPA2B1,HNRNPM,ING2,IRS2,KIF20A,KIF23,KIF2C,KIFC1,LMAN2L,MAFG,MGME1,MKI67,MMS22L,MSH6,MX2,MYD88,NFIL3,NSL1,NUCKS1,OSGEPL1,P3H1,P4HA2,PAGR1,PARP1,PCYOX1,PDK1,PHLDA1,PRNP,PRR12,RAB11FIP5,RANBP6,…
Observation 8		WT1		transcription regulator		-1.827		0.053	-2.103	6.06e-08	APRT,ATP5ME,BAK1,BTAF1,CBS/CBSL,CD2AP,CD2BP2,CHAF1B,COL4A1,CTNNB1,DDX3X,EGFR,ENO2,EPS8,ETS1,GPKOW,GRB10,GSR,HDLBP,HNRNPL,IDI1,JUP,KRAS,LGALS3,MMP14,MYL6,NCSTN,NQO2,NUCB1,NUP98,OS9,PCK2,PHLDA1,PIR,PPIB,ROCK1,SLC2A3,SOX9,SQSTM1,STIM1,TARDBP,TARS,TCOF1,TFAP2A,THBS1,TIMP3,TMA16,WDR74,YARS	PML,TERT,WT1
Observation 8		PCGEM1		other		1.332	bias	0.258	0.318	7.48e-08	ACOX1,CS,DHCR24,ENO1,GLS,GSR,HK2,IDH1,MLYCD,OGDH,PDHA1,PDHB,PGD,PGLS,PKM,SLC2A1,TALDO1	BRCA1,HIF1A,MAX,MYC,NFKBIA,PCGEM1,TP53
Observation 8		ST1926		chemical drug		-1.847	bias	-0.377	0.464	7.52e-08	AKR1B1,ARF1,ARPC3,ARSA,ATP5F1A,ATP5F1B,ATP5ME,DAPK3,ENO1,FKBP5,GNAS,ILF2,KARS,KIF2C,LSM3,MEN1,MOB1A,NARS,NPM1,PIN1,POLR2G,PSMB1,PSMF1,RPL10,RPL24,RPL36AL,RPS10,RPS15,RPS2,RPS26,RPS27,RPS27A,RYBP,SLC25A3,TMSB10/TMSB4X,TP53,TRIR,YWHAE
Observation 8		EIF4E	-0.167	translation regulator	Activated	2.5	bias	0.392	0.41	8.94e-08	ATOX1,ATR,BAK1,BIRC6,CAPZB,CUL2,DAXX,EGFR,FGF2,FN1,FOSL1,GPS1,GPS2,HMOX1,ILF2,LSM6,MPV17,NOL3,NRP1,PA2G4,PCNA,PIN1,PNKP,POLR3D,POP7,RB1,RHOG,RPL10A,RPS13,SRXN1,TGFBI,TP53,TP53BP1,TP53BP2,TRIP6,TXNL4B,UBE2A,UBR5
Observation 8		EIF2AK3		kinase		-0.297	bias	0.286	-0.988	1.2e-07	AARS,ABCF2,ALDH18A1,ARNTL,CARS,CBX4,CYB5R1,DNAJC3,EPRS,FGF2,FOSL1,HERPUD1,IARS,JUN,LARS,MAP1LC3B,MECR,NARS,NFIL3,NFKB2,PCK2,PON2,SARS,SLC1A4,SQSTM1,TARS,TP53,UIMC1,YARS	BACH1,EIF2AK3,KEAP1,NFE2L2
Observation 8		decitabine		chemical drug		0.321		0.15	-1.216	1.21e-07	ABCC1,ANXA2,BABAM2,BAX,BCAT1,BRD2,CADM1,CAV1,CCAR1,CCNA2,CDH13,CDK1,COL6A3,CREB1,CTBP2,CTNNB1,DDR2,DDX3X,DDX6,DEK,DST,E2F3,EEF1A1,EEF1B2,EEF1G,EGFR,EHMT2,EIF4E,ELP1,EPHB6,FGF2,FN1,GDI1,GSTP1,HK2,HMGB1,HNRNPA2B1,HPRT1,HSPB8,ILF3,JUP,KPNB1,KRT18,LGALS3,LIN9,MANF,MAP2,MAP4K4,MCM2,MECP2,MGMT,MKI67,MLH1,MMP14,MSH2,MSH6,NCOA6,NCOR1,NQO1,NR3C1,NSD2,NSD3,NUCKS1,OGT,PCNA,PDLIM2,PDLIM5,POLR2A,PON2,PSAT1,PT…	BRCA1,CDKN2A,E2F1,ESR1,FOXO1,HIF1A,MAX,MYC,NFE2L2,NFKBIA,NR3C1,PGR,PML,PPARG,TERT,TP53,TP63,TP73,decitabine
Observation 8		RICTOR	-0.251	other		-0.636	bias	-0.276	1.373	1.27e-07	ATP5F1A,ATP5F1B,ATP5F1C,ATP5F1D,ATP5MF,ATP5MG,ATP5PB,ATP5PD,ATP5PO,ATP6V0A2,ATP6V1C1,ATP6V1G1,BAX,DAXX,IRS2,MRPL13,NDUFA4,NDUFS4,PSMB1,PSMB6,PSMB7,PSMC3,PSMC4,PSMD2,PSME2,PSME3,PSME4,PSMF1,RAC1,RPL10,RPL10A,RPL12,RPL14,RPL17,RPL23,RPL30,RPL38,RPL7A,RPL9,RPLP0,RPS10,RPS11,RPS13,RPS15,RPS18,RPS2,RPS23,RPS26,RPS27A,RPS29,RPS4Y1,RPS6,RSL24D1	HIF1A,MTOR,RICTOR,TP53
Observation 8		miR-1-3p (and other miRNAs w/seed GGAAUGU)		mature microrna		-0.332	bias	-0.392	2.167	1.3e-07	ABHD11,ADPGK,ANKIB1,ANXA2,AP3B1,AP3D1,ARHGAP29,ARHGEF18,ASH2L,BCKDHB,BRI3BP,CERS2,DDX5,DNAJB1,EGFR,EHMT1,EHMT2,FERMT2,GAK,H3F3A/H3F3B,ISY1,MTMR12,NELFCD,NRP1,OAT,PGM2,PICALM,POLA1,POM121/POM121C,PPIB,PTMA,PWP1,SH2D4A,SRSF9,SRXN1,TAGLN2,TDP1,THBS1,TIMP3,TMSB10/TMSB4X,TPM2,UHRF1
Observation 8		CD3		complex		1.026	bias	0.287	-1.492	1.52e-07	AARS,ACTR3,AIMP1,ANXA1,ATF2,ATM,ATP5F1C,BRK1,BZW1,C1R,CASP3,CBL,CCNH,CDK1,CDK7,CENPF,CLIP1,CORO1A,CS,DAD1,DDT,E2F4,EIF4E,ETS1,FKBP1A,FKBP2,FTL,GABARAPL2,GNAS,GOLGB1,GYS1,H2AFY,HDAC2,HINT1,HNRNPA1,HNRNPA2B1,HNRNPR,HSPA8,HUWE1,ILF2,JAK1,JUN,LYN,LYPLA1,MBD1,MCM5,MDH2,MRPL11,NAMPT,NASP,NFAT5,NFE2L2,NFKB1,NIT1,NPM1,OGDH,PA2G4,PCNA,PCYOX1,PCYT2,PDCD5,PHB2,PLEC,POLR2A,POLR2B,POLR2C,PPIL2,PRDX4,PSMF1,PTM…	CD3,CDKN2A,MYC,NFKBIA,TP53
Observation 8		Sos		group						2.09e-07	ABCC1,ACOX1,AFF4,AGPS,AKR1C3,AKR1D1,ARNT,ASAP1,ATF7IP,BCAR3,CADM1,CAMK2D,CLIP1,COBLL1,CTNND1,DAP,DDX3X,EEA1,EPS8,GBA,GM2A,GSR,HMOX1,HSPB8,IRS2,ITGA6,KRAS,LGALS3BP,LIN9,MAFK,MAP3K20,MAP4K4,MLH1,MYH9,NFE2L2,NFIL3,PHLDA1,PKN1,PRCC,RALB,RAP1GAP,STMN1,TAOK1
Observation 8		KRAS	0.244	enzyme		-0.315		0.006	-0.352	3.53e-07	ACTR3,AHCTF1,AIMP2,AKR1B10,ARPC3,ATAD3A,ATF2,BAK1,BZW2,CASP1,CASP3,CAV1,CAVIN1,CAVIN2,CBX5,CCNA2,CCNB1,COL4A1,CS,CTNNB1,DCLK1,E2F4,EEF1A1,EGFR,EIF4E,EIF5,ENO1,FAH,FLOT2,FN1,FOSL1,FTH1,GBA,GCLC,GCLM,GNA13,GRN,GTF2I,HK2,HMOX1,HNRNPDL,HSPB1,HYOU1,JUN,KIF22,KPNB1,KRAS,LAMA4,LAMA5,LAMB1,LGALS3,LMO7,MAN2A1,MAP1LC3B,MX2,NFE2L2,NFKB1,NFKB2,NQO1,NR3C1,NUTF2,PA2G4,PAIP2,PKM,PPFIBP1,PRC1,PRCC,PRDX4,RAI14,RB…	AKT1,BRCA1,CDKN2A,E2F1,EGFR,HIF1A,HTT,KRAS,MAX,MYC,NFKBIA,PPARG,TP53,TP63,TP73,YAP1
Observation 8		camptothecin		chemical drug		-1.176		0.12	-1.962	4.18e-07	ABCF2,AKAP2,AKAP8,ANXA2,API5,ARHGDIA,ASPM,ATM,AURKA,BAK1,BAX,BIRC6,BRCA1,C11orf68,CABIN1,CAMK2G,CASP1,CASP3,CASP4,CCNB1,CD47,CDK1,CLASP1,CLP1,CLTB,CREB1,CRYBG1,CSNK1D,CTNND1,DDB2,EEF1A1,EEF1B2,EGFR,FLOT2,FNDC3B,GRB10,GSR,GTPBP6,H2AFX,H3F3A/H3F3B,HLA-A,JMJD6,JUN,LGALS3,LRRC14,MAD1L1,MAFF,MAP2K4,MAP4K4,MARCKSL1,MBNL2,MCM2,MEPCE,MGMT,MNAT1,MPZL1,MTMR1,NFKB1,NFKB2,NR3C1,NRP1,NUMA1,PCNA,PHLDA2,PLD2,PL…	BRCA1,CCNE1,CDKN1A,CDKN2A,E2F1,E2F4,E2f,ESR1,HIF1A,MYC,PPARG,RB1,RBL1,RBL2,TP53,TP63,TP73,VHL,camptothecin
Observation 8		1,2-dithiol-3-thione		chemical reagent	Activated	2.139	bias	0.29	0.252	4.89e-07	ACTG1,AKR1B10,ARF1,CBR1,CHORDC1,CLPTM1L,COPS5,DAD1,DNAJB11,DNAJC3,EPB41,ESD,FKBP5,FTH1,GBE1,GCLC,GCLM,GNA11,GSR,GSTP1,HMBS,HMOX1,HPRT1,MORF4L2,NARS,NFE2L2,NQO1,PDIA6,PFN2,PPIB,PSAT1,PSMB1,PSMB6,PSMC3,RARS,RBBP7,RPLP0,RPS16,RRS1,SRXN1,STIP1,TFRC,UBE2K	1,2-dithiol-3-thione,BACH1,KEAP1,NFE2L2
Observation 8		PHF12	0.038	transcription regulator	Inhibited	-2.138	bias	-0.368	-0.762	5.33e-07	EXOSC6,H2AFX,IPO9,KRR1,PA2G4,PES1,PIN4,POP4,PRPF31,RRS1,RSL24D1,SURF6,UTP20,WDR12
Observation 8		PC-SPES		chemical drug						5.52e-07	ACTR10,ANXA1,CCNA2,CTNNA1,DAD1,DCTN3,DNAJB1,DTYMK,ERCC2,FTL,HERPUD1,HYOU1,LAMC1,MAD2L1,MAN2A1,MCM2,MCM5,MYL6,OGT,PA2G4,SEPHS2,SOX9,TMSB10/TMSB4X,TUBA4A,TUBB2A,VIM
Observation 8		PTTG1		transcription regulator	Inhibited	-2.583		-0.231	-1.564	7.62e-07	APEX1,ATM,ATRX,CCNA2,CCNB1,ERCC1,FGF2,LIG1,MBD4,MGMT,MIF,MLH1,PMS1,PMS2,RAD18,RAD50,TLK1,TP53,UBE2B,VIM,WRN,XRN2	CDKN2A,E2F1,E2F4,E2f,MYC,PTTG1,RB1,RBL1,TP53,TP63,TP73
Observation 8		miR-155-5p (miRNAs w/seed UAAUGCU)		mature microrna	Inhibited	-2.779	bias	-0.392	-0.473	9.18e-07	ARFIP1,ATP6V1C1,BACH1,CASP1,CBFB,CCN1,CD47,CHAF1A,CTNNB1,DNAJB1,EGFR,ETS1,FMNL2,FOXO3,GNA13,JARID2,KRAS,MLH1,MPZL1,MSH2,MSH6,MYD88,NARS,PDLIM5,PICALM,PPP5C,RAB23,RAB34,RAC1,RAI14,RCN2,RCOR1,RHOA,SH3BP4,TRIP13,VAMP3
Observation 8		CLPP	-0.142	peptidase		1.342	bias	-0.392	3.093	1.04e-06	ACADVL,ACO2,ATP5F1A,ATP5F1B,CS,DECR1,DLAT,DLD,ENO1,HSPD1,IDH3B,MDH2,OGDH,PDHA1,PDHB,PHB2,SUCLA2,TALDO1,TFAM,TKT
Observation 8		NFE2L2	0.363	transcription regulator	Activated	2.585	bias	0.255	0.52	1.12e-06	ABCC1,ABCG2,ACTG1,AKR1B10,AKR7A2,ARF1,BRCA1,CBR1,CHORDC1,CLPTM1L,COPS5,CS,DAD1,DCTN3,DNAJB11,DNAJC3,EPB41,ESD,FKBP5,FN1,FOXO3,FTH1,FTL,GBE1,GCLC,GCLM,GNA11,GSR,GSS,GSTP1,HERPUD1,HMBS,HMOX1,HPRT1,HYOU1,IDH1,MAFF,MAFG,MAP1LC3B,MOGS,MORF4L2,NARS,NFE2L2,NQO1,OAT,OGT,OSGIN1,PDIA6,PFN2,PGD,PPIB,PSAT1,PSMB1,PSMB6,PSMC3,RARS,RBBP7,RPLP0,RPS16,RRS1,SLC1A4,SLC2A1,SQSTM1,SRXN1,STIP1,TALDO1,TBXAS1,TFAM,TKT,T…	BACH1,KEAP1,NFE2L2
Observation 8		EIF4G1	-0.019	translation regulator	Activated	2.37	bias	0.392	1.089	1.2e-06	ATM,ATRIP,ATRX,BRCA1,CTNND1,MRE11,RAD50,RFC4,RFC5,TP53,TP53BP1
Observation 8		tert-butyl-hydroquinone		chemical reagent		1.05	bias	0.336	-0.553	1.32e-06	ABCC1,AKR1C1/AKR1C2,BACH1,ERCC5,FOSL1,FOSL2,FTH1,FTL,GBE1,GCLC,GCLM,GSR,GSS,GSTP1,HERPUD1,HMOX1,HSPA8,JUN,MAP2K4,NFE2L2,NQO1,NUP153,OSGIN1,RAP2A	BACH1,KEAP1,NFE2L2,tert-butyl-hydroquinone
Observation 8		TGFB1		growth factor		-0.303		0.125	-1.822	1.85e-06	ABCF1,ABCG2,ABLIM3,ADI1,ADK,AK1,AKR1C1/AKR1C2,AKT1,ALDH18A1,ANKLE2,ANXA2,AP3S1,APP,ARF1,ARHGEF2,ASPM,ATM,ATXN1,BAX,BUD31,C1R,CADM1,CALD1,CAMK2G,CARS,CASP1,CASP3,CASP4,CAV1,CAV2,CAVIN2,CBFB,CBR3,CCN1,CCNA2,CCNB1,CD55,CDC42EP3,CDC42EP4,CDK1,CDK17,CENPF,CHD4,CHMP3,CNN2,COL4A1,COL5A1,COL6A3,COTL1,CRIP2,CST3,CTNNB1,CTNND1,CTPS1,CUL5,DAAM1,DAD1,DAXX,DDB1,DDB2,DDR2,DDX5,DDX6,DNAJA1,DNAJB4,DNAJB6,EEF1A1,…	CDKN2A,Collagen type I (complex),E2F1,ERBB2,ESR1,HIF1A,MYC,NFKBIA,PGR,PPARG,RB1,TGFB1,TP53,TP63,TP73,VHL,beta-estradiol
Observation 8		VHL		transcription regulator		-0.364		-0.142	0.155	1.88e-06	AKT1,ALDH1A1,CAV1,COPS5,DECR1,EGFR,EIF5,ENO2,FN1,FTH1,FTL,GBE1,GLCE,GLO1,H2AFX,HMOX1,HNRNPA2B1,MAD2L1,MIF,MMP14,MYL12B,NOC2L,PCNA,PPIL1,RAP1B,RPS6,SLC2A1,SPARC,TFRC,TP53,VIM	CDKN2A,COPS5,E2F1,FOXM1,FOXO1,HIF1A,MYC,NFKBIA,PPARG,RB1,SKP2,TP53,TP63,TP73,VEGFA,VHL
Observation 8		ciprofloxacin		chemical drug		0.526		0	0.526	2.65e-06	ACO2,APP,ATP5F1A,ATP5F1C,ATP6V1C1,CD47,COLEC12,DNAJC13,DNAJC3,EPB41L5,GBA,GRN,GUSB,HLA-A,HSPD1,LRPAP1,MYBBP1A,MYOF,NIFK,NRP1,RPL10A,RPL12,RPL7A,RPS18,RUFY1,TMPO,VIM
Observation 8		curcumin		chemical drug		0.261		-0.142	1.26	2.78e-06	ABCC1,ACO1,APP,ATOX1,BANP,BAX,CASP3,CAV1,CCNB1,CDK1,COPS5,CSNK1A1,CTNNA1,CTNNB1,DNAJB1,DNTTIP1,E2F4,EGFR,EIF4E,ELAVL1,ELOB,ETS1,FGF2,FKBP8,FOSL1,FOSL2,FTH1,FTL,GCLM,GNA11,GSR,GSTP1,HDAC1,HDAC2,HMGB1,HMOX1,HSPA8,ITGA6,JUN,MARCKSL1,MIF,MLF2,MLH1,MMP14,NAMPT,NFE2L2,NFKB1,NQO1,OGDH,POLR2C,QARS,RUNX2,SOX9,SP3,STXBP3,TFAM,TFRC,TIMP3,TP53,VIM,ZMYND8	APP,CDKN2A,E2F1,HIF1A,HSF1,HTT,MYC,NFE2L2,NFKBIA,NR3C1,PPARG,SOD1,TP53,TP63,TP73,curcumin,hydrogen peroxide
Observation 8		FOS	-0.373	transcription regulator		-0.657		0.104	-1.282	2.81e-06	ABCC1,ACOX1,ACTG1,AFF4,AGPS,AKR1C3,AKR1D1,AP3D1,ARF1,ARNT,ASAP1,ATF7IP,BCAR3,BLMH,CADM1,CAMK2D,CASP3,CCNA2,CLIP1,COBLL1,CPSF1,CTH,CTNND1,DAP,DDX3X,EEA1,ELP1,ENO1,EPS8,ERCC1,ERCC5,FGF2,FN1,FOSL1,FOXO3,FTH1,GAK,GBA,GM2A,GSR,GSTP1,HMOX1,HSPB8,IRS2,ITGA6,JUN,LGALS3,LGALS3BP,LIN9,MAFK,MAP3K20,MAP4K4,MCM5,MLH1,MYH9,NAE1,NFE2L2,NFIL3,NIPSNAP1,NQO1,NR3C1,OCIAD2,PCYT2,PHLDA1,PKN1,PRCC,PTP4A2,RALB,RAP1GAP,…	BACH1,BRCA1,ERG,FOS,HIF1A,KEAP1,MAX,MYC,NFE2L2,NFKBIA,TP53
Observation 8		mir-122		microrna		0.858	bias	-0.333	2.487	3.09e-06	ACTR1A,BICD1,CACYBP,CDC42BPB,CREB1,CS,FKBP1A,FOSL2,GIT1,GTF3C2,GYS1,LAMC1,LETM1,MAP4,MAPRE1,NUMBL,NUTF2,PKM,SCAF11,SERPINB6,SLC1A5,VAMP3,VIM,YARS
Observation 8		MITF		transcription regulator	Activated	5.231	bias	0.348	2.907	3.12e-06	ACO2,ATP6V1C1,ATRX,BRCA1,CCNB1,CDCA3,CENPF,CHAF1A,CHTF18,CRYBG1,DIAPH1,DSN1,ECT2,FN1,GM2A,GPRIN1,HMBS,KIF20A,KIF4A,KIFC1,LGALS3,LIG1,MCM2,MCM4,MCM5,MCM6,MDC1,MDH1,MMP14,NCAPD3,NPM3,NR3C1,NUF2,PIR,RFC5,SEMA3C,SOX9,SPC24,SPC25,TFAP2A,TP53,TPX2,UIMC1,USP48,VAT1	E2F1,E2F4,E2f,MITF,RB1,RBL1,TP53
Observation 8		TP73		transcription regulator	Activated	2.584		0.113	1.705	3.15e-06	ABCC1,ARNTL,ATM,AURKA,BAK1,BAP1,BAX,C1R,CADM1,CASP1,CASP3,CASP4,CCN1,CCNA2,CCNB1,CD55,CDK1,COL5A2,CTH,CTNNB1,CUL2,DTYMK,EGFR,ELOB,ERCC2,ERCC3,ERCC5,FGF2,FLOT2,FN1,FOXF1,FOXO3,GRN,HAGH,HIST1H2BJ,HSPB8,KIF22,KIF23,LIG1,MCM3AP,MCM6,MCM7,MGMT,MLH1,MMP14,MTX3,N4BP2L2,NFKB1,NRP1,PDK1,PLCD3,PML,PPP4R2,PROCR,RB1,RFX3,RTN4,SERPINB6,STMN1,TGFB2,THBS1,TIMP3,TP53,TPX2,TRIM22,TSPYL1,XRCC1	CDKN1A,CDKN2A,E2F1,E2F4,E2f,HIF1A,MYC,RB1,RBL1,TP53,TP63,TP73
Observation 8		MAFG	-0.284	transcription regulator		-0.314		0.211	-0.858	3.26e-06	GCLC,GCLM,GSTP1,HMBS,HMOX1,MAFG,NQO1,TBXAS1,TP53
Observation 8		PML	0.405	transcription regulator		0.429		0.026	0.285	3.39e-06	ACOX1,ACSL4,ACTG1,AKR7A2,BAX,BRCA1,CACYBP,CIT,CPT1A,DNAJB4,DNAJB6,EGFR,FANCD2,FTL,GCLM,HMOX1,HSPB1,JUP,MAFF,MCM6,NFE2L2,NQO1,NR3C1,NSFL1C,OAS3,PIK3C2A,PML,RRAS2,SQSTM1,STIP1,STMN1,TP53,VIM,ZEB1	BACH1,BRCA1,CDKN1A,E2F4,E2f,HIF1A,HSF1,KEAP1,MAX,MYC,NFE2L2,NFKBIA,PML,RB1,RBL1,TP53,TP63,TP73,arsenic trioxide
Observation 8		dihydrotestosterone		chemical - endogenous mammalian		-0.242		0.189	-1.401	3.65e-06	ACADVL,ACO2,APP,ASAP2,BAX,CACYBP,CASP1,CASP3,CCNA2,CCNB1,COBLL1,COL4A1,COL5A2,CPT1A,CSNK2A1,CTNNB1,DDX5,DDX54,DHCR24,DYNC1LI2,EGFR,ELAVL1,ENO1,FGF2,FKBP5,FN1,FTH1,FTL,GRB10,GRN,GSTP1,GTF2B,GTF2I,HINT1,HK2,HLA-A,HNRNPU,HSPB1,IRS2,JUN,LAMA5,LDLRAP1,MAFF,MCM4,MCM5,NR3C1,NUCB1,PA2G4,PHLDA1,POLR2D,POU2F1,PRNP,RAD23A,RAD50,RB1,RHOB,RPL12,RPL30,RPL9,RPS17,RPS23,RPS26,RPS29,RPS4Y1,RUNX2,SERPINB6,SLC16A7,…	BRCA1,CDKN2A,E2F1,EGFR,ESR1,HIF1A,MAX,MYC,NFKBIA,PPARG,RB1,TP53,TP63,TP73,YAP1,beta-estradiol,dihydrotestosterone
Observation 8		BMS-690514		chemical drug		-1.387		-0.178	-0.745	3.72e-06	BAG2,BRCA1,CCNB1,CDK1,DNAJB6,HSPA8,HSPH1,MCM3,MCM4,MCM5,MCM6,MCM7,PCNA	BMS-690514,ERBB2,MYC,PGR,PPARG,RB1,TP53
Observation 8		ZBTB17		transcription regulator						3.95e-06	ASPM,CCNA2,CCNB1,CDK1,CENPF,DDB2,ECT2,JUN,KIF20A,KIF22,KIF2C,KIF4A,MKI67,NDC80,NUF2,NUSAP1,PRC1,RACGAP1,RHOA,SPTBN1,TPX2,VPS72	BRCA1,CDKN1A,CDKN2A,E2F1,E2F4,E2f,HIF1A,MAX,MYC,NFKBIA,RB1,RBL1,TP53,TP63,TP73,ZBTB17
Observation 8		HGF		growth factor		1.552	bias	0.271	-0.453	4.18e-06	ABCG2,AIMP2,AKT1,ARNTL,ATF2,ATM,AURKA,BAG2,CASP1,CAV1,CCN1,CDK1,CENPF,CHD2,COL4A1,CTNNB1,CUL2,DDX3X,DTYMK,ESS2,ETS1,FAM3C,FKBP5,FN1,FOSL1,GAK,GBA,GNA13,GRB10,HK1,HK2,HMOX1,ITGA6,KIF22,KIF2C,KMT2A,KRR1,KRT18,MAD2L1,MAP2K3,MCM2,MCM5,MKI67,MMP14,NAB2,NAMPT,NDC80,NFKB1,NOLC1,NRP1,NUMA1,ORC2,PCNA,PHLDA1,PHLDA2,PLOD1,PLPP1,PPAN,PRC1,PTPN2,RAC1,RAD50,RGS20,RHOB,RUNX2,SLC9A3R1,STK10,TAGLN2,TGFB2,THBS1,TI…	AKT1,ERBB2,FOXM1,FOXO1,HGF,HIF1A,HRAS,HTT,MYC,MYCN,NFKBIA,PGR,PPARG,RB1,TP53,TP73,VEGFA,VHL,YAP1
Observation 8		NUP107	0.382	other	Activated	2.415	bias	0.392	1.469	4.21e-06	NUP133,NUP153,NUP214,NUP98,RANBP2,TPR
Observation 8		KLF3		transcription regulator		-1.069		-0.12	-0.17	5.03e-06	ABCF1,ABHD14B,ADPGK,APRT,ARFGAP2,ARPC4,BLOC1S1,CAMK2D,CARHSP1,CBFB,CD55,CTNNA1,DIAPH1,E2F3,ELP1,EPRS,FBXL12,GLIPR2,GSTP1,HBP1,HNRNPDL,IDH1,INTS4,KDM5C,LENG9,LIN54,LMAN2L,MAK16,MIF,MRPL14,MRPL3,MRPL34,MYADM,NELFB,PCYOX1,PDCD2L,PDLIM2,PTP4A2,RAP2C,RAVER1,RSRC1,SCCPDH,SEC24D,SERPINH1,SMCHD1,TMOD3,TMPO,TRIM23,TRIP10,TUBA1A,UHRF2,USP7,VIM,VPS16,ZCCHC17,ZHX1,ZNF579
Observation 8		tanespimycin		chemical drug		-0.545		-0.205	0.537	5.28e-06	AHSA1,AKT1,BAK1,CAV1,CDK1,DNAJB1,HNRNPA1,HNRNPA2B1,HNRNPAB,HNRNPC,HNRNPM,HSPA8,IARS,JUN,KRAS,KRT18,LYN,MIF,POLR2L,PRMT5,PTMA,RBMX,RPL24,RPL27A,RPL30,RPS16,SERPINH1,SLC2A1,SRC	EGFR,ERBB2,HIF1A,MYC,NFKBIA,PGR,PPARG,RB1,TP53,VHL,YAP1,tanespimycin
Observation 8		trichostatin A		chemical drug		0.373		0.096	-0.593	5.45e-06	APP,ATP5ME,BABAM2,BAK1,BAX,BCAT1,BRCA1,BRD2,BRMS1,CASP3,CCAR1,CCNA2,CDK1,COL6A3,COLEC12,CREB1,CTBP2,CTNNB1,CTPS1,DAPK3,DDR2,DDT,DDX3X,DDX6,DEK,DTYMK,E2F3,EGFR,EHMT2,EIF4E,FGF2,FN1,FOSL2,GCLC,GDI1,GINS3,HDAC1,HDAC2,HDAC3,HMGB1,HNRNPA2B1,ILF3,JUP,KIF20A,KPNB1,LIN9,MAD1L1,MANF,MAP2,MAP4,MAP4K4,MCM2,MCM3,MCM6,MGMT,MLH1,MYH14,MYOF,NCOA6,NCOR1,NFKB2,NIFK,NQO1,NR2C2,NRP1,NSD2,NSD3,NUCKS1,NXF1,OAT,OGT,PC…	BRCA1,CDKN2A,E2F1,ESR1,HIF1A,MAX,MYC,NFKBIA,NR3C1,PPARG,TP53,TP63,TP73,decitabine,trichostatin A
Observation 8		bardoxolone		chemical drug	Activated	2.433		0.115	2.022	5.51e-06	FTH1,GCLC,GCLM,GSR,HERPUD1,HMOX1,MDH2,NQO1,NQO2,PCNA,RGPD4 (includes others),SQSTM1,UGDH
Observation 8		lactacystin		chemical - protease inhibitor		-1.046		0.161	-2.021	6.35e-06	AKR1B1,AKR1C1/AKR1C2,APP,BAG3,BAK1,BRCA1,CBL,EIF4E,FOSL1,FTL,GBA,GCLC,GNAI1,GSTP1,HLA-A,HMGB2,HMOX1,HNRNPA2B1,HSPB1,HSPB8,IRS2,ITPRID2,NFE2L2,NR3C1,P4HA2,PEBP1,PIN1,PPIA,PPP5C,RAC1,RANGAP1,RPLP0,RUNX2,SH3BGRL,SQSTM1,STMN1,SUB1,TP53,TUBB2A	AKT1,APP,E2F1,ERG,FOS,FOXO1,HIF1A,HTT,MYC,NFE2L2,NFKBIA,NR3C1,PGR,PPARG,TP53,TP73,VHL,YAP1,lactacystin
Observation 8		HELLS	-0.102	enzyme		1.912	bias	0.336	1.03	6.36e-06	CCNA2,CCNB1,HSPD1,KMT2A,KRAS,MCM4,PCNA,PDS5A,XPO4
Observation 8		AGA		enzyme	Inhibited	-2.236	bias	-0.392	-1.361	7.02e-06	CHEK2,MCM3,MCM4,MCM5,TERF2
Observation 8		phosphate		chemical - endogenous mammalian		0.137		0.119	-0.432	7.2e-06	ACADSB,ACAT1,ADK,AKT1,ATM,BIRC6,CIT,COL5A1,FOSL1,HK2,JAK1,MAP2K3,NCOR2,NPM1,PCNA,PLEC,POLR3K,PRPF31,SLTM,STC2,WDR70,XRN2,ZFHX3
Observation 8		KDM5A	0.17	transcription regulator		-0.557	bias	-0.343	1.292	7.3e-06	ACO2,ATP5F1A,BCKDHA,CD55,CHCHD3,COA3,DLAT,GADD45GIP1,HMOX1,IDH3B,MAP2K3,MCM2,MCM3,MDH1,MLYCD,MRPL11,MRPL12,MRPL17,MRPL53,MRPL55,MRPL58,MRPL9,NDUFA4,NDUFS4,NIT1,PARK7,PGD,PMPCB,TIMM50
Observation 8		CDKN2A	0.096	transcription regulator	Inhibited	-2.165		-0.036	-1.914	7.35e-06	AK1,BAX,CASP3,CCNA2,CCNB1,CDK1,CHAF1A,CNOT6L,DCTN4,DDX5,DEK,DYNLRB1,E2F3,EEF1A1,EPS8,ESS2,FAM111A,GNA13,GNAS,GNL3,GTF3C1,H2AFX,HMGB2,JUN,KIFC1,KRAS,LGALS3,LIN9,MAD2L1,MCM4,MCM5,MCM7,MKI67,NFKB2,NPAT,NPM1,NR3C1,P4HA2,PCNA,PML,PPFIBP1,RAB9A,RB1,RBBP7,RFC1,RFC3,RFC4,TGIF1,TMEM97,TMPO,TP53,VIM	CDKN1A,CDKN2A,E2F1,E2F2,E2F3,E2F4,E2f,MYC,RB1,RBL1,TP53,TP63,TP73,YY1
Observation 8		XBP1	0.494	transcription regulator		-1.783	bias	0.292	-3.63	7.68e-06	APP,BET1L,COG3,DAD1,DERL1,DNAJB11,DNAJC3,ERP44,ETS1,FKBP10,FKBP2,FN1,GALK2,GMPPA,GOLGA4,GOLGB1,GOPC,HDAC3,HERPUD1,HMOX1,HSPA13,HYOU1,LMAN2,MAP1LC3B,MOGS,P3H1,PDIA6,PGM3,PHLDA2,PPIB,PRNP,SEC23B,SEC24D,SEC61B,SLC1A5,SLC38A2,SPARC,SRP9,SSR1,SSR4,SURF4,VAMP2,VAMP7	BACH1,KEAP1,NFE2L2,XBP1
Observation 8		gentamicin		chemical drug		-0.368		0.096	-1.012	7.71e-06	ACADSB,ALDH1A1,APEX1,ARF6,BAX,CAPZA1,CBS/CBSL,CCNL1,CHORDC1,CUL2,DECR1,DNAJA2,EEF1A1,EIF2B2,EIF2B4,GFER,GNL3,GUK1,H2AFX,H3F3A/H3F3B,HMOX1,HNRNPU,HSPB1,HYOU1,IDH1,JUN,KYNU,LIG4,MCM6,MGMT,MYBBP1A,NPM1,PHAX,PNN,PSAT1,PXMP2,SART3,SQSTM1,TARS,TFRC,TP53,TUBB,UBQLN1,VAT1,ZNF622
Observation 8		tetraethylammonium		chemical drug		0.954		-0.098	1.319	8.08e-06	ARHGDIA,ATP5PD,BAG2,FTH1,HNRNPC,HSPA8,HSPB1,LYPLA1,PARK7,RHOA,RPLP0,SARS,SRI,SSR4
Observation 8		E2f		group	Activated	3.223	bias	0.311	2.08	8.16e-06	BRCA1,CAV1,CBX5,CCNA2,CCNB1,CDK1,E2F4,FANCD2,GTF2H4,HDAC1,HIST1H2BJ,HNRNPA1,ITGA6,LIG1,MAD2L1,MCM2,MCM3,MCM4,MCM5,MCM6,NASP,NUSAP1,ORC1,PCNA,POLA1,RPS16,TP53,TPX2	CCNE1,E2F1,E2F4,E2f,RB1,RBL1,TP53
Observation 8		miR-30c-5p (and other miRNAs w/seed GUAAACA)		mature microrna	Inhibited	-2.201	bias	-0.392	-0.252	8.43e-06	ADPGK,ATRX,CBFB,HNRNPM,IDH1,IRS2,JUN,MAP4K4,NT5C3A,NUCB1,NUFIP2,P4HA2,PEX11B,PGM1,PPP3CA,PTGFRN,PTPA,PTRH1,RAD23B,RUNX2,SLC38A2,SLC4A7,SLC9A3R2,STRN,TP53,UBE2I
Observation 8		26s Proteasome		complex		-0.503		-0.178	0.49	9.14e-06	ADRM1,ARNT,BAG3,BAX,CCNA2,CDK1,EGFR,FOSL1,H2AFX,HMGB2,HSPB8,KIF23,MAD2L1,MAP1LC3B,NFKB1,NFKB2,POLA1,PRNP,PSMB6,PSMC4,PSMD2,PTPA,RB1,RFC3,SQSTM1,SRC,TP53,UBE2I,VIM,VPS11,VPS18,VPS8	26s Proteasome,BRCA1,CCND1,CDKN1A,CDKN2A,E2F1,E2F2,E2F3,E2F4,E2f,ESR1,MYC,RB1,RBL1,TP53,YY1,beta-estradiol
Observation 8		caffeic acid phenethyl ester		chemical drug		-1.356	bias	-0.29	0.06	9.19e-06	ATM,BAX,CASP3,CCNC,EGFR,ELOVL1,ERCC1,ERCC3,FTH1,FTL,GSR,HMOX1,HSPB1,MKI67,MMP14,NFE2L2,NFKB1,NFKB2,NQO1,PCNA,RB1,RHOB,RXRB,TP53,VIM	AKT1,CDKN2A,E2F1,EGFR,HIF1A,HTT,MYC,NFKBIA,PPARG,TP53,TP63,TP73,VHL,YAP1,caffeic acid phenethyl ester
Observation 8		hydrogen peroxide		chemical - endogenous mammalian		0.335		0.216	-1.44	9.42e-06	ACAT2,AKR1C1/AKR1C2,ANXA2,APEX1,APP,ATF2,AURKA,BAK1,BANP,BAX,BOD1L1,BRCA1,CASP1,CASP3,CAV1,CBX5,CCNA2,CCNB1,CCNH,CD55,CDH13,CDK1,CST3,CTNNB1,DDX52,DNAJA2,DNAJB1,E2F4,EEF1A1,EEF1B2,EGFR,EHMT1,ETS1,FGF2,FLOT2,FN1,FOSL1,FOXO3,FTH1,H2AFX,HDAC2,HMGB1,HMOX1,HNRNPA1,ITGA6,JUN,KRAS,MAPKAP1,MCM2,MIF,MPV17,NDC80,NFE2L2,NFIL3,NOL3,NQO1,OSGIN1,PARK7,PARP1,PLPP1,PSMC4,PTMA,PTP4A2,RAC1,RPL7A,RUNX2,SENP3,SERPIN…	BRCA1,E2F1,HIF1A,HRAS,HSF1,KRAS,MAX,MYC,MYCN,NFE2L2,NFKBIA,PPARG,SOD1,TCF4,TP53,TP63,TP73,doxorubicin,hydrogen peroxide
Observation 8		D-glucose		chemical - endogenous mammalian		-1.352		0.118	-2.368	9.94e-06	AARS,ACO2,ACOX1,AKR1B1,ANXA1,APOC3,ARNTL,ATP2B4,BAX,BCAT1,CALD1,CAPZA1,CARS,CASP1,CASP3,CAV1,CBL,CBR3,CCNB1,CD55,CDK1,COL4A1,CTNNB1,DECR1,DNAJA2,DNAJB11,DNAJC3,EIF2B4,EMC10,ENO1,FGF2,FKBP2,FN1,FTO,GART,GOT1,GRN,GSDME,HERPUD1,HK1,HK2,HMGB1,HMOX1,HPRT1,HSPB1,HSPD1,IDH1,IRS2,JUN,LAMB1,LAMC1,MDH2,MEN1,MIF,MMP14,NAMPT,NFE2L2,NQO1,NR3C1,NUP98,OAT,OGDH,PARK7,PARP1,PCK2,PCNA,PDHX,PDIA6,PDK1,PGM1,PGM2,PKM…	AKT1,BRCA1,D-glucose,FOXO1,HIF1A,HTT,MAX,MTOR,MYC,NFKBIA,NR3C1,PPARG,TP53,VEGFA,VHL,YAP1,dexamethasone
Observation 8		beta-estradiol		chemical - endogenous mammalian		-1.615		0.121	-3.291	1.2e-05	AARS,ABCG2,ACADVL,ACOX1,ADK,AFF4,AKAP2,ALDH18A1,ALDH6A1,ANXA1,AP3D1,APEX1,APP,ARF5,ARMT1,ARPC4,ATM,ATP5F1B,ATP5ME,ATP5PB,ATRX,AURKA,BAK1,BAX,BCAT1,BICD1,BOP1,BRCA1,BYSL,CASP3,CASP4,CAV1,CAV2,CBL,CCN1,CCNA2,CCNB1,CCNT2,CD55,CDC42BPA,CDC42EP4,CDK1,CDK5,CHAF1A,CHAF1B,CLSTN2,CNN2,CNP,COLEC12,CPT1A,CREB1,CRNKL1,CSTB,CTNNB1,CTNND1,CTPS1,DCLK1,DDB2,DECR1,DERL1,DHCR24,DNAJC3,DUSP3,E2F3,EGFR,EHMT2,EMG1,EN…	BRCA1,CCND1,CDKN1A,CDKN2A,E2F1,E2F2,E2F3,E2F4,E2f,ESR1,HIF1A,MYC,PPARG,RB1,RBL1,TGFB1,TP53,TP63,TP73,beta-estradiol
Observation 8		ATF4		transcription regulator		0.328	bias	0.328	-1.419	1.21e-05	AARS,ABCG2,APEX1,BCAT1,CARS,CPT1A,CTH,CTNNB1,DDR2,EIF2S2,FN1,GRB10,GYS1,HERPUD1,HYOU1,IARS,JUN,LARS,LGALS3,MAP1LC3B,MARS,NARS,PCK2,PSAT1,SARS,SLC1A4,SLC1A5,SLC38A2,STC2,TGFB2,TKT,TRIB3,XRCC1	ATF4,BACH1,FOXO1,HIF1A,KEAP1,MYC,NFE2L2,PPARG,TP53,TRIB3,VHL
Observation 8		PSEN1		peptidase		0.814		-0.043	0.953	1.45e-05	ABCG2,ACO2,ACTG1,APP,ARF5,ARF6,ATOX1,ATP5F1A,ATP5F1B,ATP5F1C,ATP5F1D,ATP5PD,BASP1,BAX,C1R,CAMK2D,CASP3,CCS,CLTB,CS,CTNNB1,EEF1G,EGFR,ENO1,ENO2,FKBP1A,FOXO3,GNA12,GSTP1,H2AFV,HINT1,HK1,HSPA8,HSPD1,KCNAB2,MAP2,MAP2K2,NCSTN,NDUFS4,PEBP1,PKM,PPIA,PRC1,SLC38A2,SPTAN1,SQSTM1,SRC,STIP1,STMN1,STMN2,TP53,TUBA1A,TUBA1B,TUBA4A,TUBB,TUBB2A,TUBB3,TUBB4B,TUBB6,UCHL1,VAMP2,VAMP3,YWHAE	APP,CDKN2A,E2F1,EGFR,HIF1A,HSF1,MTOR,MYC,NFE2L2,NFKBIA,NR3C1,PPARG,PSEN1,SOD1,TP53,TP63,TP73,YAP1
Observation 8		TBX2		transcription regulator	Activated	2.548		0.12	2.026	1.47e-05	AURKA,CCNA2,CCNB1,CCNL1,CDCA3,CDK1,CHAF1B,FAM120B,LIG1,MAD2L1,MCM2,MCM4,MCM5,MCM6,MCM7,NCAPG2,NFIL3,PRC1,TGFB2,TRIB3	CDKN1A,E2F4,E2f,RB1,RBL1,TBX2,TP53
Observation 8		grape seed extract		chemical drug		0.225		-0.249	0.87	1.6e-05	APP,CCNB1,CREB1,CTNNB1,ENO1,ENO2,HSPA8,HSPD1,MKI67,NR3C1,PCNA,VIM
Observation 8		arsenic trioxide		chemical drug	Activated	2.193		0.041	1.96	1.62e-05	ACAT2,ATP5F1D,ATP5PB,ATP6V1C1,AURKA,BACH1,BAX,BCAT1,BLVRB,CBR1,CCNH,CDK1,CST3,CTH,CTNNB1,CYB5R1,DHCR24,DNAJB11,DNAJB6,ECT2,FN1,FTH1,GCLC,GCLM,GSR,H2AFX,HMOX1,HSPA8,HTRA2,HYOU1,IDI1,LAMTOR3,LMAN2,MAP2K4,MCM3,MCM7,NDUFA4,NFE2L2,NPM1,NQO1,NQO2,PCNA,PDIA6,PIR,PML,RAP1A,RHOA,RRAS2,RTN4,SRSF10,TADA3,TFRC,TGIF1,TMOD1,TP53	BACH1,CDKN1A,CDKN2A,E2F1,E2F4,E2f,HTT,KEAP1,MYC,NFE2L2,PML,RB1,RBL1,TP53,TP63,TP73,arsenic trioxide,hydrogen peroxide
Observation 8		TCOF1	0.302	transporter						1.84e-05	AKR1B1,ANXA2,ASAP1,BPHL,CEBPZ,CRAMP1,GALK1,GTF3C4,HNRNPDL,NUDCD3,NUP155,POLR3A,RGPD4 (includes others),SLC2A1,TBRG4,TERF2,THOC1,UBA3,UTP4
Observation 8		doxorubicin		chemical drug		-0.7		0.132	-1.694	2.35e-05	ABCC1,ABCF2,ABCG2,AKT1,ANXA1,ANXA2,APEX1,APP,ATM,AURKA,BAK1,BAX,BIRC6,BRCA1,CAMK2D,CASP1,CASP3,CCAR1,CCN1,CCNB1,CD47,CDK1,CHEK2,E2F3,EEF1A1,EEF1B2,EGFR,FOXO3,FTH1,GCLC,GSR,GSS,H2AFX,HDAC1,HMGB1,HMOX1,HSPH1,JUN,KIF20A,KRT18,LGALS3,LGALS3BP,MAD2L1,MAP4,MBNL2,MCM3,MVP,NFE2L2,NFKB1,NOL3,NQO1,OSGIN1,PCNA,PRC1,RBL2,S100A10,SOX9,STMN1,TERF2,TERF2IP,TFAP2A,TP53,TP53BP2,TUBB,UBE2B,UBE2S,VIM	BRCA1,CCNE1,CDKN1A,CDKN2A,E2F1,E2F2,E2F3,E2F4,E2f,ESR1,HIF1A,MAX,MYC,NFKBIA,RB1,RBL1,TP53,TP63,TP73,doxorubicin
Observation 8		Z-LLL-CHO		chemical - protease inhibitor		0.441		0.203	-0.995	2.73e-05	ABCG2,AKR1B1,AKR1C1/AKR1C2,AKT1,APP,ARNT,BAX,CTNNB1,DDB2,DDR2,EIF4E,ETS1,FGF2,GNAI1,GSTP1,HDAC1,HMGB2,HMOX1,HNRNPA2B1,HSPA8,HSPB1,HSPD1,IRS2,JUN,MAD1L1,MLH1,MMP14,NCOR1,NFE2L2,NFKB2,NQO1,NR3C1,PARP1,PEBP1,PIN1,PMS2,PPIA,PSMB7,PSMC4,PSMD2,RAB10,RAC1,RANGAP1,RB1,RPLP0,RUNX2,SQSTM1,STAT2,STMN1,SUB1,THBS1,TP53,TP53BP2,XPC	APP,CAV1,CDKN2A,E2F1,EGFR,HIF1A,HSF1,MYC,NFKBIA,NR3C1,PPARG,RB1,TP53,TP63,TP73,YAP1,Z-LLL-CHO
Observation 8		IREB2	-0.548	translation regulator		0.503		-0.178	0.966	3.15e-05	ACO2,APP,FTH1,FTL,PFN2,TFRC,TP53
Observation 8		MMP3		peptidase		1.272		0.095	0.808	3.36e-05	AQR,CLP1,CNOT6L,CRNKL1,DDX46,DHX8,EFTUD2,GEMIN5,PAN2,PDCD11,PNN,PPIL1,PRPF31,RAC1,RC3H1,SAFB,SCAF8,SQSTM1,SRPK2,TARDBP,TDRD3,TENT2,THOC1,VIM
Observation 8		benzo(a)pyrene		chemical toxicant		1.791		0.171	0.871	3.79e-05	ANXA1,ARHGDIA,BAX,BRCA1,CASP3,CCN1,DDB1,ECT2,ERCC5,ESD,GCLC,GCLM,GNA11,GNAI1,GSTP1,HDAC2,HK2,HMOX1,HSPB1,JUN,MAD2L1,MAFF,MAFG,MAP2K3,MAP2K4,NQO1,NUMBL,PCNA,PGD,PPCS,RAE1,RAP1GAP,SLC1A4,SQSTM1,TAF6,TGFB2,THBS1,TKT,TP53,XPC	CDKN2A,E2F1,HRAS,MYC,MYCN,NFKBIA,TP53,TP63,TP73,benzo(a)pyrene
Observation 8		INSR		kinase		-1.382	bias	0.309	-2.973	4.08e-05	ACADVL,ACO2,ACSL4,ALDH6A1,ARFGAP2,ARHGDIA,ARHGEF2,ATP5F1A,ATP5F1B,ATP5F1D,ATP5MF,ATP5MG,ATP5PD,ATP5PO,CBR1,CDC5L,CDK1,CEBPZ,COL6A3,CORO1A,CS,CSTB,DCTN4,DDR2,DECR1,DEK,GANAB,GRB10,GRN,HSPD1,IDH1,IDI1,MARCKSL1,MBD1,MCM2,MCM4,MCM5,MCM7,MDH2,MNT,MSH6,NAMPT,NDUFA4,NFE2L2,NFKB2,OGDH,PDHA1,PDHB,PHLDA1,PHLDA2,PMS1,RHOB,RPL7A,RPS16,SLC2A1,SLC2A3,SUCLA2,SURF6,TFAM,TGIF1,UHRF1,YEATS4	D-glucose,FOXO1,HIF1A,IGF1R,INSR,MYC,PDX1,PPARG,TP53
Observation 8		tomatidine		chemical - endogenous non-mammalian		1.633	bias	-0.392	2.592	4.28e-05	EIF2S2,LARS,MARS,NARS,SARS,SLC38A2
Observation 8		NFYB	0.132	transcription regulator						4.45e-05	ABCG2,APOBEC3B,ATP5F1B,BRD2,CAV1,CBS/CBSL,CBX5,CCNB1,CDK1,CDS2,CENPF,CHEK2,CTNNB1,DNAJB6,ELAVL1,FAM49B,FBXL18,FTH1,GART,GNA12,HMGB2,HNRNPA1,HSPA13,INTS7,KCTD1,LIG3,MARCH5,MLH1,MTAP,OAT,PCNA,PGM3,PPP1R7,PSMB7,RFC3,RHOB,RNPS1,RUNX2,SYNJ2,TIMP3,UBE2D3,UBE3B,UHRF1,VIM,VPS39,ZMYM3
Observation 8		CCND1		transcription regulator		0.079		0.056	-0.251	4.54e-05	ARHGEF2,ASAP2,ASPM,AURKA,BRCA1,C11orf58,CCNA2,CENPF,COL5A2,DHCR24,DYNC1LI1,E2F4,EEF1B2,EGFR,EIF5,ELAVL1,EMSY,ENO1,EPS8,ERI1,HSPA8,HSPB1,HSPB8,JPT1,KIF20A,KIF2C,KIF4A,KMT2A,MACF1,MAFF,MCM4,MCM7,MESD,MTMR1,PCNA,PPCS,RACGAP1,RB1,RFC5,RPL10,RPL27A,RPS6,SEC61B,SLC9B2,SPC25,SRGAP2,STOM,TALDO1,TP53,TPX2,TRIP13,TUBA1B,TUBB,UHRF1	CCND1,CCNE1,CDKN1A,E2F1,E2F2,E2F3,E2F4,E2f,MYC,RB1,RBL1,RBL2,TP53
Observation 8		APP	-0.496	other	Activated	2.124		0.128	1.356	4.93e-05	ABCG2,ACO2,ACTG1,AK1,AKT1,APP,ARF5,ARF6,ARNTL,ATM,ATOX1,ATP5F1A,ATP5F1B,ATP5F1C,ATP5F1D,ATP5PD,BASP1,BAX,BRD2,BRD4,C1R,CAMK2D,CASP3,CDC37,CDK1,CDK5,CDK5RAP2,CLTB,COMMD7,CS,CSNK2A1,CTNNB1,DAXX,EEF1G,EGFR,ENO1,ENO2,FBXL20,FGF2,FKBP1A,FN1,FOXO3,GALK1,GNA12,GSTP1,H2AFV,HARS,HDAC1,HDAC3,HERPUD1,HINT1,HK1,HMGB1,HMOX1,HNRNPA1,HSPA8,HSPB1,HSPD1,IRS2,ITGA6,JUN,KAT2A,KMT2A,KPNB1,KYNU,LGALS3,MAFF,MAP2,MAP2K…	APP,EGFR,ESR1,HIF1A,HSF1,MYC,NFE2L2,NFKBIA,NR3C1,PPARG,PSEN1,SOD1,TP53,TP73,VHL,YAP1
Observation 8		HSF1	-0.414	transcription regulator		-1.267		0.079	-1.718	4.99e-05	AHSA1,BAG3,BAX,CCNA2,CDK1,CHD3,CTNNB1,DHX34,DNAJA1,DNAJB1,DNAJB6,ELAVL1,HERC4,HMGB1,HMOX1,HNRNPA3,HSF1,HSPA8,HSPB1,HSPD1,HSPH1,JARID2,JMJD6,JUN,LAMA4,LMAN2L,LRIF1,MLH1,MRPL18,NCOR1,NCOR2,NFKB1,PMS2,PPP3CA,RANGAP1,SEMA3C,SERPINH1,SPTAN1,STIP1
Observation 8		LONP1	-0.085	peptidase		0.499		-0.136	0.962	6.26e-05	ACAT1,ANXA2,ATP5F1A,ATP5F1D,CHCHD3,DLD,EARS2,FASTKD2,GFER,HNRNPA2B1,HSPB1,HSPD1,IMMT,MARS,MDH2,MRPL18,MT-ATP6,SARS,TFAM
Observation 8		RBL1	0.147	transcription regulator	Inhibited	-3.211	bias	-0.277	-2.183	6.26e-05	CASP4,CCNA2,CDK1,DDB1,E2F4,FGF2,MCM2,MCM3,MCM5,MCM6,MCM7,ORC1,PA2G4,PCNA,RB1,RBL2,THBS1,TP53,ZEB1	BRCA1,CCNE1,E2F1,E2F4,E2f,FOXM1,HIF1A,MAX,MYC,NFKBIA,RB1,RBL1,SKP2,TP53
Observation 8		CDK4/6		group		-0.943		-0.094	-0.545	6.62e-05	ARHGEF2,C11orf58,DYNC1LI1,EEF1B2,EIF5,EMSY,ENO1,HSPB1,JPT1,KMT2A,MACF1,RPL10,RPL27A,RPS6,SEC61B,TALDO1,TUBA1B,TUBB
Observation 8		SMYD1		transcription regulator						6.8e-05	ACO1,ACO2,ATP5F1A,HK2,IDH3B,MIF,NAMPT,OAT,PDHB,PGD,PKM,PYGB,PYGL,TKT,UGP2
Observation 8		2-(4-amino-1-isopropyl-1H-pyrazolo[3,4-d]pyrimidin-3-yl)-1H-indol-5-ol		chemical reagent		-0.74		-0.027	-0.587	7.03e-05	ACAD10,AURKA,C1R,CCNB1,CDK7,COQ8A,CPT1A,CUL5,DHCR24,FANCI,FOSL1,FOXO3,GINS3,HBP1,HEXIM1,KDM5B,MAP2K3,MCM3,MCM5,MCM6,ORC1,PARP1,PAXX,PCNA,PDLIM2,PML,RAD54B,RFC3,RFC4,RFC5,SOX9,SPTAN1,TUBG1
Observation 8		FDX2		transporter	Activated	2	bias	-0.392	2.783	7.54e-05	ACO1,FTH1,IREB2,TFRC
Observation 8		FDXR	0.086	enzyme		0		0	0	7.54e-05	ACO1,FTH1,IREB2,TFRC
Observation 8		NUP133	0.323	other	Activated	2	bias	0.392	1.217	7.54e-05	NUP107,NUP153,NUP98,TPR
Observation 8		YAP1	0.093	transcription regulator		-0.451	bias	0.293	-1.688	7.96e-05	ACAT1,ACAT2,ACTG1,AKT1,BAX,CASP3,CAVIN2,CCN1,CCNA2,CCNB1,CDC42EP3,CDK1,CPT1A,DIAPH3,DTYMK,EGFR,FN1,JAK1,KIF23,MCM3,MCM6,MYH9,POLA1,SLC2A3,SOX9,THBS1,TUBB,UHRF1,VIM,ZEB1	AKT1,BRCA1,E2f,FOS,HIF1A,HTT,NFKBIA,PPARG,RB1,TEAD,TP53,TP63,TP73,YAP1
Observation 8		PTGER2		g-protein coupled receptor	Activated	2.416	bias	0.261	1.181	8.37e-05	APP,ARFGEF1,ASPM,AURKA,BRCA1,CCNA2,CENPF,ECT2,ESD,H2AFX,HUWE1,KIF20A,KIF22,KIF2C,MKI67,NUF2,NUSAP1,PRC1,RACGAP1,THBS1,TIMP2,TIMP3,TPX2
Observation 8		3-nitropropionic acid		chemical toxicant		-0.161		0.088	-0.475	8.6e-05	APP,ATP6V1C1,ATP6V1G1,BAX,CASP3,CBR1,ENO2,FOXO3,GCLC,JUN,NPM1,NQO1,SP3,SQSTM1,TP53	3-nitropropionic acid,APP,BACH1,E2F1,H2AFX,HIF1A,HTT,KEAP1,NFE2L2,NR3C1,PPARG,TP53,TP73
Observation 8		calcitriol		chemical drug	Inhibited	-3.336		-0.037	-3.024	8.94e-05	AAAS,ACADSB,ACAT2,AKT1,ANXA2,APP,ATAD1,ATM,ATP5F1D,BAK1,BAX,BCAT1,BRCA1,CAVIN1,CCN1,CCNA2,CCNB1,CCNC,CDK1,CHAF1A,CHAF1B,CHTF18,COL4A1,CPT1A,CYB5R1,ECT2,EGFR,FN1,GIT1,GRPEL2,GSR,HAGH,HDAC1,HK2,HSD17B2,HSPD1,IDH1,JUN,KCTD12,KIF20A,KIF22,KIF23,LIG1,LSM3,MAD2L1,MCM2,MCM3,MCM4,MCM5,MCM7,MMS22L,MRPL41,MYD88,NASP,NDC1,NDUFA4,NFKB1,NUP37,NUP43,NUP93,NUSAP1,OAT,PCNA,PDHA1,PDLIM2,PRC1,RACGAP1,RAD50,RB1,RFC…	CCND1,CCNE1,CDKN1A,CDKN2A,E2F1,E2F4,E2f,ESR1,MYC,NFKBIA,RB1,RBL1,TP53,beta-estradiol,calcitriol
Observation 8		WR 1065		chemical drug	Activated	2.53	bias	0.363	1.383	9.27e-05	BAX,CASP4,DDB2,ERCC1,GSR,HDAC3,RAD23A,RFC4,TP53,XPC	CDKN2A,E2F1,MYC,TP53,TP63,TP73,WR 1065
Observation 8		E2F2		transcription regulator	Activated	2.449	bias	0.323	1.657	9.78e-05	CCNA2,CCNB1,CDK1,E2F3,JMY,MCM2,MCM3,MCM4,MCM5,MCM6,MCM7,MLH1,NPAT,ORC1,PCNA,PIN1,POLA1,TP53	BRCA1,CCNE1,E2F1,E2F2,E2F4,E2f,HIF1A,MAX,MYC,NFKBIA,RB1,RBL1,TP53
Observation 8		nilotinib		chemical drug	Inhibited	-2.539	bias	-0.344	-1.266	0.000105	ATM,CCNA2,CCNB1,CDK7,FN1,H2AFX,HDAC2,MAD2L1,MCM3,MCM6,ORC2,ORC5,YWHAE,ZEB1	E2f,FOS,RB1,TP53,TP63,TP73,nilotinib
Observation 8		PCM1	0.616	other		0.447		0.168	0.072	0.000125	MCM3,MKI67,PCNA,RB1,TP53
Observation 8		IND S7		chemical - kinase inhibitor		0.632		-0.14	1.075	0.000132	ATP5F1B,ATP5F1D,COPS8,ENO1,GLOD4,HNRNPL,PCK2,STIP1,TUBB,VIM
Observation 8		methylprednisolone		chemical drug		-1.567		0.077	-2.164	0.000139	ADK,AKR1C3,AKR1D1,AKR7A2,ALDH1A1,ANXA1,ANXA2,APEX1,ARNTL,ATP5F1C,CDH13,CNP,CROT,CSNK2A1,CSNK2B,CST3,ELOVL5,EPN2,FAH,FBXO30,FN1,GCLC,GCLM,GNL3,GNPAT,GOT1,GSTP1,HAGH,HMBS,HMOX1,HSD17B2,HSPH1,IDH1,JUN,JUP,KCNAB2,KRAS,MAP1LC3B,MGAT1,MGMT,MTDH,MYBBP1A,NFE2L2,NOLC1,NPM1,NR3C1,PCNA,PCYT2,PDK1,PHLDA2,PLAA,PSAT1,PSME2,RAB13,RB1,RBL2,RND3,SEPHS2,SH2D4A,SLC2A3,SLC4A7,SNAP23,SPARC,SRI,TAPBP,TFRC,TIMP3,TMSB10…	ESR1,HIF1A,MYC,NR3C1,PPARG,TP53,TP73,VHL,methylprednisolone
Observation 8		butyric acid		chemical - endogenous mammalian		-0.363		0.038	-0.604	0.000139	ALDH1A1,ANXA1,ANXA2,ATP2B4,BAK1,BAX,CASP3,CBS/CBSL,CCNA2,CCNB1,CCNC,CCNH,CDK1,CDK5,CETN2,COL4A1,COL5A1,COL5A2,COL6A3,DEK,DHCR24,DTYMK,E2F4,ERCC2,FTH1,GAA,GAK,GCLC,GDI1,GMPS,GRN,GSTP1,HK1,HMGB1,HMGB2,KRAS,MAD1L1,MKI67,MVP,MYH14,NAMPT,NFKB1,NFKB2,NPM1,NRP1,NUCB1,PCNA,PDK1,POLR2L,PYGL,RB1,RCN2,RHOA,SEC61B,SIPA1,SLC2A1,SOX9,STAT2,STAT5B,TGFBI,TIMP3,TP53,TP53BP2,TPR,TUBA4A,USP7	BRCA1,CDKN1A,CDKN2A,E2F1,E2F4,E2f,ESR1,FOS,HIF1A,LY294002,MAX,MYC,NFKBIA,PPARG,RB1,RBL1,TGFB1,TP53,TP63,TP73,butyric acid
Observation 8		FOXM1		transcription regulator	Activated	2.889	bias	0.341	1.19	0.000145	ANXA1,ATF2,AURKA,CAV1,CCNA2,CCNB1,CDK1,CENPF,CTNNB1,FOXF1,IPO7,JUN,KIF20A,LAMA4,MKI67,NBN,NEDD4,NFKB1,NFKB2,PCNA,PRC1,SQSTM1,STMN1,TP53,VIM,XRCC1,ZEB1	CDKN1A,CDKN2A,E2F1,E2F4,E2f,FOXM1,MYC,RB1,RBL1,SKP2,TP53,TP63,TP73
Observation 8		sulforafan		chemical drug		1.56		-0.004	1.576	0.000148	ABCG2,AKR1B1,AKR1B10,AKR1C1/AKR1C2,ALDH1A1,BAK1,BAX,CASP3,CCNB1,FTL,GBE1,GCLC,GCLM,GSR,GSTP1,HDAC1,HMOX1,NFE2L2,NQO1,PGM3,PML,TALDO1,TKT,TP53,VIM,ZEB1	BACH1,CDKN2A,E2F1,ERG,FOS,KEAP1,MYC,NFE2L2,PML,TP53,TP63,TP73,sulforafan
Observation 8		mir-8		microrna	Activated	2.729	bias	-0.26	4.02	0.000158	ABCG2,ABL2,AKT1,BAX,CBL,CD47,CRTAP,CTNNB1,DNAJC3,E2F3,ETS1,FN1,FTH1,GNA13,HDAC3,HMGB1,HMOX1,MYOF,PPM1F,PTPN13,RAC1,SLC25A3,SOX9,SQSTM1,TGFB2,TIMP2,VIM,ZEB1	CDKN2A,E2F1,FN1,MYC,NFKBIA,TP53,TP63,TP73,YAP1,mir-8
Observation 8		TERT		enzyme		1.254		0.087	1.025	0.000164	AKAP2,ASAP1,BAX,CALD1,CAV1,COL5A2,EGFR,ETS1,FGF2,GNA13,HDHD5,HMGB1,JUP,KDM5C,MGME1,MMP14,NSFL1C,NUCKS1,PLOD2,PPP6R3,RAB9A,RASA3,RB1,TBX3,TERF2,TP53,VIM	ESR1,FOS,HIF1A,MYC,NFE2L2,PML,SRC,TERT,TP53,TP63,TP73,YAP1
Observation 8		MTOR	0.097	kinase		-0.016		0.113	-0.648	0.000172	ACOX1,ADPGK,AKR1B1,ARNT,ATP5MG,ATP5PB,CASP1,CASP3,CNP,CS,CTNNB1,CTNND1,DCTN1,EGFR,ELOB,ENO1,EPRS,ERCC1,FKBP1A,FN1,HK1,HK2,HSD17B2,HSPB1,IRS2,MAP1LC3B,MAP2,MDH1,MDH2,MLYCD,NAB2,PCNA,PDHA1,PDHX,PKM,PLD2,POLR1A,PPIB,PYGB,RHOA,RPL12,RPL23,RPS11,RPS18,RUNX2,RXRB,SLC2A1,SND1,SQSTM1,SRC,TMLHE,TP53,TRADD,UBE2B	AKT1,CDKN2A,E2F1,FN1,HIF1A,HTT,MTOR,MYC,NFKBIA,PPARG,TP53,TP63,TP73,VHL,YAP1,sirolimus
Observation 8		CD38		enzyme		1.848	bias	0.351	-0.061	0.000183	ANXA2,CRELD2,EPS8,FN1,GALK1,GBE1,GLIPR2,KCNAB2,LGALS3,LMO7,MANF,MTDH,MYADM,NFIL3,P4HA1,PDIA6,PDK1,PGM1,PKM,PPP3CA,PRDX4,PSAT1,RAP1GAP,RRAS2,SAP30,SLC2A1,TMED5,TMEM97,UCHL3,VIM	AKT1,CD38,HIF1A,HTT,NFKBIA,PPARG,YAP1
Observation 8		IL4		cytokine	Activated	2.553		0.202	0.558	0.000184	ACOX1,ACSL4,ACTG1,ADRM1,ANXA1,ANXA2,APRT,ATP5MD,BAX,BBX,BOP1,BTAF1,CARM1,CASP3,CBFB,CCDC86,CD55,CDK1,CHD4,CLIP1,CNRIP1,COBLL1,COL6A3,CTNNA1,DCTN1,DDX46,DECR1,DOCK10,DYNC1H1,EEA1,EPRS,FAM118B,FKBP5,FN1,GALK2,GBE1,GLIPR2,HDAC1,HDDC2,HK2,HNRNPH3,HTRA2,INPP1,IPO4,ITPA,JAK1,JUN,KCNAB2,KCTD12,KRR1,LACTB,LAS1L,LGALS3,LGALS3BP,LIG3,LIG4,LMAN2,LMO7,LTA4H,MAP4,MCM5,MKI67,MRE11,MSH2,MTDH,MYH9,MYOF,NAB2,NFIL…	APP,CDKN2A,Collagen type I (complex),E2F1,ESR1,FOS,HIF1A,IL4,MYC,NFKBIA,NR3C1,SRC,TP53,TP63,TP73,YAP1
Observation 8		MEL S3		chemical - kinase inhibitor		0.632		-0.149	1.102	0.000185	ATP5F1B,ATP5F1D,COPS8,ENO1,GLOD4,HNRNPL,PCK2,STIP1,TUBB,VIM
Observation 8		E2F8		transcription regulator						0.0002	CCNA2,CCNB1,CDK1,ECT2,KIF23,RACGAP1
Observation 8		ANGPT2		growth factor		0.6	bias	0.288	-0.936	0.000208	ABCC1,ARHGEF2,C1R,CASP3,CWC22,DNAJB4,EEF1B2,EGFR,EIF1,ETS1,FKBP10,FKBP2,FN1,HDAC2,HMOX1,HSPD1,JMJD6,LIG4,LYN,MGMT,MIF,PDIA6,PHLDA1,POLA1,RFC1,RFC4,RHOB,RPS6,SRXN1,THBS1,TOR1AIP2,TP53,TUBB3,UBE2A,VIM,XRCC1	ANGPT2,CAV1,Collagen type I (complex),FOXO1,MYC,NFE2L2,NFKBIA,PGR,PPARG,RB1,TP53
Observation 8		fulvestrant		chemical drug		-1.803		-0.085	-1.277	0.000217	AIMP1,ATP5F1B,AURKA,BAK1,BAX,CASP4,CAV1,CAV2,CCN1,CCNA2,CCNB1,CDK1,CENPF,CHAF1A,CHTF18,CTNNB1,DHCR24,EGFR,FKBP1A,FOSL2,GSTP1,H2AFX,JUN,MANF,MCM2,MCM3,MCM5,MCM7,NRP1,PCNA,PPME1,PPP1R9B,RAC1,RB1,RBL2,RFC5,SLC9A3R1,SQSTM1,STMN1,TFRC,TGFB2,TP53,TUBA4A,ZEB1	BRCA1,CCND1,CDKN1A,CDKN2A,E2F1,E2F2,E2F3,E2F4,E2f,ESR1,MYC,RB1,RBL1,TP53,TP63,TP73,fulvestrant
Observation 8		peoniflorin		chemical drug		0.062		0.078	-0.156	0.000255	ATP5F1A,CASP3,ENO1,ENO2,GLO1,HMOX1,PSMB7,TUBB
Observation 8		mono-(2-ethylhexyl)phthalate		chemical toxicant		0.96	bias	0.343	-0.906	0.000255	ACADSB,ACADVL,ACAT2,ACO1,ACO2,ACOX1,ACSL4,ATF2,ATP5F1B,ATP5F1D,ATP5PB,BAX,CS,ENO1,HK2,IRS2,MDH1,MDH2,MLYCD,MMUT,NAMPT,NFKB1,OGDH,PDHB,PDK1,POLR2A,TALDO1,TARDBP,TIMP2,TKT	FOXO1,NFE2L2,NFKBIA,PGR,PPARG,TP53,mono-(2-ethylhexyl)phthalate
Observation 8		miR-122-5p (miRNAs w/seed GGAGUGU)		mature microrna		0.813	bias	-0.392	2.352	0.000289	AACS,AP3M2,BCKDK,CS,EEF1A1,FOXJ3,FOXP1,FUNDC2,GYS1,HMGB1,MECP2,NDRG3,NUMBL,PKM,PSME3,VIM
Observation 8		AKT1	0.62	kinase		0.191		0.178	-0.918	0.000293	ACAT2,AIP,AKR1B10,AKR1C1/AKR1C2,AKT1,APOC3,BAX,CASP3,COL4A1,CST3,CTNNB1,DIAPH1,DIAPH3,ENO1,FGF2,FN1,GCLC,GCLM,GSR,GSS,HMGB2,HMOX1,HNRNPL,HNRNPM,IRS2,LAMB1,MDH1,MMP14,MMUT,NDC80,NFE2L2,NFKB1,NFKB2,NQO1,PHLDA1,PKM,RFC4,RHOB,SLC2A1,SLC4A7,SRP14,TGFB2,THBS1,TP53,UBE2L3,VIM	AKT1,E2F1,ERBB2,ESR1,FOXO1,H2AFX,HIF1A,HTT,MYC,NFE2L2,NFKBIA,PGR,PPARG,RB1,TP53,VHL,beta-estradiol
Observation 8		H2AFX	-0.827	transcription regulator		0.277	bias	0.348	-0.495	0.0003	ATP5F1A,EPDR1,EPM2AIP1,MDC1,MLH1,MYL6,RPL10A,SLC2A1,TFAM,TIMP3,TP53BP1
Observation 8		N-propyl bromide		chemical reagent		1.342	bias	0.392	0.466	0.000309	GCLC,GCLM,GSR,HMOX1,NQO1
Observation 8		TRPC4AP		transporter		1	bias	-0.392	1.783	0.000309	APP,BZW2,HSPD1,NOLC1,NPM1
Observation 8		carnosol		chemical - endogenous non-mammalian		0.923		0	0.923	0.000309	CTNNB1,GCLM,HMOX1,NFE2L2,TP53	AKT1,BACH1,HIF1A,HTT,KEAP1,NFE2L2,NFKBIA,PPARG,YAP1,carnosol
Observation 8		ursolic acid		chemical drug		1.554		-0.178	2.142	0.00031	AKR1B1,BAX,CASP3,EIF2S2,FGF2,HMGB1,LARS,MARS,MKI67,MTDH,NARS,NR3C1,SARS,SLC38A2,TP53	APP,CDKN2A,E2F1,HIF1A,MYC,NR3C1,TP53,TP63,TP73,ursolic acid
Observation 8		PTEN		phosphatase		0.296		-0.01	0.384	0.000318	ACO2,ACOX1,AKR1C3,AKT1,ANXA1,ARHGDIA,ATP5F1A,ATP5ME,AURKA,BAX,CBX4,CCNB1,CCNC,COPS5,CRCP,CS,CTNNB1,DLAT,DLD,DRAP1,DYNC1LI2,EGFR,EP400,ETS1,FOXO3,FTH1,GALK1,GART,GMDS,GSR,GSS,GTF2I,GTPBP6,GYS1,H2AFY,HDDC2,IBA57,IDH3B,IDI1,ING4,IRS2,KAT2A,LGALS3,LRRFIP1,MAD2L1,MAFK,MDH1,MKI67,MMP14,MRPL12,MT-ATP6,NBN,NFIL3,NFKB1,NQO1,OGT,PA2G4,PARP1,PDHA1,PDHB,PGM1,PLEC,PLOD1,PTP4A2,PYGL,RAD50,RANGAP1,RAP1A,RB1,RBL…	AKT1,CDKN2A,D-glucose,E2F1,E2F4,E2f,FOXO1,HIF1A,HTT,MYC,NFKBIA,PPARG,PTEN,RB1,RBL1,TP53,TP63,TP73,VHL,YAP1
Observation 8		E2F7		transcription regulator						0.000325	CCNA2,CCNB1,CDK1,E2F3,ECT2,KIF23,RACGAP1
Observation 8		interferon beta-1a		biologic drug						0.000339	ATP5ME,ATP5MG,COPS5,CORO1A,CS,DNAJA1,DNAJB1,EEF1G,ENO1,FKBP15,FKBP1A,GSTP1,KARS,MRPL20,NFIL3,PIN1,PPIA,RAE1,RPL24,RPL27A,RPL36AL,RPS27,TBXAS1,TRADD
Observation 8		CCNK	0.146	kinase	Activated	2.579	bias	0.366	1.457	0.000345	ATR,BRCA1,COPS6,FANCD2,FANCI,MDC1,ORC3,RFC4,RFC5,TAF15
Observation 8		CDK12	0.242	kinase		1.999	bias	0.392	1.216	0.000349	ATR,BRCA1,FANCD2,FANCI
Observation 8		ZBED1		enzyme						0.000349	CHD3,RPL10A,RPL12,RPS6
Observation 8		OGA	0.49	enzyme		1.155		-0.037	1.441	0.00036	ABLIM3,ACAD10,ACO2,ACSL4,ACTG1,ADRM1,ARHGAP29,ARPC4,ATP5ME,ATP5MG,BACH1,BAX,CASP1,CAV1,CAVIN2,CD47,CD55,CDK5,CNOT3,CTNNB1,CYP4F11,DAGLB,DCLK1,DST,EPHB6,EPS8,FERMT2,FN1,GAA,GALK2,HSF1,IGBP1,JAK1,JUN,LAMB1,LIMS3/LIMS4,MMP14,NDUFA4,NDUFS4,OGDH,PDHA1,PDK1,PRDX4,PYGL,RAP2A,RASA3,RB1,RHOB,SOX9,STAT2,TAF5L,TGFBI,THBS1,TIMP2,TIMP3,TP53,TP53BP1,TRADD,TUBA1A,TUBA4A,VIM	26s Proteasome,BRCA1,CDKN2A,E2F1,ESR1,MYC,OGA,TP53,TP63,TP73
Observation 8		ACO1	-0.33	enzyme		0.769		-0.168	1.177	0.000367	ACO2,APP,FTH1,FTL,PFN2,TFRC
Observation 8		NDRG1	0.156	kinase		-0.369		0.011	-0.404	0.000391	CASP3,CASP4,CAV1,CTNNB1,JUN,MAP1LC3B,PARP1,PML,TP53,VIM,ZEB1	CAV1,CDKN2A,E2F1,EIF2AK3,MYC,NDRG1,NFE2L2,NFKBIA,PPARG,RB1,TP53,TP63,TP73
Observation 8		NFE2L1		transcription regulator	Activated	2.63	bias	0.308	1.821	0.000391	GCLC,GCLM,GSTP1,HMOX1,NQO1,PSMB1,PSMB6,PSMB7,PSMC3,TFAM,XPC
Observation 8		GH1		growth factor		-1.763		0.07	-2.072	0.000397	ABCC1,CCNB1,CREB1,CTNNB1,DECR1,ERCC3,FN1,GTF2H1,HDAC1,JUN,JUP,MLH1,PTMA,RAD23A,RAD23B,RFC1,RHOA,TAF9,TFAP2A,TKT,VEZF1,VIM,XRCC1	ERBB2,ERG,ESR1,FOS,GH1,HIF1A,MYC,NDRG1,NFE2L2,PGR,PPARG,RB1,SRC,TP53,YAP1
Observation 8		diallyl disulfide		chemical - endogenous non-mammalian		0.634	bias	0.28	-0.036	0.000518	CASP3,CCNB1,CD55,GSR,HMOX1,NFE2L2,NQO1,PCNA,TP53	BACH1,KEAP1,NFE2L2,diallyl disulfide
Observation 8		IDH1	0.297	enzyme		1.281		0.214	0.816	0.000627	BCAT1,CD47,CTNNB1,FN1,HERPUD1,PKM,RUNX2,SERPINH1,SLC2A1,TGFB2,TP53,VIM,ZEB1	HIF1A,IDH1,MYC,PPARG,TCF4,TP53,VHL
Observation 8		TRRAP	0.327	transcription regulator						0.000629	MAD1L1,MAD2L1,MCM3,MCM4,PCNA,TP53
Observation 8		SHOX		transcription regulator						0.000641	CCNB1,CDK1,RB1,RBL2,TP53
Observation 8		MMP12		peptidase						0.000651	ACTR3,ADK,APP,CAPZA1,MAP4,MAPRE1,MMP14,MYH9,PGM1,PKM,PSMB7,PSMC3,PSME3,TLN1,TLN2	Collagen type I (complex),MMP12,NFKBIA
Observation 8		PDX1		transcription regulator		0		0.098	-0.499	0.000672	ACTG1,AKR1B1,AKR7A2,ANXA2,ATP5PD,CRELD2,CROT,CSNK2B,DAPK3,FGF2,GCLM,GNAS,GNG12,GOT1,GRN,GUSB,HK1,IDH1,INTS5,IRS2,JUN,KRT18,LTA4H,MAP2,MDH1,NFKB1,NQO1,PCNA,PDIA6,SLC2A1,TFAM,TRIB3
Observation 8		PLIN5		other		1.667		-0.028	1.751	0.0007	ACADVL,ACOX1,ESD,GCLC,GSS,HMOX1,MAFK,NFE2L2,NQO1
Observation 8		FBXW7		enzyme	Activated	2.145	bias	-0.33	3.284	0.000712	APP,ATP5F1A,CS,DNAJA1,HMGB1,HSPA8,HSPB1,HSPH1,JUN,NFKB2,NQO1,NR3C1,RHOB,STIP1	BRCA1,FBXW7,HIF1A,HSF1,MAX,MYC,NFKBIA,PSEN1,TP53
Observation 8		1-methyl-4-phenyl-1,2,3,6-tetrahydropyridine		chemical toxicant		1.047		0.189	0.408	0.000718	APP,BAX,CASP1,CASP3,CDK5,FGF2,HMOX1,HSF1,HSPB1,JUN,MAP2,MAP2K4,PARK7,PIN1,RHOA,SQSTM1,TP53	1-methyl-4-phenyl-1,2,3,6-tetrahydropyridine,1-methyl-4-phenylpyridinium,26s Proteasome,BRCA1,CDKN2A,E2F1,ESR1,HIF1A,HSF1,MTOR,RB1,TP53
Observation 8		PDGF BB		complex		-1.312		0.235	-2.725	0.000757	ACAT2,ADD3,AKR7A2,ARF5,BRCA1,CALD1,CASP4,CAV2,CBX4,CCN1,CCNL1,CDK1,CREB1,CTH,EGFR,ELAVL1,ETS1,FGF2,FN1,FOSL1,GSS,HMOX1,JUN,KRAS,LGALS3,MAFK,MAP2,MCM6,MMP14,NAMPT,NFIL3,NXF1,OSBPL2,PCNA,PFN2,PHLDA1,QARS,RFC5,RHOB,RND3,RPS6,SLC2A3,TAF9,THBS1,TIMM17A,TP53,TRIB3,TRIOBP,UGDH	AKT1,APP,CAV1,E2F1,ERG,FOS,HIF1A,HTT,MYC,NFE2L2,NFKBIA,NR3C1,PDGF BB,PPARG,RB1,RBL1,TGFB1,TP53,TP73,YAP1
Observation 8		ACS84		chemical reagent						0.00081	GCLC,GCLM,HMOX1	ACS84,BACH1,KEAP1,NFE2L2
Observation 8		BIRC6	0.245	enzyme						0.00081	BAK1,BAX,TP53	BIRC6,CDKN2A,E2F1,MYC,TP53,TP63,TP73
Observation 8		FTMT		enzyme						0.00081	FTH1,FTL,TFRC
Observation 8		Gamma tubulin		group						0.00081	CASP3,RB1,TUBG1
Observation 8		RAD50	0.248	enzyme						0.00081	ATM,H2AFX,NBN	BRCA1,CCNE1,ESR1,HIF1A,MYC,RAD50,TP53
Observation 8		ezatiostat		biologic drug						0.00081	ABCC1,GCLC,GCLM
Observation 8		ERG		transcription regulator		1.333	bias	0.315	-0.019	0.000812	ARFGEF2,ARHGEF2,CCNA2,CDC42BPB,CDK5RAP2,CLIP1,COLGALT1,CTNNB1,DAAM1,DIAPH3,DOCK10,ETS1,FKBP5,FMNL2,GAK,HERPUD1,HMGB1,ITGA6,LAMA5,NFIL3,NUMB,POU2F1,RHOA,RPL27A,RPS11,RRAS,SOX9,SPARC,TACC1,TGFB1I1,THBS1,TRIOBP,VIM,ZEB1	ERG,ESR1,FOS,HIF1A,MYC,NFE2L2,SRC,YAP1
Observation 8		SET	-0.078	phosphatase		-0.333	bias	-0.261	0.45	0.000815	BRCA1,CHEK2,DTYMK,FTO,MBD2,MRPL11,MRPL22,MRPS14,MRPS30,SLC16A7,ZCCHC17
Observation 8		eflornithine		chemical drug		-0.971		0.02	-1.036	0.000815	AKT1,APP,CDK1,CTNNB1,FN1,LGALS3,LGALS3BP,MAD2L1,ORC1,PCNA,RB1	AKT1,CDKN1A,CDKN2A,E2F1,E2F4,E2f,ESR1,HIF1A,HTT,MYC,NFKBIA,PPARG,RB1,RBL1,TP53,YAP1,beta-estradiol,eflornithine
Observation 8		HIF1A		transcription regulator		0.709	bias	0.275	-1.026	0.000827	ABCF2,ACO1,AKT1,AURKA,BAX,BRCA1,CABIN1,CARS,CAV1,CCN1,CORO1A,CTPS1,E2F3,EGFR,EIF4E,ENO1,ENO2,ERGIC1,ETS1,FN1,GBE1,H2AFX,HDAC3,HK2,HMOX1,HSPB1,HUWE1,IRS2,JUN,JUP,KDM4B,KRT18,MAFF,MANF,MGMT,MIF,NAE1,NBN,NPM1,NUCKS1,P4HA1,P4HA2,PDHA1,PDK1,PELP1,PKM,PLOD2,PPIA,SLC2A1,SLC2A3,SOX9,STC2,TAF9B,TFAM,TFRC,TGFB2,THBS1,TP53,VASP,VIM	BRCA1,CDKN2A,COPS5,E2F1,FOXO1,HIF1A,MAX,MYC,NFE2L2,NFKBIA,PGR,PML,PPARG,TERT,TP53,TP63,TP73,VHL
Observation 8		desmopressin		biologic drug		-0.404		0.183	-0.941	0.000838	ADD3,AKR1B1,ARFGEF2,CTNNB1,ENO1,GNG12,GOLGB1,H3F3A/H3F3B,HINT1,HSPA8,HSPH1,MTFR1L,NFAT5,PPIA,RAP1GAP,RHOA,RPL23,SEC61B,TUBB
Observation 8		prednisolone		chemical drug		-0.404		-0.203	0.83	0.000866	AKT1,API5,APP,AQR,ARSA,BAG3,BAK1,BAX,BYSL,CASP3,CDK5,CSNK1D,DAD1,EVA1A,FKBP5,GAA,GABARAPL2,GM2A,HDAC1,HSPA8,IRS2,KCTD12,MAP1LC3B,MYH9,NFIL3,NFKB1,NQO2,NR3C1,PARK7,PIK3C3,PRNP,RB1,RHOA,SQSTM1,TP53,TUBA4A,ZC3HC1	E2F1,ESR1,MYC,NR3C1,RB1,TP53,TP73,beta-estradiol,prednisolone
Observation 8		sulindac		chemical drug		1.982		0.021	1.942	0.000917	APP,CCNA2,CCNB1,CCNH,CDK1,CDK5,CTNNB1,E2F3,E2F4,EGFR,GCLC,KRAS,NQO1,RB1,TP53	CDKN2A,EGFR,FOXO1,HIF1A,MYC,NFE2L2,NFKBIA,PGR,PPARG,TP53,YAP1,sulindac
Observation 8		mibolerone		chemical drug	Activated	2.753		0.129	2.13	0.000928	ALDH18A1,CDK1,CLTB,COL6A3,DAD1,DNAJB11,FKBP1A,FKBP5,FOSL2,HDLBP,HSD17B11,HYOU1,JUN,MAN2A1,PCNA,PPIA,PPIB,RPS27,SEC23B,SRM,STMN1,TGFBI,TIMP3,TUBA1A,UCHL5
Observation 8		SFRP1		transmembrane receptor		-0.213		-0.142	0.245	0.000929	APP,BAX,CASP3,CTNNB1,FN1,KRT18,NAMPT,NUMB,RUNX2,SOX9,TGFB2,TP53,VIM
Observation 8		ABCB7	-0.098	transporter		-1.067	bias	0.261	-1.585	0.000969	ACO1,FTH1,FTL,TFRC
Observation 8		CACNA1C		ion channel						0.000969	ANXA2,CAV1,ENO1,S100A10
Observation 8		KLF17		transcription regulator						0.000969	FN1,RB1,TP53,VIM	CDKN2A,E2F1,KLF17,MYC,TP53,TP63,TP73
Observation 8		MBD4	0.336	enzyme	Activated	2	bias	0.392	1.217	0.000969	MLH1,MSH2,MSH6,PMS2
Observation 8		MKI67	0.876	other		2		0.235	1.53	0.000969	MCM4,MCM5,RFC1,RFC4
Observation 8		DANCR		other		0.16		-0.168	0.56	0.00101	CTNNB1,RUNX2,TIMP2,TIMP3,VIM,ZEB1
Observation 8		uranyl nitrate		chemical toxicant	Activated	2.346		0.04	2.166	0.00103	AIMP1,ATP5F1B,ATP5MD,CST3,ESD,FTL,HNRNPA2B1,HSPA8,HSPD1,LGALS3,MYD88,PDHA1,PEBP1,RPL10A,RPL23,RPL9,RPS16,RPS26,RPS29,SQSTM1,TAGLN2
Observation 8		BRD4	0.239	kinase		1.339	bias	0.384	-0.305	0.00103	CCNA2,COL4A1,COL5A1,DCPS,DMAP1,FN1,FOSL2,GTF3C6,HMOX1,HS1BP3,JARID2,KAT2A,KIF23,MCM3,MLF2,MYD88,NQO1,RAC1,RAI14,RREB1,RRS1,SRM,STC2,THBS1,TUBB
Observation 8		FN1	-0.598	enzyme		-1.036		0.23	-2.181	0.00105	APP,BCAT1,CCN1,COPS5,CORO1A,CSNK2A1,CTBP1,DDX3X,DHCR24,EGFR,EIF2S3,FERMT2,FGF2,FN1,HK1,MMP14,NUP88,PCNA,RALB,RUNX2,SCRN1,SEC23B,SLC2A1,SNAP23,SOX9,SPARC,SQSTM1,SURF1,THBS1,TIMP2,TOR1A,UBE2B,VIM,VPS45	CDKN2A,E2F1,FN1,FOXO1,HIF1A,HRAS,MTOR,MYC,MYCN,NFKBIA,PPARG,RBL1,TGFB1,TP53,TP63,TP73,VEGFA,VHL
Observation 8		Lh		complex		0.821		0.109	0.395	0.00106	ARNTL,ARPC4,CAMK2G,CAPZA1,CASP4,CD55,CDC42EP4,CDK5,CREB1,CSNK1A1,CTNNB1,CTNND1,DUSP3,EGFR,FKBP5,GNAS,HK2,JMJD6,KRT18,MAP1LC3B,MAP2K3,MAP4K4,MBD2,NOL3,P4HA2,PLPP1,RANGAP1,RHOB,RUNX2,SH3BP4,SNAP23,STIP1,TGFB2,THBS1,TLK1,TLN1,TP53,TPM2,TUBA1A	AKT1,E2F1,ESR1,FOXO1,HIF1A,HTT,Lh,MYC,NFKBIA,PPARG,RB1,TP53,VEGFA,VHL,YAP1,beta-estradiol
Observation 8		F2		peptidase		0.379	bias	0.353	-1.824	0.00109	AKR1B1,BAX,CALD1,CASP1,CASP3,CBR3,CCN1,CCNA2,CD55,COL4A1,COTL1,CTPS1,DAAM1,DOCK10,DST,EPB41,ETS1,FGF2,FN1,FOSL1,FOSL2,GNA13,HMOX1,JUN,MIF,MYH9,NUP62,PLPP1,PROCR,RAC1,RHOA,RHOB,SLC2A3,SRM,TAGLN2,TGFB2,THBS1,TIMP2,TUBB3,UBE2S,VASP	AKT1,ANGPT2,BRCA1,F2,FOXO1,HIF1A,HTT,MAX,MYC,NFKBIA,PPARG,RBL1,TGFB1,TP53,VEGFA,VHL,YAP1
Observation 8		BACH1	0.278	transcription regulator		-0.468		-0.098	-0.237	0.00112	DNAJC7,FTH1,GCLM,HMOX1,NQO1,SQSTM1,TFE3	BACH1,KEAP1,NFE2L2
Observation 8		COPS5	0.36	transcription regulator		-0.87		0.103	-1.139	0.00112	AIMP1,BAX,GPS1,H2AFX,MARS,RARS,TP53	COPS5,HIF1A,MYC,PPARG,TP53,VHL
Observation 8		CNBP	-0.519	transcription regulator						0.00118	AK1,DUSP3,PGM2,RPS17,RPS6
Observation 8		Irp		group		-0.132		-0.218	0.3	0.00118	ACO2,APP,FTH1,FTL,TFRC
Observation 8		KDM8		enzyme	Activated	2.236		0.157	1.886	0.00118	ENO1,HK2,PDK1,PKM,SLC2A1	HIF1A,KDM8,MYC,PPARG,TP53,VHL
Observation 8		O6-benzylguanine		chemical drug		-1.539		-0.078	-1.368	0.00118	CCNB1,H2AFX,MGMT,MKI67,MSH2	CDKN2A,E2F1,MYC,O6-benzylguanine,TP53,TP63,TP73
Observation 8		tosedostat		chemical drug		0.426	bias	0.365	-0.664	0.00122	CARS,CBS/CBSL,CTH,MARS,PSAT1,SARS,SLC38A2,STC2,TRIB3
Observation 8		4-phenylbutyric acid		chemical - endogenous mammalian		0.517		-0.023	0.615	0.00128	ACOX1,BCKDHA,CASP3,CNP,EIF2S2,ELP2,GFER,GUSB,HLA-A,LYPLA1,PARK7,PSMC3,ROCK1,SP3,STK10,TAF7,TIMP2,VAMP7
Observation 8		TRAP1	0.1	enzyme		-0.846		-0.066	-0.567	0.00128	ANXA1,ATP5F1A,ATP5F1D,ATP5ME,CHCHD3,COPS5,CRCP,EARS2,GFER,HSPD1,MARS,MRPL18,PKM,SARS,TAF9B,TIMM13,TMA16,TRADD
Observation 8		arsenite		chemical toxicant		0.154		0.188	-0.455	0.00131	ABCC1,APEX1,ATR,CAV1,ESD,GCLC,GCLM,GSTP1,HDAC2,HMOX1,HSPB1,JUN,MAFF,MAFG,NFE2L2,NQO1,SLC38A2,SQSTM1,TGFB2,THBS1,UGDH	AKT1,BRCA1,CCND1,CDKN2A,E2F1,ESR1,HIF1A,HTT,MYC,NFKBIA,PDX1,PPARG,TP53,TP63,TP73,VHL,YAP1,arsenite
Observation 8		miR-124-3p (and other miRNAs w/seed AAGGCAC)		mature microrna		-0.928	bias	-0.392	1.413	0.00131	ACTR8,ARFIP1,ARHGAP29,CAV1,CERS2,CTNND1,DHCR24,DVL2,ELOVL1,ELOVL5,INO80C,ITPRID2,KANK1,LAMC1,LDLRAP1,LRRC1,LRRC58,MAGT1,MAN2A1,MYH9,NFIC,PGM1,PLOD3,PLP2,RHOG,SERPINB6,SOX9,STOM,SURF4,TEAD1,TLN1,TTC7A,TUBB6,UHRF1,USP48,VAMP3
Observation 8		ADRB		group		-1.8		-0.129	-1.157	0.00141	AACS,ACAT2,BAK1,BAX,CASP3,CASP4,CAVIN2,CCNA2,E2F3,E2F4,GCLM,HMOX1,HSPD1,IDH1,JUN,NBN,NPM3,NQO1,PCNA,PCYT2,RBL2,SLC9A3R2,SQSTM1,SRM,SRXN1
Observation 8		HEXIM1	0.279	transcription regulator		0.655		-0.196	1.167	0.00143	ANXA1,FGF2,HEXIM1,POLR2A,SLC2A1,TGFB2,TP53,VIM	CDKN2A,E2F1,HEXIM1,HIF1A,MYC,PPARG,TP53,TP63,TP73,VHL
Observation 8		TFRC	-0.257	transporter		-0.839	bias	-0.318	0.337	0.00149	ANXA2,CASP3,CCNA2,CCNB1,CDK1,FTH1,FTL,HERPUD1,HK2,HMOX1,JUN,SLC2A1,SRXN1,STC2,TGFB2,TP53,UBE2E1
Observation 8		TCF4		transcription regulator		-1.291	bias	0.294	-2.293	0.00161	ARHGEF18,CCNA2,CD55,CDCA3,CDK1,CRELD2,FN1,HMGB2,HSPA13,HYOU1,JUN,MAD2L1,MANF,MKI67,MORF4L2,NCOR2,NDC80,NUF2,OSBPL1A,PDIA6,PML,PRC1,PRDX4,RACGAP1,RUNX2,SEC24D,SLC9A3R1,SOX9,SPC24,SPC25,SQSTM1,SUB1,ZEB1
Observation 8		NORAD		other		-1	bias	0.37	-2.155	0.00161	BASP1,CCN1,COL4A1,COL5A1,JUN,NCOR2,PHLDB1,RHOA,RHOB,THBS1
Observation 8		GNA12	0.43	enzyme		-1.591		0.249	-2.582	0.00173	ARHGEF12,ARHGEF7,CCNA2,DDR2,EGFR,GCLC,GCLM,GNA13,GSR,GSTP1,ITGA6,JAK1,RHOA,RRAS2,VIM,WASL	AKT1,BACH1,BRCA1,GNA12,HIF1A,HTT,KEAP1,MAX,MYC,NFE2L2,NFKBIA,PPARG,TP53,YAP1
Observation 8		CAV1	0.467	transmembrane receptor		1.677		0.111	1.244	0.00191	AKT1,ATM,CAV1,CAV2,CAVIN1,CRNKL1,CTNNB1,FGF2,HK2,HMOX1,HSPA8,KRT18,NPM1,NQO1,PCNA,RAC1,RALA,RPL17,RPS13,SLC2A3,TGFB1I1,THBS1,TP53,VIM,ZEB1	AKT1,CAV1,CDKN2A,ESR1,FOS,FOXO1,HIF1A,HTT,MYC,NFE2L2,NFKBIA,PGR,PPARG,SRC,TP53,VEGFA,VHL,YAP1
Observation 8		NME1		kinase		-0.115		-0.151	0.25	0.00191	BAX,BOP1,DHX16,GEMIN5,HNRNPA2B1,MMP14,PA2G4,RAC1,RAE1,RNGTT,TP53
Observation 8		miR-483-3p (miRNAs w/seed CACUCCU)		mature microrna		-0.368	bias	-0.392	0.922	0.00191	ASH2L,BRCA1,CENPF,CTNNB1,HMGB3,HNRNPA0,MDC1,MGME1,MKI67,SPC25,TACC1
Observation 8		CLOCK		transcription regulator		-0.471		-0.038	-0.311	0.00191	ACOX1,ACSL4,ADPGK,APP,BPHL,CALD1,CBFB,CBR1,CLIP1,DHTKD1,EGFR,FKBP5,HSPH1,JMJD6,KCTD1,KIF20A,KRR1,LIG3,MAP2K3,MEN1,NADK2,NFIL3,NOLC1,OAS3,PA2G4,PICALM,RAD23A,RANGAP1,RAP2A,RAP2B,RCN2,TAF9B,TBRG4,THBS1,THUMPD1,TP53BP1,ZEB1,ZHX1,ZZZ3
Observation 8		Esrra		transcription regulator	Inhibited	-3.069		0.099	-3.494	0.00196	ACAT1,ACO1,ACOX1,ATP5F1B,ATP5MF,ATP5PB,ATP5PO,CPT1A,DLAT,ENO1,ENO2,GOT1,GYS1,PCK2,PDK1,PGM1,PYGL,SLC2A1,SOX9,TFAM
Observation 8		AIMP2	-0.687	other		0.447		0.249	-0.11	0.002	EGFR,EIF4E,KRAS,MKI67,SLC2A1	AIMP2,CDKN2A,E2F1,MYC,RB1,TP53,YY1
Observation 8		CDCA7L		other						0.002	CCNB1,MCM3,MSH2,ORC1,POLA1
Observation 8		RUVBL2	0.111	transcription regulator						0.002	ATF2,MCM3,MCM4,PCNA,TP53	CDKN2A,MYC,RB1,RUVBL2,TP53,YY1
Observation 8		LCK		kinase		0.202		0.242	-0.728	0.00201	ANXA1,BAK1,CCNA2,CDK1,CSNK2B,EMG1,JUN,KRT18,POP7,RPL36AL,TAF9,TCOF1,UTP4,XPO1,XRN2	EGFR,HIF1A,HRAS,LCK,MYC,MYCN,NFKBIA,PPARG,TP53,TP73,YAP1
Observation 8		TAZ		enzyme		-0.098	bias	0.277	-1.042	0.00206	ANXA1,ARHGAP29,BASP1,CAV1,CAV2,CCN1,COL5A1,COL5A2,FN1,GBE1,HMOX1,IDH1,MYOF,PGM1,PKM,RUNX2,SEMA3C,SLC2A1,UGDH
Observation 8		glutamine		chemical - endogenous mammalian		-1.8		-0.116	-1.465	0.00206	AARS,AKR1C1/AKR1C2,BCAT1,CARS,DNAJA2,EIF2B4,FN1,HK1,HSF1,IDH1,JUN,NFKB2,NUP98,PCK2,PCNA,TIMM17A,TP53,VIM,ZMYND8	AKT1,ATF4,CDKN2A,E2F1,FOXO1,HIF1A,HTT,MYC,NFE2L2,NFKBIA,PPARG,TP53,TP63,TP73,VEGFA,VHL,YAP1,glutamine
Observation 8		NACC1	0.029	transcription regulator		0.848		0.056	0.74	0.00209	BAX,GADD45GIP1,HMGB1,TP53
Observation 8		RBX1	-0.182	enzyme		1		0.168	0.664	0.00209	BRCA1,CCNB1,CDK1,RHOB	BRCA1,CCND1,CCNE1,CDKN2A,E2F1,ESR1,HIF1A,MYC,RBX1,TP53,TP63,TP73
Observation 8		diquat		chemical toxicant		1	bias	0.392	0.217	0.00209	GCLM,HMOX1,NFE2L2,NQO1
Observation 8		cadmium chloride		chemical toxicant		0.368		0.201	-0.154	0.00225	EEF1D,EIF4E,GCLC,GSR,HMOX1,HSPA13,HSPB1,JUN,MCM7,NFE2L2,PCNA,TP53,VIM	BACH1,E2F1,ERG,ESR1,FOS,HIF1A,KEAP1,MYC,NFE2L2,PPARG,RB1,TP53,VHL,beta-estradiol,cadmium chloride
Observation 8		CD28		transmembrane receptor		0.494		0.244	-1.141	0.00227	ACTR3,ANXA1,ATF2,ATM,ATP5F1C,BZW1,CASP3,CBL,CDK7,CENPF,CLIP1,CS,DAD1,E2F4,EIF4E,FKBP2,GOLGB1,GYS1,H2AFY,HDAC2,HINT1,HK2,HNRNPA1,HSPA8,HUWE1,ILF2,JUN,MBD1,MRPL11,NAMPT,NFKB1,NFKB2,PCYOX1,PHB2,POLR2A,PRDX4,PRMT5,PSMF1,PTMA,PUM3,RAD23B,RANBP2,RPL30,SEC61B,STEAP2,STIM1,STOM,TFRC,THBS1,TSTA3	CD28,CD3,CDKN2A,MYC,NFKBIA,TP53
Observation 8		dexamethasone		chemical drug		-1.544		0.038	-2.05	0.00228	AACS,ABCC1,ACAT1,ACOT7,ACOX1,ACSL4,ACTG1,ACTR3,AKR1C1/AKR1C2,AKR1C3,AKT1,ALDH18A1,ALDH1A1,ALDH6A1,ANXA1,AP3S1,APP,ARHGDIA,ARHGEF2,ARMC8,ATP2B4,ATP5F1D,ATP6V1C1,BAK1,BAX,BCKDHA,BCKDK,BLVRB,BRCA1,BZW2,CARS,CASP3,CAV1,CAVIN2,CBR1,CBR3,CCN1,CCNA2,CCNC,CD47,CD55,CDC42EP3,CDK5,CDYL,CHAF1A,CHD4,CNN2,COL4A1,COL5A1,CRYBG1,CSNK1A1,CST3,CTNNB1,DAPK3,DBT,DECR1,DHCR24,DHX9,DNAJC3,DST,DTYMK,E2F4,ECT2,EEF1A1,EG…	AKT1,CCND1,D-glucose,ESR1,FOXO1,HIF1A,HTT,MYC,NFKBIA,NR3C1,PPARG,RBL1,TGFB1,TP53,TP73,YAP1,dexamethasone,troglitazone
Observation 8		4-nitroquinoline-1-oxide		chemical toxicant		0.937	bias	0.331	0.213	0.0023	AURKA,CCNA2,CCNB1,CDK1,CTNNB1,TP53	4-nitroquinoline-1-oxide,CDKN2A,E2F1,MYC,TP53,TP63,TP73
Observation 8		MEL T1		chemical - kinase inhibitor		-0.816		0.049	-0.936	0.0023	ATP5F1B,ATP5F1D,COPS8,ENO1,GLOD4,HSPD1
Observation 8		MKNK1		kinase		-1.147	bias	0.392	-2.854	0.00232	ACOT7,ANXA2,AP3D1,ATAT1,BAG3,CCN1,DCTN1,EEF1D,ETS1,GNAI1,GPS1,LAMC1,MAN2A1,PDLIM5,SERPINH1,SPARC,TP53BP1,VAMP2,VIM
Observation 8		PGR		ligand-dependent nuclear receptor		-0.486		0.247	-1.953	0.00236	ABCG2,ACOX1,AKR1C3,ARNT,ATXN1,CALD1,CCNB1,CDC42BPA,CDK1,DNAJB4,DST,EGFR,EIF1AX,EIF5B,EP400,FKBP5,FLOT2,FN1,GLS,GOT1,GRB10,IRS2,ITGA6,KRT18,LIG1,MAD2L1,MAP2K3,MVP,NQO2,P4HA2,PCNA,PFN2,RAB9A,RAP2C,SLC9A3R1,STAT5B,STEAP1,TGFBI,URB2,VASP,ZEB1	E2F1,E2F4,E2f,ESR1,FOS,FSH,HIF1A,MYC,NFKBIA,NR3C1,PGR,PPARG,RB1,RBL1,SRC,TP53,YAP1,dexamethasone
Observation 8		SOD1	0.091	enzyme						0.00243	ACO1,APEX1,APP,BAG3,BAX,CASP1,CASP3,CASP4,CCNC,CDK5,CTNNB1,FOSL2,FTH1,GAK,GCLC,GCLM,GNAS,GSTP1,GUK1,HMOX1,HSPA8,HSPB1,HSPB8,JPT1,JUN,KCNAB2,MINK1,NFE2L2,NFIL3,PTGR1,RAC1,RUNX2,SQSTM1,STIP1,STMN1,TFRC,TLN1,TP53	BACH1,CDKN2A,E2F1,FOXO1,HSF1,HTT,KEAP1,MYC,NFE2L2,NFKBIA,PGR,PPARG,SOD1,TP53,TP63,TP73,hydrogen peroxide
Observation 8		SPARC	-0.607	other		-1.462		-0.061	-1.194	0.00246	AKR1C3,ATM,BRCA1,CDYL,CHAF1A,CHAF1B,CTBP1,EHMT1,FN1,MAP2,MBD4,MCM6,MPZL1,MSH2,NIPSNAP2,PAG1,RFC4,SOX9,SPARC,VIM	CCNE1,FOS,FOXO1,PDGF BB,RB1,SPARC
Observation 8		TP63		transcription regulator		1.259		0.19	0.066	0.00248	ADRM1,AKT1,APOBEC3B,ATF2,ATM,BAX,BRCA1,CASP3,CCN1,CCNA2,CCNB1,CCNT2,CDK1,CDK17,COL4A1,COL5A1,CTNNB1,DDB2,DST,EGFR,ERCC5,FLOT2,FN1,FOSL1,FOXO3,HAGH,HBP1,HK2,HSPA8,KIF23,LYN,MAD2L1,MAFF,MAP2K3,MAP4K4,MDC1,MKI67,MLH1,MRPL41,PCNA,PELP1,PRNP,PRPF8,PTPN13,RACGAP1,RAP2A,RASA3,RUNX2,SEPHS1,STMN1,TGFB2,THBS1,TIMP3,TP53,UHRF1,USP48,VIM,XPC,ZEB1	CDKN2A,E2F1,E2F4,E2f,FOS,HIF1A,MYC,PPARG,RB1,TP53,TP63,TP73,VHL
Observation 8		discodermolide		chemical drug						0.00248	BRCA1,CCNB1,CDK1,FANCD2,KIF23,PRC1,RFC3,RFC4,RFC5,TP53	CDKN2A,E2F1,MYC,TP53,TP63,TP73,discodermolide
Observation 8		TRIB3	0.69	kinase		-1.495		-0.16	-1.054	0.00248	CTH,HERPUD1,JAK1,PCK2,PSAT1,RUNX2,STC2,TRIB3	ATF4,E2F1,FOXO1,HIF1A,NFE2L2,PPARG,TRIB3
Observation 8		ERBB4		kinase		1.203		0.027	1.092	0.00254	BRCA1,CADM1,CASP4,COL5A2,CTNNB1,EGFR,GPAA1,HMOX1,JUN,MAP2K3,RASA3,SLC2A1,TBXAS1,THBS1,TIMP3,TLN1,TP53	AKT1,CDKN2A,E2F1,EGFR,ERBB2,ERBB4,FOS,FSH,HIF1A,HTT,MYC,NFKBIA,PGR,PPARG,RB1,TP53,TP63,TP73,YAP1
Observation 8		SKP2		other		0.777		0.013	0.741	0.00255	FOXO3,PCNA,PHB2,PTMA,RBL2,RHOA,SLC2A1,VIM,ZEB1	BRCA1,CCNE1,CDKN1A,CDKN2A,E2F1,E2F4,E2f,FOXM1,HIF1A,MAX,MYC,NFKBIA,RB1,RBL1,RBL2,SKP2,TP53,TP63,TP73
Observation 8		oxaliplatin		chemical drug		0.95		0.03	0.856	0.00264	AKT1,ANXA2,BAX,CASP3,CDK5,EGFR,H2AFX,NCSTN,RPS6,SQSTM1,TMSB10/TMSB4X,TP53,VIM	AKT1,CDKN1A,CDKN2A,E2F1,E2F4,E2f,ESR1,FOS,HIF1A,HTT,MTOR,MYC,NFKBIA,PPARG,RB1,RBL1,SRC,TP53,TP63,TP73,YAP1,oxaliplatin
Observation 8		5-azacytidine		chemical drug		1.121	bias	0.329	-0.516	0.0028	ANXA2,ATM,ATP5F1A,ATP5F1B,CAV1,CAVIN1,CTNNA1,CTNNB1,FOSL1,GSTP1,HEXIM1,HK2,HSPA8,HSPD1,IRS2,MAFF,MECP2,MGMT,MLH1,N4BP2L2,RFX1,RHOB,SOX9,SP3,THBS1,TUBB
Observation 8		FSH		complex		-0.277		0.118	-0.867	0.00284	ARPC4,BCKDK,CAMK2G,CAPZA1,CASP4,CD55,CDC42EP4,CLIP1,COPS5,CSNK1A1,CTNNB1,CTNND1,DUSP3,EGFR,FGF2,FKBP5,FOSL1,FOSL2,GCLC,GNAS,GOT1,HBP1,HK2,ING2,JMJD6,JUN,KRT18,MAP1LC3B,MAP2K3,MAP4K4,MBD2,NOL3,P4HA2,PCNA,PKM,PLPP1,PRNP,RANGAP1,RAP1GAP,RHOB,SH3BP4,SLC2A1,SNAP23,STIP1,TFRC,TGFB2,THBS1,TIMP2,TLK1,TLN1,TP53,TPM2,TUBA1A,UBE2L3,ZEB1	AKT1,E2F1,ERG,ESR1,FN1,FOS,FOXO1,FSH,HIF1A,HTT,MYC,NFE2L2,NFKBIA,PPARG,RB1,TP53,VEGFA,VHL,YAP1,beta-estradiol
Observation 8		NLRP3		other	Inhibited	-3.011		-0.025	-2.912	0.00288	ATM,BRCA1,DDB2,FN1,H2AFX,HMOX1,LIG1,MDC1,NFKB2,PARP1,RAD50,RFC3,RFC4,TDP1,TP53,VIM,XRCC1
Observation 8		IND S1		chemical - kinase inhibitor		0.378		-0.036	0.472	0.00294	ATP5F1B,ATP5F1D,COPS8,ENO1,GLOD4,STIP1,TUBB
Observation 8		IPMK		kinase		-1.219	bias	0.392	-2.241	0.00294	ABHD12,CCN1,CORO1A,JUN,MYL6,PDLIM5,TAGLN2
Observation 8		imatinib		chemical drug		1.443		-0.109	2.019	0.00297	APP,ATP5F1D,ATP5PB,ATP6V1C1,AURKA,BAX,BCAT1,BIRC6,BRCA1,CASP3,CCNA2,CCNB1,CCNH,CTNNB1,DNAJB11,DNAJB6,ECT2,FN1,FOXO3,HDAC2,HMGB1,HMOX1,HSPA8,HTRA2,HYOU1,LAMTOR3,LMAN2,LYN,MAD2L1,MAP2K4,MCM3,MCM7,NDUFA4,NPM1,NQO1,PCNA,PDIA6,PRNP,RAP1A,RRAS2,RTN4,SRSF10,TADA3,TFRC,TMOD1	BRCA1,CAV1,CDKN2A,E2F1,E2f,FOS,HIF1A,MAX,MYC,NFKBIA,PPARG,RB1,TP53,TP63,TP73,imatinib
Observation 8		APLP2		other						0.00301	EGFR,PRNP,TP53	APLP2,CDKN2A,E2F1,MYC,PSEN1,TP53,TP63,TP73
Observation 8		CHFR		enzyme						0.00301	AURKA,KIF22,PARP1
Observation 8		CKS2		kinase						0.00301	CCNA2,CCNB1,CDK1
Observation 8		DGCR5		other						0.00301	AKT1,CTNNB1,EGFR
Observation 8		ticrynafen		chemical drug						0.00301	GCLM,HMOX1,NQO1
Observation 8		tozasertib		chemical drug						0.00301	AURKA,BAX,TP53	AKT1,E2F1,E2F4,E2f,HIF1A,HTT,NFKBIA,PPARG,RB1,RBL1,TP53,YAP1,tozasertib
Observation 8		SIRT7	0.354	enzyme		1.192		-0.078	1.348	0.00317	GPAA1,MRPL16,MRPL24,MRPL40,NR2C2
Observation 8		green tea polyphenol		chemical drug		-1.238		-0.098	-0.962	0.00319	AKT1,ANXA1,BAX,CASP3,CAV1,HMGB1,HMOX1,JUN,TP53	CAV1,CDKN2A,E2F1,FOXO1,MYC,NFE2L2,NFKBIA,PGR,PPARG,RB1,TP53,TP63,TP73,green tea polyphenol
Observation 8		RASSF5		other		-0.707		0.084	-0.944	0.00319	BZW1,CD99,DNAJA1,DTYMK,LRRFIP1,PCNT,RAP1A,RPS15
Observation 8		GPI		enzyme		-0.105		0.115	-0.382	0.00327	CAV1,FN1,RAC1,RHOA,VIM,ZEB1
Observation 8		MXI1		transcription regulator		-0.186	bias	-0.392	0.76	0.00327	APEX1,CCNB1,IARS,LARS,MKI67,SLC1A4	MAX,MXI1,MYCN
Observation 8		SDCBP	-0.269	enzyme		-1.541		0.161	-1.931	0.00327	CTNNB1,EGFR,PEBP1,SRC,TP53,VIM	CAV1,ESR1,FOS,HIF1A,MYC,NFKBIA,PPARG,RB1,SDCBP,SRC,TP53,YAP1
Observation 8		L-methionine		chemical - endogenous mammalian		-0.795		-0.06	-0.675	0.00353	BRCA1,CCNB1,CDK1,EEF1A1,EEF1D,GNA11,MGMT,NUSAP1,PCK2,PIN1,PRC1,RHOB
Observation 8		SHC1	0.098	other		1.747		0.054	1.564	0.00353	BAK1,BAX,FTH1,FTL,GSTP1,HMGB2,MAP2K3,NQO1,PCNA,PHLDA1,SQSTM1,ZHX1
Observation 8		silibinin		chemical drug		0.744	bias	-0.27	1.576	0.00358	BAX,CASP3,CCNB1,CCNC,CDK1,CTNNB1,FN1,KRT18,NFE2L2,PCNA,TIMP2,TP53,VIM,ZEB1	CDKN1A,CDKN2A,E2F1,E2F4,E2f,EGFR,FN1,HIF1A,MYC,NFKBIA,PPARG,RB1,RBL1,TP53,TP63,TP73,YAP1,silibinin
Observation 8		IGF1R		transmembrane receptor		-1.191	bias	0.256	-2.336	0.00363	ACP1,APP,ATM,ATP5F1A,ATP5F1B,ATP5F1D,ATP5MF,ATP5MG,ATP5PD,ATP5PO,BAX,CAVIN3,CBFB,CDK1,CETN2,COL4A1,CTNNB1,CTNND1,FTH1,GRB10,GTF2B,IRS2,KIF20A,MT-ATP6,NDUFA4,PDLIM2,PHLDA2,PKM,RAC1,RACGAP1,RBBP7,RHOA,RPL10A,RPL24,RPL9,RPS26,SF3B5,TGFBI,TIMP3,TP53	APP,ATF4,E2F1,FOXO1,HIF1A,HRAS,IGF1R,INSR,MTOR,MYC,MYCN,NFKBIA,NR3C1,PDX1,PPARG,TP53,TP73
Observation 8		KDM5B	-0.589	transcription regulator	Inhibited	-2.11		-0.19	-1.225	0.00363	ASF1A,AURKA,BRCA1,CAV1,CCNB1,CD2BP2,CDCA3,CDK1,DHCR24,ECT2,EIF5B,KIF2C,LGALS3BP,MCM2,MCM3,MIA3,NDC80,NOL3,PIR,PSME3,SOX9,TGFB2,TUBB2A	E2F1,E2F4,E2f,KDM5B,RB1,RBL1,TP53
Observation 8		LY294002		chemical - kinase inhibitor		0.806	bias	-0.3	3.161	0.00378	ABCC1,ABCG2,ACAT1,AKR1C1/AKR1C2,AKT1,AURKA,BAK1,BAX,BICD1,CASP3,CASP4,CCN1,CCNA2,CCNB1,CCNT2,CD2AP,CST3,CTNNB1,DHCR24,EGFR,EIF1AX,ERCC1,ETS1,FGF2,FN1,FOSL1,GCLC,GRB10,GRN,GSR,GSTP1,HDAC2,HERPUD1,HEXIM1,HMGB2,HMOX1,IDI1,IRS2,JUN,JUP,KRAS,LAMB1,MAP2,MAP2K4,MEN1,MMP14,NDC80,NFE2L2,NQO1,NUP153,PCNA,PHLDA1,PLAA,PMPCB,PTPN2,RAP1A,RAP2A,RBL2,RFC4,RND3,RUNX2,SEMA3C,SLC2A1,TFAM,THBS1,TP53,VIM,ZEB1	AKT1,CDKN2A,E2F1,EGFR,FOXO1,HIF1A,HRAS,HTT,LY294002,MYC,MYCN,NFKBIA,PPARG,TP53,TP63,TP73,VEGFA,VHL,YAP1
Observation 8		metribolone		chemical reagent		-0.098	bias	0.267	-1.789	0.00387	ADRM1,AKR1D1,APP,ATP5F1B,ATP5ME,ATP5MF,ATP5MG,ATP5PB,ATP5PD,ATP6V0A2,ATP6V1C1,ATR,BAX,CAV2,CCNA2,DHCR24,DLAT,EIF5,ENO1,FKBP5,HK1,HK2,HNRNPDL,ITGA6,JPT1,KRT18,MARS,MYL12B,NCAPD3,NCOR1,PDHA1,PDHB,PGM3,PKM,PLPP1,PPIB,RAD23A,STEAP2,THBS1,TIMP2,TP53,UGDH,WDR19	E2F1,ESR1,FOS,FOXO1,FSH,HIF1A,IGF1R,MTOR,MYC,NFKBIA,NR3C1,RB1,TP53,beta-estradiol,dihydrotestosterone,metribolone
Observation 8		CSNK2A2	-0.18	kinase						0.00388	CTNNB1,FOXO3,ITGA6,JUP
Observation 8		GADD45GIP1	-0.558	other		0.068	bias	-0.392	0.839	0.00388	DNAJA3,GCLC,HMOX1,HSPD1
Observation 8		NCX-4040		chemical drug	Activated	2		0.056	1.888	0.00388	GCLC,GCLM,GSTP1,NQO1
Observation 8		RASSF10		other		1		0	1	0.00388	CASP3,CDK1,JUN,PCNA
Observation 8		diallyl trisulfide		chemical - endogenous non-mammalian		1.698		0.062	1.548	0.00389	CCNB1,GSR,HMOX1,JUN,NFE2L2,NQO1,TP53
Observation 8		miR-30a-3p (and other miRNAs w/seed UUUCAGU)		mature microrna		-0.417	bias	-0.392	0.618	0.00389	ARMC8,CCN1,HDAC2,PIK3C2A,SCAF11,THBS1,TUBA1A
Observation 8		SETD2	0.052	enzyme		1		-0.168	1.503	0.00394	CAV1,CCN1,FOXO3,GNA13,JUN,LAMA4,RHOB,RTN4,SEMA3C
Observation 8		methylnitrosourea		chemical toxicant		1.067		0.249	0.574	0.00394	AURKA,GSTP1,JUN,KRAS,MNAT1,PCNA,RPS11,TIMP2,TIMP3	CDKN2A,E2F1,MYC,TP53,TP63,TP73,methylnitrosourea
Observation 8		HTT	0.267	transcription regulator		0.494		0.077	0.282	0.00395	ACAT2,AKT1,APP,ARHGEF7,ARNTL,ATP5F1A,ATP5F1B,ATP5MF,ATP5PO,BASP1,C1R,CASP1,CASP3,CAVIN3,CBR1,CBX5,CDK5,CIT,COL4A1,COL6A3,CREB1,CTNNB1,DNAJA2,DNAJB1,DNAJC3,EEF1A1,ENO2,ERCC3,FN1,FOSL1,FOXO3,GCLC,GLO1,GSR,GSS,HMGB2,HSPA8,HSPD1,HTRA2,HUWE1,JUN,JUP,KAT2A,MAP2,MDH2,MICU1,MLF2,MMP14,NAB2,NDUFS4,NFE2L2,NFIC,NFIL3,PCNA,PDK1,PFN2,PLOD3,POLR2A,PPP1R7,PPP3CA,PPP5C,RAB10,RAP1GAP,RPS29,RRS1,SART1,SEPHS1,SERPI…	AKT1,APP,BRCA1,CDKN2A,E2F1,FOXO1,HIF1A,HTT,MTOR,MYC,NFE2L2,NFKBIA,NR3C1,PGR,PPARG,TP53,TP63,TP73,YAP1
Observation 8		ANXA7	0	ion channel		0.087		0.153	-0.485	0.00412	BRCA1,CCNB1,DAD1,ERCC5,GSR,GSTP1,MLH1,NR3C1,PHLDA1,PML,RAD23A,RAD23B,SERPINB6,UBE2B
Observation 8		NRF1	0.088	transcription regulator		0.423		0.218	-0.37	0.00412	CD47,FTH1,GCLC,GCLM,HMOX1,MOGS,NQO1,PSMB7,PSMC4,SURF1,TFAM,TP53,VIM,ZEB1	HIF1A,MYC,NRF1,PPARG,TP53,VHL
Observation 8		BNIP3L		other	Inhibited	-2.887		-0.102	-2.535	0.00413	AURKA,CCNA2,CD47,CENPF,CST3,FANCD2,NFKB2,NT5C3A,NUF2,TFDP2,TFRC,TIMP2	BNIP3L,CDKN2A,MYC,NFKBIA,TP53
Observation 8		IL5		cytokine		1.753	bias	0.372	-0.628	0.0042	ANXA2,ATXN1,CASP4,CCNH,CD55,CRELD2,DNTTIP2,ENO1,EPS8,FOSL2,GALK1,GCLM,GLIPR2,HSPA6,HSPH1,IDI1,KCNAB2,LMO7,MANF,MTDH,MYADM,NFIL3,P4HA1,PDIA6,PDK1,PGM1,PKM,PPP5C,PRDX4,PSAT1,RAP1GAP,RRAS2,SAP30,SLC1A5,SLC2A1,SNAP23,SNTB1,SRI,TMEM97,UCHL3,VIM	AKT1,HIF1A,HTT,IL5,NFKBIA,PPARG,YAP1
Observation 8		FOXO1		transcription regulator		1.166		0.177	-0.04	0.00431	AIP,APOC3,ASPM,ATP5F1B,BAX,CAV1,CCNA2,CCNB1,CDC42EP3,CDK1,CDKN2AIPNL,CENPF,COL4A1,CS,ELOVL5,FN1,HMOX1,HSPD1,HYOU1,IRS2,JUN,LEMD3,MCM5,MEN1,MRPL14,MRPL34,MRPL45,MRPL46,MRPL47,MRPL55,MRPL57,MRPS14,MRPS18A,MRPS30,NAMPT,NDUFA4,NDUFAF2,NUSAP1,PCK2,PDHB,PIK3C3,PNPLA2,PRC1,PSMB6,RBL2,RHOT1,RHOT2,RUNX2,SPC25,STAT2,STAT5B,THBS1,TIMM44,TIMM50,TKT,TP53,TRADD,TRIB3	AKT1,ATF4,CDKN1A,E2F1,E2F2,E2F3,E2F4,E2f,FOXO1,HIF1A,HTT,NFE2L2,NFKBIA,PGR,PPARG,RB1,RBL1,TP53,YAP1
Observation 8		docetaxel		chemical drug		1.151		-0.078	1.498	0.00435	AKT1,AURKA,BAX,CCNB1,CCNC,CDK1,CHEK2,CTNND1,EGFR,EPS8,FGF2,GSTP1,MAD2L1,MCM4,NDC80,PCNA,TGFB2,THBS1,TP53,TUBB3,TUBB4B,TUBB6	CDKN2A,E2F1,FOXO1,HIF1A,MYC,NFKBIA,TEAD,TP53,TP63,TP73,VEGFA,VHL,YAP1,docetaxel
Observation 8		Pdgf (complex)		complex		-0.232		0.223	-1.045	0.00436	AKT1,BAX,CAV1,COL4A1,EGFR,EIF4E,FGF2,FN1,FOXO3,HMOX1,IRS2,JUN,MCM6,MCM7,PCNA,SPARC,TIMP3,TP53	AKT1,BRCA1,E2F1,FOXO1,HIF1A,HRAS,HTT,MAX,MYC,MYCN,NFKBIA,PPARG,Pdgf (complex),TP53,TP73,VEGFA,VHL,YAP1,hydrogen peroxide
Observation 8		YY1	-0.033	transcription regulator		-0.191		-0.03	-0.113	0.00438	API5,AURKA,BAK1,BRCA1,CCNA2,CCNB1,CDCA3,DNAJB4,EEF1B2,EGFR,GFER,H2AFX,HMOX1,HNRNPC,KIF20A,KIF23,KIF2C,MAD2L1,MCM4,MCM5,MCM6,MCM7,MKI67,NIPSNAP1,NR3C1,PCNA,PFN2,POLA1,PPP4R2,PRC1,RAD18,RND3,RPL30,SRC,TGFB2,TGFBI,TLN2,TP53,UHRF1,YWHAE	BRCA1,CCNE1,CDKN2A,E2F1,E2F4,E2f,HIF1A,MAX,MYC,NFKBIA,RB1,RBL1,TP53,TP63,TP73,YY1
Observation 8		NR3C1	0.647	ligand-dependent nuclear receptor		0.705		0.045	0.507	0.0045	ACAT1,AKT1,ANXA1,APP,APTX,ATXN1,BABAM2,BAG2,BAG3,BAX,BCKDHA,BRCA1,BRD2,C1R,CASP4,CAV1,CAVIN2,CBX4,CCAR1,CCN1,CD47,CDC42EP3,COQ8A,DAD1,DAPK3,DAXX,DBT,DDX5,DMAP1,FASTKD2,FASTKD5,FKBP5,FN1,FOXO3,GCLM,GSTP1,HDAC1,HDAC2,HERPUD1,HNRNPU,HSPA6,IDH1,IFT122,ING2,ING3,JMJD6,JUN,MAEA,MAP3K20,MBD2,MGMT,MYD88,NAMPT,NFIL3,NFKB1,NFKB2,NOL3,NQO1,NR3C1,OAT,PHLDA2,PPP3CA,PTGR1,PTP4A2,RABGGTB,RB1,RHOB,ROCK1,RTN4,RUN…	CDKN2A,E2F1,E2f,ESR1,FOS,HIF1A,MYC,NFKBIA,NR3C1,PPARG,RB1,TP53,TP63,TP73,beta-estradiol,dexamethasone,methylprednisolone
Observation 8		NFASC		other		-1.633	bias	0.348	-2.486	0.00452	DCTN1,DCTN5,DYNC1LI1,DYNC1LI2,DYNLRB1,DYNLT3
Observation 8		TEAD2		transcription regulator		0.816	bias	0.372	-0.095	0.00471	AK5,CALD1,CDK1,COL5A2,MCM6,POLA1,SH3BP4,SLFN5,THBS1,TP53,UHRF1	TEAD,TEAD2,TP73,YAP1
Observation 8		FH	0.15	enzyme						0.00476	AKR1C1/AKR1C2,BLVRB,HMOX1,NQO1,TKT
Observation 8		spermine nitric oxide complex		chemical toxicant		-0.577		-0.151	-0.247	0.00476	ACO1,DDX5,HMOX1,MYH14,S100A10
Observation 8		etoposide		chemical drug		0.607		0.185	-0.33	0.00492	AKT1,BAX,CASP3,CCNB1,CDK1,CSNK1D,DHX9,E2F3,EEF1A1,EEF1B2,FANCD2,FOXF1,FTH1,H2AFX,HK1,HK2,ING2,JUN,MCM2,MDC1,NFKB2,PCNA,PEBP1,SENP1,SLC2A1,SLC2A3,SQSTM1,TAF6,TP53,TRADD,UHRF1	CDKN1A,CDKN2A,E2F1,E2F2,E2F3,E2F4,E2f,EGFR,HIF1A,MYC,NFKBIA,PPARG,RB1,RBL1,TP53,TP63,TP73,YAP1,etoposide
Observation 8		troglitazone		chemical drug	Activated	2.243		0.035	2.037	0.00497	ABCG2,ACOX1,ANXA2,BAK1,BAX,BCKDHA,CARS,CAV1,CAV2,CCNB1,COL4A1,CREB1,CTNNB1,E2F4,ECT2,EIF5,ELAVL1,ENO2,ETS1,FN1,FOSL1,GLO1,HMGB1,HMGB3,HMOX1,ITGA6,JUN,LAMA4,MGMT,MKI67,MRPL47,NAGK,NFKB1,NNMT,NUF2,P4HA1,PCIF1,PCNA,PLEC,PNPLA8,POU2F1,PXMP2,RACGAP1,RB1,SLC2A1,TALDO1,TBXAS1,TGIF1,TP53,TRIB3,TST	CCND1,CCNE1,CDKN2A,D-glucose,E2F1,E2F4,E2f,FOXO1,HIF1A,MYC,NFE2L2,NFKBIA,PGR,PPARG,RBL1,TP53,TP63,TP73,troglitazone
Observation 8		DRAP1	-0.419	transcription regulator						0.00506	HIST1H1B,HIST1H2BJ,ILF2,RPL7A,RPLP0,RPS27,RRAS
Observation 8		FLT1		kinase		-1.291		0.151	-1.877	0.00517	BCAT1,CSNK2A1,CTBP1,DDX3X,DHCR24,EIF2S3,HK1,HMOX1,RALB,SCRN1,SNAP23,SOX9,SURF1,THBS1,UBE2B	FLT1,FOXO1,HIF1A,MYC,NFKBIA,VEGFA,VHL
Observation 8		dextran sulfate		chemical drug		-1.154		0.223	-1.593	0.00525	ATM,ATR,AURKA,CCNA2,CCNB1,CDCA3,CDK1,CHAF1A,CHAF1B,CHTF18,CTNNB1,GADD45GIP1,HMOX1,MCM3,MCM5,MCM6,MKI67,MLH1,MMP14,MSH2,NQO1,NRP1,NUSAP1,PARP1,PCNA,PRC1,RACGAP1,RHOA,SLC2A1,SPC25,STMN1,TGFB2,THBS1,TIMP2,TPX2,TRIP13,UHRF1	APP,CDKN2A,E2F1,HIF1A,MYC,NFKBIA,NR3C1,TP53,TP73,dextran sulfate
Observation 8		RBL2	0.363	other		-0.547	bias	-0.345	0.582	0.00541	ABCF2,AURKA,BRCA1,CASP4,CCNA2,CCNB1,CDK1,E2F4,KIFC1,MAP2K3,NPAT,PA2G4,PCNA,RB1,RBL2,STMN1,XPC,ZEB1	CCNE1,E2F1,E2F2,E2F3,E2F4,E2f,FOXM1,MYC,RB1,RBL1,RBL2,SKP2,TP53
Observation 8		maslinic acid		chemical - endogenous non-mammalian	Inhibited	-2.236	bias	-0.32	-1.52	0.00553	AKT1,ARPC4,BAX,CAMK2G,CD47,ELP1,ETS1,FLOT2,FOXO3,JAK1,MSH6,PTPA,THBS1,TLN1,TP53,YWHAE
Observation 8		PLN		transporter						0.00554	AK1,ANXA2,ENO1,GNA11,MYL6,NUMB,RAB10,RALA,RAP1A,RRAS,VAMP2,VAMP3,VIM
Observation 8		Pln		other						0.0056	AK1,ANXA2,ENO1,GNA11,MYL6,RAB10,RALA,RAP1A,RRAS,VAMP2,VAMP3,VIM
Observation 8		pirinixic acid		chemical toxicant		0.965		0.244	-0.612	0.00574	ABCC1,ABCG2,ACADVL,ACAT1,ACAT2,ACOX1,ACSL4,AKR1B10,AKR1C3,ANXA2,AP3M1,BAX,CCNA2,CCNB1,CDK1,CHAF1B,CPT1A,DAD1,DECR1,DLAT,EGFR,ELOVL1,ELOVL5,FKBP1A,GBE1,GLCE,GOT1,GRPEL2,HMOX1,HSD17B11,HSPB1,HSPD1,LGALS3,LIG1,MBD1,MLYCD,NBN,NR1H2,PCK2,PCM1,PCNA,PDCD5,PDHB,PGM1,PHLDA1,PPIC,PSMB1,PSMB6,PSMB7,PSMC3,RTN4,RXRB,TALDO1,TIMM17A,TP53,UBE2K,UCHL5,VPS29	FOXO1,NFE2L2,NFKBIA,PGR,PPARG,TP53,pirinixic acid
Observation 8		4-methylnitrosoamino-1-(3-pyridinyl)-1-butanone		chemical toxicant		-0.48		0.235	-1.174	0.00586	ANXA1,CTNNB1,EGFR,JUN,NFE2L2,NFKB1,TBXAS1,TKT,TP53	4-methylnitrosoamino-1-(3-pyridinyl)-1-butanone,AKT1,ATF4,BRCA1,E2F1,FOXO1,HIF1A,HTT,MAX,MTOR,MYC,NFKBIA,PPARG,TP53,YAP1
Observation 8		nitrofurantoin		chemical drug		0.889		0.05	0.636	0.00599	ACADVL,ACOX1,ACTG1,ANXA2,APEX1,BAX,CASP3,CPT1A,CST3,EEF1A1,EIF4E,GSR,GSS,GSTP1,HMOX1,ITIH4,LGALS3,MMP14,NQO1,PCNA,S100A10,STMN1,TIMP3,TP53,TUBA1A,TUBB
Observation 8		RHOJ		enzyme						0.0061	ACTG1,ANXA1,CAV1,MYH9,RASA3,RND3
Observation 8		diethylmaleate		chemical toxicant		-0.364		0.021	-0.413	0.0061	GBE1,GSTP1,HMOX1,MAFG,NQO1,RANBP2	BACH1,KEAP1,NFE2L2,diethylmaleate
Observation 8		VEGFA		growth factor		-1.557	bias	0.293	-3.363	0.0061	ABCC1,AKT1,ATP5MF,ATP5PO,BAX,CASP3,CAV1,CBFB,CCN1,CD55,CST3,CSTB,CTNNB1,DBT,DECR1,E2F3,ETS1,FGF2,FN1,GART,GRB10,HK1,HMOX1,KARS,MDH2,MKI67,MRPL3,MVP,NRP1,PARP1,PCNA,PNPLA2,PRPF6,RUNX2,SCO2,SLC25A17,SPARC,THBS1,TIMM13,TIMM23B,TMSB10/TMSB4X,TP53	AKT1,BRCA1,CAV1,COPS5,FN1,HIF1A,HTT,MAX,MYC,NFKBIA,PPARG,RB1,TP53,VEGFA,VHL,YAP1
Observation 8		miR-141-3p (and other miRNAs w/seed AACACUG)		mature microrna		-1.076	bias	-0.392	0.366	0.00612	AKR1C1/AKR1C2,ATF2,BAP1,BAX,CTBP2,CTNNB1,E2F3,FOXJ3,MAP2K4,RAC1,STAT5B,TGFB2,VIM,ZEB1
Observation 8		nocodazole		chemical reagent		0.894		0.059	0.711	0.0062	AKT1,AURKA,CAV1,CCNB1,CDK1,CDK7,CSNK1D,CSNK2B,DAPK3,MAP2K2,MAP2K4,PPP4C,PPP5C,SRC,TP53,UHRF1	CDKN2A,E2F1,E2f,ESR1,FOS,FOXM1,HIF1A,MYC,RB1,SRC,TEAD,TP53,TP63,TP73,YAP1,nocodazole
Observation 8		methyl methanesulfonate		chemical toxicant		1.744	bias	0.372	0.636	0.0063	DDB2,EIF1,HPRT1,JUN,POU2F1,TP53,TRIM22,VIM,XPC,XRCC1	BRCA1,CCNE1,CDKN2A,E2F1,ESR1,HIF1A,MYC,TP53,TP63,TP73,methyl methanesulfonate
Observation 8		crocidolite asbestos		chemical toxicant		-0.75	bias	0.392	-1.767	0.0063	BCAT1,EGFR,FOSL1,FOSL2,GCLC,GCLM,JUN,SRC	EGFR,ESR1,FOS,HIF1A,MYC,NFKBIA,PPARG,SRC,YAP1,crocidolite asbestos
Observation 8		TSC1		other		0.365		0.026	0.279	0.00634	BAX,CASP1,CTNNB1,FAM129A,FOXO3,GSR,HMOX1,IRS2,MKI67,NPM1,NQO1,RPS6,TP53	AKT1,ATF4,E2F1,FOXO1,HIF1A,HTT,MTOR,NFKBIA,PPARG,TP53,TSC1,YAP1
Observation 8		APH1A		peptidase		-1.154		0.044	-1.24	0.00647	APP,EGFR,NCSTN,TP53	APH1A,APP,E2F1,HIF1A,NR3C1,PSEN1,TP53,TP73
Observation 8		JMJD6	-0.391	transmembrane receptor						0.00647	DCPS,DMAP1,HS1BP3,MLF2
Observation 8		Presenilin		group						0.00647	APP,FKBP8,PML,PRNP
Observation 8		TEAD		group						0.00647	CALD1,CAV2,CCN1,FN1
Observation 8		TIP60		complex						0.00647	BAX,MCM3,MCM4,PCNA	CDKN2A,E2F1,MYC,TIP60,TP53,TP63,TP73
Observation 8		UCA1		other						0.00647	BAX,CASP3,RECQL5,TP53
Observation 8		aurothioglucose		chemical drug		0		0.044	-0.087	0.00647	GCLC,HMOX1,NQO1,SPARC
Observation 8		bendamustine		chemical drug		0		0.044	-0.087	0.00647	AURKA,BAX,CCNB1,TP53	CDKN2A,E2F1,MYC,TP53,TP63,TP73,bendamustine
Observation 8		AGN194204		chemical drug		-1.414		0.234	-2.407	0.00652	ACAT2,ANXA2,AURKA,BZW2,CAMK2D,CCNA2,CCNB1,CDK1,COTL1,CPT1A,CRYBG1,CST3,ELOVL5,EPB41,GGCT,GNAI1,GNAS,H2AFX,HK2,IDI1,IRS2,KIF20A,KIF2C,KIF4A,MAD2L1,MKI67,PHLDA1,PRC1,PRNP,PTGR1,SNTB1,STAT5B,STIM1	AGN194204,CCNE1,E2F1,E2F4,E2f,RB1,RBL1
Observation 8		N-Ac-Leu-Leu-norleucinal		chemical - protease inhibitor		1.014		0.164	0.402	0.00659	APP,BAX,BRCA1,CASP3,CAV1,CCNB1,CREB1,CTNNB1,E2F4,EIF4E,HLA-A,RB1,RUNX2,STMN1,TP53	BRCA1,CDKN1A,E2F4,E2f,FOS,FOXO1,HIF1A,MAX,MYC,N-Ac-Leu-Leu-norleucinal,NFE2L2,NFKBIA,NR3C1,PGR,PPARG,RB1,RBL1,TP53,TP63,TP73,dexamethasone
Observation 8		MEG3		other		0.311		0	0.311	0.00685	FN1,JUN,TP53,VIM,ZEB1	CDKN2A,E2F1,MEG3,MYC,TP53,TP63,TP73
Observation 8		STOX1		other						0.00685	ACTG1,CLASP1,PSMF1,RAB10,RPL17
Observation 8		NFKBIA		transcription regulator		-1.442		0.11	-2.214	0.00695	ATF2,ATP5MF,BAX,BCKDK,CASP4,CCNA2,CCNB1,CCNC,CDH13,COL5A2,CTNNA1,CTNNB1,DDX3X,FGF2,FN1,GM2A,GRN,HK2,HLA-A,HMOX1,HSPA8,IPO9,JUN,KRT18,LAMA5,MGMT,MMP14,MSH2,NFKB1,NFKB2,PARK7,PCNA,PDHA1,PICALM,POLR1C,POLR2C,PTP4A2,PTPN13,RAC1,RASA3,ROCK1,RPL27A,RPS18,RPS2,SEMA3C,SOX9,SPTBN1,TFRC,TGFB1I1,TGFB2,TIMP2,TIMP3,TMPO,TP53,TRADD,UBA1,ZNF638	BRCA1,CDKN2A,E2F1,HIF1A,IL4,MAX,MTOR,MYC,NFKBIA,PPARG,RB1,TP53,TP63,TP73,YY1
Observation 8		7S NGF		complex						0.00701	GCLC,GCLM,NFE2L2
Observation 8		ALDH3A2	-0.073	enzyme						0.00701	GCLC,GCLM,HMOX1
Observation 8		ARHGEF25		other						0.00701	JUN,RAC1,RHOA
Observation 8		Atg5		other						0.00701	BAX,CASP3,SQSTM1
Observation 8		BCAR3	-0.223	other						0.00701	RALA,RAP1A,RRAS
Observation 8		CRK	-0.002	other						0.00701	CAV1,CTNND1,RAC1
Observation 8		CYP		group						0.00701	GCLM,HMOX1,NQO1	CYP,TP53,benzo(a)pyrene
Observation 8		FUT4		enzyme						0.00701	BAX,CASP3,PARP1	EGFR,FUT4,HIF1A,MYC,NFKBIA,PPARG,YAP1
Observation 8		URI1	0.046	transcription regulator						0.00701	CCNB1,CDK1,FKBP5
Observation 8		aurothiomalate		chemical drug						0.00701	GCLC,HMOX1,NQO1
Observation 8		hesperidin		chemical drug						0.00701	BAX,HMOX1,NR3C1
Observation 8		pergolide		chemical drug						0.00701	BAX,CASP3,TP53
Observation 8		methylmercury		chemical toxicant		0.898		0.054	0.703	0.00724	BAX,CASP3,CD47,CSNK2A1,DHCR24,HMOX1,NFKB1,RAB9A,RHOB,RTN4,SLC9A3R1,SPARC,STOM
Observation 8		mir-21		microrna		-1.6	bias	-0.268	0.018	0.00739	ARF6,ARNTL,ASPM,C1R,CACYBP,CASP4,CCNA2,CCNB1,ECT2,FAM3C,FN1,H2AFX,HNRNPA2B1,KIF23,KIF4A,KIFC1,MKI67,MSH2,MYD88,NIFK,NUCKS1,NUSAP1,OAS3,PPP4R2,PPP4R3B,PRC1,PSME2,RACGAP1,RHOB,RP2,SSR1,STAT2,STMN1,TIMP3,TMEM97,TP53,UBE2A,UBE2G1,UBE2L6
Observation 8		2-amino-1-methyl-6-phenylimidazo-4-5-b-pyridine		chemical toxicant		1.32	bias	0.317	0.322	0.00744	BAX,HSPA8,HSPD1,HSPH1,PSMB1,RALB,RAP1A,RAP1B,RB1,UBA1
Observation 8		sodium arsenite		chemical drug		1.353		0.14	0.879	0.00746	ABCC1,BAX,CBS/CBSL,ENO1,FTH1,GCLC,GCLM,GSS,HK2,HMOX1,JUN,TP53	CDKN2A,COPS5,E2F1,FOS,FSH,HIF1A,MYC,NFKBIA,PPARG,TP53,TP63,TP73,VHL,sodium arsenite
Observation 8		N-(3-(aminomethyl)benzyl)acetamidine		chemical reagent						0.00773	ATM,BAK1,BAX,BIRC6,CASP1,CASP3,CASP4,MYH14
Observation 8		MAX	0.092	transcription regulator		1.387		-0.088	1.583	0.00775	APEX1,BAX,CBX5,CCNB1,FTH1,HDAC2,HK2,JARID2,NPM1,PDK1,PTMA,RBBP7,RHOA,SLC2A1,SLC2A3,WRN	MAX,MYCN,TP53
Observation 8		HOXA9		transcription regulator						0.00795	ADD3,ALDH1A1,ARF1,ARNTL,CDC37,CDK17,CDK7,CEP350,CLIC2,CREB1,CSNK1A1,CTH,DHX8,DYNC1LI2,EPS8,GTF2B,HNRNPU,JUN,KRT18,LYN,MAFG,MAN2A1,RAP1B,RPL27A,TACC1,TPR,VIM
Observation 8		1-methyl-4-phenylpyridinium		chemical toxicant		1.776		0.235	1.217	0.00803	BAX,CASP3,PIN1,TFRC,TP53,TRIB3	1-methyl-4-phenylpyridinium,26s Proteasome,BRCA1,CDKN2A,E2F1,E2F4,E2f,ESR1,HIF1A,MYC,PPARG,RB1,RBL1,TP53,VHL
Observation 8		miR-296-5p (miRNAs w/seed GGGCCCC)		mature microrna		-1	bias	-0.392	-0.056	0.00803	AKT1,BAX,MAP2K3,NUMBL,PCNA,TP53
Observation 8		CASR		g-protein coupled receptor	Activated	2.165		0.229	1.093	0.00815	BAX,CCNB1,CHAF1A,CHAF1B,CLIP1,COL4A1,EGFR,KIF22,MAD2L1,MYD88,NASP,NDC1,NUSAP1,PDLIM2,PRC1,RAC1,RB1,SERPINB6,SRC,TGFB2,TLK1,TPX2
Observation 8		n-nitrosomethylbenzylamine		chemical toxicant						0.00815	AKR1B10,ANXA2,AP3S1,BAX,CCNC,CDYL,COPS5,DDX5,FTSJ3,GCLM,GNG12,GSS,HMOX1,IDH1,MAP2K3,PCNA,PIAS2,PIP5K1A,PPP3CA,RAD23B,RB1,TUBB6
Observation 8		CCNE1		transcription regulator		1.195	bias	0.28	0.46	0.00815	BRCA1,CCNA2,CCNB1,MCM2,MCM4,PCNA,TP53	CCNE1,E2F1,E2F2,E2F3,E2F4,E2f,MYC,RB1,RBL1,RBL2,TP53
Observation 8		SGPP2		phosphatase	Activated	2.63	bias	-0.271	3.342	0.00815	DNAJA1,DNAJC3,HSPA13,HSPA14,HSPA8,HSPB8,HSPH1
Observation 8		RET		kinase		-1.32	bias	0.255	-2.124	0.00823	ANXA1,DNAJA1,DNAJC3,EIF4G3,HSPA8,HSPD1,HSPH1,ITGA6,MMP14,PLOD2,PRNP,PTPN13,RTN4,STIP1,STMN2,SUPT5H,SYMPK,TIMP3,TP53	CDKN2A,HRAS,HSF1,MYC,MYCN,NFKBIA,RET,TP53,TP73
Observation 8		Collagen type I (complex)		complex		-1.478		0.213	-2.17	0.00824	APP,BAX,CTNNB1,FN1,FOXO3,MMP14,PLOD2,RAC1,RUNX2,S100A10,TIMP2,TP53,VIM	APP,CDKN2A,Collagen type I (complex),E2F1,EGFR,FN1,FOXO1,HIF1A,MYC,NFKBIA,NR3C1,PPARG,TP53,TP73,VEGFA,VHL,YAP1
Observation 8		MTPN	-0.082	transcription regulator		0.767	bias	0.392	-0.735	0.0083	ANXA1,BAX,CASP3,CCNA2,CCNB1,CCNC,CDK1,FN1,JUN,MIF,NFKB1,S100A10,SPARC,TGFB2,TUBA1A	CDKN2A,MTPN,MYC,NFKBIA,TP53
Observation 8		PPARG		ligand-dependent nuclear receptor		0.91		0.111	0.205	0.00835	ABCG2,ACOX1,ACSL4,APP,ASAP1,ATP5PO,BAX,BRCA1,CAV1,CAV2,CAVIN2,CPT1A,CREB1,CS,CTNNB1,CTPS1,DLAT,EGFR,ENO2,ETS1,FN1,FOSL1,GABARAPL2,GAK,HEBP1,HK2,HMOX1,HYOU1,IDH1,IRS2,JUN,KRT18,MAP2,MCM7,MDH1,MKI67,MLYCD,MMP14,MYD88,MYH14,NFE2L2,NR1H2,PCK2,PCNA,PDHB,POU2F1,PPIC,PYGL,RHOB,RUNX2,SLC2A1,STAT5B,STIM1,TBXAS1,TKT,TP53,TRIB3,TUBB,VAMP2,VAMP5,VIM,YWHAE	APP,ATF4,CCND1,CDKN2A,E2F1,FOXO1,HIF1A,MYC,NFKBIA,NR3C1,PPARG,RB1,RBL1,TGFB1,TP53,TP63,TP73,YAP1,troglitazone
Observation 8		2-methoxycinnamaldehyde		chemical - endogenous non-mammalian						0.00869	HMGB1,HMOX1
Observation 8		BATF2		other						0.00869	CCN1,JUN
Observation 8		CDC7		kinase						0.00869	MCM4,TP53
Observation 8		CTDNEP1	-0.013	phosphatase						0.00869	CTNNB1,DVL2
Observation 8		CYTH3		other						0.00869	ARF1,ARF6
Observation 8		DBF4B		other						0.00869	CHEK2,H2AFX
Observation 8		DPP10-AS1		other						0.00869	CTNNB1,TIMP3
Observation 8		ELP3	-0.112	enzyme						0.00869	DEK,SOX9
Observation 8		FRAT1		other						0.00869	CTNNB1,JUN
Observation 8		L-canavanine		chemical - endogenous non-mammalian						0.00869	BAG3,HSPB8
Observation 8		LAMB2		enzyme						0.00869	LAMA5,LAMB1
Observation 8		MIR4767		microrna						0.00869	BCL2L12,EGFR
Observation 8		MIR585		microrna						0.00869	CASP3,PARP1
Observation 8		MLIP		other						0.00869	HK1,SLC2A1
Observation 8		NDUFAB1	-0.062	enzyme						0.00869	DBT,DLAT
Observation 8		NUBP1	-0.239	other						0.00869	FTH1,TFRC
Observation 8		Nedd4		enzyme						0.00869	THBS1,TP53
Observation 8		PLEKHM1		other						0.00869	MAP1LC3B,SQSTM1
Observation 8		PLPP3		phosphatase						0.00869	CTNND1,FN1
Observation 8		RAD51		enzyme						0.00869	CHEK2,TP53
Observation 8		RECQL5	0.579	enzyme						0.00869	PARP1,XRCC1
Observation 8		SLC9A9		transporter						0.00869	FTH1,TFRC
Observation 8		VANGL1	-0.086	other						0.00869	DVL2,JUN
Observation 8		VX-944		chemical drug						0.00869	BAK1,BAX
Observation 8		YAP/TAZ		group						0.00869	GOT1,PSAT1
Observation 8		ZMAT3		other						0.00869	BAX,TP53
Observation 8		dibutylnitrosamine		chemical toxicant						0.00869	PCNA,TP53
Observation 8		gliclazide		chemical drug						0.00869	SLC2A1,SLC2A3
Observation 8		miR-155-3p (miRNAs w/seed UCCUACC)		mature microrna						0.00869	DNAJA2,DNAJB1
Observation 8		mir-504		microrna						0.00869	FOXP1,TP53
Observation 8		thiamine		chemical - endogenous mammalian						0.00869	AKR1B1,TKT
Observation 8		MYBL2		transcription regulator		1.981		0.24	1.505	0.00873	AURKA,CBX4,CCNA2,CCNB1,CDK1,HSPA8,MAD1L1,PPP3CA,SLC1A5,SLC25A3	CCNE1,E2F1,E2F4,E2f,MYBL2,MYC,RB1,RBL1
Observation 8		salirasib		chemical drug		-0.302	bias	-0.303	0.703	0.00874	COL5A1,COL5A2,ENO2,HDAC1,KRAS,P4HA1,PGM1,PKM,PLOD1,PLOD2,SLC2A1	HRAS,MYC,MYCN,NFKBIA,TP53,TP73,salirasib
Observation 8		torin1		chemical reagent		0.549	bias	-0.368	2.042	0.00885	AKR1D1,ATP5F1B,ATP5ME,ATP5MF,ATP5MG,ATP5PB,ATP5PD,ATP6V0A2,ATP6V1C1,DLAT,ENO1,HK1,HK2,PDHA1,PDHB,PKM,RPS6	HIF1A,MTOR,TP53,torin1
Observation 8		KEAP1		transcription regulator		-1.809		0	-1.809	0.00939	GBE1,GCLC,GSTP1,HMOX1,MAP1LC3B,NFE2L2,NQO1,TBXAS1	BACH1,KEAP1,NFE2L2
Observation 8		imipramine blue		chemical drug		-1.48		-0.225	-0.85	0.00939	AURKA,CASP4,CCNA2,CCNB1,CENPF,PCNA,SOX9,STMN1
Observation 8		UCP1		transporter		1.549		0.067	1.217	0.00974	AARS,AGAP1,ALDH18A1,ARHGEF2,BCKDHA,BCKDHB,BZW2,CASP3,CDKN2AIPNL,CPNE2,CTH,CYB5R1,DBT,EEF1A1,GOT1,GSR,HMBOX1,OAS3,PCK2,PGD,PGLS,PSAT1,SND1,SRM,TRIB3
Observation 8		clofibrate		chemical drug		-0.452		0.192	-1.226	0.00978	ABCG2,ACADVL,ACOX1,BAX,CCNB1,CDK1,CDS2,CPT1A,CROT,DECR1,EGFR,GSTP1,HMOX1,NBN,NQO1,PEX11B,RTN4	E2F1,ESR1,MYC,RB1,TP53,beta-estradiol,clofibrate
Observation 8		SRC	0.346	kinase		-0.591		0.225	-1.443	0.00991	ACAT1,CAV1,CAVIN1,CBL,CDK1,CTNNB1,CTNND1,EGFR,ENO1,FN1,FOSL1,JUN,KRT18,NFKB1,SLC2A1,SLC4A7,SRC,VIM,ZEB1	E2F1,EGFR,ERBB2,ESR1,HIF1A,KRAS,MYC,NFE2L2,NFKBIA,PGR,PPARG,RB1,SRC,TCF4,TP53,VHL,YAP1,beta-estradiol
Observation 8		PF-3084014		chemical drug		1.987		-0.131	2.246	0.01	BAK1,BAX,EGFR,NR3C1
Observation 8		SMOC2		other	Activated	2	bias	0.313	1.374	0.01	CCNB1,CDK1,CENPF,MCM4
Observation 8		TP53BP2	-0.434	other		0.626		0.157	0.325	0.01	BAX,CTNNB1,VIM,ZEB1	CDKN2A,E2F1,MYC,TP53,TP53BP2,TP63,TP73
Observation 8		alpha-santalol		chemical reagent		-0.927		-0.157	-0.616	0.01	BRCA1,CCNB1,CDK1,TP53
Observation 8		miR-125b-2-3p (and other miRNAs w/seed CAAGUCA)		mature microrna		-1.997	bias	-0.392	-1.215	0.01	API5,BAK1,BAX,TP53
Observation 8		RUVBL1	0.093	transcription regulator		-0.816	bias	0.392	-1.776	0.01	CARS,ERGIC1,ETS1,KDM4B,MCM3,MCM4,NAE1,NUCKS1,PCNA
Observation 8		LRP6		transmembrane receptor		0.278		0.02	0.217	0.0102	ALDH1A1,APP,CAV1,CTNNB1,HK2,KRT18,MMP14,RHOA,SLC2A3,VIM
Observation 8		MAFK	-0.638	transcription regulator		1.644		0.196	1.221	0.0104	GCLC,GCLM,GSTP1,HMBS,HMOX1,NQO1
Observation 8		epirubicin		chemical drug		1.987		0.235	1.52	0.0104	BAX,CAV1,CTNNB1,NBN,OTUB1,TP53
Observation 8		phytohemagglutinin		chemical drug		0.864	bias	0.365	-1.45	0.0105	ACOX1,APP,CASP3,CCNH,CD47,CDK7,CHAF1B,CLIC2,DHX34,DHX9,EIF5,EPRS,FKBP9,FOSL2,GCLC,GNAI1,GYS1,HDAC2,HINT1,INPP1,ITIH4,KIF23,MCM4,NFKB1,NKRF,NUP214,PCNA,PCYOX1,PDHB,POLR3A,PON2,PWP1,RB1,RPS16,SARS,SRP14,TEAD1,TFAM,TIMP3,TMPO,VAMP7
Observation 8		OSM		cytokine	Inhibited	-2.033		0.138	-3.157	0.0108	ABCC1,AKR1B10,AKR1C1/AKR1C2,AKR1C3,ANXA1,ANXA2,ARF6,ARFGEF2,ARHGEF12,ARHGEF2,ATP2B4,BAK1,BLMH,BRD8,C1R,CASK,CASP4,CDC42EP4,CDK17,CLIP1,DCTN1,DHCR24,DNAJC3,EPHB6,EXOSC10,FGF2,FN1,FOSL1,GART,HK2,HLA-A,HMG20B,HMOX1,JUN,KRR1,LRRFIP1,MAP2,MCM7,MGMT,MYD88,NAMPT,NEDD4,OGDH,PCNA,PDLIM5,POLR2E,POLR2L,PYGL,RAD23A,RALY,RAP2A,SBF1,TAPBP,TDP2,TIMP3,TOM1,TP53,TPX2,TRIM22,TRRAP,TSTA3,TUBA1A,UBE2G1,UBE2L6,VPS11,…
Observation 8		miR-17-5p (and other miRNAs w/seed AAAGUGC)		mature microrna		-0.684	bias	-0.379	0.617	0.0111	APP,CDK7,CREB1,E2F3,H2AFX,HBP1,JAK1,RB1,RBL2,RHOA,RUNX2,VIM
Observation 8		EDN1		cytokine		-1.046	bias	0.311	-2.443	0.0113	ANXA1,ARF6,BAG2,CCN1,CDK1,COL4A1,COL5A1,CST3,CTNNB1,CTNND1,EGFR,FGF2,FN1,FOSL1,GRN,HSPA8,JUN,MARCKSL1,MYL6,NPM1,PDIA6,PLOD1,SLC2A1,THBS1,TIMP3,TP53,TPM2,VIM,YWHAE
Observation 8		PRKAG3		other						0.0113	ACTR1B,CD55,CLASP1,CTNNA1,DLAT,FTL,GBE1,GOT1,ITGA6,JPT1,MAP4,NAMPT,NR3C1,PPP1R14B,PRPF6,RPE,RPL12,SELENOS,SH3KBP1,SLC2A1,SLC2A3,SLC44A2,TFRC,TRIM16,UGP2
Observation 8		ZBED6	0.616	transcription regulator		-0.447	bias	-0.266	0.148	0.0113	BOP1,FOSL2,KCTD1,NASP,PPAT,SPTBN1,TUBB3,ZEB1
Observation 8		histone deacetylase inhibitor		chemical drug		0.707		0.083	0.472	0.0113	BAK1,BAX,CASP3,DEK,FGF2,PHLDA2,SLC9A3R1,TP53
Observation 8		ALKBH5	0.31	enzyme						0.0115	BLVRB,CAV1,DDX3X,DNAJA1,EEF1D,EIF4G3,HSPA8,HUWE1,NCOR1,PRDX4,RACGAP1,RPLP0,SBF1,UBA1,UHRF1
Observation 8		bicuculline		chemical - endogenous non-mammalian		-0.719		0.174	-1.286	0.0116	APP,ATR,CCN1,HK2,HSPA8,JUN,MAFF,PKM,SLC2A3,SPTY2D1,USP8
Observation 8		Akt		group		-0.954		0.126	-1.675	0.0116	AIMP2,ATP5F1A,BAK1,BAX,BRCA1,COPS6,CPT1A,CTNNB1,E2F4,EGFR,ETS1,FKBP5,FN1,FOSL1,FOXO3,GSR,GSS,HK2,HMOX1,JUN,MAP2,MMP14,MRE11,NBN,NFE2L2,NFIL3,NFKB1,PCNA,RAD50,RB1,RHOB,RUNX2,SLC4A7,SOX9,TFAM,THBS1,TP53,TRADD,ZEB1
Observation 8		EGF		growth factor		0.474		0.238	-1.208	0.0118	ABCG2,ACSL4,AKT1,ARF6,ARHGEF2,ATM,AURKA,BAK1,BRCA1,CASP1,CASP3,CAV1,CAVIN2,CCN1,CCNB1,CDK1,CDK5,DAD1,DDX5,DVL2,E2F3,EEF1A1,EGFR,ERCC1,ETS1,FGF2,FN1,FOSL1,GAK,GPS2,GSTP1,HMOX1,IDH1,IDI1,JUN,KRAS,MAD1L1,MAD2L1,MAP3K20,NRP1,PCNA,PHLDA2,PPIB,PSMB1,PSMB6,PSMB7,RAC1,RALA,RHOA,RHOB,RUNX2,S100A10,SART3,SLC4A7,SPARC,TFAP2A,TGIF1,THBS1,TIMP3,TP53,VAMP2,VASP,VIM,ZEB1
Observation 8		TOB1		transcription regulator		-0.164		-0.065	0.039	0.0118	ATM,ATR,BANP,CCNA2,HUWE1,IKBIP,KAT8,MBNL2,MKI67,TP53
Observation 8		clopidogrel		chemical drug		1.474		0.067	1.235	0.0119	CHD2,COL5A1,CTH,EGFR,HERPUD1,LAMA5,LURAP1L,PCK2,PSAT1,SLC1A4,STC2,TRIB3,ZMYND8
Observation 8		15-deoxy-delta-12,14 -PGJ 2		chemical - endogenous mammalian		1.873		-0.131	2.531	0.0122	BAK1,BAX,BRCA1,CASP3,CAV2,CCNB1,DNAJB1,E2F4,FN1,FTH1,GCLC,GCLM,GSR,GSTP1,HMOX1,HSPB1,JUN,MAP1LC3B,NFE2L2,NFKB1,NQO1,P4HA1,PARP1,RUNX2,TBXAS1,TGIF1,TP53
Observation 8		ROR2		kinase						0.0124	ABCF3,ACTR8,AURKA,CHEK2,CTNNB1,MAP1LC3B,MAP2,MCM3,MCM4,NBN,RB1,RBL2,TRAPPC2L,TRUB1
Observation 8		gefitinib		chemical drug		0.733		-0.155	1.225	0.0126	AKT1,ALDH1A1,AURKA,BRCA1,CCAR1,CCNB1,CHEK2,ECT2,EGFR,FOSL1,HMOX1,HSPB1,KIF23,MAFF,MAP4K4,MCM3,MKI67,PCNA,PDCD11,PRC1,RAD18,RHOB,SLC2A3,TIMP2,TIMP3,VIM
Observation 8		CBX4	0.864	transcription regulator						0.0128	CCNB1,MCM3,MSH2,ORC1,POLA1
Observation 8		CHEK2	0.503	kinase						0.0128	BAX,H2AFX,KRAS,TP53,TP53BP2
Observation 8		bevacizumab		biologic drug		0.447		-0.147	0.776	0.0128	EGFR,FN1,NRP1,VIM,ZEB1
Observation 8		selumetinib		chemical drug		-0.108		-0.098	0.104	0.0128	ABCC1,FOXO3,JUN,RUNX2,SLC2A1
Observation 8		mir-210		microrna		-1.038	bias	-0.349	0.346	0.013	E2F3,EHD2,FAM3C,FKBP9,H2AFY,HECTD1,MIB1,MNT,NDUFA4,SEH1L,SH3BGRL,SMCHD1,TERF2IP,TNPO3,UBQLN1,VAMP7
Observation 8		uric acid		chemical - endogenous mammalian	Inhibited	-3		0.053	-3.214	0.013	ANXA1,ATM,BRCA1,DDB2,H2AFX,HMOX1,LIG1,MDC1,NFKB2,PARP1,RAD50,RFC3,RFC4,TDP1,TP53,XRCC1
Observation 8		Cbp/p300-Maf-Nfe2l2		complex						0.013	FTL,GCLC,HMOX1
Observation 8		Hmgb2 (includes others)		transcription regulator						0.013	MMP14,NFKB2,TUBA4A
Observation 8		RASSF3		other						0.013	BAX,CASP3,TP53
Observation 8		alpha-hydroxyglutarate		chemical - endogenous mammalian						0.013	FN1,VIM,ZEB1
Observation 8		chlorambucil		chemical drug						0.013	BAK1,BAX,DEK
Observation 8		mir-128		microrna						0.013	BAG2,BAX,KMT2A
Observation 8		mir-28		microrna						0.013	ARHGDIA,CREB1,MAD2L1
Observation 8		nomilin		chemical - endogenous non-mammalian						0.013	BAX,CASP3,TP53
Observation 8		ERK		group		-1.59		0.25	-2.861	0.0131	BAX,BCAR3,CAV1,CTNNB1,E2F4,EGFR,ETS1,FGF2,FN1,FOSL1,FOSL2,FOXO3,GCLC,GOT1,HMOX1,INPP1,JUN,KRT18,KYNU,LAMB1,MAFF,MAP4K4,MMP14,NFE2L2,ROCK1,RRS1,RUNX2,SLC2A1,SLC4A7,SPTBN1,THBS1,TP53,TUBA1A,VASP
Observation 8		LINC00963		other		-0.184		0.178	-0.608	0.0132	BAX,EGFR,FN1,FOXO3,PCK2,TRIB3
Observation 8		miR-218-5p (and other miRNAs w/seed UGUGCUU)		mature microrna		-1.016	bias	-0.392	-0.076	0.0132	CASP3,EGFR,PARP1,PIK3C2A,RUNX2,VIM
Observation 8		sulindac sulfide		chemical drug		0.518		-0.058	0.716	0.0133	APP,ESD,HDAC3,MAD2L1,NQO1,NUP133,NUTF2,RAP1GAP,RRS1,SPTBN1,STC2,TUBA4A,YWHAE
Observation 8		ATF1		transcription regulator		0.132		0.207	-0.279	0.0138	CREB1,FOSL1,FTH1,HMOX1,JUN,PCNA,RHOA,TEAD1,THBS1
Observation 8		EP400	0.428	other	Activated	2.621	bias	0.324	1.771	0.0138	CCNA2,CDCA3,CENPF,MCM3,MCM4,NCAPG2,PCNA,TP53,UHRF1
Observation 8		MAP2K1/2		group		-0.372		0.226	-1.102	0.0138	CDK1,FOSL1,GCLC,H2AFX,HERPUD1,HK2,HMOX1,HSPB1,JAK1,JUN,NFKB1,PCNA,PHLDA1,VIM
Observation 8		budesonide		chemical drug		1.515		0.07	1.267	0.0138	ECT2,ERCC5,GNA11,GNAI1,HDAC2,JUN,MAD2L1,MAFG,MAP2K3,MAP2K4,NR3C1,PCNA,RAE1,RAP1GAP
Observation 8		F2R		g-protein coupled receptor		-0.259	bias	0.254	-1.264	0.0143	CASP3,CASP4,CCN1,CD55,FN1,GNA12,GNA13,HMOX1,ITGA6,LAMB1,MIF,RHOA,TGFB1I1,TGFB2,THBS1,TP53,VIM
Observation 8		CHRNA3		transmembrane receptor		1.067	bias	0.392	0.285	0.0146	CASP3,JAK1,NFKB1,TP53
Observation 8		L-serine		chemical - endogenous mammalian		-1.949		-0.157	-1.644	0.0146	PCK2,PCNA,PSAT1,TP53
Observation 8		MAFF	-0.383	transcription regulator		0.655	bias	0.392	-0.114	0.0146	GCLC,GSTP1,MOGS,NQO1
Observation 8		U46619		chemical reagent						0.0146	CCNB1,CDK1,MMP14,TIMP2
Observation 8		clioquinol		chemical drug						0.0146	APP,HDAC1,JUN,TP53
Observation 8		coal tar		chemical drug		1	bias	0.32	0.359	0.0146	GCLC,GSTP1,HMOX1,NQO1
Observation 8		ferric ammonium citrate		chemical drug		-1.131		0.036	-1.202	0.0146	FTH1,FTL,HMOX1,IREB2
Observation 8		NF1	0.201	other		-0.092	bias	-0.298	0.622	0.0151	CBS/CBSL,CTNNB1,FGF2,KRAS,MRPL15,NPM1,RPL10A
Observation 8		dichlorovinylcysteine		chemical toxicant		-1.182		-0.09	-0.944	0.0151	ACAT1,EGFR,ENO1,GLOD4,MDH2,PKM,STIP1
Observation 8		vitamin K3		chemical drug		0.478	bias	0.305	-0.25	0.0151	ABCC1,BAX,CASP3,HK2,HMOX1,MAP1LC3B,NAMPT
Observation 8		levodopa		chemical - endogenous mammalian		0.183		0.044	-0.206	0.0152	ABHD14B,ADD3,ATXN1,BACH1,BAX,C12orf43,C18orf21,CASK,CASP3,CBR3,CCS,CDC42EP3,COL4A1,COTL1,DAAM1,DCTN3,EPS15L1,FAH,FAM114A1,FKBP5,FOSL1,FTL,GATAD2B,GNA13,GNAS,GPS1,GRB10,H2AFX,HLA-A,HNRNPL,INTS13,KARS,KDM4B,KDM5B,LPP,LRRC1,MAK16,MAPKAP1,MBNL2,MMP14,MPP6,MRPL33,MRPL48,NAB2,NASP,NCOR1,NDUFS4,NIT1,NOL3,NPM3,PA2G4,PCYT2,PFN2,PLEKHA2,RAB13,RAP1GAP,RBL2,S100A10,SAP130,SCRN1,SERPINB6,SFXN3,SLC2A1,SLC38A2,…
Observation 8		HSPA5	-0.164	enzyme		-1.394		0.114	-1.75	0.0157	ACADVL,APP,BAX,CASP3,CD47,CPT1A,HSPA8,IDI1,MAP1LC3B,NQO1
Observation 8		ETV4		transcription regulator		-0.691	bias	0.261	-1.31	0.0159	BAX,CAV1,CTNNB1,FN1,JUP,MMP14,PLEC,VIM
Observation 8		EPAS1		transcription regulator		-0.505	bias	0.299	-1.755	0.016	ABCF2,ABCG2,CAV1,CCN1,CORO1A,DMXL1,EGFR,ENO1,ENO2,FN1,GBE1,GLS,IRS2,KDM4B,MAFF,MANF,MCM3AP,MIF,MMP14,NAMPT,NFIL3,PAN2,PELP1,PLOD2,SLC2A1,SLC2A3,SOX9,STC2,TAF9B,TP53,UGP2
Observation 8		ursodeoxycholic acid		chemical - endogenous mammalian		0.686		0.088	0.383	0.016	ABCG2,BAX,COL4A1,GCLC,GCLM,LGALS3,MAFG,NFKB1,NFKB2,SPARC,TGFB2,TP53
Observation 8		GABPA	-0.163	transcription regulator		1.172	bias	0.331	0.438	0.016	ATM,AURKA,BRCA1,HMOX1,LIG4,NQO1,RB1,RRAS,TFAM
Observation 8		ALDH2	0.011	enzyme	Inhibited	-2.449	bias	-0.392	-1.49	0.0164	CTH,GCLC,GCLM,GSS,PSAT1,SLC1A4
Observation 8		paroxetine		chemical drug		1.673		0.036	1.588	0.0164	APP,CD55,MAP2,PDK1,RBM12B,TP53
Observation 8		Cyclin E		group		0		0.131	-0.258	0.0167	CDK1,E2F4,KRAS,RB1,RBL2
Observation 8		DNAJB6	-0.233	transcription regulator		1.506		-0.147	1.829	0.0167	CTNNB1,KRT18,NPM1,SPARC,VIM
Observation 8		Mir200		group		1.381		-0.207	1.838	0.0167	CRTAP,E2F3,JUN,SERPINH1,ZEB1
Observation 8		glutamyl-Se-methylselenocysteine		chemical - endogenous mammalian		0.447	bias	-0.253	1.014	0.0167	GSTP1,JUN,RPS11,TIMP2,TIMP3
Observation 8		mir-7		microrna		-1.459	bias	-0.345	-0.71	0.0167	ABCC1,BAX,EIF4E,MAPKAP1,SLC2A3
Observation 8		progesterone		chemical - endogenous mammalian		-0.261		0.096	-1.031	0.0169	ABCG2,ACAT1,ACOT7,ACOX1,AKR1C3,ALDH1A1,ARNTL,AURKA,BAX,BCAT1,BRCA1,CADM1,CASP3,CAV1,CCNA2,CCNB1,CHAF1A,CHAF1B,CNDP2,CRCP,CST3,DNAJB4,E2F3,EGFR,EIF5B,EP400,FKBP5,FN1,FTH1,GGCT,GRB10,HSD17B2,HSPA8,IRS2,JUN,LGALS3,LIG1,LMO7,MAD2L1,MAP2K3,MCM2,MCM3,MCM4,MCM5,MCM6,MCM7,MKI67,MYD88,NFIL3,NRP1,PCNA,PDHA1,PDK1,PIP5K1A,PKM,PNKD,PRNP,RAB11FIP5,RAP1B,RAP2C,RTN4,SLC1A5,SLC2A1,SLC2A3,STAT5B,STEAP1,TGFB2,TGFBI…
Observation 8		benzene		chemical toxicant		0.905		0.041	0.77	0.017	CASP3,CD47,CSNK2A1,DHCR24,NFKB1,RAB9A,RHOB,RTN4,SLC9A3R1,SPARC,STOM
Observation 8		trichloroethylene		chemical toxicant		0.905		0.041	0.77	0.017	CASP3,CD47,CSNK2A1,DHCR24,NFKB1,RAB9A,RHOB,RTN4,SLC9A3R1,SPARC,STOM
Observation 8		GAST		other		-0.924	bias	0.322	-2.114	0.017	CTNNB1,DLAT,DNAJA1,HERPUD1,HMGB2,HNRNPDL,JUN,MCM3,MDH2,NARS,PDHX,RAC1,RHOA,SRC
Observation 8		SMARCB1	-0.007	transcription regulator	Inhibited	-2.161		0.223	-3.186	0.0172	ACAT1,ADD3,AURKA,BAG3,BICD1,CCNA2,CDK1,COL5A2,EIF4E,JUP,KIF23,MCM2,MCM3,MCM4,MCM5,OAS3,POLA1,PTMS,RAD54B,RFC5,RND3,SPARC,TMOD1,TP53,WASL
Observation 8		garcinol		chemical - endogenous non-mammalian		-1.291		-0.176	-0.611	0.0172	BAX,CASP4,CDK5,DVL2,GTF2I,KDM5B,KRAS,MAP3K20,NFKB1,OCIAD1,PML,RAB22A,RAB9A,TAF4,TAF6
Observation 8		deferoxamine		chemical drug		0.187		0.216	-0.927	0.0172	ACO1,ANXA2,APP,ARNT,BACH1,CCNB1,CD47,CTNNB1,EGFR,ENO1,HK2,HMOX1,HSPA13,IREB2,JUN,MAP1LC3B,MX2,NFIL3,NFKB1,NFKB2,PKM,RB1,SLC2A1,SLC2A3,TFRC,TGFB2,TP53,UBE2E1
Observation 8		valproic acid		chemical drug		-0.805		0.019	-0.927	0.0173	AACS,ADRM1,AKR1B1,AKR1C3,ATM,ATP2B4,ATP5ME,BAG2,CACYBP,CARM1,CASP3,CAVIN2,CCN1,CDS2,CHAF1B,CPT1A,CROT,CTNNB1,CTPS1,DAPK3,DNAJB11,DNAJC3,GCLM,GINS3,HDAC3,HERPUD1,HMOX1,HNRNPA1,IDI1,JUN,MAD1L1,MCM3,MCM6,MECP2,MGMT,MYOF,NQO1,NR3C1,PDIA6,PMM2,PNPLA2,PSMB1,PSMB6,PSMB7,PSMC3,PSMC4,PSMD2,PSME2,PSME3,PSME4,PSMF1,SEMA3C,SERPINH1,SIRT7,SQSTM1,THBS1,TMPO,TUBB3,ZEB1
Observation 8		NR4A1		ligand-dependent nuclear receptor		-0.277		-0.105	0.296	0.0175	ACO1,ACO2,ACSL4,AKR1C1/AKR1C2,ATP5F1A,ATP5F1B,BABAM2,CTNNB1,CTNND1,DLAT,DLD,ENO1,ENO2,GBE1,GYS1,HDAC1,HK2,HMOX1,JUP,KRT18,MARCKSL1,MDH1,MDH2,NOL3,OGDH,PCK2,PCNA,PDHA1,PDHB,PDK1,PEBP1,PGM1,RPE,SUCLA2,TALDO1,UGP2
Observation 8		beta-naphthoflavone		chemical toxicant		1.506		0.181	1.001	0.0179	AKR1C1/AKR1C2,BAX,CBR1,CCN1,FTH1,GCLC,GCLM,GSTP1,MAFG,NQO1
Observation 8		JQ1		chemical reagent		-1.155	bias	-0.319	-0.049	0.0179	BRD4,CCNA2,DHCR24,HEXIM1,KIF23,MAP1LC3B,MCM3,MKI67,NFKB2,RAC1,SQSTM1,TUBB
Observation 8		IL3		cytokine		0.087	bias	0.273	-0.844	0.018	ACOX1,ARHGAP29,CAPZB,CASP3,CBFB,CEBPZ,COPS4,CPT1A,CSNK1A1,DAD1,EEF1A1,EIF1AX,FOSL2,GART,GNA13,GNAS,GPRIN1,HK1,HK2,HLA-A,HNRNPA2B1,JUN,KPNB1,LYN,MCM5,MLF2,NARS,NIFK,NRP1,PPP5C,PSMB7,PSMC4,RALA,RARS,RB1,RPL10,RPS16,RPS17,RPS4Y1,RPS6,SLC2A1,SLC2A3,TARS,VASP
Observation 8		R-WIN 55,212		chemical reagent		-0.598	bias	-0.261	0.083	0.0182	BAX,CASP3,E2F3,E2F4,RB1,TFDP2,TP53
Observation 8		SIAH2		transcription regulator		0.254		0.03	0.196	0.0182	AKR1C3,CHEK2,DDT,DHCR24,NCOR1,STEAP2,TP53BP2
Observation 8		PP2/AG1879 tyrosine kinase inhibitor		chemical - kinase inhibitor		-0.184	bias	-0.256	0.74	0.0188	ACSL4,AKT1,CBL,EGFR,FGF2,FN1,HMOX1,JUP,LYN,RAC1,RHOA,SRC,TP53,VIM
Observation 8		RHOA	0.491	enzyme		0.476		0.16	-0.071	0.0189	BAX,CCNB1,CTNNB1,DIAPH1,ECT2,FN1,HSPD1,JUN,MMP14,NFKB1,RHOA,RHOB,RND3,RUNX2,SOX9
Observation 8		HSP90B1	-0.175	other		1.508	bias	0.32	0.445	0.0192	ARF1,ARF5,RAB10,RAB13,RPL12,RPL27A,RPL30,SNX12,SSR4,VAMP2,VAMP3
Observation 8		miR-29b-3p (and other miRNAs w/seed AGCACCA)		mature microrna		1.162	bias	-0.392	2.494	0.0201	ARPC3,CAV2,COL4A1,COL5A2,FAM3C,LAMC1,NASP,PPIC,SPARC,SRSF10,TP53,TUBB2A
Observation 8		COL4A3		other						0.0202	COL4A1,FN1,LAMB1,LAMC1,MMP14,TIMP2
Observation 8		mir-103		microrna		-1.348	bias	-0.392	-0.414	0.0202	AIP,ARNT,CAV1,GRN,RBL2,TP53
Observation 8		CCAT1		other		-1.951		0	-1.951	0.0203	CASP3,EGFR,PCNA,VIM
Observation 8		CLCA2		ion channel		1.969		0.131	1.712	0.0203	CASP3,FN1,TP53,VIM
Observation 8		Fe2+		chemical - endogenous mammalian		1		-0.131	1.261	0.0203	APP,GCLC,HMOX1,TFRC
Observation 8		KRIT1		other		-1.067		0.131	-1.326	0.0203	JUN,RHOA,TGFB2,THBS1
Observation 8		L1CAM		other						0.0203	ARHGDIA,IDI1,NBN,STMN2
Observation 8		SORT1		g-protein coupled receptor		1.131		0.065	1.002	0.0203	GRN,SLC2A1,UBE2I,VAMP7
Observation 8		SRY		transcription regulator		-0.201	bias	0.392	-0.968	0.0203	FOSL1,SGF29,SOX9,THOP1
Observation 8		androstenediol		chemical - endogenous mammalian						0.0203	BAX,DDB1,FKBP5,NFKB1
Observation 8		cucurbitacin B		chemical - endogenous non-mammalian						0.0203	CASP3,CCNA2,CCNB1,TP53
Observation 8		NTRK2		kinase		0.617	bias	0.329	-0.296	0.0206	ABCG2,APP,CASP1,CCNA2,CDCA3,CDK1,FGF2,MCM5,PCNA,RB1,THBS1,TP53BP2,VIM
Observation 8		TCF3		transcription regulator	Inhibited	-3.144		0.181	-4.008	0.0208	AP3B1,AP3D1,ARHGEF18,ARSA,AURKA,CASP3,CCNA2,CCNB1,CCS,CD55,CDCA3,CDK1,CRELD2,E2F4,ECT2,EPRS,GM2A,H2AFX,HMGB2,HSPA13,HYOU1,INTS13,JUN,KIF2C,KIF4A,MAD2L1,MANF,MKI67,MORF4L2,NDC80,NFIL3,NUF2,NUSAP1,PDIA6,PML,PMS2,PRC1,PRDX4,RACGAP1,SEC24D,SPC24,SPC25,SUB1
Observation 8		2-mercaptoethanol		chemical - endogenous mammalian						0.0213	HERPUD1,HMOX1,SLC2A1
Observation 8		4-coumaric acid		chemical - endogenous mammalian						0.0213	CCNA2,CCNB1,FGF2
Observation 8		6-methylsulfinylhexyl isothiocyanate		chemical reagent						0.0213	GCLC,GSTP1,NQO1
Observation 8		CKS1B		kinase						0.0213	CCNA2,CCNB1,CDK1
Observation 8		CUL7		other						0.0213	TP53,VIM,ZEB1
Observation 8		E4F1		transcription regulator						0.0213	CCNA2,DLAT,DLD
Observation 8		N-Ac-leucyl-leucyl-methioninal		chemical - protease inhibitor						0.0213	BAX,CREB1,TP53
Observation 8		PQQ cofactor		chemical - endogenous non-mammalian						0.0213	HMOX1,NFE2L2,TFAM
Observation 8		PTK6		kinase						0.0213	CBL,EGFR,PCNA
Observation 8		THOC1	0.245	transcription regulator						0.0213	BAK1,BAX,E2F3
Observation 8		ZNF652		other						0.0213	EGFR,TGFB2,VIM
Observation 8		nicorandil		chemical drug						0.0213	BAX,CASP3,JUN
Observation 8		recombinant human endostatin		chemical drug						0.0213	CASP3,JUN,MAP1LC3B
Observation 8		sanguinarine		chemical - endogenous non-mammalian						0.0213	HMOX1,NQO1,TIMP2
Observation 8		dimethylnitrosamine		chemical toxicant		-0.479	bias	0.271	-1.271	0.0213	CCNC,COL4A1,HMOX1,NFE2L2,NQO1,PCNA,RAB13,RALB,VIM
Observation 8		SP110	-0.008	transcription regulator		-0.655		-0.081	-0.286	0.0213	ACP1,ATF2,ATM,BCL2L12,CCN1,CDC37,ERCC1,ETS1,GNA13,GRN,HDAC2,MYH9,NFIL3,OAS3,RAC1,SP3,SQSTM1,STIM1,SUMO3,TAF6,TBX3
Observation 8		ATR	0.482	kinase		0.447		0.044	0.35	0.0214	ATM,ATR,BAX,PCNA,WRN
Observation 8		CDK1	0.426	kinase						0.0214	CDK1,H2AFX,HIST1H1B,JUN,MAP2
Observation 8		KLK4		peptidase						0.0214	CCNB1,CCNH,CDK7,MKI67,PCNA
Observation 8		SEL1L	-0.281	other		-1.131		-0.078	-0.976	0.0214	DNAJB11,DNAJC3,HERPUD1,TIMP2,TUBB3
Observation 8		hemoglobin		complex		0.907	bias	0.305	0.246	0.0214	GCLM,HMOX1,NQO1,PIR,TFRC
Observation 8		tert-butyl hydroperoxide		chemical toxicant		-0.096		0.218	-0.567	0.0214	CASP3,FN1,SOX9,TFAM,TP53
Observation 8		butylated hydroxyanisol		chemical toxicant		1.506		0.114	1.218	0.0216	CBR1,EGFR,GCLC,GSTP1,JUN,NFE2L2,NQO1
Observation 8		caspase		group		0.618	bias	0.305	-0.118	0.0216	APP,BAX,CDK1,EGFR,HERPUD1,RB1,THBS1
Observation 8		proteasome inhibitor PSI		chemical - protease inhibitor		1.134		0.139	0.766	0.0216	BRCA1,CD55,HMOX1,NFE2L2,RUNX2,SQSTM1,TP53
Observation 8		SATB1		transcription regulator		-0.103		-0.066	0.212	0.0218	ACTG1,ARF5,CTNNA1,ETS1,FAM129A,FERMT2,FOXJ3,HSPA8,ILF3,NCOR1,NFE2L2,NR2C2,NUP153,PSMD2,RB1,RPLP0,SUN2,TAOK1,TRIM22,TUBA4A,UBE2L6,UHRF1,VIM,ZKSCAN8
Observation 8		monobutyl phthalate		chemical toxicant		0.707		0.082	0.474	0.0218	CTBP1,ELAC2,HERC4,MBNL2,NUMB,PICALM,PIK3C2A,SAP130
Observation 8		nitrofen		chemical toxicant		-0.707	bias	-0.392	0.4	0.0218	ENO1,HK1,HYOU1,ITGA6,RTN4,TGFB1I1,TIMP2,TIMP3
Observation 8		CD24		other		1.374	bias	0.355	0.256	0.0221	ADD3,APOBEC3B,ASPM,CAV1,DNAJC13,EPHB6,HSPB8,JUN,LPP,NAGK,PDS5A,RAD50,RANBP2,SCAF11,THBS1,TP53,TPR
Observation 8		cephaloridine		chemical drug		1.57		0.235	0.639	0.0225	AKR1B10,ATAD1,CCNB1,CHAF1B,GSTP1,HMOX1,HSPH1,MCM3,MCM5,MCM6,NQO1,NUP93,PEX13,PIR,TFRC,TRIB3
Observation 8		PRL		cytokine		-1.143	bias	0.263	-2.718	0.0225	ABCG2,ACTR3,AKR1C3,ANXA2,APP,ATP5PD,CAV1,CCNB1,COL5A1,CST3,EGFR,ENO1,FN1,GNA12,HERPUD1,HSPD1,JUN,LAMC1,MAFG,MARS,MEN1,MMP14,MX2,NFKB1,OAS3,PCNA,PHLDA2,PSME2,RALB,RHOG,SND1,SPARC,STAT2,TIMP2,TP53,TUBA1B,VIM
Observation 8		REL		transcription regulator		1.225	bias	0.347	-0.474	0.0226	ACSL4,ADK,AGPS,APP,ATXN1,BRCA1,CAMK2D,CCNY,CDS2,COPS4,COTL1,CRKL,E2F3,FN1,FOSL1,FOXO3,GTF2H4,HLA-A,JUN,JUP,MAFG,NAB2,NFE2L2,NFKB1,NFKB2,PIBF1,PPP1R14B,PPP6R3,RAP2A,STAT5B,VIM,VTI1A
Observation 8		cigarette smoke		chemical toxicant		-0.204		0.224	-1.244	0.0226	AKR1B10,CASP3,CCN1,CTNNB1,ESD,FOSL1,FOXO3,FTL,GCLC,GCLM,GSR,GSTP1,HDAC2,HMOX1,JAK1,JUN,MAFF,MAP1LC3B,MAP2K3,MAP4K4,MT-ATP6,MYD88,NFE2L2,NFKB1,NQO1,OAS3,PGD,RPS6,SLC1A4,SLC2A1,SQSTM1,TP53,UGDH,XPC
Observation 8		CDH1		other	Activated	2.671		0.03	2.565	0.0229	CTNNB1,CTNND1,DDB1,EGFR,FN1,FOSL1,JUN,JUP,KRT18,MMP14,RALA,SOX9,VIM,XPC
Observation 8		FOXO3	0.256	transcription regulator	Activated	2.072		0.064	1.749	0.0229	ANXA1,APEX1,AURKA,BAX,CASP4,CAV1,CCN1,CCNB1,CDC42EP3,COL4A1,CPT1A,ELOVL5,ENO2,FN1,FOXO3,GCLC,GTF2I,HBP1,IARS,IRS2,JAK1,KIF2C,LARS,LEMD3,MCM2,MCM4,MCM7,MKI67,NAMPT,NCAPG2,NOL3,NOLC1,PCNA,PRNP,RBL2,RTN4,SCO2,SLC1A4,TGFB2,TP53,TPX2,VIM
Observation 8		chromium		chemical drug	Inhibited	-3.162	bias	-0.303	-2.204	0.0231	ARHGDIA,ERCC5,ESD,GCLC,NQO1,NUMBL,PGD,PPCS,SLC1A4,TAF6
Observation 8		nitroprusside		chemical drug		1.51		0.069	1.298	0.0231	CAV1,CREB1,HMOX1,LAMB1,LAMC1,MYH14,PARP1,RHOA,SLC1A4,TP53
Observation 8		bortezomib		chemical drug		-1.16		0.024	-1.289	0.0238	ABCF2,BAG3,BAK1,BAX,BRCA1,CASP1,CAV1,CCNB1,DNAJA1,DNAJB1,DNAJB4,DNAJB6,E2F4,FANCD2,HDAC1,HDAC2,HDAC3,HSPA14,HTRA2,NFKB1,NSFL1C,PCNA,PFN2,PSMB7,PSMC4,PSMD2,SQSTM1,SRXN1,TP53,TP53BP2,UCHL1,VIM
Observation 8		nitric oxide		chemical - endogenous mammalian		1.133		0.144	0.57	0.0243	AKT1,APP,BAX,FTH1,GCLC,GCLM,GSTP1,HMOX1,HPRT1,JUN,MKI67,NFE2L2,NQO1,NR3C1,RAD23B,SQSTM1,TFRC,THBS1,TIMP2,TIMP3,TLN1,TP53,ZFHX3
Observation 8		IL15		cytokine		1.558		0.232	0.296	0.0243	AKT1,ANXA1,ARNT,BRK1,CAMK2D,CAMK2G,CASP3,CD55,CORO1A,CPT1A,DDT,EIF4E,ENO1,ENO2,ETS1,FKBP1A,GABARAPL2,GNAS,H2AFY,HK1,HK2,HMOX1,HNRNPA2B1,HSPA8,JUN,LYN,LYPLA1,MCM5,MIF,MKI67,MYD88,NFKB1,PA2G4,PCNA,PDCD5,PDK1,PGD,PGM1,PGM2,PKM,PPP6C,PRDX4,PTP4A2,PTPN13,PYGL,RPE,RPS6,SF1,SYAP1,TALDO1,TFDP2,TFRC,TKT,YARS
Observation 8		hexamethylene bisacetamide		chemical reagent		-0.174		-0.009	-0.149	0.0244	FN1,HEXIM1,HSPA8,MAP2,NOL6,NPM1,POLR1D,RB1,TFRC
Observation 8		2-(3-chlorophenylamino)phenylacetic acid		chemical drug						0.0245	COL4A1,FN1
Observation 8		3,4-dihydroxybenzaldehyde		chemical - endogenous non-mammalian						0.0245	HMGB1,PARK7
Observation 8		4-vinyl-1-cyclohexene dioxide		chemical toxicant						0.0245	BAX,FOXO3
Observation 8		ABCG2	0.503	transporter						0.0245	ABCG2,GSR
Observation 8		ANTXR2		transmembrane receptor						0.0245	CTNNB1,VIM
Observation 8		AVI-4126		biologic drug						0.0245	PCNA,TP53
Observation 8		BB-2116		chemical - protease inhibitor						0.0245	EGFR,MMP14
Observation 8		BTG1		transcription regulator						0.0245	JUN,NR3C1
Observation 8		CCNL2		other						0.0245	BAX,TP53
Observation 8		CHD5		enzyme						0.0245	VIM,ZEB1
Observation 8		CKLF	0.303	cytokine						0.0245	BAX,CASP3
Observation 8		CYTH1		other						0.0245	ARF1,ARF6
Observation 8		EMP2		other						0.0245	CAV1,ITGA6
Observation 8		FTL	-0.432	enzyme						0.0245	FTH1,TFRC
Observation 8		GSTA4		enzyme						0.0245	CCNB1,CDK1
Observation 8		LAMTOR2	0.385	other						0.0245	LAMTOR1,LAMTOR3
Observation 8		MAPK15	-0.482	kinase						0.0245	JUN,PCNA
Observation 8		MCRS1	0.234	other						0.0245	RB1,TP53
Observation 8		MGMT	0.993	enzyme						0.0245	ATM,TP53
Observation 8		PIGT	-0.344	enzyme						0.0245	GPAA1,PIGK
Observation 8		PSMC3	0.204	enzyme						0.0245	FOSL1,TP53
Observation 8		SKF-83959		chemical reagent						0.0245	FGF2,MAP2
Observation 8		SLC12A6		transporter						0.0245	CTNNB1,VIM
Observation 8		TPM1	0.677	other						0.0245	CALD1,RHOA
Observation 8		TTC5		other						0.0245	BAX,TP53
Observation 8		TUBB1		other						0.0245	TUBB,TUBB2A
Observation 8		YWHAE	0.214	other						0.0245	ATXN1,FOSL1
Observation 8		Z-LEHD-FMK		chemical reagent						0.0245	AKT1,EGFR
Observation 8		benfotiamine		chemical drug						0.0245	AKR1B1,TKT
Observation 8		diosmin		chemical drug						0.0245	BAX,TP53
Observation 8		lead nitrate		chemical toxicant						0.0245	BAX,GSTP1
Observation 8		lisofylline		chemical drug						0.0245	COL4A1,LAMB1
Observation 8		mir-1180		microrna						0.0245	AKT1,CTNNB1
Observation 8		mir-149		microrna						0.0245	AKT1,GIT1
Observation 8		vistusertib		chemical drug						0.0245	HMOX1,MYD88
Observation 8		ochratoxin A		chemical toxicant		-1.97		0	-1.97	0.0246	BAX,CASP3,GCLC,GSTP1,HDAC3,NQO1
Observation 8		TNFSF13		cytokine		-1.89		0.174	-2.35	0.0253	BAX,MCM2,MCM4,MCM5,MCM6,PCNA,RB1,TP53
Observation 8		ALDH1A2		enzyme		1.941		-0.122	2.26	0.0255	ABCG2,ALDH1A1,CCN1,FGF2,SPARC,TGFBI,TIMP3
Observation 8		IGF1		growth factor		1.544		0.188	0.233	0.0255	ABCF2,ACTR1B,AKR1B1,AKR1C1/AKR1C2,AKT1,APP,ATM,BAK1,BAX,BRCA1,CASP3,CAVIN2,CCN1,CCNA2,CCNB1,CDK1,CNP,CREB1,CTNNB1,DAXX,DCLK1,DDX5,EIF1AX,EIF4E,FN1,H2AFX,HMOX1,HSD17B11,IRS2,JUN,KAT2A,MAFG,MAK16,MGA,MIF,MKI67,MMP14,NFE2L2,NR3C1,PARP1,PCK2,PCNA,PDLIM2,PHLDA1,PKM,PPP3CA,PRNP,RUNX2,SLC2A1,SRM,TGFBI,THBS1,TP53,TTF2,TUBB3,UBE2B,UBE2G1,VIM
Observation 8		PRKCZ		kinase		-1.941		0.235	-2.554	0.0255	BAX,CASP3,ETS1,HMOX1,JUN,KRAS,PSAT1
Observation 8		ROR1		kinase		0	bias	0.313	-0.752	0.0255	CCN1,GLS,MAP2,STMN1,THBS1,VIM,ZEB1
Observation 8		UXT	0.237	transcription regulator	Inhibited	-2.613	bias	-0.269	-1.909	0.0255	ATR,CCNA2,ENO2,FKBP5,KRT18,NCOR1,SEC24D
Observation 8		tretinoin		chemical - endogenous mammalian		0.743		0.133	-0.776	0.0258	ACOX1,ADD3,AIMP1,AKT1,ALDH1A1,ANXA1,ANXA2,APEX1,APOC3,APP,ARHGAP29,ATR,AURKA,BRCA1,CASP1,CASP3,CAVIN3,CBFB,CBR1,CBS/CBSL,CCN1,CCNA2,CCNB1,CCNC,CD47,CDK5,CEBPZ,COL4A1,COL6A3,COTL1,CPT1A,CSNK1A1,CTNNB1,CTNND1,CYP4F11,DAD1,DDB2,DDX10,DHX33,E2F4,EEF1A1,EEF1D,EEF1G,EGFR,EIF4E,EIF5,EIF5B,ERCC1,ERCC3,ETS1,FGF2,FN1,FOSL1,FOSL2,FOXO3,GFM1,GM2A,GNA12,GNA13,GNAS,GRB10,GSTP1,HDAC1,HK1,HLA-A,HMOX1,HNRNPC,HPRT…
Observation 8		ACOX1	-0.6	enzyme		-1.571		-0.075	-1.229	0.0263	ACADVL,ACOX1,ANXA2,CBR1,CSTB,EGFR,FAH,GOT1,GSTP1,HDAC1,LGALS3,LGALS3BP,NFE2L2,OAT,PHLDA1,PXMP2,RPL12,SQSTM1,TAGLN2,TP53,TRIB3
Observation 8		SHH		peptidase		0.862	bias	0.257	-0.084	0.0268	ABCG2,BAX,BRCA1,CAV1,CCNB1,CTPS1,DAAM1,EGFR,FN1,FOXF1,H2AFX,HK2,MCM2,MCM3,MCM5,MCM6,MYBBP1A,PCNA,RFC3,RUNX2,SOX9,SRM,TGFB2,TRRAP,TUBB3
Observation 8		ACTB	0.002	other	Activated	2.219		-0.026	2.277	0.0269	ACTG1,AURKA,CIT,RACGAP1,STMN1
Observation 8		CHEK1		kinase		1.236		0.103	1.01	0.0269	E2F3,H2AFX,MAD2L1,PCNA,TP53
Observation 8		DPP-23		chemical reagent		-0.447	bias	0.392	-1.323	0.0269	BAK1,BAX,DNAJA1,DNAJB4,HSPA6
Observation 8		EPHA2	0.026	kinase		1.172		0	1.172	0.0269	BAX,CASP3,EGFR,FGF2,GRN
Observation 8		NUMB	0.384	other		1.432		-0.087	1.625	0.0269	APP,CCNB1,CDK1,EGFR,TP53
Observation 8		PTP4A3		phosphatase		0.13		0.062	-0.007	0.0269	FN1,HDAC2,JUP,STMN1,TERF2IP
Observation 8		E2F6		transcription regulator		-0.447	bias	-0.287	0.195	0.027	BRCA1,CBX5,CHEK2,DCTN4,LIG1,MCM2,MCM3,MCM5,RFC4,RFX5,ZNF451
Observation 8		BCAR1	0.085	enzyme						0.0271	NAB2,RAC1,RALA,SRC
Observation 8		CDK7	1.789	kinase						0.0271	CCNH,CTBP2,EGFR,STC2
Observation 8		TSG101	-0.003	transcription regulator		-0.152		-0.211	0.265	0.0271	CASP4,NR3C1,STMN1,TP53
Observation 8		ladostigil		chemical drug						0.0271	APP,BAX,RB1,TFRC
Observation 8		amphetamine		chemical drug		0.626		0.215	0.074	0.0275	BAX,CCNC,CD47,CREB1,FOSL1,FOSL2,HSPA8,JPT1,JUN,PPP1R9B,STIP1,TLN1,TP53,UCHL1
Observation 8		bromobenzene		chemical toxicant		0.409		0.026	0.349	0.0275	ABCC1,GCLC,GOT1,GSR,GSTP1,HMOX1,HSPA13,HSPB1,JUN,NFKB1,NQO1,TUBA1A
Observation 8		mir-34		microrna		-0.513	bias	-0.275	0.374	0.0275	ACTR1A,CD47,CREB1,E2F3,FAM76A,FOSL1,PIP5K1A,RUNX2,STIM1,TP53,TUBB3,TUBB4B
Observation 8		tunicamycin		chemical - endogenous non-mammalian		-0.322		0.237	-1.515	0.0276	ABCG2,ACOX1,AKT1,BLOC1S1,CASP4,CPT1A,DNAJB11,DNAJC3,ETS1,HDLBP,HERPUD1,HMOX1,LMAN2,MANF,MORF4L2,MTDH,NARS,P3H1,PCK2,PCNA,PDIA6,PHLDA1,PRNP,RRS1,SEC24D,SLC2A1,SURF4,TP53
Observation 8		Rb		group	Inhibited	-2.393		-0.192	-1.792	0.0277	CCNA2,CDK1,ECT2,HDAC1,MAD2L1,MCM3,MCM4,MCM5,MCM7,PA2G4,PCNA,RFC4,TP53
Observation 8		ADRA1D		g-protein coupled receptor						0.0277	CCNB1,CDK1,FN1,JUN,NFIX,PCNA,POLA1,PPP3CA,TMPO
Observation 8		azoxymethane		chemical toxicant						0.0277	ATM,ATR,CASP3,CTNNB1,MLH1,MSH2,PARP1,PCNA,TP53
Observation 8		NRG1	0.376	growth factor		-1.648		0.22	-2.696	0.029	ACAT1,ARHGEF2,ARPC4,BAK1,BRCA1,CASP3,CAV1,CAVIN1,CAVIN2,CCN1,CHCHD3,COL6A3,DAD1,EEF1A1,FGF2,FN1,GLS,GPS2,HK2,HMOX1,IDH3B,IDI1,IMMT,JUN,NCOR2,NUP214,SART3,SH2D4A,SLC2A1,SLC2A3,SLC4A7,STMN1,TGFB2,THBS1,VIM
Observation 8		EIF3E	-0.046	other		-0.164		-0.176	0.328	0.0291	COL5A1,DYNC1H1,FGF2,LIG1,LIG3,MAD2L1,THBS1,TOP3A
Observation 8		STUB1	0.108	enzyme	Inhibited	-2.137		-0.239	-1.468	0.0291	ATXN1,CASP3,CCNA2,CDK1,NFKB2,PCNA,RBL2,TP53
Observation 8		FGF10		growth factor		-1.424	bias	0.376	-2.601	0.0292	ANXA1,ANXA2,FOXF1,LMO7,LRPAP1,MMP14,NUMB,SOX9,TIMP3,TMOD3
Observation 8		miR-34a-5p (and other miRNAs w/seed GGCAGUG)		mature microrna		-1.111	bias	-0.392	0.1	0.0292	CD47,CDK1,CREB1,E2F3,FOXP1,HDAC1,IKBIP,MCM3,STIM1,TP53
Observation 8		POLG	-0.154	enzyme						0.0295	EEF1B2,RPL14,RPL23,RPL27A,RPS16,RPS27A
Observation 8		arsenic		chemical toxicant		-0.23		0.119	-0.519	0.0295	BAX,EGFR,FTH1,FTL,GCLC,NQO1
Observation 8		crizotinib		chemical drug		0		-0.06	0.146	0.0295	COL5A2,CTNNB1,EGFR,SPARC,VIM,ZEB1
Observation 8		EZR	0.029	other		-0.522		0.026	-0.59	0.0299	BAX,BOP1,CTNNB1,GEMIN5,HNRNPA2B1,MMP14,TRIB3
Observation 8		NFYA	0.073	transcription regulator		1.294	bias	0.296	0.529	0.0301	CBS/CBSL,CCNA2,CCNB1,CDK1,CHEK2,FTH1,JUN,MLH1,PKM,POLA1,POU2F1,RHOB,THOP1,UBE2I
Observation 8		DYSF		other						0.0304	ACTG1,ACTR3,ANXA1,ANXA2,CD55,DNAJB1,EHMT2,ETF1,FN1,FTL,HLA-A,HSPB1,LGALS3
Observation 8		fenretinide		chemical drug		-1.022		0.05	-1.192	0.0304	AIMP1,BAK1,CASP3,DIAPH1,ERCC1,HDAC2,JAK1,JUN,MGMT,MKI67,NFE2L2,RBL2,XPO1
Observation 8		mir-17		microrna		-0.15	bias	-0.347	1.03	0.0304	AKT1,APP,ATM,E2F3,FN1,GCLC,H2AFX,JAK1,MAP2K3,RB1,RBL2,THBS1,ZNF512B
Observation 8		CXCL12		cytokine		-0.222		0.232	-1.387	0.0307	AKR1C3,ARPC4,ATRX,BAX,CD47,CPSF1,CTNNB1,DAD1,EGFR,ERCC1,EXOSC6,FN1,GOPC,GSR,JUN,MAFK,MMP14,MSH6,NUMA1,RANGAP1,RAP1A,ROCK1,RRAS,RUNX2,THBS1,TP53,VIM
Observation 8		12(S)-hydroxyeicosatetraenoic acid		chemical - endogenous non-mammalian						0.0317	FN1,PAG1,RB1
Observation 8		CYTOR		other						0.0317	BCL2L12,CREB1,EGFR
Observation 8		GRK5		kinase						0.0317	APP,NFKB1,TP53
Observation 8		HINT1	0.263	enzyme						0.0317	BAX,ELOVL5,TP53
Observation 8		LASP1	0.01	transporter						0.0317	CTNNB1,CTNND1,VIM
Observation 8		MDL 28170		chemical toxicant						0.0317	APP,PRNP,TP53
Observation 8		MIA		other						0.0317	FN1,MMP14,SPARC
Observation 8		P1,P4-Di(adenosine-5') tetraphosphate		chemical - endogenous mammalian						0.0317	NR3C1,TGFB2,THBS1
Observation 8		PROKR1		g-protein coupled receptor						0.0317	CTNNB1,STEAP1,VIM
Observation 8		TXNRD1	-0.12	enzyme						0.0317	BAX,SELENOT,TP53
Observation 8		dihematoporphyrin ether		chemical drug						0.0317	EGFR,HSPD1,TP53
Observation 8		hydrogel		chemical drug						0.0317	CTNNB1,VIM,ZEB1
Observation 8		mir-326		microrna						0.0317	CD47,ETS1,HDAC3
Observation 8		uridine		chemical - endogenous mammalian						0.0317	ACOX1,CASP3,EEF1A1
Observation 8		IL2		cytokine		1.086		0.237	-0.434	0.0317	ABCC1,ANXA1,ARHGDIA,ARHGEF12,ARHGEF18,ARHGEF2,ARHGEF7,ATM,BAX,CASP1,CASP3,CASP4,CD47,CREB1,CTPS1,DAP,E2F4,EEF1E1,ETS1,FGF2,FOXO3,GART,GNL3,GRN,HDAC1,HK2,HSPD1,IDI1,ING4,ITGA6,JAK1,JUN,MAP3K20,NAB2,NFKB1,NIFK,NOL3,NRP1,PCNA,PDCD11,PDCD2L,PHB2,PHLDA1,PHLDA2,POLR1B,POLR1C,POLR2D,POLR3K,PPAT,PPP5C,PPP6C,PSMB1,RGPD4 (includes others),RHOB,RPL10,RRAS2,RREB1,RUFY1,SIPA1,SLC2A3,SNAP23,STAT5B,STC2,STIP1,T…
Observation 8		TCR		complex		1.136		0.248	-0.37	0.032	APOC3,ATP5F1B,ATP5PB,ATP5PD,BCAT1,CBL,CREB1,CS,EIF4E,ENO1,HSPD1,JUN,LSM3,MDH1,MDH2,MX2,MYD88,NAB2,NFKB1,NFKB2,NR3C1,NRP1,PA2G4,PHB2,PRMT5,RPL10A,RPL15,RPL17,RPL30,RPL38,RPL9,RPLP0,RPS13,RPS15,RPS16,RPS17,RPS2,RPS23,RPS4X,RRS1,SLC1A5,SLC25A3,SLC2A1,SLC2A3,TALDO1,ZC3HAV1
Observation 8		IRF5		transcription regulator	Activated	2.118	bias	0.296	1.026	0.0328	AKT1,BAK1,BAX,CASP3,COL4A1,NAMPT,NFKB1,NT5C3A,RAC1,STAT2,TMPO,UBE2L6,USP8,YWHAE
Observation 8		MYOC		other		-0.114		0.215	-0.677	0.0328	ANXA1,CNP,DIS3L2,FN1,LAMB1,LAMC1,MAFK,NBN,NOL3,PHLDA2,RUNX2,SLC2A3,STC2,TGIF1
Observation 8		AURKB		kinase		0.277		-0.235	0.799	0.0332	BAX,CCNA2,DDB2,MCM3,RFC3
Observation 8		ERVW-1		other		-1.195		0.196	-1.625	0.0332	CCNA2,CNP,MCM2,SLC1A4,TP53
Observation 8		betaine		chemical - endogenous mammalian		-1.342		0.185	-1.756	0.0332	ATP5ME,ATP5PB,FGF2,NDUFS4,TFAM
Observation 8		farnesol		chemical reagent		-0.436	bias	0.274	-1.035	0.0332	CCNB1,HERPUD1,PHLDA1,PHLDA2,TP53
Observation 8		lapatinib/pazopanib		chemical drug		0.447		0.196	0.009	0.0332	EGFR,MON2,PHLDA1,RHOT1,TP53
Observation 8		FAS		transmembrane receptor		1.044		-0.031	1.131	0.0333	AKAP2,AKAP8,ANXA2,API5,ARHGDIA,BAX,CABIN1,CAMK2G,CASP3,CLASP1,CLTB,COL4A1,COL5A1,COL6A3,CREB1,CRYBG1,CTNND1,ERCC1,FLOT2,FOXO3,GTPBP6,JMJD6,JUN,LGALS3,MAP2K4,MAP4K4,MIF,MPZL1,MTMR1,NR3C1,NUMA1,PHLDA2,PLD2,PLEC,PPFIA1,PTP4A2,RUNX2,SIPA1,SPTBN1,TAGLN2,TFRC,TLK1,TLN2,TP53BP1,TUBA4A,XPC
Observation 8		PRKAA		group		0.952		-0.048	1.085	0.0333	ACOX1,BAX,CPT1A,FOXO3,HYOU1,TP53,VIM,XPC
Observation 8		napabucasin		chemical drug	Inhibited	-2.111	bias	-0.392	-0.812	0.0334	ALDH1A1,ATM,ATXN1,CTNNB1,FLOT2,FOXP1,HDAC1,HPRT1,ITGA6,NFKB1,RPLP0
Observation 8		ATM	0.644	kinase		0.651	bias	0.253	-0.056	0.0335	ATM,ATR,BAX,CHEK2,FN1,H2AFX,HMOX1,JUN,PCNA,PSMC4,PSME2,TP53
Observation 8		HIPK2		kinase		1.832		0.145	1.364	0.0335	DIAPH3,EPB41,GCLC,HMOX1,LGALS3,NFE2L2,NQO1,RAC1,RB1,TP53,VIM,XPO7
Observation 8		PPARGC1B		transcription regulator	Inhibited	-2.576	bias	0.311	-3.543	0.0335	ACADVL,ATP5F1B,ATP5MF,ATP5PO,CDK12,CS,DHCR24,ENO1,HK2,MCM4,MT-ATP6,RUNX2
Observation 8		KAT5	0.136	transcription regulator		1.145	bias	0.343	-0.032	0.0339	APEX1,BAX,DDB1,EGFR,ERCC1,ERCC2,ERCC5,HSPD1,MAD1L1,MAD2L1,MRPL20,PIAS2,PLCH1,PNKP,RAD54B,VPS53
Observation 8		topotecan		chemical drug		-0.473		-0.141	0.206	0.0339	ABCG2,ASAP2,AURKA,CCNB1,CEBPZ,CHD3,CLP1,E2F3,ENO1,ESS2,FAM3C,HSPA8,HSPD1,MBNL2,MSH2,NUP153,PPP3CA,PRNP,RAB9A,RALY,SLC2A1,SP3,TP53,TST,UBE2B
Observation 8		ARNT	0.512	transcription regulator		1.757	bias	0.315	0.825	0.034	ATP5PO,CAV1,ENO1,HK2,IRS2,KIF20A,MYL6,NDUFS4,NQO1,PCK2,PGM2,RANGAP1,SLC2A1,SLC2A3,TFRC,TP53,TUBA4A,VIM
Observation 8		PRKCA	-0.095	kinase	Inhibited	-2.408		0.198	-3.08	0.034	APP,CAV1,CD55,DIAPH1,ETS1,FN1,GBA,JUN,MRPL9,NFKB1,NQO1,PHLDA2,PML,RB1,RUNX2,TGFB2,TP53,USP8
Observation 8		NOX4		enzyme		0.591		0.164	0.168	0.0347	CS,CTH,FN1,H2AFX,SLC2A1,TFAM,TP53
Observation 8		PAK1		kinase		-1.094		0.06	-1.246	0.0347	CCNB1,CTNNB1,CTNND1,FN1,FOSL1,MMP14,TP53
Observation 8		DPP4		peptidase		-0.243		0	-0.243	0.035	CCNB1,CTNNB1,FGF2,MMP14,THBS1,TIMP2
Observation 8		p70 S6k		group		-1.387		0.153	-1.727	0.035	BAX,E2F4,EEF1A1,PLD2,RUNX2,VIM
Observation 8		trabectedin		chemical drug		0		-0.168	0.336	0.035	CDK1,H1FX,H2AFX,MCM5,NXF1,OAT
Observation 8		BET		group		-0.204		0.224	-0.644	0.0353	GCLC,HMOX1,MECOM,NQO1
Observation 8		CBS/CBSL	0.314	enzyme		0		-0.168	0.336	0.0353	CASP3,EEF1A1,EEF1D,GOT1
Observation 8		E64d		chemical - protease inhibitor		1.091		0.112	0.871	0.0353	APP,FGF2,SQSTM1,TP53
Observation 8		IDH2	0.081	enzyme						0.0353	FN1,TGFB2,VIM,ZEB1
Observation 8		LOXL2	0.297	enzyme						0.0353	FN1,MMP14,SOX9,VIM
Observation 8		RMRP		other		0.831		0.112	0.609	0.0353	FMNL2,KRAS,RUNX2,SOX9
Observation 8		SPHK2	0.274	kinase		0.152	bias	0.261	-0.365	0.0353	APP,LYN,SRC,TP53
Observation 8		galactose		chemical - endogenous mammalian		0.152	bias	0.28	-0.402	0.0353	CASP3,CS,THBS1,TP53
Observation 8		ERBB3		kinase		0.261		0.057	0.029	0.0353	BAX,CCN1,CD47,EGFR,FGF2,FN1,GLS,HMGB1,HMOX1,LAMA4,RRAS,SLC4A7,SPARC,STMN1,THBS1,TIMP3,TLN1
Observation 8		PD98059		chemical - kinase inhibitor		0.753		-0.246	2.689	0.0354	ACAT2,ACOT7,ACTR3,ANXA1,APOBEC3B,BAX,CASP3,CAV1,CCNA2,CCNB1,CD55,COL4A1,CREB1,CTNNB1,E2F3,E2F4,EEF1A1,EGFR,EIF5,ENO1,ENO2,ETS1,FAH,FGF2,FKBP5,FN1,FOSL1,FTH1,GRN,GTF2I,HMGB3,HMOX1,HNRNPA2B1,HNRNPAB,HYOU1,JUN,KIF22,LAMA5,MIF,MKI67,MMP14,NFE2L2,NQO1,PCNA,PHLDA1,PHLDA2,PLEC,PRNP,RB1,RING1,ROCK1,RPS2,RPS6,RUNX2,S100A10,SLC16A7,SLC2A1,SLC38A2,STOM,TCOF1,THBS1,TIMP2,TP53,TUBA4A,TUBB2A,VIM
Observation 8		2-bromoethylamine		chemical reagent		0.308	bias	0.344	-0.715	0.0354	ANXA1,ANXA2,LGALS3,MCM3,S100A10,TGIF1,TMSB10/TMSB4X,TUBB,VIM
Observation 8		SPP1		cytokine		0.932		0.244	-0.23	0.0359	ABCG2,AKT1,ATM,AURKA,BAX,BRCA1,CCS,EGFR,EPDR1,FN1,HMOX1,KRT18,MECR,MMP14,NDUFS4,PGD,PLOD1,PNN,PTPMT1,RB1,RUNX2,SOX9,TP53,VAT1,VIM
Observation 8		Mek		group		1.425		0.132	0.835	0.036	ABCG2,ACAT1,CEBPZ,CTNNB1,DDR2,ETS1,FOSL1,GNL3,HSPB1,ITGA6,JUN,MAFF,MMP14,NOL3,NQO1,PHLDA1,PHLDA2,PPAT,PUS7,RABGGTB,RND3,ROCK1,RPL23,SACS,SEMA3C,SLC43A3,THBS1,TP53,VIM,ZEB1
Observation 8		TGFA		growth factor		-1.701	bias	0.278	-2.643	0.0364	AKT1,CASP1,CTNNB1,DDX3X,DDX5,EGFR,FOSL2,GSTP1,PRNP,RB1,S100A10,TP53,VIM
Observation 8		PAX5		transcription regulator		0.102		-0.027	0.188	0.0365	CTNNA1,CTNNB1,FN1,HK2,NR3C1,PYGL,SLC2A1,SLC2A3,TP53,VIM
Observation 8		CCN2		growth factor		-1.472		0.204	-2.246	0.0366	ABCF1,AKT1,CAVIN2,CTNNB1,DAD1,ENO1,FN1,JUN,MBNL2,MIA3,MMP14,P4HA1,SPARC,TIMP3,TMOD3,TP53
Observation 8		BMI1		transcription regulator		0.713		-0.12	0.95	0.0369	ATM,AURKA,CADM1,FAM45A,H2AFX,HK2,MCM3,NFKB1,P4HA1,TP53,VIM
Observation 8		thioacetamide		chemical toxicant		-0.344	bias	0.332	-1.364	0.0375	AACS,ADD3,AKR1C3,ANXA1,ANXA2,ATM,BRCA1,CD55,CHAF1A,CHAF1B,CSNK1D,CTBP1,GOT1,HK1,JUN,LGALS3,LGALS3BP,MBD4,MCM3,MCM6,MMP14,MSH2,NFE2L2,PKM,PPT1,PTGFRN,RFC4,S100A10,SPARC,TGIF1,TIMP2,TMSB10/TMSB4X
Observation 8		Laminin (complex)		complex		1.067		0.049	0.949	0.0379	APP,EGFR,FN1,ITGA6,RUNX2,STMN2,TGFB2,VIM
Observation 8		S100A4		other		0		0.235	-0.57	0.0379	BAX,CTNNB1,FN1,MMP14,THBS1,TIMP2,TP53,VIM
Observation 8		SAHM1		chemical reagent		-1.414	bias	-0.392	-0.307	0.0379	DHX37,HK2,IPO4,NLN,P4HA1,PDK1,PUS7,VARS
Observation 8		fenofibrate		chemical drug		-0.866		0.112	-1.364	0.0386	ACADVL,ACAT1,ACOX1,ACSL4,AP3M1,APEX1,APOC3,APP,CASP4,CPT1A,DECR1,DLAT,EGFR,GBE1,GLCE,GOT1,HMOX1,JUN,MGMT,MLH1,MLYCD,NBN,NFKB1,NR1H2,NR3C1,PCK2,PCM1,PCNA,PDHB,PNPLA2,PPIC,TIMM17A,TP53,VPS29
Observation 8		PI3K (complex)		complex	Activated	2.168	bias	0.271	0.828	0.0391	AKT1,BAK1,CASP3,CCNB1,CD55,CREB1,E2F4,ETS1,FN1,FOSL1,GCLC,GCLM,GSTP1,HK1,HK2,HMOX1,ITGA6,JUN,KRAS,MAP2,MAP2K4,MMP14,NFE2L2,NFKB2,NQO1,PIN1,RASA3,RBL2,RHOB,RND3,RPL23,SOX9,STMN1,TFAM,THBS1,TP53,TUBB3
Observation 8		5-N-ethylcarboxamido adenosine		chemical reagent		0.465		-0.018	0.537	0.0394	BAG3,CHAF1B,DAD1,EIF2B2,FGF2,GCLC,HK2,HMOX1,MNAT1,NFIL3,NRP1,PROCR,RAC1,SLC4A7,SRXN1,THBS1
Observation 8		L-glutamic acid		chemical - endogenous mammalian		1.128		0.221	0.298	0.0394	APP,ARNTL,BAG3,BAX,CASP3,CBL,CETN2,FGF2,JUN,MAP2,NFIL3,PCNA,RHOA,ROCK1,RUNX2,TP53
Observation 8		ADRA1A		g-protein coupled receptor						0.0397	CCNB1,CDK1,FN1,JUN,NFIX,PCNA,POLA1,PPP3CA,TMPO
Observation 8		SQSTM1	0.296	transcription regulator		1.339		0.125	1.013	0.0397	ATM,GCLC,HMOX1,JUN,MAP1LC3B,NFE2L2,NQO1,RTN4,UGDH
Observation 8		MIR124		group		-0.291	bias	-0.276	0.415	0.04	CAV1,RAP2A,RHOG,ROCK1,SRGAP1,TP53,VIM
Observation 8		PLK1		kinase		-1		-0.087	-0.826	0.04	BAX,CTNNB1,EEF1E1,EGFR,MGMT,MRE11,PIN1
Observation 8		SFPQ	0.044	transcription regulator		-0.132		0.227	-0.583	0.04	HNRNPU,KARS,NSFL1C,PIK3C3,PRPF3,RAB23,SF1
Observation 8		SN-38		chemical drug		0.64	bias	0.261	0.072	0.04	BAK1,BAX,CCNB1,EGFR,HK2,NAMPT,TP53
Observation 8		andrographolide		chemical drug		0.647		-0.078	0.836	0.04	BAX,CASP3,EGFR,FN1,GSTP1,HMOX1,SRC
Observation 8		NR3C2		ligand-dependent nuclear receptor		-0.421		0.093	-0.798	0.0401	BAX,CABIN1,FGF2,FKBP1A,FKBP5,FN1,IDH3B,MAP2,NR3C1,PDHB,PPAT,PPIB,PRDX4,PROCR,SEMA3C,TGFBI,TP53,TUBA4A,TUBB3
Observation 8		DDX5	-0.363	enzyme		-0.2		0.211	-0.664	0.0403	BAX,FOSL1,JUN,NFAT5,TP53
Observation 8		LIN9	0.505	other	Activated	2.2	bias	0.313	1.511	0.0403	AURKA,CCNA2,CCNB1,CDK1,TMPO
Observation 8		MAT1A		enzyme		-0.07		-0.093	0.133	0.0403	BAK1,BAX,KRT18,LTA4H,PCNA
Observation 8		SPZ1		transcription regulator		-0.48	bias	0.354	-1.25	0.0403	FN1,MKI67,PCNA,VIM,ZEB1
Observation 8		dichloroacetic acid		chemical drug		0.651		0.019	0.61	0.0403	FOXO3,PDHA1,SLC2A1,SLC2A3,TP53
Observation 8		thioctic acid		chemical drug		-1.626		-0.151	-1.181	0.0406	ABCC1,BAK1,BAX,HMOX1,JUN,NFE2L2,NQO1,PARK7,TIMP2,TP53
Observation 8		CDH11		other	Activated	2.449	bias	0.392	1.49	0.0412	ADI1,JUP,LAMA5,MBD2,RAC1,SLC9A3R1
Observation 8		PLA2R1		transmembrane receptor		-0.97	bias	0.392	-1.92	0.0412	ACSL4,ATP5F1B,ATP5PD,HAGH,PEBP1,TFAM
Observation 8		SFN	0.146	other		0.883		0.247	0.284	0.0412	CTNNB1,FKBP5,JUP,KRT18,VIM,ZEB1
Observation 8		copper gluconate		chemical drug	Inhibited	-2.429	bias	-0.392	-1.478	0.0412	ATRX,BRCA1,LIG3,MSH2,PMS1,RAD50
Observation 8		disulfiram		chemical drug	Inhibited	-2.429	bias	-0.392	-1.478	0.0412	ATRX,BRCA1,LIG3,MSH2,PMS1,RAD50
Observation 8		CD40LG		cytokine	Activated	3.054	bias	0.323	1.171	0.042	AKAP2,APRT,BAX,CASP1,CLIP1,DCTN1,DDX46,DECR1,EGFR,FOSL2,HDDC2,HK2,ITPA,JUN,LAS1L,LIG3,LIG4,LMAN2,MAP2K3,MARCKSL1,MIF,MMP14,MRE11,MSH2,NAMPT,NFKB1,NFKB2,NOC2L,ORC5,PEX14,PML,POLA1,PPIL2,PREPL,PSME2,RAB9A,RAD50,RB1,SYMPK,TFAP4,TFRC,TGIF1,TP53,TRADD,TUBB,UCHL3,XPO7,ZZZ3
Observation 8		RASSF1		other		0.722		0.065	0.485	0.0421	ALDH1A1,CASP3,CASP4,CAV1,CAV2,CCNA2,COL4A1,CRIP2,EGFR,FGF2,MGMT,SOX9,TUBB,TUBB2A
Observation 8		sphingosine-1-phosphate		chemical - endogenous mammalian		-1.466		0.189	-2.155	0.0421	ANXA2,EGFR,ETS1,FGF2,FN1,HDAC2,JUN,MMP14,MYD88,NFE2L2,NRP1,RUNX2,THBS1,VIM
Observation 8		wortmannin		chemical - kinase inhibitor		-0.065		-0.198	0.906	0.0424	AKT1,BAX,CASP3,CREB1,CTNNB1,E2F3,EIF1AX,FN1,GCLC,GSTP1,HMOX1,IRS2,JUN,KRAS,MMP14,NFE2L2,NFKB1,OGT,P4HA1,PCNA,PRNP,RAP1A,RB1,RHOA,TFRC,TP53,VIM
Observation 8		cisplatin		chemical drug		0.679		0.145	-0.536	0.0427	ACADVL,ACOX1,ADRM1,AKR1C1/AKR1C2,AKT1,ANXA1,ANXA2,ATXN1,BAK1,BAX,BCL2L12,BRCA1,CASP1,CASP3,CAV1,CCNB1,CDK1,CDK5,CHEK2,CMBL,CPT1A,CTNNB1,CTNND1,DDB2,ERCC1,FN1,FNDC3B,FOSL1,GATAD2B,GMDS,GSTP1,H2AFX,HK1,HK2,HMGB1,HMOX1,ING2,ISY1,JUN,LAMB1,LGALS3,MAD1L1,MAP1LC3B,MBD4,MBNL2,MCM3,MGMT,MNT,MSH2,NQO1,OAT,P4HA2,PARP1,PEBP1,PGM1,PIK3C3,PIN1,POLR3GL,POU2F1,PPIA,PROCR,PTGR1,RAB22A,RAC1,RB1,ROCK1,RPS16,S100A1…
Observation 8		zinc		chemical drug		-1.633		-0.041	-1.488	0.0432	AKR1B10,BAX,BLMH,CCNB1,ENO1,HMOX1,IDI1,IREB2,MAFG,NPM1,RB1,TFRC,TP53
Observation 8		lenalidomide		chemical drug		-0.496		0.088	-0.981	0.0435	ACTG1,AGPS,APTX,ATXN1,CASP1,CAV1,CAV2,CSNK1A1,CTNNB1,DHTKD1,DLD,ENO1,FANCI,FN1,KIF16B,MAP2,MTAP,NUP43,ORC5,PDK1,PGM2,PLOD2,PPP4R3B,RAD18,RFC3,RNF213,SETMAR,SOX9,SPRYD7,TMEM33,VIM
Observation 8		DDIT3		transcription regulator		-0.569		0.042	-0.727	0.0437	BAK1,CASP4,CHAF1A,DDR2,DNAJA1,FLYWCH1,FN1,HMOX1,HSPD1,NFE2L2,PCK2,PCNA,PLEC,SARS,TGFB2,TRIB3,VIM
Observation 8		TNFSF10		cytokine	Activated	2.027		0.061	1.806	0.044	AKT1,BAK1,BAX,CASP3,CTNNB1,EGFR,FTH1,HLA-A,JUN,PCNA,PSME2,SERPINH1,TAF6,TFRC,TP53
Observation 8		1,1-bis(3'-indolyl)-1-(4-trifluoromethyl-phenyl)methane		chemical reagent						0.0443	CAV1,CAV2,KRT18
Observation 8		7,8-dihydro-7,8-dihydroxybenzo(a)pyrene 9,10-oxide		chemical toxicant						0.0443	EGFR,H2AFX,JUN
Observation 8		AP3B1	-0.251	transporter						0.0443	AP3D1,AP3M1,AP3S1
Observation 8		APC/APC2		group						0.0443	CTNNB1,JUP,MMP14
Observation 8		CAMK2G	-0.212	kinase						0.0443	CTNNB1,NFKB1,TP53
Observation 8		CD53		other						0.0443	BAX,GLS,MRPL32
Observation 8		FUS	-0.185	transcription regulator						0.0443	HSPD1,MECP2,TBL2
Observation 8		HINFP		transcription regulator						0.0443	ATM,NPAT,RB1
Observation 8		LRRK2		kinase						0.0443	MAP1LC3B,MICU1,SQSTM1
Observation 8		PDGF (family)		group						0.0443	EEF1B2,HSPD1,VIM
Observation 8		PSMB9	0.171	peptidase						0.0443	HLA-A,NFKB1,NFKB2
Observation 8		Pde		group						0.0443	ATP5F1A,HMOX1,TFAM
Observation 8		ST6GAL1		enzyme						0.0443	PDK1,SLC2A1,SLC2A3
Observation 8		UBQLN1	0.216	other						0.0443	TARDBP,VIM,ZEB1
Observation 8		UCHL3	0.316	peptidase						0.0443	BAX,CASP3,TP53
Observation 8		ZFAS1		other						0.0443	MMP14,VIM,ZEB1
Observation 8		acrylamide		chemical toxicant						0.0443	EGFR,JUN,TP53
Observation 8		di-spiropyrrolizidino oxindole andrographolide derivative CY2		chemical reagent						0.0443	BAX,CASP3,TP53
Observation 8		geneticin		chemical toxicant						0.0443	BAX,TP53,XPC
Observation 8		mir-217		microrna						0.0443	HDAC3,HMOX1,RUNX2
Observation 8		novobiocin		chemical drug						0.0443	MKI67,SRC,TP53
Observation 8		poloxamer		chemical reagent						0.0443	ACOX1,CPT1A,MLYCD
Observation 8		racemic flurbiprofen		chemical drug						0.0443	APP,CCNB1,TP53
Observation 8		raltitrexed		chemical drug						0.0443	ANXA2,TMSB10/TMSB4X,TP53
Observation 8		sulindac sulfone		chemical - endogenous mammalian						0.0443	CTNNB1,NQO1,YWHAE
Observation 8		tyrphostin AG 1024		chemical - kinase inhibitor						0.0443	AKT1,RB1,RBL2
Observation 8		CAPN3		peptidase		-1		0.235	-1.47	0.0446	FTH1,GCLM,HMOX1,SELENOS
Observation 8		PCK1		kinase	Activated	2	bias	-0.28	2.559	0.0446	ACADVL,ACOX1,IRS2,MLYCD
Observation 8		PNN	0.551	other		-1		-0.112	-0.776	0.0446	CDK5,JUN,RHOA,TBRG4
Observation 8		SLC2A1	0.344	transporter		0		-0.026	0.051	0.0446	FN1,HMOX1,NQO1,SLC1A5
Observation 8		betamethasone		chemical drug		-1		-0.026	-0.948	0.0446	CAV1,GCLM,NQO1,NR3C1
Observation 8		SLC13A1		transporter	Activated	2.138		-0.043	2.297	0.0455	ACTG1,AKR1C3,ALDH1A1,BYSL,CHD3,EEF1G,EFTUD2,GFM1,GOLGB1,HK2,HSPA8,HSPB1,MPP6,YARS
Observation 8		semaxinib		chemical drug		0		-0.153	0.372	0.0458	CASP3,HMOX1,NFE2L2,PARP1,PCNA,TCHP,THBS1
Observation 8		2,4-diamino-6-hydroxypyrimidine		chemical reagent						0.0459	NFE2L2,TFAM
Observation 8		4-(4-(3-(4-trifluoromethoxy-phenyl)ureido)cyclohexyloxy)benzoic acid		chemical reagent						0.0459	MAP1LC3B,SQSTM1
Observation 8		4-methylcatechol		chemical - endogenous mammalian						0.0459	HMOX1,JUN
Observation 8		AMELX		growth factor						0.0459	RUNX2,SOX9
Observation 8		AP2A1	0.153	transporter						0.0459	APP,TALDO1
Observation 8		CDON		other						0.0459	STIM1,TUBB3
Observation 8		CELF2		other						0.0459	BAX,TP53
Observation 8		Collagen type VI		complex						0.0459	BAX,CCNB1
Observation 8		DEETGE-CAL-Tat		chemical reagent						0.0459	HMOX1,NQO1
Observation 8		Dlx6os1		other						0.0459	AKR1B10,LSM8
Observation 8		FAM57A		other						0.0459	CASP3,TP53
Observation 8		FBXL5		enzyme						0.0459	FTH1,TFRC
Observation 8		GLIPR2	0.302	other						0.0459	EGFR,VIM
Observation 8		GNPTAB		enzyme						0.0459	GUSB,SOX9
Observation 8		LETMD1	0.035	other						0.0459	BAX,TP53
Observation 8		LINC00887		other						0.0459	VIM,ZEB1
Observation 8		LSM1	-0.175	other						0.0459	CDK1,NPM1
Observation 8		MME		peptidase						0.0459	APP,MAP2
Observation 8		Nc2		complex						0.0459	EIF4E,HLA-A
Observation 8		PDCD10	-0.132	other						0.0459	CTNNB1,RHOA
Observation 8		PLAC8		other						0.0459	RB1,TP53
Observation 8		RGL2		other						0.0459	RALA,RALB
Observation 8		SNRK		kinase						0.0459	CACYBP,CTNNB1
Observation 8		TEX11		other						0.0459	BAX,CCNB1
Observation 8		TIAM1		other						0.0459	JUN,RAC1
Observation 8		TMEM119		other						0.0459	CTNNB1,RUNX2
Observation 8		TOP3A	0.382	enzyme						0.0459	TERF2,TP53
Observation 8		USP1		peptidase						0.0459	FANCD2,FANCI
Observation 8		USP24	-0.043	peptidase						0.0459	BAX,E2F4
Observation 8		VPS26A	0.094	transporter						0.0459	APP,GUSB
Observation 8		[3-chloro-4-[3-[(3-phenyl-7-propyl-1-benzofuran-6-yl)oxy]propylsulfanyl]phenyl]acetic acid		chemical reagent						0.0459	APOC3,CPT1A
Observation 8		bilobalide		chemical - endogenous non-mammalian						0.0459	BAX,TP53
Observation 8		colcemid		chemical - endogenous non-mammalian						0.0459	CCNB1,NQO1
Observation 8		griseofulvin		chemical drug						0.0459	HMOX1,KRT18
Observation 8		karenitecin		chemical drug						0.0459	CCNB1,CDK1
Observation 8		lamotrigine		chemical drug						0.0459	HDAC2,HDAC3
Observation 8		methylamine		chemical - endogenous mammalian						0.0459	FN1,SLC2A1
Observation 8		miR-1285-3p (and other miRNAs w/seed CUGGGCA)		mature microrna						0.0459	TP53,VIM
Observation 8		miR-149-5p (miRNAs w/seed CUGGCUC)		mature microrna						0.0459	RAP1A,RAP1B
Observation 8		miR-330-5p (and other miRNAs w/seed CUCUGGG)		mature microrna						0.0459	CD47,ETS1
Observation 8		miR-532-3p (miRNAs w/seed CUCCCAC)		mature microrna						0.0459	AKT1,KIFC1
Observation 8		mir-138		microrna						0.0459	LYPLA1,VIM
Observation 8		phenylacetate		chemical - endogenous mammalian						0.0459	CAV1,CAV2
Observation 8		phenylacetic acid		chemical - endogenous mammalian						0.0459	HLA-A,TIMP2
Observation 8		protoporphyrin IX		chemical - endogenous mammalian						0.0459	BAK1,HMOX1
Observation 8		salvianolic acid A		chemical drug						0.0459	HMOX1,NQO1
Observation 8		EGLN		group		-0.374	bias	-0.377	1.382	0.047	BBX,BCKDHA,BCKDK,BPNT1,CAVIN1,DDX41,FOSL2,FTL,GYS1,HK2,IKBIP,KDM5B,MIF,NOL3,PDK1,PGM1,PPME1,PYGL,RAB11FIP5,SAP30,SOX9,STC2
Observation 8		mir-221		microrna		0.225		-0.23	0.768	0.0479	ATM,ETS1,MGMT,TFAP2A,TIMP3,TP53
Observation 8		MAP3K5		kinase		0.243	bias	0.392	-0.612	0.0483	BAX,HMOX1,JUN,MSH2,TP53
Observation 8		Pkg		group		-0.108		0.168	-0.472	0.0483	CTNNB1,HK2,JUN,SOX9,TLN1
Observation 8		miR-199a-3p (and other miRNAs w/seed CAGUAGU)		mature microrna		-0.555	bias	-0.392	0.314	0.0483	CREB1,FN1,ITGA6,NFKB1,PON2
Observation 8		miR-7a-5p (and other miRNAs w/seed GGAAGAC)		mature microrna		0.631	bias	-0.392	1.495	0.0483	EGFR,EIF4E,IRS2,MAPKAP1,SEPT3
Observation 8		selenomethylselenocysteine		chemical - endogenous mammalian		0.447		-0.214	0.925	0.0483	ABCC1,JUN,RPS11,TIMP2,TIMP3
Observation 8		RRP1B	0.244	transcription regulator						0.0489	AURKA,BRCA1,CASP3,CCNA2,CDK1,MCM2,MCM3,MCM4,MCM5,MCM6,ORC1,PCNA,RPL14,RPS10,RPS26,TUBG1
Observation 8		SPDEF		transcription regulator		1.765	bias	-0.254	2.513	0.0491	COL4A1,COL5A1,COL5A2,COL6A3,EGFR,ITGA6,LAMC1,SQSTM1,VASP,VIM,ZEB1
Observation 8		OGT	0.276	enzyme		1.789		-0.018	1.854	0.0492	ACO2,APP,BAX,JUN,JUP,KRT18,OGDH,PDHX,PSMB7,PSMC4,SQSTM1,TP53,UCHL1,VIM
Observation 8		GLI1		transcription regulator		0.868	bias	0.322	-0.69	0.0493	ABCG2,ACADVL,AKT1,ASPM,CAV1,CMBL,FUCA2,HNRNPU,HUWE1,JUP,MLH1,MTMR1,NQO2,PHLDA2,PLOD1,RAB34,RAP2A,RHOB,RPL30,RRAS2,RUNX2,SOX9,TIMP3,TOM1,TP53,USP7,VIM
Observation 8		CCN5		growth factor		0.784		-0.069	0.988	0.0494	CTNNB1,FN1,JUN,JUP,KRT18,PROCR,SPARC,VIM,ZEB1
Observation 8		RTN4	0.49	other		-0.478		0.065	-0.65	0.0494	ACTR1A,APP,ARHGDIA,DYNC1H1,JUN,MAP2,NQO1,RHOB,RTN4
Observation 8		VDR		transcription regulator		1.809		0.093	1.325	0.0553	ACOX1,AKT1,ATM,BAX,BRCA1,CCNB1,CHAF1A,CHAF1B,CLIP1,COL4A1,EGFR,HK2,JUN,KIF22,MAD2L1,MYD88,NASP,NDC1,NUSAP1,PDLIM2,PNPLA2,PRC1,RAC1,RAD50,RB1,SERPINB6,SRC,TGFB2,TLK1,TPX2
Observation 8		HOXD10		transcription regulator		1.897		0.006	1.878	0.0655	BIRC6,DIS3,ERP44,HEBP1,LSM6,MMP14,NUDT5,RHOB,TGFB1I1,TIMP2
Observation 8		bee venom		chemical - endogenous non-mammalian		-1.913		0.126	-2.309	0.0706	CCNB1,CCNL1,CDC42EP4,DDX6,DNAJB1,HSPB1,JUN,KIF23,KIFC1,MKI67,MYH9,NFIL3,NUSAP1,PRC1
Observation 8		PRKG1		kinase	Activated	2		-0.03	2.06	0.0722	CTNNB1,FN1,HINT1,MRE11,RHOA,THBS1
Observation 8		pimagedine		chemical drug		1.912		-0.131	2.256	0.0743	BAX,CASP1,CASP3,CAV1,COL4A1,HMOX1,LAMB1
Observation 8		ALOX15		enzyme		-1.755		0.196	-2.225	0.0817	BAX,CTNNB1,FN1,FOSL1,HMOX1,JUN
Observation 8		tripterine		chemical - endogenous non-mammalian	Inhibited	-2.236		0.03	-2.303	0.0888	BAG3,DNAJB1,GBA,HDAC3,HSPH1
Observation 8		STK11		kinase	Activated	2.032		0.094	1.501	0.094	AKAP2,ARF5,ATP5F1C,ATP5F1D,ATP5MF,CCNA2,CS,CTNNB1,CTPS1,ENO1,FN1,FOSL1,GART,MAFK,MDH2,NDUFA4,NFKB2,PCK2,PGM1,PKM,POLR1C,POLR1D,POLR2E,POLR3D,PSAT1,RAB10,RB1,RPS6,SRM,TALDO1,TARS,TKT,UMPS,ZHX1
Observation 8		CSNK2A1	-0.226	kinase	Inhibited	-2		0.103	-2.206	0.0944	FN1,JUP,TP53,VIM
Observation 8		IL31		other	Inhibited	-2		0.185	-2.371	0.0944	CCNB1,CDK1,MCM4,RB1
Observation 8		ERN1		kinase		-1.801		0.202	-2.576	0.096	BLOC1S1,DNAJB11,DNAJC3,ERP44,ETS1,GOT1,HDLBP,JUN,MAP1LC3B,MORF4L2,NARS,P3H1,PDIA6,SEC24D,SELENOS,SPARC,SURF4,XRCC1
Observation 8		PI3K (family)		group		1.8		0.189	1.086	0.0974	AKR1B10,AKR1C1/AKR1C2,FOXO3,FTH1,GCLC,GCLM,HK1,HMOX1,ITGA6,NFE2L2,NQO1,PKM,SLC2A1,SLC4A7,THBS1
Observation 8		trovafloxacin		chemical drug		-1.897		0.15	-2.371	0.0985	EGFR,GCLC,HLA-A,HMOX1,MYD88,PHLDA1,PTPN2,TGIF1,THBS1,UBE2I
Observation 8		CDK2	0.05	kinase	Inhibited	-2.433		0.201	-2.922	0.101	BRCA1,H2AFX,MAP2,NCOR2,PCNA,RB1,RBL2
Observation 8		PARP1	0.384	enzyme		1.919		0.2	1.19	0.103	BAX,CASP4,FKBP5,HMOX1,JUN,KRAS,LGALS3BP,NFAT5,PARP1,POLA1,POU2F1,RB1,SLC38A2,TIMP2,TMOD3,TP53
Observation 8		BDNF		growth factor		1.949		0.165	1.046	0.104	ACOT7,ANXA2,AP3D1,APEX1,APP,ATAT1,BAG3,CASP3,CAV2,CCN1,DCTN1,EEF1D,FTL,GNAI1,GPS1,JUN,LAMC1,MACROD1,MAN2A1,NAB2,P4HA1,PCNA,PDLIM5,RHOA,RPS23,S100A10,SCCPDH,SERPINH1,SLC16A7,SPARC,TFRC,THBS1,TP53BP1,TUBA1A,TUBB3,VAMP2,VIM
Observation 8		GATA1		transcription regulator	Activated	2.046		0.151	1.28	0.112	AIP,BLVRB,BZW2,CAVIN1,CBX5,COPS5,E2F3,ETS1,GART,GNAS,HNRNPAB,ITGA6,KDM4A,MCM3,MCM5,MECOM,MSH2,NAB2,NFIL3,NFKB1,PCNA,RFC3,RFC4,RPL27A,RPS11,RUNX2,SRC,SRM,TFDP2,TFRC,TGFB1I1,UHRF1,UMPS,ZEB1
Observation 8		AHR		ligand-dependent nuclear receptor	Activated	2.843		0.045	2.584	0.14	ABCG2,ACOX1,APP,ARNT,BAX,BZW2,CBR1,CBR3,CCNA2,CCNB1,CDK1,COL4A1,COL5A1,COL5A2,COL6A3,CTNNB1,DNAJB1,ENO1,EPB41L5,FN1,FOSL1,GOT1,HK2,HSPH1,ITGA6,JUN,NFE2L2,NNMT,NQO1,POLA1,RNGTT,SLC1A4,SLC2A1,TGFB2,TGFBI,THBS1,TIMP2,TIMP3,TP53,VIM
Observation 8		DYRK1A	0.184	kinase	Inhibited	-2		-0.168	-1.664	0.143	CCNB1,CDK1,MCM3,MCM4
Observation 8		CLDN7		other	Activated	2.301		0.006	2.276	0.171	ASAP1,DNAJB6,FOSL1,GLS,LAMTOR1,LGALS3,LTA4H,MRPL40,NNMT,NTPCR,PRNP,RRAS2,TIMP2,UBE2L6,XXYLT1
Observation 8		daporinad		chemical drug	Inhibited	-2		-0.196	-1.608	0.18	ASPM,BRCA1,TARDBP,TRIP13
Observation 8		ANXA2	1.66	other	Inhibited	-2.179		-0.063	-2.041	0.207	AKT1,BAX,JUN,S100A10,TP53
Observation 8		S-nitroso-N-acetylpenicillamine		chemical reagent		-1.972		0.024	-2.021	0.207	BRCA1,MARCKSL1,MSH6,S100A10,TP53
Observation 8		CTBP1	0.445	enzyme		-1.969		-0.16	-1.655	0.242	BRCA1,FKBP5,JUP,RAC1,THBS1
Observation 8		KLF15		transcription regulator		-1.862		0.2	-2.348	0.288	ACADVL,ACAT1,ACOX1,DECR1,MLYCD,PXMP2
Observation 8		THBS4		other		-1.951		0.164	-2.271	0.327	CRELD2,HYOU1,MANF,TGFB2
Observation 8		SMAD7		transcription regulator	Activated	2.098		-0.112	2.541	0.334	APOC3,BZW2,CCNA2,CCNB1,CDK1,COL6A3,FN1,HMOX1,ITGA6,PCNA,RAC1,SOX9,TGFB2,TGFBI,TIMP3,TPM2
Observation 8		F7		peptidase	Inhibited	-2.219		0.239	-2.749	0.335	CCN1,EEF1A1,FOSL1,MMP14,RND3
Observation 8		erlotinib		chemical drug	Activated	2.543		0.235	1.812	0.354	BAK1,BAX,FGF2,MMP14,MYD88,NFKB2,PML,SLC2A3,TAB1,TRADD
Observation 8		PDPK1	0.259	kinase		-1.96		0.056	-2.069	0.371	CAV1,CST3,DYNC1LI1,FOXO3
Observation 8		POSTN		other		-1.91		0.207	-2.306	0.457	EGFR,FN1,RUNX2,VIM
Observation 8		n-3 fatty acids		chemical drug	Inhibited	-2		-0.048	-1.904	0.468	ADK,BAX,CBS/CBSL,HMOX1,IRS2
Observation 8		atorvastatin		chemical drug	Inhibited	-2.382		-0.06	-2.128	0.468	ABCC1,ABRAXAS1,APOC3,CAV1,CCN1,CD55,CDKN2AIPNL,COPS5,CRCP,DDX51,DHCR24,GSR,HMGB1,HMOX1,IDI1,JUN,NR1H2,PRNP,RHOA,RHOB
Observation 8		TFAP2A	0.604	transcription regulator		1.949		-0.051	2.078	0.496	ANXA1,BAX,DCLK1,EGFR,GLO1,MCM5,MMP14,PAG1,RBL2,RPLP0
Observation 8		ABCB6	0.145	transporter	Inhibited	-2		0.027	-2.055	1	HAGH,HK1,HMBS,NT5C3A
Observation 8		C5		cytokine		1.937		0.194	1.428	1	AKT1,CD55,FN1,NFE2L2,NFIX,NFKB1,SF1
Observation 8		CASP8		peptidase	Activated	2		-0.115	2.23	1	CASP1,HDAC1,HDAC2,HDAC3
Observation 8		E. coli B5 lipopolysaccharide		chemical - endogenous non-mammalian	Inhibited	-2.01		0.19	-2.746	1	EEF1A1,EGFR,GCLC,GCLM,HLA-A,HMOX1,MYD88,PHLDA1,PPIA,PTPN2,RHOB,SEPHS2,TGFB2,TGIF1,THBS1,UBE2I
Observation 8		EOMES		transcription regulator	Activated	2		-0.008	2.015	1	ANXA1,COL6A3,RND3,TGFBI
Observation 8		ESR2		ligand-dependent nuclear receptor		1.883		0.064	1.646	1	APEX1,BCAT1,CAV1,CBS/CBSL,CCNA2,CDC42BPA,CTNNB1,DDB2,EGFR,EHMT2,FN1,FOXO3,GCLC,GGCT,GM2A,GSTP1,HEBP1,JAK1,MAP2K2,MAP2K3,MKI67,MMP14,NFKB1,NFKB2,NIPSNAP1,PCYOX1,PIBF1,PLEC,PSAT1,PYGL,RALA,ROCK1,RP2,RPS6KA4,RUNX2,SFXN3,SLC9A3R1,SPTAN1,SRXN1,SUCLA2,TIMP2,TRIM23,USP8,VIM
Observation 8		EZH2	-0.169	transcription regulator	Inhibited	-2.089		0.01	-2.123	1	ABL2,BRCA1,COL4A1,CSNK1A1,CTNNA1,CTNNB1,DDT,EGFR,EPDR1,EPM2AIP1,FKBP5,FOXO3,KMT2C,KRAS,MLH1,MYL6,RAP1GAP,RPL10A,RUNX2,SELENOT,SH3BP4,TBX3,TGFB2,TIMP2,TIMP3,TP53,TRIM38,ZMYM4
Observation 8		GW3965		chemical reagent		-1.816		-0.046	-1.667	1	APP,CAV1,CCNA2,CCNB1,CENPF,CHEK2,FAM3C,GNAI1,KIF23,PCYT2,UHRF1
Observation 8		HDAC3	0.317	transcription regulator	Inhibited	-2.186		-0.098	-1.972	1	CCNB1,CD55,ELOVL5,HDAC2,HMOX1,JUP,VIM
Observation 8		ID3		transcription regulator		-1.937		-0.025	-1.871	1	CCNB1,CDK1,FOXO3,GNL3,NFAT5,PPAN,PTPN13,RAP1GAP,TP53
Observation 8		IFNG		cytokine	Activated	2.617		0.158	1.002	1	ABCC1,ABLIM3,ACO1,APP,BACH1,BAK1,BAX,BUD23,C1R,CASP1,CASP3,CASP4,CAV1,CCNA2,CD55,CDH13,COL5A2,CORO1A,CTNNB1,DAXX,DDB1,DDB2,DDR2,DDX5,DECR1,DHX9,E2F4,EEF1A1,ELAVL1,ENO1,FAH,FGF2,FKBP1A,FKBP5,FN1,FTH1,FTL,GART,GFM1,GLIPR2,GLS,GNA13,GNAS,GSTP1,GUSB,HK2,HLA-A,HMGB1,HMOX1,HSPA8,HSPB1,HSPD1,IDH3B,IDI1,IREB2,IRS2,ITGA6,JUN,KARS,KCTD12,KRAS,KYNU,LAMC1,LGALS3,LGALS3BP,LYN,MAFF,MAN2A1,MAP2K2,MARCKSL1,MIF,M…
Observation 8		IL22		cytokine	Activated	2		0.194	1.612	1	AKT1,FTH1,HMOX1,HSPB1,RBL2
Observation 8		Ifn gamma		complex	Activated	2.949		0.21	2.329	1	CASP1,CASP3,FN1,MAP4K4,MYD88,NR3C1,PML,PSME2,TGFB2
Observation 8		Interferon alpha		group	Activated	2.568		0.242	1.315	1	APOBEC3B,BAK1,CASP1,CASP3,CTH,DAXX,DRAP1,DYNLT1,E2F4,EGFR,EIF1,FOSL2,GLS,HLA-A,JAK1,MCRS1,MORC2,MRPL17,MX2,MYD88,NFIL3,NPM1,NPM3,NT5C3A,OAS3,PML,RB1,RNF213,SLC1A5,SLC2A3,SLFN5,STAT2,TAPBP,TBC1D10A,TRIM22,TRIOBP,UBE2L6,USP6NL,ZC3HAV1
Observation 8		KLF11		transcription regulator	Activated	2.449		0.103	2.198	1	AKT1,CAV1,MMP14,NFKB1,SERPINH1,TGFB2,TGIF1,THBS1,TIMP2,TIMP3
Observation 8		NFATC2		transcription regulator	Activated	2.35		0.168	1.702	1	ATM,BBX,CASP3,CASP4,CCNA2,CCNB1,DAXX,HDAC1,JARID2,JUN,NFKB1,PDCD5,PML,RAB10,SRC,STAT2
Observation 8		RARA		ligand-dependent nuclear receptor	Activated	2.445		-0.001	2.451	1	ALDH1A1,APOC3,ASPM,CCNA2,CCNC,CCNT2,CDK1,CENPF,CTNND1,ENY2,FOSL2,JUN,JUP,KIF23,LAMB1,LGALS3BP,MAD2L1,MND1,NRP1,NSD2,PGLS,PHLDB1,PIK3C3,RAP1A,SIPA1L1,TAPBP,TFAP2A,ZNF24
Observation 8		SMAD3	-0.139	transcription regulator		-1.781		0.212	-2.564	1	APOC3,COL6A3,CTNNB1,DDB1,FN1,FOXO3,GLS,HMOX1,JUN,PCNA,RAC1,RHOB,RUNX2,TBX3,TGFB2,THBS1,TIMP3,TPM2,VIM
Observation 8		SMO		g-protein coupled receptor		1.969		0.224	1.528	1	FOXF1,HDAC1,HDAC2,HDAC3,NUMB,RAI14,SOX9
Observation 8		TAL1		transcription regulator	Activated	2.138		0.009	2.104	1	ARSA,ASPM,CCNB1,EEF1E1,ETS1,HLA-A,HMGB3,INTS13,JUN,KIF20A,MAP2,MCM2,MCM4,NFKB1,PMS2,PPP3CA,SLC2A3,TUBB4B,USP34,YARS
Observation 8		TGFB2	-0.271	growth factor		-1.84		0.138	-2.199	1	ALDH1A1,FGF2,FN1,HMOX1,PLOD2,TGFB2,THBS1
Observation 8		doxycycline		chemical drug		1.982		-0.019	2.021	1	E2F4,FGF2,NFE2L2,PCK2,SLC9A3R1
Observation 8		mifepristone		chemical drug		1.802		-0.078	2.187	1	ANXA1,BAX,BCAT1,CASP1,CASP3,CAV1,COL5A2,CTNNA1,FGF2,FKBP5,FTH1,HSPD1,IRS2,JUN,KRAS,LAMA5,MAD2L1,NFE2L2,NPM3,NR3C1,PCNA,RHOB,RUNX2,SLC2A1,SRM,TIMP3,TP53
Observation 8		prostaglandin E2		chemical - endogenous mammalian	Inhibited	-2.632		0.143	-3.278	1	ANXA2,APP,BAK1,BAX,BRCA1,CASP1,CASP3,CASP4,CCNB1,CD55,EEA1,EGFR,ETS1,FGF2,FN1,FOSL1,FOSL2,HMOX1,JUN,MMP14,NFIL3,NRP1,PKN1,RUNX2,THBS1,TP53,VIM
Causal Networks for My Projects->Eoff->Eoff_010819_TMT_Volcano_Limma_IPAinput_unadpvalSig_zscore - 2019-12-04 07:34 AM->Observation 8
Diseases and Bio Functions for My Projects->Eoff->Eoff_010819_TMT_Volcano_Limma_IPAinput_unadpvalSig_zscore - 2019-12-04 07:34 AM->Observation 8
Categories	Functions	Diseases or Functions Annotation	p-Value	Predicted Activation State	Activation z-score	Notes	Bias-corrected z-score	Molecules	# Molecules
Cancer, Organismal Injury and Abnormalities	non-melanoma solid tumor	Non-melanoma solid tumor	4.88e-67	Decreased	-3.187		-2.999	SELENOS,ISOC1,SIN3B,INTS9,DPP3,NUDCD3,RING1,LEMD3,FAM45A,CTNNB1,CPPED1,YY1AP1,GBA,CHAF1B,DOCK10,RANBP10,DECR1,MTAP,SETMAR,SUPT5H,ZMYND8,CCN1,EHMT2,RFX3,CCS,CLIP1,CUTA,MRPL2,ENO1,CYB5R1,CDH13,DUSP12,EIF1AX,PREPL,NUP98,GAA,ERAL1,METTL15,SH2B1,NT5DC1,TADA2B,TRIOBP,USP34,EXOSC10,MRPL35,TRMT2A,ABCF1,TSEN34,MIER1,RPL10A,NUP188,NRDE2,MCRS1,THBS1,ACTR1B,GINS3,EEA1,MEPCE,CDC42EP3,ATP5F1B,GEMIN5,AHCTF1,PAR…	1883
Cancer, Organismal Injury and Abnormalities	carcinoma	Carcinoma	1.26e-65		-1.846		-1.663	SELENOS,ISOC1,SIN3B,INTS9,DPP3,NUDCD3,RING1,LEMD3,FAM45A,CTNNB1,CPPED1,YY1AP1,GBA,CHAF1B,DOCK10,RANBP10,DECR1,MTAP,SETMAR,SUPT5H,ZMYND8,CCN1,EHMT2,RFX3,CCS,CLIP1,CUTA,MRPL2,ENO1,CYB5R1,CDH13,DUSP12,EIF1AX,PREPL,NUP98,GAA,ERAL1,METTL15,SH2B1,NT5DC1,TADA2B,TRIOBP,USP34,EXOSC10,MRPL35,TRMT2A,ABCF1,TSEN34,MIER1,RPL10A,NUP188,NRDE2,MCRS1,THBS1,ACTR1B,GINS3,EEA1,MEPCE,CDC42EP3,ATP5F1B,GEMIN5,AHCTF1,PAR…	1868
Cancer, Organismal Injury and Abnormalities	tumorigenesis	Tumorigenesis of tissue	2.13e-65	Decreased	-2.46		-2.228	SELENOS,ISOC1,SIN3B,INTS9,DPP3,NUDCD3,RING1,LEMD3,FAM45A,CTNNB1,CPPED1,YY1AP1,GBA,CHAF1B,DOCK10,RANBP10,DECR1,MTAP,SETMAR,SUPT5H,ZMYND8,CCN1,EHMT2,RFX3,CCS,CLIP1,CUTA,MRPL2,ENO1,CYB5R1,CDH13,DUSP12,EIF1AX,PREPL,NUP98,GAA,ERAL1,METTL15,SH2B1,NT5DC1,TADA2B,TRIOBP,USP34,EXOSC10,MRPL35,TRMT2A,ABCF1,TSEN34,MIER1,RPL10A,NUP188,NRDE2,MCRS1,THBS1,ACTR1B,GINS3,EEA1,MEPCE,CDC42EP3,ATP5F1B,GEMIN5,AHCTF1,PAR…	1875
Cancer, Organismal Injury and Abnormalities	neoplasia	Epithelial neoplasm	7.23e-65	Decreased	-3.214		-2.903	SELENOS,ISOC1,SIN3B,INTS9,DPP3,NUDCD3,RING1,LEMD3,FAM45A,CTNNB1,CPPED1,YY1AP1,GBA,CHAF1B,DOCK10,RANBP10,DECR1,MTAP,SETMAR,SUPT5H,ZMYND8,CCN1,EHMT2,RFX3,CCS,CLIP1,CUTA,MRPL2,ENO1,CYB5R1,CDH13,DUSP12,EIF1AX,PREPL,NUP98,GAA,ERAL1,METTL15,SH2B1,NT5DC1,TADA2B,TRIOBP,USP34,EXOSC10,MRPL35,TRMT2A,ABCF1,TSEN34,MIER1,RPL10A,NUP188,NRDE2,MCRS1,THBS1,ACTR1B,GINS3,EEA1,MEPCE,CDC42EP3,ATP5F1B,GEMIN5,AHCTF1,PAR…	1869
Cancer, Organismal Injury and Abnormalities	non-hematological solid tumor	Non-hematological solid tumor	1.19e-64	Decreased	-3.258		-3.049	SELENOS,ISOC1,SIN3B,SNAPIN,INTS9,DPP3,NUDCD3,RING1,LEMD3,FAM45A,CTNNB1,CPPED1,YY1AP1,GBA,CHAF1B,DOCK10,RANBP10,DECR1,MTAP,SETMAR,SUPT5H,ZMYND8,CCN1,EHMT2,RFX3,CCS,CLIP1,CUTA,MRPL2,ENO1,CYB5R1,CDH13,DUSP12,EIF1AX,PREPL,NUP98,GAA,ERAL1,METTL15,SH2B1,NT5DC1,TADA2B,TRIOBP,USP34,EXOSC10,MRPL35,TRMT2A,ABCF1,TSEN34,MIER1,RPL10A,NUP188,NRDE2,MCRS1,THBS1,ACTR1B,GINS3,EEA1,MEPCE,CDC42EP3,ATP5F1B,GEMIN5,AHC…	1890
Cancer, Organismal Injury and Abnormalities	nonhematologic malignant neoplasm	Nonhematologic malignant neoplasm	1.71e-64	Decreased	-2.341		-2.241	SELENOS,ISOC1,SIN3B,SNAPIN,INTS9,DPP3,NUDCD3,RING1,LEMD3,FAM45A,CTNNB1,CPPED1,YY1AP1,GBA,CHAF1B,DOCK10,RANBP10,DECR1,MTAP,SETMAR,SUPT5H,ZMYND8,CCN1,EHMT2,RFX3,CCS,CLIP1,CUTA,MRPL2,ENO1,CYB5R1,CDH13,DUSP12,EIF1AX,PREPL,NUP98,GAA,ERAL1,METTL15,SH2B1,NT5DC1,TADA2B,TRIOBP,USP34,EXOSC10,MRPL35,TRMT2A,ABCF1,TSEN34,MIER1,RPL10A,NUP188,NRDE2,MCRS1,THBS1,ACTR1B,GINS3,EEA1,MEPCE,CDC42EP3,ATP5F1B,GEMIN5,AHC…	1885
Cancer, Organismal Injury and Abnormalities	cancer	Cancer	1.02e-63	Decreased	-2.573		-2.792	SELENOS,ISOC1,SIN3B,SNAPIN,INTS9,DPP3,NUDCD3,RAP2A,RING1,LEMD3,FAM45A,CTNNB1,CPPED1,YY1AP1,GBA,CHAF1B,DOCK10,RANBP10,DECR1,MTAP,SETMAR,SUPT5H,ZMYND8,CCN1,EHMT2,RFX3,CCS,CLIP1,CUTA,MRPL2,ENO1,CYB5R1,CDH13,DUSP12,EIF1AX,PREPL,NUP98,GAA,ERAL1,METTL15,SH2B1,NT5DC1,TADA2B,TRIOBP,USP34,EXOSC10,MRPL35,TRMT2A,ABCF1,TSEN34,MIER1,RPL10A,NUP188,NRDE2,MCRS1,THBS1,ACTR1B,GINS3,EEA1,MEPCE,CDC42EP3,ATP5F1B,GEMI…	1919
Cancer, Organismal Injury and Abnormalities	malignant solid tumor	Malignant solid tumor	1.17e-61	Decreased	-2.595		-2.624	SELENOS,ISOC1,SIN3B,SNAPIN,INTS9,DPP3,NUDCD3,RAP2A,RING1,LEMD3,FAM45A,CTNNB1,CPPED1,YY1AP1,GBA,CHAF1B,DOCK10,RANBP10,DECR1,MTAP,SETMAR,SUPT5H,ZMYND8,CCN1,EHMT2,RFX3,CCS,CLIP1,CUTA,MRPL2,ENO1,CYB5R1,CDH13,DUSP12,EIF1AX,PREPL,NUP98,GAA,ERAL1,METTL15,SH2B1,NT5DC1,TADA2B,TRIOBP,USP34,EXOSC10,MRPL35,TRMT2A,ABCF1,TSEN34,MIER1,RPL10A,NUP188,NRDE2,MCRS1,THBS1,ACTR1B,GINS3,EEA1,MEPCE,CDC42EP3,ATP5F1B,GEMI…	1908
Cancer, Organismal Injury and Abnormalities	solid tumor	Solid tumor	3.35e-59	Decreased	-3.27		-3.285	SELENOS,ISOC1,SIN3B,SNAPIN,INTS9,DPP3,NUDCD3,RAP2A,RING1,LEMD3,FAM45A,CTNNB1,CPPED1,YY1AP1,GBA,CHAF1B,DOCK10,RANBP10,DECR1,MTAP,SETMAR,SUPT5H,ZMYND8,CCN1,EHMT2,RFX3,CCS,CLIP1,CUTA,MRPL2,ENO1,CYB5R1,CDH13,DUSP12,EIF1AX,PREPL,NUP98,GAA,ERAL1,METTL15,SH2B1,NT5DC1,TADA2B,TRIOBP,USP34,EXOSC10,MRPL35,TRMT2A,ABCF1,TSEN34,MIER1,RPL10A,NUP188,NRDE2,MCRS1,THBS1,ACTR1B,GINS3,EEA1,MEPCE,CDC42EP3,ATP5F1B,GEMI…	1912
RNA Post-Transcriptional Modification	processing	Processing of RNA	1.99e-58		1.709		1.543	LSM6,DCAF13,SART3,EXOSC7,HNRNPL,PNN,AQR,RNPS1,INTS8,SBDS,PCF11,PES1,AARS,SRSF9,CWC15,INTS9,EMG1,EXOSC6,RPL14,ERCC3,SSU72,SF3B5,UTP3,PRCC,WDR18,ZMAT2,NOLC1,SUGP1,WDR55,HNRNPA1,CWC22,NOL6,BUD13,BUD31,KRR1,SUPT5H,PRPF31,GTF2H1,JUN,FAM172A,GTF2H3,NUFIP1,PPIL1,HNRNPU,RBMX,GTF2H4,DDX47,HSPA8,PRPF8,NPM3,SNRNP35,DDX54,SAFB,WDR12,XRN2,NPM1,CCAR2,TARDBP,SENP3,GPKOW,SRRM2,CDK7,DHX8,INTS10,WDR74,NOL8,RPS2,IW…	179
Cancer, Organismal Injury and Abnormalities	extracranial solid tumor	Extracranial solid tumor	3.29e-58	Decreased	-2.918		-2.817	SELENOS,ISOC1,SIN3B,SNAPIN,INTS9,DPP3,NUDCD3,RAP2A,RING1,LEMD3,FAM45A,CTNNB1,CPPED1,YY1AP1,GBA,CHAF1B,DOCK10,RANBP10,DECR1,MTAP,SETMAR,SUPT5H,ZMYND8,CCN1,EHMT2,RFX3,CCS,CLIP1,CUTA,MRPL2,ENO1,CYB5R1,CDH13,DUSP12,EIF1AX,PREPL,NUP98,GAA,ERAL1,METTL15,SH2B1,NT5DC1,TADA2B,TRIOBP,USP34,EXOSC10,MRPL35,TRMT2A,ABCF1,TSEN34,MIER1,RPL10A,NUP188,NRDE2,MCRS1,THBS1,ACTR1B,GINS3,EEA1,MEPCE,CDC42EP3,ATP5F1B,GEMI…	1901
Cancer, Endocrine System Disorders, Organismal Injury and Abnormalities	thyroid gland tumor	Thyroid gland tumor	6.92e-58		-1.629		-1.097	C11orf58,SELENOS,ISOC1,SIPA1,PITRM1,SIN3B,USP6NL,TXLNA,INTS9,DPP3,NUDCD3,RAP2A,RUFY1,SENP5,RING1,LEMD3,FAM45A,CTNNB1,ASAP2,YY1AP1,GBA,WDR18,CHAF1B,COL5A2,DOCK10,ZC3HAV1,RANBP10,COMMD8,DECR1,TUBA4A,MTAP,SETMAR,SUPT5H,ERGIC3,ZMYND8,DLAT,EHMT2,ERCC5,DCTN1,CCS,SLC9A3R1,ACBD3,VTI1A,CLIP1,HNRNPAB,ATXN7,GIT1,AARS2,MRPL1,LSM14B,ENO1,CYB5R1,CDH13,DUSP12,EIF1AX,PREPL,PHLDA2,NUP98,NASP,GAA,SSR4,SH2B1,NT5DC1…	1512
Cancer, Endocrine System Disorders, Organismal Injury and Abnormalities	thyroid cancer	Thyroid cancer	9.9e-58		-0.816		-0.37	C11orf58,SELENOS,ISOC1,SIPA1,PITRM1,SIN3B,USP6NL,TXLNA,INTS9,DPP3,NUDCD3,RAP2A,RUFY1,SENP5,RING1,LEMD3,FAM45A,CTNNB1,ASAP2,YY1AP1,GBA,WDR18,CHAF1B,COL5A2,DOCK10,ZC3HAV1,RANBP10,COMMD8,DECR1,TUBA4A,MTAP,SETMAR,SUPT5H,ERGIC3,ZMYND8,DLAT,EHMT2,ERCC5,DCTN1,CCS,SLC9A3R1,ACBD3,VTI1A,CLIP1,HNRNPAB,ATXN7,GIT1,AARS2,MRPL1,LSM14B,ENO1,CYB5R1,CDH13,DUSP12,EIF1AX,PREPL,PHLDA2,NUP98,NASP,GAA,SSR4,SH2B1,NT5DC1…	1509
Cancer, Endocrine System Disorders, Organismal Injury and Abnormalities	endocrine cancer	Endocrine cancer	1.17e-57		-0.534		-0.302	C11orf58,SELENOS,ISOC1,SIPA1,PITRM1,SIN3B,USP6NL,TXLNA,INTS9,DPP3,NUDCD3,RAP2A,RUFY1,SENP5,RING1,LEMD3,FAM45A,CTNNB1,ASAP2,YY1AP1,GBA,WDR18,CHAF1B,COL5A2,DOCK10,ZC3HAV1,RANBP10,COMMD8,DECR1,TUBA4A,MTAP,SETMAR,SUPT5H,ERGIC3,ZMYND8,DLAT,EHMT2,ERCC5,DCTN1,CCS,SLC9A3R1,ACBD3,VTI1A,CLIP1,HNRNPAB,ATXN7,GIT1,AARS2,MRPL1,LSM14B,ENO1,CYB5R1,CDH13,DUSP12,EIF1AX,PREPL,PHLDA2,NUP98,NASP,GAA,SSR4,SH2B1,NT5DC1…	1513
Cancer, Endocrine System Disorders, Organismal Injury and Abnormalities	endocrine carcinoma	Endocrine carcinoma	2.49e-57		-0.504		-0.252	C11orf58,SELENOS,ISOC1,SIPA1,PITRM1,SIN3B,USP6NL,TXLNA,INTS9,DPP3,NUDCD3,RUFY1,SENP5,RING1,LEMD3,FAM45A,CTNNB1,ASAP2,YY1AP1,GBA,WDR18,CHAF1B,COL5A2,DOCK10,ZC3HAV1,RANBP10,COMMD8,DECR1,TUBA4A,MTAP,SETMAR,SUPT5H,ERGIC3,ZMYND8,DLAT,EHMT2,ERCC5,DCTN1,CCS,SLC9A3R1,ACBD3,VTI1A,CLIP1,HNRNPAB,ATXN7,GIT1,AARS2,MRPL1,LSM14B,ENO1,CYB5R1,CDH13,DUSP12,EIF1AX,PREPL,PHLDA2,NUP98,NASP,GAA,SSR4,SH2B1,NT5DC1,TADA2…	1510
Cancer, Endocrine System Disorders, Organismal Injury and Abnormalities	epithelial thyroid cancer	Thyroid carcinoma	2.93e-57		-0.816		-0.37	C11orf58,SELENOS,ISOC1,SIPA1,PITRM1,SIN3B,USP6NL,TXLNA,INTS9,DPP3,NUDCD3,RUFY1,SENP5,RING1,LEMD3,FAM45A,CTNNB1,ASAP2,YY1AP1,GBA,WDR18,CHAF1B,COL5A2,DOCK10,ZC3HAV1,RANBP10,COMMD8,DECR1,TUBA4A,MTAP,SETMAR,SUPT5H,ERGIC3,ZMYND8,DLAT,EHMT2,ERCC5,DCTN1,CCS,SLC9A3R1,ACBD3,VTI1A,CLIP1,HNRNPAB,ATXN7,GIT1,AARS2,MRPL1,LSM14B,ENO1,CYB5R1,CDH13,DUSP12,EIF1AX,PREPL,PHLDA2,NUP98,NASP,GAA,SSR4,SH2B1,NT5DC1,TADA2…	1506
Cancer, Organismal Injury and Abnormalities	neck neoplasm	Neck neoplasm	1.03e-56		-1.635		-1.105	C11orf58,GTF2B,SELENOS,ISOC1,SIPA1,PITRM1,SIN3B,USP6NL,TXLNA,INTS9,DPP3,NUDCD3,RAP2A,RUFY1,SENP5,RING1,LEMD3,FAM45A,CTNNB1,ASAP2,YY1AP1,GBA,WDR18,CHAF1B,ABLIM3,COL5A2,DOCK10,ZC3HAV1,RANBP10,COMMD8,DECR1,TUBA4A,MTAP,SETMAR,SUPT5H,ERGIC3,ZMYND8,DLAT,EHMT2,ERCC5,DCTN1,CCS,SLC9A3R1,ACBD3,VTI1A,CLIP1,HNRNPAB,ATXN7,GIT1,AARS2,MRPL1,LSM14B,ENO1,CYB5R1,CDH13,DUSP12,EIF1AX,PREPL,PHLDA2,NUP98,NASP,GAA,SSR4…	1520
Cancer, Endocrine System Disorders, Organismal Injury and Abnormalities	nonpituitary endocrine tumor	Nonpituitary endocrine tumor	2.04e-56		-1.634		-1.235	C11orf58,SELENOS,ISOC1,SIPA1,PITRM1,SIN3B,USP6NL,TXLNA,INTS9,DPP3,NUDCD3,RAP2A,RUFY1,SENP5,RING1,LEMD3,FAM45A,CTNNB1,ASAP2,YY1AP1,GBA,WDR18,CHAF1B,COL5A2,DOCK10,ZC3HAV1,RANBP10,COMMD8,DECR1,TUBA4A,MTAP,SETMAR,SUPT5H,ERGIC3,ZMYND8,DLAT,EHMT2,ERCC5,DCTN1,CCS,SLC9A3R1,ACBD3,VTI1A,CLIP1,HNRNPAB,ATXN7,GIT1,AARS2,MRPL1,LSM14B,ENO1,CYB5R1,CDH13,DUSP12,EIF1AX,PREPL,PHLDA2,NUP98,NASP,GAA,SSR4,SH2B1,NT5DC1…	1518
Cancer, Endocrine System Disorders, Organismal Injury and Abnormalities	endocrine gland tumor	Endocrine gland tumor	9.42e-56		-1.988		-1.506	C11orf58,SELENOS,ISOC1,SIPA1,PITRM1,SIN3B,USP6NL,TXLNA,INTS9,DPP3,NUDCD3,RAP2A,RUFY1,SENP5,RING1,LEMD3,FAM45A,CTNNB1,ASAP2,YY1AP1,GBA,WDR18,CHAF1B,COL5A2,DOCK10,ZC3HAV1,RANBP10,COMMD8,DECR1,TUBA4A,BAX,MTAP,SETMAR,SUPT5H,ERGIC3,ZMYND8,DLAT,EHMT2,ERCC5,DCTN1,CCS,SLC9A3R1,ACBD3,VTI1A,CLIP1,HNRNPAB,ATXN7,GIT1,AARS2,MRPL1,LSM14B,ENO1,CYB5R1,CDH13,DUSP12,EIF1AX,PREPL,PHLDA2,NUP98,NASP,GAA,SSR4,SH2B1,NT…	1522
Cancer, Organismal Injury and Abnormalities	head and neck cancer	Head and neck cancer	4.56e-54		-1.59		-1.456	SELENOS,ISOC1,SIN3B,INTS9,DPP3,NUDCD3,RAP2A,RING1,LEMD3,FAM45A,CTNNB1,YY1AP1,GBA,CHAF1B,DOCK10,RANBP10,DECR1,MTAP,SETMAR,SUPT5H,ZMYND8,EHMT2,CCS,CLIP1,ENO1,CYB5R1,CDH13,DUSP12,EIF1AX,PREPL,NUP98,GAA,SH2B1,NT5DC1,TADA2B,TRIOBP,USP34,EXOSC10,MRPL35,TRMT2A,ABCF1,TSEN34,MIER1,NUP188,NRDE2,MCRS1,THBS1,GINS3,EEA1,MEPCE,CDC42EP3,GEMIN5,AHCTF1,PARK7,ALDH6A1,DAD1,TGFB2,JAK1,FBXL12,POLR3E,CHD4,KDSR,HNRNPM,…	1564
Cancer, Organismal Injury and Abnormalities	cancer	Cancer of secretory structure	1.11e-53		-1.31		-1.57	SELENOS,ISOC1,SIN3B,INTS9,DPP3,NUDCD3,RAP2A,RING1,LEMD3,FAM45A,CTNNB1,YY1AP1,GBA,CHAF1B,DOCK10,RANBP10,DECR1,MTAP,SETMAR,SUPT5H,ZMYND8,CCN1,EHMT2,CCS,CLIP1,ENO1,CYB5R1,CDH13,DUSP12,EIF1AX,PREPL,NUP98,GAA,ERAL1,METTL15,SH2B1,NT5DC1,TADA2B,TRIOBP,USP34,EXOSC10,MRPL35,TRMT2A,ABCF1,TSEN34,MIER1,NUP188,NRDE2,MCRS1,THBS1,GINS3,EEA1,MEPCE,CDC42EP3,GEMIN5,AHCTF1,PARK7,ALDH6A1,DAD1,TGFB2,JAK1,FBXL12,POLR3…	1622
Cancer, Organismal Injury and Abnormalities	head and neck neoplasia	Head and neck tumor	2.48e-53	Decreased	-2.272		-1.963	SELENOS,ISOC1,SIN3B,INTS9,DPP3,NUDCD3,RAP2A,RING1,LEMD3,FAM45A,CTNNB1,YY1AP1,GBA,CHAF1B,DOCK10,RANBP10,DECR1,MTAP,SETMAR,SUPT5H,ZMYND8,EHMT2,CCS,CLIP1,ENO1,CYB5R1,CDH13,DUSP12,EIF1AX,PREPL,NUP98,GAA,SH2B1,NT5DC1,TADA2B,TRIOBP,USP34,EXOSC10,MRPL35,TRMT2A,ABCF1,TSEN34,MIER1,NUP188,NRDE2,MCRS1,THBS1,GINS3,EEA1,MEPCE,CDC42EP3,GEMIN5,AHCTF1,PARK7,ALDH6A1,DAD1,TGFB2,JAK1,FBXL12,POLR3E,CHD4,KDSR,HNRNPM,…	1575
Cancer, Organismal Injury and Abnormalities	head and neck carcinoma	Head and neck carcinoma	2.85e-53		-0.194		-0.155	SELENOS,ISOC1,SIN3B,INTS9,DPP3,NUDCD3,RING1,LEMD3,FAM45A,CTNNB1,YY1AP1,GBA,CHAF1B,DOCK10,RANBP10,DECR1,MTAP,SETMAR,SUPT5H,ZMYND8,EHMT2,CCS,CLIP1,ENO1,CYB5R1,CDH13,DUSP12,EIF1AX,PREPL,NUP98,GAA,SH2B1,NT5DC1,TADA2B,TRIOBP,USP34,EXOSC10,MRPL35,TRMT2A,ABCF1,TSEN34,MIER1,NUP188,NRDE2,MCRS1,THBS1,GINS3,EEA1,MEPCE,CDC42EP3,GEMIN5,AHCTF1,PARK7,ALDH6A1,DAD1,TGFB2,JAK1,FBXL12,POLR3E,CHD4,KDSR,HNRNPM,XPC,SC…	1555
Cancer, Organismal Injury and Abnormalities	abdominal adenocarcinoma	Abdominal adenocarcinoma	2.46e-49		-1.625		-1.612	SIN3B,INTS9,DPP3,RING1,LEMD3,CTNNB1,CPPED1,YY1AP1,CHAF1B,DOCK10,RANBP10,DECR1,MTAP,SETMAR,SUPT5H,ZMYND8,CCN1,EHMT2,RFX3,CCS,CLIP1,CUTA,MRPL2,CYB5R1,CDH13,DUSP12,EIF1AX,PREPL,NUP98,GAA,ERAL1,METTL15,SH2B1,NT5DC1,TRIOBP,USP34,EXOSC10,TRMT2A,ABCF1,TSEN34,MIER1,RPL10A,NUP188,NRDE2,MCRS1,THBS1,ACTR1B,EEA1,MEPCE,CDC42EP3,GEMIN5,AHCTF1,ALDH6A1,DAD1,TGFB2,JAK1,FBXL12,POLR3E,CHD4,PICALM,KDSR,HNRNPM,XPC,SC…	1629
Cancer, Organismal Injury and Abnormalities	abdominal carcinoma	Abdominal carcinoma	3.51e-49		-1.506		-1.245	SELENOS,SIN3B,INTS9,DPP3,RING1,LEMD3,FAM45A,CTNNB1,CPPED1,YY1AP1,CHAF1B,DOCK10,RANBP10,DECR1,MTAP,SETMAR,SUPT5H,ZMYND8,CCN1,EHMT2,RFX3,CCS,CLIP1,CUTA,MRPL2,ENO1,CYB5R1,CDH13,DUSP12,EIF1AX,PREPL,NUP98,GAA,ERAL1,METTL15,SH2B1,NT5DC1,TADA2B,TRIOBP,USP34,EXOSC10,MRPL35,TRMT2A,ABCF1,TSEN34,MIER1,RPL10A,NUP188,NRDE2,MCRS1,THBS1,ACTR1B,GINS3,EEA1,MEPCE,CDC42EP3,GEMIN5,AHCTF1,ALDH6A1,DAD1,TGFB2,JAK1,FBXL…	1708
Cancer, Organismal Injury and Abnormalities	adenocarcinoma	Adenocarcinoma	4.4e-48	Decreased	-3.364		-2.961	SIN3B,INTS9,DPP3,RING1,LEMD3,CTNNB1,CPPED1,YY1AP1,CHAF1B,DOCK10,RANBP10,DECR1,MTAP,SETMAR,SUPT5H,ZMYND8,CCN1,EHMT2,RFX3,CCS,CLIP1,CUTA,MRPL2,ENO1,CYB5R1,CDH13,DUSP12,EIF1AX,PREPL,NUP98,GAA,ERAL1,METTL15,SH2B1,NT5DC1,TRIOBP,USP34,EXOSC10,TRMT2A,ABCF1,TSEN34,MIER1,RPL10A,NUP188,NRDE2,MCRS1,THBS1,ACTR1B,EEA1,MEPCE,CDC42EP3,GEMIN5,AHCTF1,ALDH6A1,DAD1,TGFB2,JAK1,FBXL12,POLR3E,CHD4,PICALM,BUD23,KDSR,HN…	1654
Cancer, Organismal Injury and Abnormalities	abdominal neoplasm	Abdominal neoplasm	5.93e-43		-1.418		-1.179	SELENOS,ISOC1,SIN3B,INTS9,DPP3,RING1,LEMD3,FAM45A,CTNNB1,CPPED1,YY1AP1,CHAF1B,DOCK10,RANBP10,DECR1,MTAP,SETMAR,SUPT5H,ZMYND8,CCN1,EHMT2,RFX3,CCS,CLIP1,CUTA,MRPL2,ENO1,CYB5R1,CDH13,DUSP12,EIF1AX,PREPL,NUP98,GAA,ERAL1,METTL15,SH2B1,NT5DC1,TADA2B,TRIOBP,USP34,EXOSC10,MRPL35,TRMT2A,ABCF1,TSEN34,MIER1,RPL10A,NUP188,NRDE2,MCRS1,THBS1,ACTR1B,GINS3,EEA1,MEPCE,CDC42EP3,GEMIN5,AHCTF1,ALDH6A1,DAD1,TGFB2,JAK…	1754
Cancer, Organismal Injury and Abnormalities	abdominal cancer	Abdominal cancer	9.34e-42	Decreased	-2.045		-1.866	SELENOS,SIN3B,INTS9,DPP3,RING1,LEMD3,FAM45A,CTNNB1,CPPED1,YY1AP1,CHAF1B,DOCK10,RANBP10,DECR1,MTAP,SETMAR,SUPT5H,ZMYND8,CCN1,EHMT2,RFX3,CCS,CLIP1,CUTA,MRPL2,ENO1,CYB5R1,CDH13,DUSP12,EIF1AX,PREPL,NUP98,GAA,ERAL1,METTL15,SH2B1,NT5DC1,TADA2B,TRIOBP,USP34,EXOSC10,MRPL35,TRMT2A,ABCF1,TSEN34,MIER1,RPL10A,NUP188,NRDE2,MCRS1,THBS1,ACTR1B,GINS3,EEA1,MEPCE,CDC42EP3,GEMIN5,AHCTF1,ALDH6A1,DAD1,TGFB2,JAK1,FBXL…	1732
Cancer, Gastrointestinal Disease, Organismal Injury and Abnormalities	large intestine carcinoma	Large intestine carcinoma	3.44e-41		-0.277		-0.164	C11orf58,GTF2B,SIPA1,PITRM1,SIN3B,USP6NL,TXLNA,INTS9,DPP3,RUFY1,RING1,LEMD3,CTNNB1,CPPED1,ASAP2,YY1AP1,WDR18,ABLIM3,COL5A2,DOCK10,ZC3HAV1,DECR1,TUBA4A,BAX,MTAP,SETMAR,SUPT5H,ERGIC3,ZMYND8,TMEM97,DLAT,EHMT2,ERCC5,DCTN1,RFX3,CCS,ACBD3,SNAP23,CLIP1,PSMG3,ATXN7,GIT1,AARS2,MRPL2,LSM14B,CYB5R1,CDH13,DUSP12,PREPL,PHLDA2,NUP98,GAA,ERAL1,SH2B1,NT5DC1,TRIOBP,TRAF3IP1,USP34,EXOSC10,TRMT2A,DCTN4,PACSIN3,ABCF…	1430
Cancer, Gastrointestinal Disease, Organismal Injury and Abnormalities	gastrointestinal adenocarcinoma	Gastrointestinal adenocarcinoma	7.09e-40		-1	bias	-0.203	C11orf58,GTF2B,SIPA1,PITRM1,SIN3B,USP6NL,TXLNA,INTS9,DPP3,RUFY1,RING1,LEMD3,CTNNB1,CPPED1,ASAP2,YY1AP1,WDR18,ABLIM3,COL5A2,DOCK10,ZC3HAV1,DECR1,TUBA4A,BAX,MTAP,SETMAR,SUPT5H,ERGIC3,ZMYND8,TMEM97,DLAT,CCN1,EHMT2,ERCC5,DCTN1,RFX3,CCS,ACBD3,SNAP23,CLIP1,PSMG3,ATXN7,GIT1,AARS2,MRPL2,LSM14B,CYB5R1,CDH13,DUSP12,PREPL,PHLDA2,NUP98,GAA,ERAL1,SH2B1,NT5DC1,TRIOBP,TRAF3IP1,USP34,EXOSC10,TRMT2A,DCTN4,PACSIN3…	1445
Cancer, Gastrointestinal Disease, Organismal Injury and Abnormalities	gastrointestinal carcinoma	Gastrointestinal carcinoma	3.57e-39		-1.031		-0.656	C11orf58,GTF2B,SIPA1,PITRM1,SIN3B,USP6NL,TXLNA,INTS9,DPP3,RUFY1,RING1,LEMD3,CTNNB1,CPPED1,ASAP2,YY1AP1,WDR18,ABLIM3,COL5A2,DOCK10,ZC3HAV1,DECR1,TUBA4A,BAX,MTAP,SETMAR,SUPT5H,ERGIC3,ZMYND8,TMEM97,DLAT,CCN1,EHMT2,ERCC5,DCTN1,RFX3,CCS,ACBD3,SNAP23,CLIP1,PSMG3,ATXN7,GIT1,AARS2,MRPL2,LSM14B,CYB5R1,CDH13,DUSP12,PREPL,PHLDA2,NUP98,NASP,GAA,ERAL1,SH2B1,NT5DC1,TRIOBP,TRAF3IP1,USP34,EXOSC10,TRMT2A,DCTN4,PA…	1482
Cancer, Gastrointestinal Disease, Organismal Injury and Abnormalities	large intestine adenocarcinoma	Large intestine adenocarcinoma	1.34e-38					C11orf58,GTF2B,SIPA1,PITRM1,SIN3B,USP6NL,TXLNA,INTS9,DPP3,RUFY1,RING1,LEMD3,CTNNB1,CPPED1,ASAP2,YY1AP1,WDR18,ABLIM3,COL5A2,DOCK10,ZC3HAV1,DECR1,TUBA4A,BAX,MTAP,SETMAR,SUPT5H,ERGIC3,ZMYND8,TMEM97,DLAT,EHMT2,ERCC5,DCTN1,RFX3,CCS,ACBD3,SNAP23,CLIP1,PSMG3,ATXN7,GIT1,AARS2,MRPL2,LSM14B,CYB5R1,CDH13,DUSP12,PREPL,PHLDA2,NUP98,GAA,ERAL1,SH2B1,NT5DC1,TRIOBP,TRAF3IP1,USP34,EXOSC10,TRMT2A,DCTN4,PACSIN3,ABCF…	1412
Cancer, Gastrointestinal Disease, Organismal Injury and Abnormalities	digestive system cancer	Digestive system cancer	7.02e-38		-1.517		-1.232	SELENOS,SIN3B,INTS9,DPP3,RING1,LEMD3,FAM45A,CTNNB1,CPPED1,YY1AP1,DOCK10,RANBP10,DECR1,MTAP,SETMAR,SUPT5H,ZMYND8,CCN1,EHMT2,RFX3,CCS,CLIP1,CUTA,MRPL2,ENO1,CYB5R1,CDH13,DUSP12,EIF1AX,PREPL,NUP98,GAA,ERAL1,SH2B1,NT5DC1,TRIOBP,USP34,EXOSC10,TRMT2A,ABCF1,TSEN34,MIER1,RPL10A,NUP188,NRDE2,MCRS1,THBS1,ACTR1B,GINS3,EEA1,MEPCE,CDC42EP3,GEMIN5,AHCTF1,ALDH6A1,DAD1,TGFB2,JAK1,FBXL12,POLR3E,CHD4,PICALM,BUD23,H…	1640
Cancer, Gastrointestinal Disease, Organismal Injury and Abnormalities	digestive organ tumor	Digestive organ tumor	8.65e-38		-0.662		-0.306	SELENOS,SIN3B,INTS9,DPP3,RING1,LEMD3,FAM45A,CTNNB1,CPPED1,YY1AP1,DOCK10,RANBP10,DECR1,MTAP,SETMAR,SUPT5H,ZMYND8,CCN1,EHMT2,RFX3,CCS,CLIP1,CUTA,MRPL2,ENO1,CYB5R1,CDH13,DUSP12,EIF1AX,PREPL,NUP98,GAA,ERAL1,SH2B1,NT5DC1,TRIOBP,USP34,EXOSC10,TRMT2A,ABCF1,TSEN34,MIER1,RPL10A,NUP188,NRDE2,MCRS1,THBS1,ACTR1B,GINS3,EEA1,MEPCE,CDC42EP3,GEMIN5,AHCTF1,ALDH6A1,DAD1,TGFB2,JAK1,FBXL12,POLR3E,CHD4,PICALM,BUD23,H…	1666
Gene Expression	expression	Expression of RNA	2.45e-37		0.435		-1.206	GTF2B,TERF2,CTIF,CEBPZ,CCNT2,SIN3B,MRPL39,RAP2A,RING1,CTNNB1,DAP,CDK5RAP2,ELP1,YY1AP1,HDAC3,TAPBP,ABLIM3,ZC3HAV1,CAMK2G,BAX,TRIM16,SUPT5H,LYN,CCN1,FKBP1A,EHMT2,RFX3,CNN2,HNRNPAB,ATXN7,SIN3A,DDX54,MRPL2,SAFB,GSTP1,ENO1,SNX12,NFIL3,CDH13,CDK7,BPTF,NUP98,PHLDA2,PPP3CA,DAXX,PARP1,EAPP,RALA,ABCF1,ZNF24,EIF4E,KDM4A,THOC5,RAC1,PPP5C,RPL10A,RPL23,RREB1,KCTD1,ACTR1B,MEPCE,MARCKSL1,DVL2,RPL27A,HSF1,RPS29,G…	528
Protein Synthesis	translation	Translation	8.39e-37		-0.325		-0.08	MRPL16,CTIF,MRPL53,MRPL42,MRPL37,MRPL21,MRPL48,IREB2,RPS13,MRPS14,MARS,COPS5,EEF1D,RPS11,MRPL34,MRPL39,RPL14,PAIP2,RPL30,MRPL10,MRPL54,MRPL47,EEF1A1,DARS,RPS18,DHX33,NOLC1,MRPL19,MRPL44,RPS27A,RPL15,KRR1,MRPL18,MTRF1,TSFM,TP53,MRPL38,USP36,FN1,MRPL40,RPL38,MRPL1,RPS4Y1,MRPL2,MRPL45,EIF1AX,TCOF1,MRPL14,ERAL1,PUS7,STAU1,RPS2,MRPL55,MRPL57,EIF2S3,MRM3,GFM1,RPL24,MRPL35,RPS17,MRPS30,ABCF1,EIF4E,MRPL5…	140
Gene Expression	transcription	Transcription of RNA	3.8e-36		0.344		-1.413	GTF2B,CEBPZ,CCNT2,SIN3B,RAP2A,RING1,CTNNB1,DAP,CDK5RAP2,ELP1,YY1AP1,HDAC3,ABLIM3,BAX,TRIM16,SUPT5H,LYN,CCN1,FKBP1A,EHMT2,RFX3,HNRNPAB,ATXN7,SIN3A,SAFB,GSTP1,ENO1,NFIL3,CDH13,CDK7,BPTF,PPP3CA,DAXX,PARP1,EAPP,RALA,ZNF24,KDM4A,RAC1,PPP5C,RPL23,RREB1,KCTD1,ACTR1B,MEPCE,DVL2,HSF1,PARK7,AHCTF1,JAK1,GTF3C4,TWISTNB,CHD4,PICALM,POLR3K,NACC2,TFDP2,TAF1C,AKT1,FOXJ3,LMO7,RRP8,SMARCA5,GZF1,ZNF609,SETX,TAF4,TR…	443
DNA Replication, Recombination, and Repair	repair	Repair of DNA	4.26e-36	Increased	3.076	bias	0.999	SMCHD1,RFC3,TERF2,POLA1,XRCC1,MDC1,USP7,AQR,FTO,COPS5,HMGB1,RAD54B,ATR,RAD23A,RFC4,ERCC3,USP3,CTNNB1,BABAM2,MLH1,RFC1,KAT8,COPS3,FANCD2,RPS27A,COPS6,SETMAR,GTF2H1,JUN,ERCC1,MBD4,ATF2,TDP2,GTF2H3,MCM7,HNRNPU,ERCC5,TP53,PCNA,GTF2H4,MGMT,OTUB1,FANCI,HUWE1,GSTP1,NPM1,ASF1A,CDK7,RAD50,COPS7B,COPS2,COPS8,DEK,LIG3,PARP1,BRD4,GPS1,PPIE,APEX1,PAXX,RAC1,CETN2,CDK1,BAP1,INO80,TMEM161A,POLR2A,TUBG1,PSME4,PNK…	137
Protein Synthesis	expression	Expression of protein	7.34e-36		0.697		0.829	MRPL16,POU2F1,CTIF,MRPL53,MRPL42,MRPL37,MRPL21,MRPL48,IREB2,RPS13,MRPS14,MARS,COPS5,RPS11,MRPL34,MRPL39,RPL14,PAIP2,RPL30,MRPL10,MRPL54,MRPL47,EEF1A1,DARS,RPS18,DHX33,NOLC1,MRPL19,MRPL44,RPS27A,CBS/CBSL,RPL15,KRR1,LYN,JUN,CREB1,MRPL18,MTRF1,TP53,MRPL38,USP36,FN1,MRPL40,RPL38,MRPL1,MAP2K3,RPS4Y1,MRPL2,MRPL45,EIF1AX,TCOF1,MRPL14,ERAL1,PUS7,STAU1,RPS2,MRPL55,MRPL57,EIF2S3,MRM3,RPL24,MRPL35,RPS17,MRP…	154
Protein Synthesis	translation	Translation of protein	1.24e-34		-0.107		0.192	MRPL16,CTIF,MRPL53,MRPL42,MRPL37,MRPL21,MRPL48,IREB2,RPS13,MRPS14,MARS,COPS5,RPS11,MRPL34,MRPL39,RPL14,PAIP2,RPL30,MRPL10,MRPL54,MRPL47,EEF1A1,DARS,RPS18,DHX33,NOLC1,MRPL19,MRPL44,RPS27A,RPL15,KRR1,MRPL18,MTRF1,TP53,MRPL38,USP36,FN1,MRPL40,RPL38,MRPL1,RPS4Y1,MRPL2,MRPL45,EIF1AX,TCOF1,MRPL14,ERAL1,PUS7,STAU1,RPS2,MRPL55,MRPL57,EIF2S3,MRM3,RPL24,MRPL35,RPS17,MRPS30,ABCF1,EIF4E,MRPL50,RPS4X,MRPL46,M…	134
Cancer, Gastrointestinal Disease, Organismal Injury and Abnormalities	malignant neoplasm of large intestine	Malignant neoplasm of large intestine	2.58e-33		-0.277		-0.168	C11orf58,GTF2B,SIPA1,PITRM1,SIN3B,USP6NL,TXLNA,INTS9,DPP3,RUFY1,RING1,LEMD3,CTNNB1,CPPED1,ASAP2,YY1AP1,WDR18,ABLIM3,COL5A2,DOCK10,ZC3HAV1,DECR1,TUBA4A,BAX,MTAP,SETMAR,SUPT5H,ERGIC3,ZMYND8,TMEM97,DLAT,EHMT2,ERCC5,DCTN1,RFX3,CCS,ACBD3,SNAP23,CLIP1,PSMG3,ATXN7,GIT1,AARS2,MRPL2,LSM14B,ENO1,CYB5R1,CDH13,DUSP12,PREPL,PHLDA2,NUP98,GAA,ERAL1,SH2B1,NT5DC1,TRIOBP,TRAF3IP1,USP34,EXOSC10,TRMT2A,DCTN4,PACSIN3…	1458
Cancer, Gastrointestinal Disease, Organismal Injury and Abnormalities	large intestine neoplasm	Large intestine neoplasm	6.56e-33		-0.456		-0.333	C11orf58,GTF2B,SIPA1,PITRM1,SIN3B,USP6NL,TXLNA,INTS9,DPP3,RUFY1,RING1,LEMD3,CTNNB1,CPPED1,ASAP2,YY1AP1,WDR18,ABLIM3,COL5A2,DOCK10,ZC3HAV1,DECR1,TUBA4A,BAX,MTAP,SETMAR,SUPT5H,ERGIC3,ZMYND8,TMEM97,DLAT,EHMT2,ERCC5,DCTN1,RFX3,CCS,ACBD3,SNAP23,CLIP1,PSMG3,ATXN7,GIT1,AARS2,MRPL2,LSM14B,ENO1,CYB5R1,CDH13,DUSP12,PREPL,PHLDA2,NUP98,GAA,ERAL1,SH2B1,NT5DC1,TRIOBP,TRAF3IP1,USP34,EXOSC10,TRMT2A,DCTN4,PACSIN3…	1461
Infectious Diseases	infection	Viral Infection	7.22e-33	Increased	4.738		0.674	TERF2,USP7,SNAPIN,AFG3L2,ATR,NUDCD3,GABARAPL2,EEF1A1,SENP5,CTNNB1,HDAC3,ABLIM3,DOCK10,ZC3HAV1,NRP1,TUBA4A,BAX,CHMP6,DNAJA1,FAM172A,FKBP1A,EHMT2,ERCC5,DCTN1,SLC9A3R1,SNAP23,MND1,CLIP1,LSM14B,SAFB,NFIL3,DUSP12,ADK,AIP,NUP98,GAA,PPP3CA,RNF214,MAP1LC3B,TRAF3IP1,DAXX,PARP1,EXOSC10,SEH1L,MGAT1,PACSIN3,KBTBD11,RAC1,PPP5C,RPL10A,NUP188,ERC1,RREB1,MDN1,EEA1,DBT,CDC42EP3,ZNF512B,ATP5F1B,HSF1,UMPS,AHCTF1,TG…	391
Cancer, Gastrointestinal Disease, Organismal Injury and Abnormalities	gastrointestinal tract cancer	Gastrointestinal tract cancer	1.2e-32		-0.958		-0.656	C11orf58,GTF2B,SIPA1,PITRM1,SIN3B,USP6NL,TXLNA,INTS9,DPP3,RUFY1,RING1,LEMD3,CTNNB1,CPPED1,ASAP2,YY1AP1,WDR18,ABLIM3,COL5A2,DOCK10,ZC3HAV1,DECR1,TUBA4A,BAX,MTAP,SETMAR,SUPT5H,ERGIC3,ZMYND8,TMEM97,DLAT,CCN1,EHMT2,ERCC5,DCTN1,RFX3,CCS,ACBD3,SNAP23,CLIP1,PSMG3,ATXN7,GIT1,AARS2,MRPL2,LSM14B,ENO1,CYB5R1,CDH13,DUSP12,PREPL,PHLDA2,NUP98,NASP,GAA,ERAL1,SH2B1,NT5DC1,TRIOBP,TRAF3IP1,USP34,EXOSC10,TRMT2A,DCT…	1509
Protein Synthesis	metabolism	Metabolism of protein	3.09e-32		-0.23		-1.327	MRPL16,SELENOS,CTIF,MRPL53,MRPL21,MIA3,MRPL48,HNRNPL,USP7,FLOT2,PITRM1,MRPS14,GRN,RPS13,MARS,AFG3L2,DPP3,MRPL39,RPL14,P3H1,YTHDF3,RPL30,MRPL10,MRPL54,EEF1A1,TBC1D10A,RPS18,DARS,HTRA2,CSTB,HDAC3,GBA,DHX33,UBE2G1,NOLC1,MRPL19,CBS/CBSL,DIAPH3,CHMP6,LYN,CCN1,FKBP1A,TSFM,HIST1H1B,TAF9B,STC2,MRPL38,TGFBI,RPL38,MRPL40,HSPA8,MAP2K3,MRPL1,RPS4Y1,MRPL2,MRPL45,SNX12,NUMBL,SENP3,EIF1AX,CDK7,MRPL14,LTA4H,ERAL…	313
Protein Synthesis	synthesis	Synthesis of protein	4.74e-32		-0.658		-1.19	POU2F1,MRPL16,CTIF,MRPL53,MRPL37,MRPL42,MRPL21,MRPL48,HNRNPL,IREB2,RPS13,MRPS14,MARS,COPS5,RPS11,EEF1D,MRPL34,MRPL39,RPL14,PAIP2,YTHDF3,RPL30,MRPL10,MRPL54,MRPL47,EEF1A1,SRC,DARS,RPS18,DHX33,NOLC1,MRPL19,MRPL44,RPS27A,CBS/CBSL,KRR1,RPL15,LYN,JUN,CREB1,FKBP1A,MRPL18,MTRF1,TSFM,TP53,MRPL38,VIM,USP36,FN1,RPL38,MRPL40,MRPL1,RPS4Y1,MAP2K3,MRPL2,MRPL45,NPM1,EIF1AX,MAP4K4,TCOF1,MRPL14,ERAL1,PUS7,STAU1,R…	176
Protein Synthesis	translation	Termination of translation of protein	8.93e-32					MRPL16,MRPL53,MRPL58,MRPL42,MRPL37,MRPL21,MRPL48,MRPL15,MRPL27,MRPL20,MRPS14,MRPL34,MRPL39,MRPL10,MRPL54,MRPL47,MRPL41,MRPL49,TRMT112,MRPL19,MRPL44,MRPL17,ETF1,MRPL3,MRPL18,MRPL4,MTRF1,MRPL38,MRPL9,MRPL40,MRPL32,MRPL1,MRPL12,MRPL30,MRPL45,MRPL2,MRPL11,MRPL43,MRPS18A,MRPL14,ERAL1,MRPL55,N6AMT1,MRPL24,MRPL57,MRPL35,MRPL51,MRPL22,MRPS30,MRPL46,MRPL50,MRPL13,GADD45GIP1,MRPL33	54
Cancer, Gastrointestinal Disease, Organismal Injury and Abnormalities	neoplasia	Gastrointestinal tumor	9.32e-32		-1.405		-0.942	C11orf58,GTF2B,SIPA1,PITRM1,SIN3B,USP6NL,TXLNA,INTS9,DPP3,RUFY1,RING1,LEMD3,CTNNB1,CPPED1,ASAP2,YY1AP1,WDR18,ABLIM3,COL5A2,DOCK10,ZC3HAV1,DECR1,TUBA4A,BAX,MTAP,SETMAR,SUPT5H,ERGIC3,ZMYND8,TMEM97,DLAT,CCN1,EHMT2,ERCC5,DCTN1,RFX3,CCS,ACBD3,SNAP23,CLIP1,PSMG3,ATXN7,GIT1,AARS2,MRPL2,LSM14B,ENO1,CYB5R1,CDH13,DUSP12,PREPL,PHLDA2,NUP98,NASP,GAA,ERAL1,SH2B1,NT5DC1,TRIOBP,TRAF3IP1,USP34,EXOSC10,TRMT2A,DCT…	1511
Gene Expression	transcription	Transcription	7.05e-30		0.303		-1.51	GTF2B,TERF2,CEBPZ,CCNT2,SIN3B,RAP2A,RING1,CTNNB1,DAP,CDK5RAP2,ELP1,YY1AP1,HDAC3,TAPBP,ABLIM3,BAX,TRIM16,SUPT5H,LYN,CCN1,FKBP1A,EHMT2,ERCC5,RFX3,CNN2,HNRNPAB,ATXN7,SIN3A,SAFB,GSTP1,ENO1,SNX12,NFIL3,CDH13,CDK7,BPTF,PHLDA2,PPP3CA,DAXX,PARP1,EAPP,RALA,ZNF24,KDM4A,THOC5,RAC1,MIER1,PPP5C,RPL23,RREB1,KCTD1,ACTR1B,MEPCE,DVL2,HSF1,PARK7,AHCTF1,TGFB2,JAK1,GTF3C4,TWISTNB,CHD4,PICALM,POLR3K,NACC2,CD55,TFDP2,…	480
RNA Post-Transcriptional Modification	processing	Processing of mRNA	7.28e-30		0.725		0.994	LSM6,SART3,HNRNPL,PNN,AQR,RNPS1,PCF11,SRSF9,CWC15,ERCC3,SSU72,SF3B5,PRCC,ZMAT2,SUGP1,HNRNPA1,CWC22,BUD13,BUD31,SUPT5H,PRPF31,GTF2H1,FAM172A,GTF2H3,PPIL1,HNRNPU,RBMX,GTF2H4,HSPA8,PRPF8,SNRNP35,SAFB,NPM1,GPKOW,SRRM2,CDK7,DHX8,SART1,IWS1,CDC5L,CD2BP2,EFTUD2,PPIE,LSM3,HNRNPA2B1,AKAP8L,CCAR1,SCAF11,POLR2A,HNRNPC,WDR83,MBNL2,BCAS2,CPSF1,SRRM1,TXNL4B,ISY1,SRSF10,POLR2I,ERCC2,GEMIN5,HNRNPR,SFSWAP,PRPF6,P…	105
Cancer, Organismal Injury and Abnormalities	incidence	Incidence of tumor	1.4e-28	Decreased	-3.794		-3.059	GTF2B,ISOC1,SIPA1,PITRM1,SIN3B,USP6NL,TXLNA,RUFY1,SENP5,RING1,LEMD3,CTNNB1,ASAP2,YY1AP1,WDR18,CHAF1B,ABLIM3,COL5A2,DOCK10,RANBP10,COMMD8,TUBA4A,BAX,MTAP,SUPT5H,ERGIC3,ZMYND8,TMEM97,DLAT,CCN1,EHMT2,ERCC5,DCTN1,RFX3,CCS,SLC9A3R1,ACBD3,CLIP1,CUTA,PSMG3,ATXN7,GIT1,AARS2,MRPL1,MRPL2,LSM14B,ENO1,CYB5R1,CDH13,EIF1AX,PREPL,PHLDA2,NUP98,NASP,GAA,ERAL1,METTL15,TADA2B,TRIOBP,TRAF3IP1,JRKL,EAPP,USP34,EXOSC10…	1298
Cancer, Organismal Injury and Abnormalities	frequency	Frequency of tumor	4.81e-28	Decreased	-4.014		-3.233	GTF2B,SIPA1,PITRM1,SIN3B,USP6NL,TXLNA,RUFY1,SENP5,RING1,LEMD3,CTNNB1,ASAP2,YY1AP1,WDR18,CHAF1B,ABLIM3,COL5A2,DOCK10,RANBP10,COMMD8,TUBA4A,BAX,MTAP,SUPT5H,ERGIC3,ZMYND8,TMEM97,DLAT,CCN1,EHMT2,ERCC5,DCTN1,RFX3,CCS,SLC9A3R1,ACBD3,CLIP1,CUTA,PSMG3,ATXN7,AARS2,MRPL1,MRPL2,LSM14B,ENO1,CYB5R1,CDH13,EIF1AX,PREPL,NUP98,NASP,GAA,METTL15,TRIOBP,TRAF3IP1,JRKL,EAPP,USP34,EXOSC10,ABCF1,RAC1,ZMYM4,NUP188,NRDE2,…	1264
Cell Cycle	cell cycle progression	Cell cycle progression	7.42e-28		0.016		-1.179	RAE1,PML,POLA1,MAP3K20,SIPA1,CCNT2,PES1,SIN3B,GRN,NUP88,TUBA1A,HMGB1,ATR,NUDCD3,ZFHX3,DYNC1LI2,CTNNB1,LEMD3,HTRA2,CSTB,YY1AP1,HDAC3,KAT8,NOLC1,SMARCA1,BIRC6,CAMK2G,BAX,DIAPH3,CTH,DPH1,GTF2H1,LYN,CCN1,NUP62,MCM7,FKBP1A,SLC9A3R1,E2F4,PDS5A,CLIP1,HSPA8,NCOR1,SAFB,TPX2,AK1,CTBP1,CDK7,NASP,LAMTOR1,BAK1,SH2B1,SND1,CDC5L,PARP1,ING4,TGIF1,EIF4E,TADA3,RAC1,MAP4,FOSL1,PPP5C,GRB10,UBE2S,TBRG4,INO80,ING3,RBL…	278
Protein Synthesis	elongation	Elongation of protein	8.47e-28					MRPL16,EIF5B,MRPL53,MRPL42,MRPL37,MRPL58,MRPL21,MRPL48,MRPL15,MRPL27,EEF1G,MRPS14,MRPL20,EEF1D,MRPL34,MRPL39,MRPL10,MRPL54,MRPL47,EEF1A1,RPS6,MRPL49,MRPL41,MRPL19,MRPL44,MRPL17,MRPL3,MRPL18,MRPL4,TSFM,MRPL38,MRPL9,MRPL40,MRPL32,MRPL1,MRPL12,MRPL30,MRPL45,MRPL2,MRPL11,MRPL43,MRPS18A,MRPL14,ERAL1,EEF1B2,MRPL55,MRPL24,MRPL57,GFM1,MRPL35,MRPL51,MRPS30,MRPL22,MRPL46,MRPL50,MRPL13,GADD45GIP1,MRPL33	58
Gene Expression	transcription	Transcription of DNA	1.81e-27		-0.274		-1.588	GTF2B,PML,CEBPZ,CCNT2,SIN3B,MARS,HMGB1,SAP30,NCOA6,ZFHX3,GPS2,ERCC3,RING1,CTNNB1,DAP,CDK5RAP2,ELP1,WASL,HDAC3,PWP1,RFX5,KAT8,NOLC1,ABLIM3,HMBOX1,DNAJA3,SMARCA1,NFIX,SAP130,TRIM16,SUPT5H,GTF2H1,CCN1,NUP62,NELFA,NUFIP1,FOXP1,MCM7,MAFK,EHMT2,RBBP7,HIST1H1B,TAF9B,PEX14,RFX3,E2F4,ASH2L,HSPA8,NPM3,BRMS1,ATXN7,HNRNPAB,SIN3A,MAP2K3,NCOR1,SAFB,ENO1,WWP2,NFIL3,MBD1,CDH13,CTBP1,GTF3C1,BPTF,CDK7,TAF2,SUB1,PP…	358
Cancer, Organismal Injury and Abnormalities	development	Development of malignant tumor	3.88e-27	Decreased	-3.167		-2.373	GTF2B,SIPA1,PITRM1,SIN3B,USP6NL,TXLNA,RUFY1,SENP5,RING1,LEMD3,CTNNB1,ASAP2,YY1AP1,WDR18,CHAF1B,ABLIM3,COL5A2,DOCK10,RANBP10,COMMD8,TUBA4A,BAX,MTAP,SUPT5H,ERGIC3,ZMYND8,TMEM97,DLAT,CCN1,EHMT2,ERCC5,DCTN1,RFX3,CCS,SLC9A3R1,ACBD3,CLIP1,CUTA,PSMG3,ATXN7,AARS2,MRPL1,MRPL2,LSM14B,ENO1,CYB5R1,CDH13,EIF1AX,PREPL,NUP98,NASP,GAA,METTL15,TRIOBP,TRAF3IP1,JRKL,EAPP,USP34,EXOSC10,ABCF1,RAC1,ZMYM4,NUP188,NRDE2,…	1243
Cell Cycle	interphase	Interphase	6.31e-27		1.331		0.541	CEP131,PML,POLA1,VPS18,MAP3K20,XRCC1,MDC1,TUBA1A,CAVIN3,ATR,GPS2,BCAT1,CTNNB1,DARS,CDK5RAP2,CSTB,HDAC3,SMARCA1,CAMK2G,TUBA4A,BAX,MCM4,ERCC1,CCN1,MCM7,FKBP1A,DCTN1,ORC1,E2F4,MAP2K3,CDH13,EP400,CDK7,TAF2,NASP,PPP3CA,BAK1,PPME1,PHLDA1,NUMB,CDC5L,DAXX,PARP1,ING4,RALA,EIF4E,KAT2A,DCTN3,RAC1,CETN2,PPP5C,GRB10,RPL7A,ING3,RBL2,RPL23,DDX3X,CSNK1D,RALB,TMPO,OSGIN1,MTDH,ORC3,EGFR,AURKA,UIMC1,HSPB1,PRNP,SOX9…	215
Cancer, Organismal Injury and Abnormalities	tumorigenesis	Tumorigenesis of epithelial neoplasm	1.22e-26	Decreased	-4.097		-3.393	GTF2B,SIPA1,PITRM1,SIN3B,USP6NL,TXLNA,RUFY1,SENP5,RING1,LEMD3,CTNNB1,ASAP2,YY1AP1,WDR18,CHAF1B,ABLIM3,COL5A2,DOCK10,RANBP10,COMMD8,TUBA4A,BAX,MTAP,SUPT5H,ERGIC3,ZMYND8,TMEM97,DLAT,CCN1,EHMT2,ERCC5,DCTN1,RFX3,CCS,SLC9A3R1,ACBD3,CLIP1,CUTA,PSMG3,ATXN7,AARS2,MRPL1,MRPL2,LSM14B,ENO1,CYB5R1,CDH13,EIF1AX,PREPL,NUP98,NASP,GAA,METTL15,TRIOBP,TRAF3IP1,JRKL,EAPP,USP34,EXOSC10,ABCF1,RAC1,ZMYM4,NUP188,NRDE2,…	1242
Cancer, Organismal Injury and Abnormalities	development	Development of carcinoma	2.34e-26	Decreased	-2.987		-2.274	GTF2B,SIPA1,PITRM1,SIN3B,USP6NL,TXLNA,RUFY1,SENP5,RING1,LEMD3,CTNNB1,ASAP2,YY1AP1,WDR18,CHAF1B,ABLIM3,COL5A2,DOCK10,RANBP10,COMMD8,TUBA4A,BAX,MTAP,SUPT5H,ERGIC3,ZMYND8,TMEM97,DLAT,CCN1,EHMT2,ERCC5,DCTN1,RFX3,CCS,SLC9A3R1,ACBD3,CLIP1,CUTA,PSMG3,ATXN7,AARS2,MRPL1,MRPL2,LSM14B,ENO1,CYB5R1,CDH13,EIF1AX,PREPL,NUP98,NASP,GAA,METTL15,TRIOBP,TRAF3IP1,JRKL,EAPP,USP34,EXOSC10,ABCF1,RAC1,ZMYM4,NUP188,NRDE2,…	1227
Cancer, Organismal Injury and Abnormalities	genitourinary tumor	Genitourinary tumor	3.44e-26	Decreased	-3.581		-3.783	ISOC1,PITRM1,SIN3B,USP6NL,SENP5,RING1,LEMD3,CTNNB1,ASAP2,GBA,CHAF1B,ABLIM3,COL5A2,DOCK10,RANBP10,DECR1,TUBA4A,BAX,MTAP,SETMAR,SUPT5H,ZMYND8,TMEM97,DLAT,CCN1,EHMT2,ERCC5,DCTN1,RFX3,SLC9A3R1,ACBD3,CLIP1,CUTA,GIT1,AARS2,MRPL1,LSM14B,ENO1,CDH13,EIF1AX,PHLDA2,NUP98,NASP,ERAL1,METTL15,SH2B1,TADA2B,TRIOBP,TRAF3IP1,EAPP,USP34,MRPL35,TRMT2A,ABCF1,RAC1,MIER1,ZMYM4,NUP188,NRDE2,MCRS1,THBS1,BCAS2,PSME4,KCTD1…	1260
DNA Replication, Recombination, and Repair	transcription-coupled nucleotide-excision repair	Transcription-coupled nucleotide-excision repair	4.08e-26					RFC3,ERCC1,GTF2H3,POLR2A,XRCC1,LIG1,ERCC5,USP7,AQR,NR2C2,PCNA,GTF2H4,POLR2B,POLR2L,COPS5,ISY1,COPS4,POLR2I,RFC4,COPS7A,ERCC3,ERCC2,CDK7,POLR2E,COPS7B,DDB1,MNAT1,POLR2C,COPS2,COPS8,LIG3,COPS3,RFC1,POLR2H,CCNH,POLR2D,RFC5,RPS27A,GPS1,POLR2G,PPIE,COPS6,GTF2H1	43
RNA Post-Transcriptional Modification	splicing	Splicing of RNA	4.19e-26		0.387		0.681	CCAR1,SCAF11,LSM6,POLR2A,SART3,HNRNPL,PNN,HNRNPC,AQR,RNPS1,WDR83,MBNL2,BCAS2,PCF11,SRSF9,CWC15,CPSF1,SRRM1,TXNL4B,ISY1,SRSF10,ZNF326,POLR2I,GEMIN5,HNRNPR,SFSWAP,SF3B5,PRPF6,POLR2E,LSM8,PRCC,PRPF3,POLR2C,ZMAT2,SUGP1,HNRNPA1,CWC22,POLR2D,BUD13,SOX9,RBM42,HNRNPM,CDK12,ELAVL1,BUD31,CRNKL1,DDX41,PRPF31,CLP1,JUN,FAM172A,CHEK2,PPIL1,MECP2,HNRNPU,SF1,RBMX,DDX47,POLR2B,POLR2L,HNRNPA0,EPB41,HSPA8,NOL3,PRPF…	95
RNA Post-Transcriptional Modification	splicing	Splicing of mRNA	5.16e-26		-0.338		0.077	CCAR1,SCAF11,LSM6,POLR2A,SART3,HNRNPL,PNN,HNRNPC,AQR,RNPS1,WDR83,MBNL2,BCAS2,PCF11,SRSF9,CWC15,CPSF1,SRRM1,TXNL4B,ISY1,SRSF10,POLR2I,GEMIN5,HNRNPR,SFSWAP,SF3B5,PRPF6,POLR2E,LSM8,PRCC,POLR2C,PRPF3,ZMAT2,SUGP1,HNRNPA1,CWC22,POLR2D,BUD13,SOX9,RBM42,HNRNPM,ELAVL1,BUD31,CRNKL1,DDX41,PRPF31,CLP1,FAM172A,CHEK2,PPIL1,MECP2,HNRNPU,SF1,RBMX,POLR2B,POLR2L,HNRNPA0,HSPA8,PRPF8,DHX16,SNRNP35,SNRNP27,HNRNPH3,DD…	87
DNA Replication, Recombination, and Repair	excision repair	Excision repair	8.26e-26		1.618	bias	0.355	RFC3,XRCC1,POLR2A,AQR,USP7,PNKP,COPS5,HMGB1,RAD23A,ISY1,RFC4,POLR2I,COPS7A,ERCC3,ERCC2,POLR2E,POLR2C,RFC1,COPS3,POLR2D,RPS27A,COPS6,XPC,GTF2H1,ERCC1,GTF2H3,THOC1,HNRNPU,ERCC5,LIG1,TP53,GTF2H4,PCNA,NR2C2,POLR2B,POLR2L,HUWE1,APTX,COPS4,NPM1,DDB2,CDK7,COPS7B,DDB1,MNAT1,COPS2,COPS8,WRN,LIG3,RAD23B,POLR2H,CHD1L,PARP1,CCNH,RFC5,GPS1,PPIE,POLR2G,APEX1,CETN2	60
Organismal Survival	organismal death	Organismal death	1.19e-24	Decreased	-8.159	bias	-0.515	TERF2,GNA11,XRCC1,MIA3,HNRNPL,USP7,SIN3B,SNAPIN,ATR,CTNNB1,LEMD3,ELP1,HDAC3,GBA,PLCD3,SEPHS1,COL5A2,WDR55,PPCS,BIRC6,NRP1,BAX,MTAP,CTH,APRT,LYN,CCN1,FKBP1A,EHMT2,KMT2B,ERCC5,DCTN1,CNOT3,RFX3,CCS,SLC9A3R1,SNAP23,VTI1A,HNRNPAB,SIN3A,GIT1,SAFB,GSTP1,HK2,NFIL3,ADK,AIP,BPTF,NUP98,NASP,ATAD1,PPP3CA,SH2B1,MAP1LC3B,PPME1,DAXX,PARP1,MGAT1,RALA,ZNF24,KDM4A,THOC5,FTH1,RAC1,PPP5C,ERC1,MCRS1,HMBS,THBS1,CSNK1D…	522
Infectious Diseases	infection	Infection by HIV-1	2.35e-24	Increased	4.628	bias	-0.085	NCOR2,TAGLN2,NUP133,TERF2,DCAF1,PDIA6,AQR,RNPS1,TUBA1A,MYOF,AFG3L2,HMGB1,NCOA6,TFAP4,RAD23A,NUP155,HNRNPDL,ERCC3,MRPL10,SSU72,GABARAPL2,UBE2L3,PGM1,SENP5,TBC1D10A,H3F3A/H3F3B,HDAC3,DHX33,PI4KA,DOCK10,THAP11,CAV2,ZC3HAV1,MRPL44,RAP1B,TUBA4A,DMXL1,ATOX1,POLR3A,GTF2H1,SPTAN1,ERCC1,FAM172A,NUP62,GM2A,HNRNPU,ARHGEF12,ERCC5,MED11,SPTBN1,TUBB2A,MND1,ACADSB,HUWE1,PRPF8,LSM14B,PIGK,NUMBL,DUSP12,HDAC2,PLOD…	171
Organismal Survival	morbidity or mortality	Morbidity or mortality	9.02e-24	Decreased	-8.177	bias	-0.698	TERF2,GNA11,XRCC1,MIA3,HNRNPL,USP7,SIN3B,SNAPIN,ATR,CTNNB1,LEMD3,ELP1,HDAC3,GBA,PLCD3,SEPHS1,COL5A2,WDR55,PPCS,BIRC6,NRP1,BAX,MTAP,CTH,APRT,LYN,CCN1,FKBP1A,EHMT2,KMT2B,ERCC5,DCTN1,CNOT3,RFX3,CCS,SLC9A3R1,SNAP23,VTI1A,HNRNPAB,SIN3A,GIT1,SAFB,GSTP1,HK2,NFIL3,ADK,AIP,BPTF,NUP98,NASP,ATAD1,PPP3CA,SH2B1,MAP1LC3B,PPME1,DAXX,PARP1,MGAT1,RALA,ZNF24,KDM4A,THOC5,FTH1,RAC1,PPP5C,ERC1,MCRS1,HMBS,THBS1,CSNK1D…	524
Cell Cycle	G2 phase	G2 phase	1.75e-23		0.158		-0.166	CEP131,MAP3K20,XRCC1,DCAF1,USP11,MDC1,MEN1,TUBA1A,ATR,TFAP4,CTNNB1,CDK5RAP2,BABAM2,MLH1,HDAC3,LIN9,CLASP1,FANCD2,SMARCA1,TUBA4A,BAX,JUN,ERCC1,MBD4,ATF2,DCTN1,TP53,MGMT,E2F4,PCNT,NPM1,CDH13,EP400,CDK7,TAF2,ACTR1A,PPME1,MAD2L1,PHLDA1,NUMB,PARP1,CDC5L,CCNY,RALA,CCNA2,IDH1,DCTN3,RAC1,PPP5C,CETN2,CDK1,OGA,GRB10,RPL7A,TUBG1,DCTN2,YWHAE,NBN,CSNK1D,TXNL4B,TAF6,ATRX,MTDH,HDAC1,EGFR,RPS6,DYNC1H1,AURKA,ANXA…	112
RNA Post-Transcriptional Modification	modification	Modification of rRNA	2e-23		0.762	bias	-0.185	DCAF13,UTP20,EXOSC7,SBDS,PDCD11,PES1,TEX10,EMG1,EXOSC3,EXOSC6,RPL14,RPS6,NOL9,UTP3,TRMT112,WDR18,NOLC1,RPS16,WDR55,DIS3,NOL6,BUD23,KRR1,DDX49,EXOSC2,THUMPD1,RPS15,DHX37,DDX52,RPS27,PELP1,DDX47,NPM3,DDX5,XRN2,WDR12,NPM1,LAS1L,SENP3,UTP4,WDR74,NOL8,BMS1,ERI1,RPS2,EXOSC10,RPS17,C1D,BOP1,MPHOSPH6	50
RNA Post-Transcriptional Modification	processing	Processing of rRNA	2.22e-23		0.762	bias	-0.185	DCAF13,UTP20,EXOSC7,SBDS,PDCD11,PES1,TEX10,EMG1,EXOSC3,EXOSC6,RPL14,RPS6,NOL9,UTP3,TRMT112,WDR18,NOLC1,RPS16,WDR55,DIS3,NOL6,BUD23,KRR1,DDX49,EXOSC2,RPS15,DHX37,DDX52,RPS27,PELP1,DDX47,NPM3,DDX5,XRN2,WDR12,NPM1,LAS1L,SENP3,UTP4,WDR74,NOL8,BMS1,ERI1,RPS2,EXOSC10,RPS17,C1D,BOP1,MPHOSPH6	49
Cancer, Organismal Injury and Abnormalities	urogenital cancer	Urogenital cancer	3.77e-23	Decreased	-2.075		-2.286	PITRM1,SIN3B,USP6NL,SENP5,RING1,LEMD3,CTNNB1,ASAP2,GBA,CHAF1B,ABLIM3,COL5A2,DOCK10,RANBP10,DECR1,TUBA4A,BAX,MTAP,SETMAR,SUPT5H,ZMYND8,TMEM97,DLAT,CCN1,EHMT2,ERCC5,DCTN1,RFX3,SLC9A3R1,ACBD3,CLIP1,CUTA,GIT1,AARS2,MRPL1,LSM14B,ENO1,CDH13,EIF1AX,NUP98,NASP,ERAL1,METTL15,SH2B1,TADA2B,TRIOBP,TRAF3IP1,EAPP,USP34,MRPL35,TRMT2A,ABCF1,RAC1,MIER1,ZMYM4,NUP188,NRDE2,MCRS1,THBS1,BCAS2,PSME4,KCTD1,MDN1,TCEAL4,…	1226
Infectious Diseases	infection	Infection of cells	3.92e-23	Increased	4.377	bias	-0.011	TAGLN2,NUP133,PML,TERF2,AQR,MYOF,AFG3L2,HMGB1,NCOA6,NUP155,HNRNPDL,ERCC3,MRPL10,GABARAPL2,SENP5,TBC1D10A,DHX33,DOCK10,ZC3HAV1,CLTB,ATOX1,POLR3A,GTF2H1,ERCC1,FAM172A,EPN2,NUP62,ERCC5,DCTN1,MED11,MND1,CLIP1,COG1,LSM14B,PIGK,NUMBL,CTBP1,DUSP12,PLOD2,AIP,NUP98,SUB1,LMAN2,STAU1,RNF214,NIPSNAP2,EXOSC10,MGAT1,PACSIN3,KARS,KAT2A,LSM3,RAC1,MAP4,PPP5C,RPL10A,CCAR1,ERC1,NUP153,BICD2,RREB1,PHF3,DDX3X,PSMC4,R…	203
Cancer, Organismal Injury and Abnormalities	malignant genitourinary solid tumor	Malignant genitourinary solid tumor	8.09e-23	Decreased	-2.075		-2.288	PITRM1,SIN3B,USP6NL,SENP5,RING1,LEMD3,CTNNB1,ASAP2,GBA,CHAF1B,ABLIM3,COL5A2,DOCK10,RANBP10,DECR1,TUBA4A,BAX,MTAP,SETMAR,SUPT5H,ZMYND8,TMEM97,DLAT,CCN1,EHMT2,ERCC5,DCTN1,RFX3,SLC9A3R1,ACBD3,CLIP1,CUTA,GIT1,AARS2,MRPL1,LSM14B,ENO1,CDH13,EIF1AX,NUP98,NASP,ERAL1,METTL15,SH2B1,TADA2B,TRIOBP,TRAF3IP1,EAPP,USP34,MRPL35,TRMT2A,ABCF1,RAC1,MIER1,ZMYM4,NUP188,NRDE2,MCRS1,THBS1,BCAS2,PSME4,KCTD1,MDN1,TCEAL4,…	1224
Gene Expression	expression	Expression of mRNA	2.83e-21	Increased	2.674		2.845	GTF2B,EIF5B,SARS,CTIF,POLR2A,MRPL15,RPL23,DDX3X,IREB2,HMGB1,COPS5,MRPL39,POLR2I,PAIP2,RPL27A,RPL30,HSF1,RPS29,EGFR,GEMIN5,DARS,MRPL41,POLR2E,MLH1,JAK1,APP,POLR2C,EIF1,DHX33,EIF5,HSPB1,NOLC1,CD47,NELFE,DAPK3,MRPL19,POLR2D,MRPL17,ELAVL1,NELFCD,ETS1,SUPT5H,FOXO3,JUN,MBD4,ATF2,NELFA,AKT1,MRPL3,PKN1,NELFB,TP53,POLR2B,EPRS,POLR2L,RPL38,RECQL5,MAP2K3,RPS4Y1,DDX5,MRPL12,MRPL2,EIF2B2,PIN1,TCOF1,ATM,TPR,PU…	88
Cell Cycle	G2/M phase	G2/M phase	4.26e-21		0.859		0.279	RPL7A,CEP131,XRCC1,TUBG1,MDC1,DCTN2,MEN1,YWHAE,NBN,CSNK1D,TUBA1A,ATR,TXNL4B,ATRX,MTDH,HDAC1,EGFR,RPS6,DYNC1H1,CTNNB1,AURKA,CDK5RAP2,BABAM2,MLH1,UIMC1,FGF2,HDAC3,LIN9,TUBB4B,CLASP1,FANCD2,SMARCA1,TUBA4A,KAT14,ELAVL1,MSH2,RUNX2,KDM5B,JUN,ERCC1,MBD4,ATF2,THOC1,CHEK2,MAPRE1,PCM1,MRE11,DCTN1,ELAC2,TP53,H2AFX,LCMT1,MGMT,PCNT,TP53BP2,TP53BP1,PIN1,NPM1,CDH13,EP400,BRCA1,KRAS,DYNC1I2,CDK7,CSNK2B,TAF2,TUBB…	95
Cell Death and Survival	necrosis	Necrosis	7.97e-21	Decreased	-3.578		-2.61	GNA11,TERF2,XRCC1,GMDS,SIN3B,ADI1,ATR,NUDCD3,SLC9A3R2,EEF1A1,CTNNB1,CSTB,ELP1,YY1AP1,HDAC3,GBA,NOL6,BIRC6,NRP1,CAMK2G,DECR1,BAX,CTH,CHMP6,APRT,LYN,CCN1,FKBP1A,EHMT2,DCTN1,CNN2,FKBP5,VTI1A,SLC9B2,ATXN7,GSTP1,ENO1,HK2,NFIL3,EIF1AX,AIP,CDK7,NASP,PPP3CA,MAP1LC3B,DAXX,PARP1,GART,EIF4E,THOC5,FTH1,RAC1,PPP5C,NUP188,RPL7A,MCRS1,THBS1,PSME3,BCAS2,MDN1,UCHL5,CDC42EP3,ZNF512B,DVL2,RPL27A,HSF1,RPS29,COL4A1,P…	548
Cancer, Organismal Injury and Abnormalities	pelvic tumor	Pelvic tumor	1.38e-20	Decreased	-2.9		-2.712	ISOC1,PITRM1,SIN3B,USP6NL,SENP5,RING1,LEMD3,CTNNB1,ASAP2,CHAF1B,ABLIM3,COL5A2,DOCK10,RANBP10,DECR1,TUBA4A,BAX,MTAP,SETMAR,SUPT5H,ZMYND8,DLAT,CCN1,EHMT2,ERCC5,DCTN1,CLIP1,CUTA,GIT1,AARS2,MRPL1,LSM14B,ENO1,CDH13,EIF1AX,NUP98,PHLDA2,NASP,ERAL1,SH2B1,METTL15,TADA2B,TRIOBP,TRAF3IP1,USP34,MRPL35,TRMT2A,ABCF1,RAC1,MIER1,ZMYM4,NUP188,NRDE2,MCRS1,THBS1,PSME4,KCTD1,MDN1,EEA1,MARCKSL1,CDC42EP3,SRSF10,HARS2,…	1108
Gene Expression	activation	Activation of DNA endogenous promoter	1.88e-20		0.937		-0.502	GTF2B,PML,CEBPZ,CCNT2,HMGB1,SAP30,NCOA6,ZFHX3,GPS2,ERCC3,CTNNB1,ELP1,WASL,HDAC3,RFX5,ABLIM3,HMBOX1,DNAJA3,SMARCA1,NFIX,SAP130,SUPT5H,GTF2H1,CCN1,NELFA,NUFIP1,MAFK,EHMT2,RBBP7,HIST1H1B,TAF9B,RFX3,E2F4,ASH2L,ATXN7,HNRNPAB,SIN3A,NCOR1,SAFB,ENO1,WWP2,NFIL3,MBD1,CDH13,CTBP1,BPTF,CDK7,TAF2,SUB1,PPP3CA,NKRF,DEK,CDC5L,DAXX,PARP1,HMGB2,TGIF1,ZNF24,KAT2A,IGBP1,FOSL1,BCL2L12,ABHD14B,INO80,ATF7IP,CHD3,CHCHD3…	279
Cell Death and Survival	apoptosis	Apoptosis	2.06e-20	Decreased	-2.801		-1.432	GNA11,TERF2,MAP3K20,XRCC1,USP7,GMDS,SIN3B,TCHP,ADI1,ATR,EEF1A1,CTNNB1,DAP,CSTB,ELP1,YY1AP1,HDAC3,PLCD3,BIRC6,NRP1,CAMK2G,DECR1,BAX,CTH,LYN,DNAJA1,CCN1,PTP4A2,FKBP1A,EHMT2,ERCC5,KMT2B,DCTN1,CNN2,FKBP5,VTI1A,SIN3A,SAFB,GSTP1,ENO1,HK2,NFIL3,AIP,PHLDA2,NASP,PPP3CA,DAXX,PARP1,EIF4E,THOC5,FTH1,RAC1,PPP5C,ERC1,MCRS1,THBS1,BCAS2,PSME4,MDN1,UCHL5,CDC42EP3,LAMTOR5,ZNF512B,DVL2,HSF1,RPS29,COL4A1,AHCTF1,PARK…	542
Post-Translational Modification	sumoylation	Sumoylation of protein	2.74e-20					RAE1,NUP188,NUP133,NUP62,AKT1,NUP43,NUP54,NUP153,SUMO3,NUP93,CBX4,AAAS,NUP88,RANGAP1,NUP205,NUP85,NUP37,NUP155,SENP5,PIAS2,NUP98,RANBP2,NDC1,TPR,NUP107,ZNF451,NUP160,NUP35,SENP1,POM121/POM121C,SEH1L,UBE2I,NUP214	33
Cancer, Gastrointestinal Disease, Hepatic System Disease, Organismal Injury and Abnormalities	hepatobiliary system cancer	Hepatobiliary system cancer	2.93e-20		-1.52		-1.307	GTF2B,SELENOS,PITRM1,SIN3B,DPP3,RUFY1,LEMD3,FAM45A,CTNNB1,ASAP2,ABLIM3,COL5A2,DOCK10,RANBP10,DECR1,TUBA4A,BAX,SUPT5H,ZMYND8,DLAT,CCN1,EHMT2,ERCC5,CCS,ACBD3,CLIP1,CUTA,HNRNPAB,MRPL1,ENO1,CDH13,DUSP12,EIF1AX,PREPL,NUP98,NASP,TRIOBP,USP34,EXOSC10,TRMT2A,DCTN4,TSEN34,MIER1,ZMYM4,NUP188,MCRS1,THBS1,BCAS2,PSME4,MDN1,TCEAL4,UCHL5,CDC42EP3,SRSF10,HSF1,AHCTF1,TGFB2,JAK1,CACYBP,CABIN1,ANKIB1,CHD4,HNRNPM,BU…	820
Cell Death and Survival	cell death	Cell death of tumor cell lines	6.32e-20	Decreased	-3.111		-2.386	TAGLN2,AKR1B1,PML,GNA11,XRCC1,MDC1,GMDS,SIN3B,GRN,TUBA1A,CAVIN3,ADI1,ATR,EMG1,ATP5F1A,NUDCD3,GPS2,SLC9A3R2,PCK2,EEF1A1,EPHB6,CTNNB1,HTRA2,JUP,CSTB,YY1AP1,HDAC3,DHX33,KAT8,CD47,HNRNPA1,DNAJA3,SMARCA1,BIRC6,NRP1,CAMK2G,NFIX,NOL6,CS,BAX,MEAK7,BUD31,CTH,DPH1,LYN,CCN1,MCM7,FKBP1A,EHMT2,DCTN1,CNN2,IMMT,FKBP5,OTUB1,HSPA8,SLC9B2,ARHGDIA,MAP2K3,GSTP1,ENO1,HK2,WWP2,NFIL3,TPX2,NUMBL,MBD1,CTBP1,RABGGTB,EIF1A…	360
Cancer, Organismal Injury and Abnormalities	anogenital cancer	Anogenital cancer	8.52e-20		-1.276		-1.506	PITRM1,SIN3B,USP6NL,SENP5,RING1,LEMD3,CTNNB1,ASAP2,GBA,CHAF1B,ABLIM3,COL5A2,DOCK10,RANBP10,TUBA4A,BAX,SETMAR,SUPT5H,ZMYND8,TMEM97,DLAT,CCN1,EHMT2,ERCC5,DCTN1,RFX3,SLC9A3R1,ACBD3,CLIP1,CUTA,GIT1,AARS2,MRPL1,LSM14B,ENO1,CDH13,EIF1AX,NUP98,NASP,ERAL1,SH2B1,METTL15,TADA2B,TRIOBP,USP34,ABCF1,RAC1,ZMYM4,NUP188,NRDE2,MCRS1,THBS1,PSME4,KCTD1,MDN1,TCEAL4,EEA1,UCHL5,MARCKSL1,CDC42EP3,LAMTOR5,SRSF10,HARS2,H…	1133
Cancer, Gastrointestinal Disease, Organismal Injury and Abnormalities	hepatobiliary carcinoma	Hepatobiliary carcinoma	1.11e-19		-1.24		-0.919	GTF2B,SELENOS,PITRM1,SIN3B,DPP3,RUFY1,LEMD3,FAM45A,CTNNB1,ASAP2,ABLIM3,COL5A2,DOCK10,RANBP10,DECR1,TUBA4A,BAX,SUPT5H,ZMYND8,DLAT,CCN1,EHMT2,ERCC5,CCS,ACBD3,CLIP1,CUTA,HNRNPAB,MRPL1,ENO1,CDH13,DUSP12,PREPL,NUP98,NASP,TRIOBP,USP34,EXOSC10,TRMT2A,DCTN4,TSEN34,MIER1,ZMYM4,NUP188,MCRS1,THBS1,BCAS2,PSME4,MDN1,TCEAL4,UCHL5,CDC42EP3,SRSF10,HSF1,AHCTF1,TGFB2,JAK1,CACYBP,CABIN1,ANKIB1,CHD4,HNRNPM,BUD23,SCA…	794
Infectious Diseases	HIV infection	HIV infection	2.19e-19	Increased	4.441	bias	-0.25	NCOR2,TAGLN2,NUP133,POLA1,TERF2,DCAF1,PDIA6,AQR,RNPS1,TUBA1A,MYOF,AFG3L2,HMGB1,NCOA6,TFAP4,RAD23A,NUP155,HNRNPDL,ERCC3,MRPL10,SSU72,GABARAPL2,UBE2L3,PGM1,SENP5,TBC1D10A,H3F3A/H3F3B,HDAC3,DHX33,PI4KA,DOCK10,THAP11,CAV2,ZC3HAV1,MRPL44,RAP1B,TUBA4A,DMXL1,ATOX1,POLR3A,GTF2H1,SPTAN1,ERCC1,FAM172A,NUP62,GM2A,HNRNPU,ARHGEF12,FKBP1A,ERCC5,C1R,MED11,SPTBN1,TUBB2A,MND1,FN1,ACADSB,HUWE1,PRPF8,LSM14B,PIGK,NU…	182
Infectious Diseases	infection	Infection by Retroviridae	3.05e-19	Increased	4.485	bias	-0.198	NCOR2,TAGLN2,NUP133,POLA1,TERF2,DCAF1,PDIA6,AQR,RNPS1,TUBA1A,MYOF,AFG3L2,HMGB1,NCOA6,TFAP4,RAD23A,NUP155,HNRNPDL,ERCC3,MRPL10,SSU72,GABARAPL2,UBE2L3,PGM1,SENP5,TBC1D10A,H3F3A/H3F3B,HDAC3,DHX33,PI4KA,DOCK10,THAP11,CAV2,ZC3HAV1,MRPL44,RAP1B,TUBA4A,DMXL1,ATOX1,POLR3A,GTF2H1,SPTAN1,ERCC1,FAM172A,NUP62,GM2A,HNRNPU,ARHGEF12,FKBP1A,ERCC5,C1R,MED11,SPTBN1,TUBB2A,MND1,FN1,ACADSB,HUWE1,PRPF8,LSM14B,PIGK,NU…	183
Molecular Transport, RNA Trafficking	export	Export of RNA	4.45e-19		0.937	bias	0.124	RAE1,NUP188,NUP133,NUP62,THOC1,THOC2,NUP43,ALKBH5,NUP54,RNPS1,NUP153,NUP93,AAAS,NXF1,NUP88,SRSF9,CPSF1,NUP205,SRRM1,NUP85,FYTTD1,NUP37,NUP155,THOC7,NUP98,RANBP2,NDC1,RGPD4 (includes others),TPR,NUP107,NUP160,MAGOHB,NUP35,XPO1,POM121/POM121C,SEH1L,PHAX,DHX38,XPO5,EIF4E,SYMPK,THOC5,HNRNPA2B1,NUP214	44
Cell Death and Survival	cell viability	Cell viability of tumor cell lines	4.53e-19	Increased	5.409		2.05	PML,TERF2,LSM6,PES1,HMGB1,RAD54B,ATR,DPP3,NUP155,CTNNB1,YY1AP1,HDAC3,BIRC6,NRP1,BAX,BUD31,SUPT5H,DPH1,LYN,ATP5MD,ERCC1,NUP62,MCM7,PTP4A2,POLR1D,FKBP5,RPL38,SIN3A,MAP2K3,GSTP1,ENO1,HK2,AK1,CTBP1,DUSP12,ADK,ASF1A,NKRF,MAP1LC3B,LIG3,DAXX,PARP1,MTMR12,ATP5PD,EIF4E,APEX1,FTH1,RAC1,FOSL1,STK26,CCAR1,TUBB3,PSMC4,PSME4,GSR,AK5,MTDH,ERCC2,EGFR,PARK7,MRM1,AURKA,MECOM,JAK1,TRADD,HSPB1,TWISTNB,PRNP,CD55,BUD2…	232
Molecular Transport, RNA Trafficking	nuclear export	Nuclear export of RNA	5.51e-19		0.647	bias	-0.295	RAE1,NUP188,NUP133,NUP62,THOC1,THOC2,NUP43,ALKBH5,NUP54,RNPS1,NUP153,NUP93,AAAS,NXF1,NUP88,SRSF9,CPSF1,NUP205,SRRM1,NUP85,FYTTD1,NUP37,NUP155,THOC7,NUP98,RANBP2,NDC1,TPR,NUP107,NUP160,MAGOHB,NUP35,XPO1,POM121/POM121C,SEH1L,PHAX,DHX38,XPO5,EIF4E,SYMPK,THOC5,HNRNPA2B1,NUP214	43
Cancer, Organismal Injury and Abnormalities	genitourinary adenocarcinoma	Genitourinary adenocarcinoma	1.07e-18		-1.854		-1.872	PITRM1,SIN3B,USP6NL,SENP5,RING1,LEMD3,CTNNB1,ASAP2,CHAF1B,ABLIM3,COL5A2,DOCK10,RANBP10,TUBA4A,BAX,SUPT5H,ZMYND8,CCN1,EHMT2,ERCC5,DCTN1,SLC9A3R1,CLIP1,CUTA,AARS2,MRPL1,LSM14B,CDH13,EIF1AX,NUP98,NASP,ERAL1,SH2B1,METTL15,TRIOBP,EAPP,USP34,NUP188,NRDE2,MCRS1,THBS1,BCAS2,PSME4,KCTD1,MDN1,TCEAL4,EEA1,MARCKSL1,CDC42EP3,HARS2,HSF1,GEMIN5,AHCTF1,DAD1,JAK1,FBXL12,POLR3E,CABIN1,ANKIB1,CHD4,PICALM,HNRNPM,KDS…	974
Cancer, Organismal Injury and Abnormalities	pelvic cancer	Pelvic cancer	1.93e-18		-1.907		-1.92	PITRM1,SIN3B,USP6NL,SENP5,RING1,LEMD3,CTNNB1,ASAP2,CHAF1B,ABLIM3,COL5A2,DOCK10,RANBP10,DECR1,TUBA4A,BAX,MTAP,SETMAR,SUPT5H,ZMYND8,DLAT,CCN1,EHMT2,ERCC5,DCTN1,CLIP1,CUTA,GIT1,AARS2,MRPL1,LSM14B,ENO1,CDH13,EIF1AX,NUP98,NASP,ERAL1,SH2B1,METTL15,TADA2B,TRIOBP,TRAF3IP1,USP34,MRPL35,TRMT2A,ABCF1,RAC1,MIER1,ZMYM4,NUP188,NRDE2,MCRS1,THBS1,PSME4,KCTD1,MDN1,EEA1,MARCKSL1,CDC42EP3,SRSF10,HARS2,HSF1,GEMIN5,A…	1081
DNA Replication, Recombination, and Repair	replication	DNA replication	3.63e-18		-1.332		-2.022	AKAP8L,RFC3,TMEM9,PML,POLA1,RBL2,DCAF1,ATRIP,LRWD1,CST3,ORC5,TOP3A,NBN,HMGB1,UCHL5,ATR,TMPO,RFC4,ORC3,ANKRD17,EGFR,SRC,RING1,APP,CACYBP,FGF2,RFC1,DNAJA3,CAMK2G,MCM3,MCM4,MCM5,MSH2,JUN,ERCC1,WRNIP1,WAPL,AKT1,MCM7,ZBTB20,MCM2,EHMT2,PCM1,LIG1,MGME1,MRE11,TP53,PCNA,MCM3AP,ORC1,PDS5A,TFAM,HUWE1,RECQL5,SIN3A,NAE1,MCM6,NPM1,TRRAP,BRCA1,RAD50,NUP98,NUCKS1,NASP,DDB1,ATM,ORC2,PTMS,FAM111A,WRN,LIG3,PARP1,IN…	83
Molecular Transport, RNA Trafficking	export	Export of mRNA	4.05e-18		0.581		-0.091	RAE1,NUP188,NUP133,NUP62,THOC1,THOC2,NUP43,ALKBH5,NUP54,RNPS1,NUP153,NUP93,AAAS,NXF1,NUP88,SRSF9,CPSF1,NUP205,SRRM1,NUP85,FYTTD1,NUP37,NUP155,THOC7,NUP98,RANBP2,NDC1,RGPD4 (includes others),TPR,NUP107,NUP160,MAGOHB,NUP35,XPO1,POM121/POM121C,SEH1L,DHX38,EIF4E,SYMPK,THOC5,HNRNPA2B1,NUP214	42
Cell Cycle	G2/M phase transition	G2/M phase transition	4.44e-18		-0.378		-0.342	CEP131,RPL7A,TUBG1,DCTN2,MEN1,YWHAE,CSNK1D,TUBA1A,ATR,HDAC1,RPS6,DYNC1H1,AURKA,CDK5RAP2,UIMC1,LIN9,TUBB4B,CLASP1,FANCD2,TUBA4A,KAT14,ELAVL1,MBD4,ATF2,THOC1,CHEK2,MAPRE1,PCM1,DCTN1,ELAC2,TP53,LCMT1,PCNT,TP53BP2,TP53BP1,PIN1,BRCA1,KRAS,DYNC1I2,CDK7,TAF2,TUBB,MNAT1,ACTR1A,OFD1,WRN,PPME1,MAD2L1,PHLDA1,CDC5L,PARP1,CCNY,CCNH,ABRAXAS1,CIT,CCNA2,DCTN3,RB1,RAC1,CETN2,CCNB1,CDK1,OGA	63
Molecular Transport, RNA Trafficking	nuclear export	Nuclear export of mRNA	5.05e-18		0.314	bias	-0.545	RAE1,NUP188,NUP133,NUP62,THOC1,THOC2,NUP43,ALKBH5,NUP54,RNPS1,NUP153,NUP93,AAAS,NXF1,NUP88,SRSF9,CPSF1,NUP205,SRRM1,NUP85,FYTTD1,NUP37,NUP155,THOC7,NUP98,RANBP2,NDC1,TPR,NUP107,NUP160,MAGOHB,NUP35,XPO1,POM121/POM121C,SEH1L,DHX38,EIF4E,SYMPK,THOC5,HNRNPA2B1,NUP214	41
Infectious Diseases	transport	Transport of virus	6.36e-18		0.116	bias	-0.763	RAE1,NUP188,NUP133,NUP62,NUP43,MAPRE1,NUP54,NUP153,DCTN1,NUP93,AAAS,NUP88,CLIP1,NUP205,NUP85,NUP37,NUP155,NUP98,RANBP2,NDC1,RGPD4 (includes others),TPR,NUP107,NUP160,NUP35,KPNB1,XPO1,POM121/POM121C,TNPO3,SEH1L,CD55,RPS27A,NUP214	33
Cancer, Organismal Injury and Abnormalities	genitourinary carcinoma	Genitourinary carcinoma	6.53e-18	Decreased	-2.611		-2.508	PITRM1,SIN3B,USP6NL,SENP5,RING1,LEMD3,CTNNB1,ASAP2,CHAF1B,ABLIM3,COL5A2,DOCK10,RANBP10,DECR1,TUBA4A,BAX,MTAP,SETMAR,SUPT5H,ZMYND8,CCN1,EHMT2,ERCC5,DCTN1,SLC9A3R1,CLIP1,CUTA,AARS2,MRPL1,LSM14B,CDH13,EIF1AX,NUP98,NASP,ERAL1,SH2B1,METTL15,TADA2B,TRIOBP,TRAF3IP1,EAPP,USP34,MRPL35,TRMT2A,ABCF1,MIER1,ZMYM4,NUP188,NRDE2,MCRS1,THBS1,BCAS2,PSME4,KCTD1,MDN1,TCEAL4,EEA1,MARCKSL1,CDC42EP3,SRSF10,HARS2,HSF1,G…	1069
Infectious Diseases	infection	Infection by RNA virus	7.04e-18	Increased	4.369	bias	-0.08	TAGLN2,NUP133,PML,POLA1,TERF2,AQR,TUBA1A,MYOF,AFG3L2,HMGB1,NCOA6,NUP155,HNRNPDL,ERCC3,MRPL10,GABARAPL2,SENP5,TBC1D10A,HDAC3,DHX33,DOCK10,ZC3HAV1,TUBA4A,CLTB,ATOX1,POLR3A,GTF2H1,ERCC1,FAM172A,EPN2,NUP62,FKBP1A,ERCC5,MED11,MND1,COG1,LSM14B,PIGK,NUMBL,CTBP1,DUSP12,PLOD2,ADK,AIP,NUP98,SUB1,LMAN2,GAA,PPP3CA,STAU1,RNF214,NIPSNAP2,EXOSC10,MGAT1,PACSIN3,KARS,KAT2A,LSM3,MAP4,PPP5C,RPL10A,CCAR1,TUBB3,ERC1,…	214
Gastrointestinal Disease, Hepatic System Disease, Organismal Injury and Abnormalities	liver lesion	Liver lesion	9.08e-18		-0.763		-0.059	GTF2B,SELENOS,PITRM1,SIN3B,DPP3,LEMD3,FAM45A,CTNNB1,ASAP2,ABLIM3,COL5A2,DOCK10,ZC3HAV1,RANBP10,DECR1,TUBA4A,BAX,SETMAR,SUPT5H,ERGIC3,ZMYND8,DLAT,CCN1,EHMT2,ERCC5,DCTN1,CCS,ACBD3,CLIP1,CUTA,HNRNPAB,MRPL1,ENO1,CDH13,DUSP12,EIF1AX,PREPL,NUP98,NASP,GAA,TRIOBP,USP34,EXOSC10,TRMT2A,DCTN4,TSEN34,MIER1,ZMYM4,NUP188,NRDE2,MCRS1,THBS1,BCAS2,MDN1,TCEAL4,UCHL5,CDC42EP3,SRSF10,HSF1,AHCTF1,TGFB2,JAK1,CACYBP,FB…	904
Gene Expression	expression	Initiation of expression of RNA	1.27e-17		1.563		1.285	GTF2B,EIF5B,CTIF,POLR2A,CAVIN1,E2F3,DDX3X,NFIC,CCNC,TAF6,POLR2I,PAIP2,TAF1,ERCC3,TAF15,ERCC2,SRC,TAF9,POLR2E,POLR2C,GTF3C4,EIF1,DHX33,TAF7,EIF5,HSPB1,TWISTNB,POLR2D,NR3C1,SOX9,TEAD1,GTF2I,MED12,BAX,POLR1C,RUNX2,GTF2H1,CBFB,GTF2H3,TAF1C,MECP2,TAF9B,TP53,GTF2H4,NR2C2,POLR2B,TAF4,POLR2L,INTS11,EIF2B2,POLR1E,BRCA1,POLR1B,CDK7,TAF2,MNAT1,TPR,RXRB,MED25,NR1H2,POLR2H,EIF2S3,CCNH,POLR1A,EIF4G3,POLR2G,EIF…	69
Cancer, Gastrointestinal Disease, Hepatic System Disease, Organismal Injury and Abnormalities	liver tumor	Liver tumor	1.81e-17		-0.606		-0.331	GTF2B,SELENOS,PITRM1,SIN3B,DPP3,LEMD3,FAM45A,CTNNB1,ASAP2,ABLIM3,COL5A2,DOCK10,ZC3HAV1,RANBP10,DECR1,TUBA4A,BAX,SETMAR,SUPT5H,ERGIC3,ZMYND8,DLAT,CCN1,EHMT2,ERCC5,DCTN1,CCS,ACBD3,CLIP1,CUTA,HNRNPAB,MRPL1,ENO1,CDH13,DUSP12,EIF1AX,PREPL,NUP98,NASP,TRIOBP,USP34,EXOSC10,TRMT2A,DCTN4,TSEN34,MIER1,ZMYM4,NUP188,NRDE2,MCRS1,THBS1,BCAS2,MDN1,TCEAL4,UCHL5,CDC42EP3,SRSF10,HSF1,AHCTF1,TGFB2,JAK1,CACYBP,FBXL12…	874
DNA Replication, Recombination, and Repair	metabolism	Metabolism of DNA	2.65e-17		-0.695		-1.326	RFC3,TMEM9,PML,POLA1,TERF2,PPT1,DCAF1,CST3,ORC5,TOP3A,GRN,HMGB1,ATR,RFC4,SMARCAL1,REXO2,SRC,RING1,RTN4,RFC1,CD47,HNRNPA1,DNAJA3,CAMK2G,BAX,MCM4,JUN,ERCC1,MCM7,ZBTB20,EHMT2,MGME1,TP53,PCNA,ORC1,TFAM,PDS5A,HUWE1,SIN3A,XRN2,MCM6,ENO1,NPM1,RAD50,NUP98,NASP,PTMS,BAK1,FAM111A,KPNB1,LIG3,PARP1,ING4,HMGB2,CCNA2,APEX1,RAC1,CDK1,OGA,AKAP8L,RBL2,ATRIP,LRWD1,NBN,LIG4,UCHL5,TMPO,ORC3,ANKRD17,EGFR,APOBEC3B,TGF…	112
Molecular Transport, RNA Trafficking	transport	Transport of RNA	2.9e-17		0.84	bias	0.01	RAE1,NUP188,NUP133,NUP62,THOC1,THOC2,NUP43,ALKBH5,NUP54,RNPS1,NUP153,NUP93,AAAS,DDX3X,NXF1,NUP88,SRSF9,CPSF1,NUP205,SRRM1,NUP85,FYTTD1,NUP37,NUP155,THOC7,NUP98,RANBP2,NDC1,RGPD4 (includes others),TPR,NUP107,NUP160,MAGOHB,NUP35,XPO1,POM121/POM121C,SEH1L,PHAX,DHX38,XPO5,EIF4E,SYMPK,THOC5,HNRNPA2B1,NUP214	45
Cancer, Organismal Injury and Abnormalities, Reproductive System Disease	genital tumor	Genital tumor	4.68e-17	Decreased	-3.293		-3.098	ISOC1,PITRM1,SIN3B,USP6NL,SENP5,RING1,LEMD3,CTNNB1,ASAP2,CHAF1B,ABLIM3,COL5A2,DOCK10,RANBP10,TUBA4A,BAX,SETMAR,SUPT5H,ZMYND8,DLAT,CCN1,EHMT2,ERCC5,DCTN1,CLIP1,CUTA,GIT1,AARS2,MRPL1,LSM14B,ENO1,CDH13,EIF1AX,NUP98,PHLDA2,NASP,ERAL1,SH2B1,METTL15,TADA2B,TRIOBP,USP34,ABCF1,RAC1,ZMYM4,NUP188,NRDE2,MCRS1,THBS1,PSME4,KCTD1,MDN1,EEA1,MARCKSL1,CDC42EP3,SRSF10,HARS2,HSF1,GEMIN5,AHCTF1,JAK1,FBXL12,POLR3E,AK…	1029
Molecular Transport	nuclear export	Nuclear export	5.95e-17		1.011	bias	0.178	RAE1,NUP188,NUP133,NUP62,THOC1,THOC2,NUP43,ALKBH5,NUP54,RNPS1,NUP153,NUP93,AAAS,NXF1,NUP88,SRSF9,CPSF1,NUP205,SRRM1,NUP85,FYTTD1,NUTF2,NUP37,NUP155,NPM1,THOC7,NUP98,RANBP2,NDC1,XPO7,TPR,NUP107,NUP160,MAGOHB,NUP35,XPO1,POM121/POM121C,HNRNPA1,SEH1L,PHAX,DHX38,XPO5,EIF4E,SYMPK,THOC5,HNRNPA2B1,NUP214,ATXN1	48
Cancer, Gastrointestinal Disease, Hepatic System Disease, Organismal Injury and Abnormalities	cancer	Liver cancer	6.34e-17		-1.513		-1.273	GTF2B,SELENOS,TERF2,URB2,MIA3,CEP350,CEBPZ,PITRM1,CCNT2,SIN3B,TCHP,RSPRY1,NAA50,ATR,DPP3,BCAT1,EEF1A1,LEMD3,FAM45A,CTNNB1,ASAP2,HDAC3,POLR3D,DHX35,ABLIM3,ANP32E,COL5A2,DOCK10,NOL6,BIRC6,CAMK2G,RANBP10,DECR1,TUBA4A,BAX,SUPT5H,ZMYND8,DNAJA1,DLAT,CCN1,FKBP1A,EHMT2,ERCC5,CNOT3,GOLGA4,CCS,ACBD3,CLIP1,CUTA,SLC9B2,PPAN,HNRNPAB,SIN3A,MRPL1,SAFB,GSTP1,ENO1,HK2,C7orf50,POLR3B,CDH13,DSN1,DUSP12,EIF1AX,ADK,P…	765
Cancer, Organismal Injury and Abnormalities, Renal and Urological Disease	urinary tract cancer	Urinary tract cancer	7.29e-17	Decreased	-2.143		-2	ZNF512,CEBPZ,CEP350,PITRM1,AFG3L2,ATR,GABARAPL2,EEF1A1,CTNNB1,CDK5RAP2,BRK1,DHX35,PPCS,BIRC6,CAMK2G,DECR1,TUBA4A,BAX,MTAP,TRIM16,ZMYND8,ARFGAP2,FKBP1A,EHMT2,KMT2B,ERCC5,CNOT3,SLC9A3R1,PYGB,CLIP1,SIN3A,LSM14B,GSTP1,AIP,NASP,TADA2B,TRAF3IP1,DAXX,PARP1,EAPP,GART,USP34,CROT,TRMT2A,MRPL35,CD2BP2,RALA,MIER1,NUP188,NRDE2,THBS1,RREB1,BCAS2,MDN1,TCEAL4,SLFN5,EEA1,CDC42EP3,NUTF2,EMC1,USP30,DAD1,PRC1,JAK1,R…	410
Cancer, Organismal Injury and Abnormalities, Reproductive System Disease	breast or gynecological cancer	Breast or gynecological cancer	1.07e-16		-1.273		-1.415	SIN3B,SENP5,LEMD3,CTNNB1,GBA,CHAF1B,ABLIM3,COL5A2,DOCK10,RANBP10,TUBA4A,BAX,SETMAR,SUPT5H,ZMYND8,TMEM97,CCN1,EHMT2,DCTN1,RFX3,SLC9A3R1,ACBD3,CUTA,GIT1,AARS2,MRPL1,LSM14B,ENO1,CDH13,EIF1AX,NASP,SH2B1,METTL15,TADA2B,TRIOBP,USP34,ABCF1,RAC1,ZMYM4,NUP188,NRDE2,MCRS1,THBS1,PSME4,MDN1,TCEAL4,EEA1,UCHL5,MARCKSL1,CDC42EP3,LAMTOR5,HARS2,GEMIN5,AHCTF1,GGCT,TGFB2,JAK1,POLR3E,AKR1C3,CABIN1,ANKIB1,CHD4,PICALM…	899
Cancer, Organismal Injury and Abnormalities, Renal and Urological Disease	urinary tract tumor	Urinary tract tumor	1.34e-16		-1.976		-1.829	GNA11,ZNF512,CEBPZ,CEP350,PITRM1,AFG3L2,ATR,GABARAPL2,EEF1A1,CTNNB1,CDK5RAP2,BRK1,DHX35,PPCS,BIRC6,CAMK2G,DECR1,TUBA4A,BAX,MTAP,TRIM16,ZMYND8,ARFGAP2,FKBP1A,EHMT2,KMT2B,ERCC5,CNOT3,SLC9A3R1,PYGB,CLIP1,SIN3A,LSM14B,GSTP1,AIP,NASP,TADA2B,TRAF3IP1,DAXX,PARP1,EAPP,GART,USP34,CROT,TRMT2A,MRPL35,CD2BP2,RALA,MIER1,NUP188,NRDE2,MCRS1,THBS1,RREB1,BCAS2,MDN1,TCEAL4,SLFN5,EEA1,CDC42EP3,NUTF2,EMC1,USP30,DAD1…	417
Cancer, Gastrointestinal Disease, Hepatic System Disease, Organismal Injury and Abnormalities	liver carcinoma	Liver carcinoma	1.74e-16		-1.23		-0.838	GTF2B,SELENOS,TERF2,URB2,MIA3,CEP350,CEBPZ,PITRM1,CCNT2,SIN3B,TCHP,RSPRY1,NAA50,ATR,DPP3,BCAT1,EEF1A1,LEMD3,FAM45A,CTNNB1,ASAP2,HDAC3,POLR3D,DHX35,ABLIM3,ANP32E,COL5A2,DOCK10,NOL6,BIRC6,CAMK2G,RANBP10,DECR1,TUBA4A,BAX,SUPT5H,ZMYND8,DNAJA1,DLAT,CCN1,FKBP1A,EHMT2,ERCC5,CNOT3,GOLGA4,CCS,ACBD3,CLIP1,CUTA,SLC9B2,PPAN,HNRNPAB,SIN3A,MRPL1,SAFB,GSTP1,ENO1,HK2,C7orf50,POLR3B,CDH13,DSN1,DUSP12,ADK,PREPL,BP…	739
Cellular Development, Cellular Growth and Proliferation	cell proliferation	Cell proliferation of tumor cell lines	1.83e-16	Increased	2.681		1.038	RFC3,TAGLN2,PML,SIPA1,HNRNPL,GRN,HMGB1,ATR,NUDCD3,RFC4,GPS2,NUP155,PCK2,EEF1A1,EPHB6,CTNNB1,JUP,YY1AP1,HDAC3,DHX33,BRK1,HNRNPA1,DNAJA3,BIRC6,NRP1,BAX,MTAP,COPS6,PRPF31,DPH1,LYN,ATP5MD,KIF20A,ERCC1,UBA1,CCN1,NELFA,FOXP1,INO80B,MCM7,ATAD3A,EHMT2,TAF9B,CNN2,SLC9A3R1,IMMT,FKBP5,VTI1A,CLIP1,OTUB1,BCAR3,GIT1,MAP2K3,NCOR1,GSTP1,HK2,TPX2,TBXAS1,CDH13,CTBP1,PLOD2,PGD,NASP,ERAL1,BAK1,DEK,ACSL4,PHLDA1,SND1,…	371
Infectious Diseases	replication	Replication of virus	3.24e-16	Increased	3.735		2.144	SQSTM1,CDC42BPA,DCLK1,RAE1,PML,POLA1,DMAP1,DUSP3,CST3,USP7,ENGASE,SNAPIN,COPS5,HMGB1,OAS3,ATR,NUDCD3,EEF1A1,EPHB6,PTPMT1,MLH1,HDAC3,CRAMP1,PI4KA,ABLIM3,ZC3HAV1,BAX,RPS27A,JUN,DNAJA1,NUP62,CREB1,MAFK,FKBP1A,EHMT2,NUP54,TP53,SUMO3,MED11,SLC9A3R1,SNAP23,PRPF8,PPP4C,MAP2K3,ROCK1,SAFB,NPM1,CTBP1,HDAC2,MAP4K4,SRRM2,NUP98,BAK1,KPNB1,DEK,TRAF3IP1,MX2,DAXX,PARP1,MGAT1,MAP2K2,PLD2,CCNA2,NUP214,MINK1,MVP,AP…	140
Molecular Transport	nuclear export	Nuclear export of molecule	3.49e-16		0.647	bias	-0.295	RAE1,NUP188,NUP133,NUP62,THOC1,THOC2,NUP43,ALKBH5,NUP54,RNPS1,NUP153,NUP93,AAAS,NXF1,NUP88,SRSF9,CPSF1,NUP205,SRRM1,NUP85,FYTTD1,NUTF2,NUP37,NUP155,THOC7,NUP98,RANBP2,NDC1,XPO7,TPR,NUP107,NUP160,MAGOHB,NUP35,XPO1,POM121/POM121C,SEH1L,PHAX,DHX38,XPO5,EIF4E,SYMPK,THOC5,HNRNPA2B1,NUP214	45
DNA Replication, Recombination, and Repair	recombination	Recombination	3.81e-16		0.397		-0.588	SMARCAD1,RFC3,TERF2,TIMM13,DCAF1,CHCHD3,HNRNPC,TOP3A,LIG4,SUPV3L1,HMGB1,RAD54B,MEPCE,DDA1,ATRX,COPS7A,HSF1,ERCC2,SF3B5,PRPF6,MLH1,HLTF,ZC3HC1,RFC1,FANCD2,TNPO3,CHD4,UHRF1,RAD18,SUPT5H,SETMAR,ZMYND8,MSH2,TERF2IP,ERCC1,WAPL,THOC1,AKT1,CHEK2,RBMX,MRE11,H2AFX,TP53,MCM3AP,TRIP13,MSH6,PRPF8,RECQL5,SNRNP27,TP53BP1,PIN1,MIB1,BRCA1,ENY2,RAD50,DDB1,ATM,NDC1,SART1,WRN,LIG3,PARP1,MMS22L,HMGB2,GPS1,IDH1	66
Cell Cycle	mitosis	Mitosis	3.87e-16		-0.107		-0.891	PEBP1,DCLK1,RAE1,GNA13,PRMT5,E2F3,SIN3B,NUP88,GRN,TUBA1A,ATR,TFAP4,NUDCD3,DYNC1LI2,MKI67,SRC,DIS3L2,USP3,HDAC3,TIMP2,NUMA1,CLASP1,NOLC1,KAT8,CAMK2G,CHMP2A,JUN,TDP2,CCN1,NUP62,HNRNPU,NUSAP1,TP53,SLC9A3R1,PDS5A,CLIP1,NCOR1,TPX2,HDAC2,RAD50,SH2B1,KPNB1,MAD2L1,CDC5L,RPL24,CENPF,SPC25,CCNA2,TADA3,PTMA,RAC1,NUP214,CDK1,PPP5C,BAP1,UBE2S,INO80,TUBB3,RBL2,TUBG1,MCRS1,DCTN2,THBS1,NUP153,YWHAE,NBN,KIF4A,CSN…	131
Cancer, Organismal Injury and Abnormalities, Reproductive System Disease	mammary tumor	Mammary tumor	4.5e-16	Decreased	-2.109		-2.553	XRCC1,USP7,SIN3B,RSPRY1,ATR,BCAT1,GABARAPL2,C17orf49,CTNNB1,CDK5RAP2,CSTB,HDAC3,GBA,SEPHS1,ABLIM3,COL5A2,WDR55,DECR1,TUBA4A,BAX,TRIM16,SUPT5H,ZMYND8,TMEM97,LYN,CCN1,FKBP1A,EHMT2,KMT2B,CNOT3,RFX3,CNN2,GOLGA4,SLC9A3R1,ACBD3,FKBP5,SIN3A,KBTBD6,GSTP1,ENO1,HK2,NFIL3,EIF1AX,ADK,BPTF,MRPL14,NASP,ATAD1,PPP3CA,SH2B1,MAP1LC3B,DAXX,PARP1,USP34,MTMR12,SLC43A3,ZNF24,EIF4E,FTH1,MIER1,ERC1,MCRS1,THBS1,RREB1,FAM…	463
DNA Replication, Recombination, and Repair	double-stranded DNA break repair	Double-stranded DNA break repair	5.33e-16		1.005		0.263	TERF2,POLA1,INO80,XRCC1,MDC1,LIG4,NBN,PNKP,ATR,EGFR,CTNNB1,BABAM2,MLH1,UIMC1,APP,RIF1,FGF2,KAT8,SETMAR,MSH2,ERCC1,TDP2,PAXIP1,CHEK2,LIG1,MRE11,SMARCA5,TDP1,H2AFX,TP53,PCNA,SETX,TRIP13,ACTR5,OTUB1,NAE1,TP53BP1,NPM1,TRRAP,BRCA1,RAD50,ATM,BABAM1,WRN,DEK,LIG3,CHD1L,PARP1,BRD4,UBE2I,ABRAXAS1,RB1,PAXX,NSD2,CDK1	55
Protein Synthesis	translation	Initiation of translation of protein	7.69e-16		-1	bias	-0.384	RPL7A,EIF5B,CTIF,RPS26,RPS10,RPS27,RPL23,TP53,DDX3X,RPL12,RPS13,RPL9,EIF2S2,RPL38,RPS11,RPS4Y1,EIF2B2,RPL14,PAIP2,RPL27A,RPL30,RPS29,EIF1AX,RPS6,RPL17,RPS18,TPR,EIF1,RPS2,DHX33,EIF5,HSPB1,RPS16,EIF2S3,RPLP0,RPL24,RPS17,ABCF1,RPS23,EIF4G3,RPS27A,EIF4E,RPS4X,RPL15,EIF2B4,RPL10,RPL10A,RPS15	48
Cell Cycle, DNA Replication, Recombination, and Repair	recombination	DNA recombination	1.44e-15		0.558		-0.464	SMARCAD1,RFC3,TERF2,TIMM13,CHCHD3,HNRNPC,LIG4,SUPV3L1,HMGB1,RAD54B,MEPCE,DDA1,ATRX,COPS7A,ERCC2,SF3B5,PRPF6,MLH1,HLTF,RFC1,FANCD2,TNPO3,CHD4,UHRF1,RAD18,SETMAR,SUPT5H,ZMYND8,MSH2,ERCC1,THOC1,AKT1,CHEK2,RBMX,MRE11,H2AFX,TP53,MCM3AP,MSH6,PRPF8,RECQL5,SNRNP27,TP53BP1,PIN1,MIB1,BRCA1,ENY2,RAD50,DDB1,ATM,NDC1,SART1,WRN,LIG3,PARP1,MMS22L,HMGB2,GPS1,IDH1	59
Gene Expression	transcription	Initiation of transcription	1.44e-15	Increased	2.298	bias	1.229	GTF2B,POLR2A,CAVIN1,E2F3,NFIC,CCNC,NCOA6,TAF6,POLR2I,TAF1,ERCC3,TAF15,ERCC2,SRC,TAF9,POLR2E,POLR2C,GTF3C4,TAF7,TWISTNB,POLR2D,NR3C1,SOX9,TEAD1,GTF2I,MED12,BAX,POLR1C,RUNX2,GTF2H1,CBFB,GTF2H3,TAF1C,MECP2,ERCC5,TAF9B,TP53,GTF2H4,NR2C2,POLR2B,TAF4,POLR2L,INTS11,NUMBL,POLR1E,BRCA1,POLR1B,CDK7,TAF2,MNAT1,RXRB,MED25,NR1H2,POLR2H,CCNH,POLR1A,POLR2G,CCNB1,CDK1	59
Cancer, Organismal Injury and Abnormalities	neoplasia	Lymphatic system tumor	2.01e-15	Decreased	-2.864		-2.251	GTF2B,GNA11,USP7,ZNF512,CEP350,CCNT2,TXLNA,ATR,BCAT1,CTNNB1,DAP,ASAP2,HDAC3,BIRC6,NRP1,TUBA4A,BAX,LYN,CCN1,DLAT,FKBP1A,EHMT2,KMT2B,CNOT3,SIN3A,GIT1,HK2,POLR3B,NUP98,PPP3CA,SH2B1,FAM120B,PARP1,GART,USP34,RALA,EIF4E,RAC1,ZMYM4,ERC1,MCRS1,RPL23,THBS1,PSME3,PSME4,MRPL20,ACTG1,CDC42EP3,NUTF2,DVL2,COL4A1,TGFB2,DAD1,JAK1,CHD4,ANKIB1,RRP12,HNRNPM,XPC,CALD1,ZNF768,RPS15,PSMB6,CSNK1A1,AKT1,TUBB6,NQO1,PPP4R…	386
Molecular Transport, Protein Trafficking	transport	Transport of protein	2.22e-15	Increased	2.729	bias	1.276	SQSTM1,PML,DMAP1,VPS18,PPM1F,PPT1,MIA3,RAP1A,GUK1,IPO9,CCDC22,MYH9,CSNK1D,SNAPIN,AP3D1,NUTF2,NUP155,RUFY1,BAG3,SRC,VPS35L,IPO4,JUP,XPO7,HDAC3,CDK5,TIMM44,CHMP3,RAB13,NOLC1,ARF1,XPO1,ARFIP1,TNPO3,PICALM,RHOB,VAMP7,STX8,STEAP2,ARF6,DNAJA1,NUP62,AKT1,VPS11,VAMP2,AP3B1,NUP54,DCTN1,TP53,PEX14,VPS39,RANGAP1,SNAP23,UBR5,ARNTL,HSPA8,VPS33A,AGAP3,ARF5,ARFGEF2,DDX5,RAB10,SNX12,WWP2,NPM1,TARDBP,LMAN2L,VPS16…	88
Cell Morphology, Cellular Assembly and Organization	morphology	Morphology of nucleus	2.31e-15					PML,TERF2,POLA1,RBL2,EMD,MEN1,NBN,KIF4A,TFAP4,TMOD3,TMPO,NUDCD3,PAIP2,HSF1,POT1,NOL7,SRC,AURKA,CRKL,XPO7,H3F3A/H3F3B,APP,ZC3HC1,NOLC1,KAT8,HMBOX1,DAPK3,CHD4,CHMP2A,CASP3,ETS1,XPC,TERF2IP,H2AFV,ERCC1,TDP2,KIF22,MAPRE1,MRE11,TP53,NCAPG2,TGFBI,VIM,USP36,RAB10,EP400,BRCA1,RAD50,ATM,TOR1A,STMN1,WRN,DEK,RHOA,PARP1,UCHL3,SPC25,EIF4E,CHAF1A,RB1,MAP4,ATXN1,CDK1	63
Cell Death and Survival	survival	Cell survival	2.8e-15	Increased	5.21		1.439	SELENOS,PML,TERF2,LSM6,XRCC1,SIPA1,MDC1,PES1,HMGB1,RAD54B,ATR,DPP3,NUP155,SH3KBP1,CTNNB1,JUP,YY1AP1,HDAC3,CD47,BIRC6,NRP1,CAMK2G,BAX,BUD31,CTH,SETMAR,SUPT5H,DPH1,LYN,ATP5MD,ERCC1,CCN1,NUP62,MCM7,PTP4A2,ERCC5,POLR1D,E2F4,FKBP5,RPL38,SIN3A,GIT1,MAP2K3,GSTP1,ENO1,HK2,NFIL3,AK1,CDH13,CTBP1,DUSP12,ADK,ASF1A,CDK7,PPP3CA,NKRF,BAK1,MAP1LC3B,SND1,LIG3,DAXX,PARP1,HMGB2,MTMR12,EFTUD2,ATP5PD,EIF4E,THOC5,APEX…	321
Cell Signaling	viral life cycle	Viral life cycle	2.85e-15		1.074		1.822	RAE1,NUP188,NUP133,NUP62,NUP43,NUP54,NUP153,TP53,NUP93,AAAS,BICD1,NUP88,OAS3,NUP205,NUP85,DDX5,NUP37,PIN1,NUP155,PPIC,APOBEC3B,NUP98,RANBP2,NDC1,CHMP4B,PPIA,TPR,NUP107,NUP160,PPIB,NUP35,FAM111A,PI4KA,CHMP3,XPO1,POM121/POM121C,TNPO3,SEH1L,ZC3HAV1,UBE2I,CHMP2A,ILF3,RPS27A,SRPK2,NUP214,CHMP6,APOBEC3C	47
Cancer, Hematological Disease, Organismal Injury and Abnormalities	lymphocytic neoplasm	Lymphocytic neoplasm	3.14e-15	Decreased	-3.198		-2.426	GTF2B,PML,POLA1,GNA11,USP7,ZNF512,CEP350,CCNT2,RPS13,TUBA1A,MARS,MYOF,HMGB1,TXLNA,NCOA6,RAD54B,ATR,ZFHX3,FERMT2,BCAT1,LRRC1,CTNNB1,DAP,ASAP2,HDAC3,PTK7,CD47,SMARCA1,BIRC6,NRP1,TUBA4A,BAX,LYN,CCN1,DLAT,FOXP1,FKBP1A,EHMT2,KMT2B,CNOT3,MRPL38,TGFBI,ARMC9,E2F4,MAN2A1,GIT1,MAP2K3,NCOR1,SERPINH1,HK2,TPX2,POLR3B,MBD1,CTBP1,NARS,NUP98,WDR74,PPP3CA,BAK1,SH2B1,FAM120B,DEK,PARP1,GART,USP34,MGA,RALA,EIF4E,PTG…	377
DNA Replication, Recombination, and Repair	DNA damage response	DNA damage response of cells	3.31e-15		-0.426		-0.148	BAZ1B,PML,CBX5,USP11,USP28,MEN1,PSME4,NBN,PNKP,RAD54B,NCOA6,ATR,TFAP4,RAD23A,CHD2,ATRX,SMARCAL1,TAF1,MLH1,RIF1,BOD1L1,HPF1,KAT8,PMS2,FANCD2,SMARCA1,CASP3,BAX,RAD18,XPC,SETMAR,ZMYND8,MSH2,LYN,UBA1,ERCC1,MORC2,MBD4,DNAJA1,ATF2,THOC1,AKT1,CHEK2,MCM7,FOXP1,INTS3,MRE11,H2AFX,TP53,PCNA,MGMT,SETX,UBR5,OTUB1,ASH2L,APTX,TP53BP1,MIF,SIRT7,BRCA1,RAD50,NUCKS1,ATM,MACROD1,DDB1,WRN,RAD23B,CHD1L,PARP1,ING4,MMS2…	76
Cell Death and Survival	apoptosis	Apoptosis of tumor cell lines	3.98e-15	Decreased	-2.241		-1.593	TAGLN2,AKR1B1,PML,GNA11,XRCC1,MDC1,GMDS,SIN3B,GRN,TUBA1A,CAVIN3,ADI1,ATR,GPS2,PCK2,EEF1A1,EPHB6,CTNNB1,HTRA2,JUP,CSTB,YY1AP1,HDAC3,DHX33,CD47,HNRNPA1,DNAJA3,SMARCA1,BIRC6,NRP1,CAMK2G,CS,BAX,BUD31,CTH,DPH1,LYN,CCN1,EHMT2,CNN2,IMMT,FKBP5,OTUB1,HSPA8,ARHGDIA,MAP2K3,GSTP1,ENO1,HK2,WWP2,NFIL3,TPX2,NUMBL,CTBP1,RABGGTB,NASP,STAU1,BAK1,ACSL4,SND1,NUMB,DAXX,PARP1,EIF4E,THOC5,FTH1,RAC1,FOSL1,PPP5C,BCL2L12,…	282
Cancer, Hematological Disease, Organismal Injury and Abnormalities	hematological neoplasia	Hematopoietic neoplasm	4.87e-15		-1.746		-1.406	GTF2B,GNA11,XRCC1,SIPA1,USP7,ZNF512,CEP350,PITRM1,GMDS,CCNT2,TXLNA,ATR,DPP3,BCAT1,EEF1A1,CTNNB1,DAP,CDK5RAP2,ASAP2,HDAC3,COL5A2,DOCK10,BIRC6,NRP1,CAMK2G,NOL6,TUBA4A,BAX,SUPT5H,LYN,DNAJA1,CCN1,DLAT,FKBP1A,EHMT2,KMT2B,CNOT3,CLIP1,ATXN7,SIN3A,GIT1,GSTP1,HK2,POLR3B,ADK,NUP98,NASP,LPP,ATAD1,GAA,PPP3CA,DAAM1,RNF214,SH2B1,METTL15,FAM120B,DAXX,PARP1,GART,USP34,RALA,EIF4E,RAC1,ZMYM4,NUP188,ERC1,MCRS1,RPL2…	578
Gene Expression	transcription	Initiation of transcription of RNA	5.52e-15		1.694	bias	0.86	GTF2B,POLR2A,CAVIN1,E2F3,NFIC,CCNC,TAF6,POLR2I,TAF1,ERCC3,TAF15,ERCC2,SRC,TAF9,POLR2E,POLR2C,GTF3C4,TAF7,TWISTNB,POLR2D,NR3C1,SOX9,TEAD1,GTF2I,MED12,BAX,POLR1C,RUNX2,GTF2H1,CBFB,GTF2H3,TAF1C,MECP2,TAF9B,TP53,GTF2H4,NR2C2,POLR2B,TAF4,POLR2L,INTS11,POLR1E,BRCA1,POLR1B,CDK7,TAF2,MNAT1,RXRB,MED25,NR1H2,POLR2H,CCNH,POLR1A,POLR2G,CCNB1,CDK1	56
Cancer, Hematological Disease, Immunological Disease, Organismal Injury and Abnormalities	neoplasia	Neoplasia of leukocytes	5.77e-15	Decreased	-3.054		-2.296	GTF2B,PML,POLA1,GNA11,ZNF512,CEP350,CCNT2,RPS13,TUBA1A,MARS,MYOF,HMGB1,TXLNA,NCOA6,RAD54B,ATR,ZFHX3,FERMT2,BCAT1,LRRC1,CTNNB1,DAP,ASAP2,HDAC3,PTK7,CD47,SMARCA1,BIRC6,NRP1,TUBA4A,BAX,LYN,CCN1,DLAT,FOXP1,FKBP1A,EHMT2,KMT2B,CNOT3,MRPL38,TGFBI,ARMC9,E2F4,MAN2A1,GIT1,MAP2K3,NCOR1,SERPINH1,HK2,TPX2,POLR3B,MBD1,CTBP1,NARS,NUP98,WDR74,PPP3CA,BAK1,SH2B1,FAM120B,DEK,PARP1,GART,USP34,MGA,RALA,EIF4E,PTGFRN,L…	376
Cancer, Hematological Disease, Organismal Injury and Abnormalities	hematologic cancer	Hematologic cancer	5.93e-15		-1.995		-1.493	GTF2B,GNA11,XRCC1,SIPA1,USP7,ZNF512,CEP350,PITRM1,GMDS,CCNT2,TXLNA,ATR,DPP3,BCAT1,EEF1A1,CTNNB1,DAP,CDK5RAP2,ASAP2,HDAC3,COL5A2,DOCK10,BIRC6,NRP1,CAMK2G,NOL6,TUBA4A,BAX,SUPT5H,LYN,DNAJA1,CCN1,DLAT,FKBP1A,EHMT2,KMT2B,CNOT3,CLIP1,ATXN7,SIN3A,GIT1,GSTP1,HK2,POLR3B,ADK,NUP98,NASP,LPP,ATAD1,GAA,PPP3CA,DAAM1,RNF214,SH2B1,METTL15,FAM120B,DAXX,PARP1,GART,USP34,RALA,EIF4E,RAC1,ZMYM4,NUP188,ERC1,MCRS1,RPL2…	571
Cell Death and Survival	cell viability	Cell viability	5.97e-15	Increased	5.341		1.624	PML,TERF2,LSM6,XRCC1,SIPA1,MDC1,PES1,HMGB1,RAD54B,ATR,DPP3,NUP155,SH3KBP1,CTNNB1,YY1AP1,HDAC3,CD47,BIRC6,NRP1,CAMK2G,BAX,BUD31,CTH,SETMAR,SUPT5H,DPH1,LYN,ATP5MD,ERCC1,CCN1,NUP62,MCM7,PTP4A2,POLR1D,E2F4,FKBP5,RPL38,SIN3A,GIT1,MAP2K3,GSTP1,ENO1,HK2,NFIL3,AK1,CDH13,CTBP1,DUSP12,ADK,ASF1A,CDK7,PPP3CA,NKRF,BAK1,MAP1LC3B,SND1,LIG3,DAXX,PARP1,HMGB2,MTMR12,EFTUD2,ATP5PD,EIF4E,APEX1,FTH1,RAC1,FOSL1,MVP,ST…	306
Cancer, Hematological Disease, Immunological Disease, Organismal Injury and Abnormalities	lymphocytic cancer	Lymphocytic cancer	6.28e-15	Decreased	-3.198		-2.409	GTF2B,PML,POLA1,GNA11,USP7,ZNF512,CEP350,CCNT2,RPS13,TUBA1A,MARS,MYOF,HMGB1,TXLNA,NCOA6,RAD54B,ATR,ZFHX3,FERMT2,BCAT1,LRRC1,CTNNB1,DAP,ASAP2,HDAC3,PTK7,CD47,SMARCA1,BIRC6,NRP1,TUBA4A,BAX,LYN,CCN1,DLAT,FOXP1,FKBP1A,EHMT2,KMT2B,CNOT3,MRPL38,TGFBI,ARMC9,E2F4,MAN2A1,GIT1,MAP2K3,NCOR1,SERPINH1,HK2,TPX2,POLR3B,MBD1,CTBP1,NARS,NUP98,WDR74,PPP3CA,BAK1,SH2B1,FAM120B,DEK,PARP1,GART,USP34,MGA,RALA,EIF4E,PTG…	366
Cancer, Organismal Injury and Abnormalities, Reproductive System Disease	genital tract cancer	Genital tract cancer	6.94e-15		-1.673		-1.699	PITRM1,SIN3B,USP6NL,SENP5,RING1,LEMD3,CTNNB1,ASAP2,CHAF1B,ABLIM3,COL5A2,DOCK10,RANBP10,TUBA4A,BAX,SETMAR,SUPT5H,ZMYND8,DLAT,CCN1,EHMT2,ERCC5,DCTN1,CLIP1,CUTA,GIT1,AARS2,MRPL1,LSM14B,ENO1,CDH13,EIF1AX,NUP98,NASP,ERAL1,SH2B1,METTL15,TADA2B,TRIOBP,USP34,ABCF1,RAC1,ZMYM4,NUP188,NRDE2,MCRS1,THBS1,PSME4,KCTD1,MDN1,EEA1,MARCKSL1,CDC42EP3,SRSF10,HARS2,HSF1,GEMIN5,AHCTF1,JAK1,FBXL12,POLR3E,AKR1C3,DNAJC3,C…	1000
Hematological Disease, Immunological Disease	lymphoproliferative disorder	Lymphoproliferative disorder	7.93e-15	Decreased	-3.198		-2.396	GTF2B,PML,POLA1,GNA11,USP7,ZNF512,CEP350,CCNT2,RPS13,TUBA1A,MARS,MYOF,HMGB1,TXLNA,NCOA6,RAD54B,ATR,ZFHX3,FERMT2,BCAT1,LRRC1,CTNNB1,DAP,ASAP2,HDAC3,PTK7,CD47,SMARCA1,BIRC6,NRP1,TUBA4A,BAX,LYN,CCN1,DLAT,FOXP1,FKBP1A,EHMT2,KMT2B,CNOT3,MRPL38,TGFBI,ARMC9,E2F4,MAN2A1,GIT1,MAP2K3,NCOR1,SERPINH1,HK2,TPX2,POLR3B,MBD1,CTBP1,NARS,NUP98,WDR74,PPP3CA,BAK1,SH2B1,FAM120B,DEK,PARP1,GART,USP34,MGA,RALA,EIF4E,PTG…	376
Cancer, Organismal Injury and Abnormalities	lymphoid cancer	Lymphoid cancer	8.91e-15	Decreased	-3.152		-2.471	GTF2B,PML,POLA1,GNA11,USP7,ZNF512,CEP350,CCNT2,RPS13,TUBA1A,MARS,MYOF,HMGB1,TXLNA,NCOA6,RAD54B,ATR,ZFHX3,FERMT2,BCAT1,LRRC1,CTNNB1,DAP,ASAP2,HDAC3,PTK7,CD47,SMARCA1,BIRC6,NRP1,TUBA4A,BAX,LYN,CCN1,DLAT,FOXP1,FKBP1A,EHMT2,KMT2B,CNOT3,MRPL38,TGFBI,ARMC9,E2F4,MAN2A1,SIN3A,GIT1,MAP2K3,NCOR1,SERPINH1,HK2,TPX2,POLR3B,MBD1,CTBP1,NARS,NUP98,WDR74,PPP3CA,BAK1,SH2B1,FAM120B,DEK,PARP1,GART,USP34,MGA,RALA,EIF…	378
Cancer, Organismal Injury and Abnormalities	development	Development of adenocarcinoma	9.38e-15	Decreased	-3.103		-2.301	PITRM1,SIN3B,USP6NL,SENP5,LEMD3,CTNNB1,CHAF1B,ABLIM3,DOCK10,RANBP10,COMMD8,TUBA4A,BAX,SUPT5H,ZMYND8,EHMT2,ERCC5,SLC9A3R1,CUTA,AARS2,MRPL1,LSM14B,ENO1,EIF1AX,NUP98,NASP,METTL15,TRIOBP,JRKL,EAPP,USP34,ZMYM4,NUP188,NRDE2,MCRS1,THBS1,BCAS2,PSME4,MDN1,TCEAL4,EEA1,MARCKSL1,CDC42EP3,HARS2,GEMIN5,AHCTF1,DAD1,JAK1,POLR3E,CABIN1,ANKIB1,CHD4,PICALM,HNRNPM,BUD23,XPC,PAXIP1,FOXJ3,TUBB6,LMO7,NQO1,LAMA5,GZF1,SE…	802
Cancer, Hematological Disease, Organismal Injury and Abnormalities	hematologic cancer	Hematologic cancer of cells	1.16e-14	Decreased	-3.005		-2.29	GTF2B,PML,POLA1,GNA11,ZNF512,CEP350,CCNT2,RPS13,TUBA1A,MARS,MYOF,HMGB1,TXLNA,NCOA6,RAD54B,ATR,ZFHX3,FERMT2,BCAT1,LRRC1,CTNNB1,ASAP2,HDAC3,PTK7,CD47,SMARCA1,BIRC6,NRP1,TUBA4A,BAX,LYN,CCN1,DLAT,FOXP1,FKBP1A,EHMT2,KMT2B,CNOT3,MRPL38,TGFBI,ARMC9,E2F4,MAN2A1,GIT1,MAP2K3,NCOR1,SERPINH1,HK2,TPX2,POLR3B,MBD1,CTBP1,NARS,NUP98,WDR74,PPP3CA,BAK1,SH2B1,FAM120B,PARP1,GART,USP34,MGA,RALA,EIF4E,PTGFRN,LSM3,RAC1…	356
Cancer, Organismal Injury and Abnormalities	lymphohematopoietic cancer	Lymphohematopoietic cancer	1.27e-14		-1.972		-1.547	GTF2B,GNA11,XRCC1,SIPA1,USP7,ZNF512,CEP350,PITRM1,GMDS,CCNT2,TXLNA,ATR,DPP3,BCAT1,EEF1A1,CTNNB1,DAP,CDK5RAP2,ASAP2,HDAC3,COL5A2,DOCK10,BIRC6,NRP1,CAMK2G,NOL6,TUBA4A,BAX,SUPT5H,LYN,DNAJA1,CCN1,DLAT,FKBP1A,EHMT2,KMT2B,CNOT3,CLIP1,ATXN7,SIN3A,GIT1,GSTP1,HK2,POLR3B,ADK,NUP98,NASP,LPP,ATAD1,GAA,PPP3CA,DAAM1,RNF214,SH2B1,METTL15,FAM120B,DAXX,PARP1,GART,USP34,RALA,EIF4E,RAC1,ZMYM4,NUP188,ERC1,MCRS1,RPL2…	572
Cancer, Gastrointestinal Disease, Organismal Injury and Abnormalities	development	Development of digestive organ tumor	1.49e-14		-1.846		-1.089	GTF2B,SIPA1,SIN3B,USP6NL,TXLNA,RUFY1,RING1,LEMD3,CTNNB1,ASAP2,YY1AP1,WDR18,ABLIM3,COL5A2,DOCK10,TUBA4A,BAX,MTAP,SUPT5H,ERGIC3,ZMYND8,TMEM97,DLAT,CCN1,EHMT2,ERCC5,DCTN1,RFX3,CCS,ACBD3,CLIP1,PSMG3,ATXN7,AARS2,MRPL2,CYB5R1,CDH13,PREPL,NUP98,GAA,TRIOBP,TRAF3IP1,USP34,EXOSC10,ABCF1,RAC1,ZMYM4,NUP188,MCRS1,THBS1,PSME4,MDN1,TCEAL4,GINS3,MEPCE,MARCKSL1,CDC42EP3,HSF1,ALDH6A1,JAK1,CACYBP,FBXL12,POLR3E,CABI…	842
Cancer, Hematological Disease, Immunological Disease, Organismal Injury and Abnormalities	B cell cancer	B cell cancer	1.51e-14	Decreased	-2.291		-1.871	GTF2B,PML,POLA1,GNA11,ZNF512,CEP350,CCNT2,TUBA1A,MYOF,MARS,HMGB1,TXLNA,NCOA6,ZFHX3,BCAT1,CTNNB1,DAP,ASAP2,HDAC3,PTK7,SMARCA1,BIRC6,NRP1,TUBA4A,BAX,LYN,FOXP1,FKBP1A,EHMT2,KMT2B,CNOT3,MRPL38,ARMC9,GIT1,NCOR1,HK2,POLR3B,MBD1,CTBP1,NUP98,WDR74,PPP3CA,BAK1,SH2B1,DEK,PARP1,USP34,MGA,RALA,EIF4E,LSM3,RAC1,ZMYM4,TUBB3,RBL2,TMEM161A,PMM2,CHD3,MCRS1,PSME3,DDX3X,PSME4,GSR,MAD1L1,CDC42EP3,CHD2,NUTF2,TBX3,DVL2…	244
Cancer, Hematological Disease, Organismal Injury and Abnormalities	neoplasia	Neoplasia of blood cells	1.55e-14		-1.974		-1.35	GTF2B,GNA11,XRCC1,SIPA1,ZNF512,CEP350,PITRM1,GMDS,CCNT2,TXLNA,ATR,DPP3,BCAT1,EEF1A1,CTNNB1,DAP,CDK5RAP2,ASAP2,HDAC3,COL5A2,DOCK10,BIRC6,NRP1,NOL6,TUBA4A,BAX,SUPT5H,LYN,DNAJA1,CCN1,DLAT,FKBP1A,EHMT2,KMT2B,CNOT3,CLIP1,ATXN7,SIN3A,GIT1,GSTP1,HK2,POLR3B,NUP98,NASP,LPP,ATAD1,GAA,PPP3CA,DAAM1,RNF214,SH2B1,METTL15,FAM120B,DAXX,PARP1,GART,USP34,RALA,EIF4E,RAC1,ZMYM4,NUP188,ERC1,MCRS1,RPL23,THBS1,PSME3,PS…	570
Cellular Assembly and Organization, Cellular Function and Maintenance	organization	Organization of cytoplasm	3.8e-14		1.155		-1.294	TACC1,RAE1,CORO1A,CEP131,VPS18,MAP3K20,MIA3,CEP350,GRN,TCHP,CAVIN3,SNAPIN,USP6NL,AFG3L2,HMGB1,NUDCD3,DYNC1LI2,RAP2A,SLC9A3R2,SH3KBP1,EEF1A1,EPHB6,CTNNB1,CDK5RAP2,HTRA2,JUP,WASL,GBA,PTK7,BRK1,TBC1D23,CD47,CHAMP1,ABLIM3,DOCK10,ACP1,DNAJA3,NRP1,NFIX,RANBP10,TUBA4A,BAX,DIAPH3,ZMYND8,LYN,CCN1,NUP62,DCTN1,PEX14,RFX3,CNN2,GOLGA4,SLC9A3R1,E2F4,MAN2A1,CLIP1,ATXN7,ARHGDIA,SIN3A,GIT1,RAB10,TPX2,NUMBL,CDH13,…	325
Infectious Diseases	infection	Infection of tumor cell lines	3.83e-14	Increased	4.177	bias	0.464	NCOR2,NUP133,TERF2,DCAF13,DCAF1,PDIA6,HMGB1,TFAP4,PIP5K1A,RAD23A,SYNJ2,NUP155,ERCC3,SSU72,GABARAPL2,SENP5,TBC1D10A,H3F3A/H3F3B,DHX33,PI4KA,THAP11,CAV2,MRPL44,RAP1B,DMXL1,CLTB,ATOX1,POLR3A,GTF2H1,SPTAN1,EPN2,GM2A,HNRNPU,ARHGEF12,MED11,SPTBN1,MND1,ACADSB,HUWE1,COG1,LSM14B,PIGK,CTBP1,NUP98,STAU1,NIPSNAP2,MGAT1,PACSIN3,CUL5,KAT2A,IDH1,LSM3,RAC1,MAP4,MPHOSPH6,PPP5C,HTATSF1,THOC2,INTS7,ERC1,NUP153,BICD…	124
Cancer, Organismal Injury and Abnormalities	breast or colorectal cancer	Breast or colorectal cancer	4.68e-14		-0.924		-1.053	GTF2B,SIPA1,SIN3B,USP6NL,TXLNA,RUFY1,RING1,LEMD3,CTNNB1,ASAP2,YY1AP1,GBA,WDR18,ABLIM3,COL5A2,DOCK10,TUBA4A,BAX,MTAP,SUPT5H,ERGIC3,ZMYND8,TMEM97,DLAT,CCN1,EHMT2,ERCC5,DCTN1,RFX3,CCS,SLC9A3R1,ACBD3,CLIP1,PSMG3,ATXN7,AARS2,MRPL2,ENO1,CYB5R1,CDH13,EIF1AX,PREPL,NUP98,NASP,GAA,SH2B1,TRIOBP,TRAF3IP1,USP34,EXOSC10,RAC1,ZMYM4,MCRS1,THBS1,PSME4,MDN1,TCEAL4,GINS3,UCHL5,MEPCE,MARCKSL1,CDC42EP3,LAMTOR5,HSF1,A…	978
Cellular Compromise, Inflammatory Response	degranulation	Degranulation of neutrophils	5.34e-14					FTL,PKM,CST3,RAP1A,TOM1,STK10,GRN,HMGB1,EEF1A1,PGM1,CPPED1,JUP,CSTB,TIMP2,CD47,ARMC8,RAP1B,VAMP7,APRT,SPTAN1,STOM,GM2A,FAF2,ATAD3B,TP53,CNN2,RAB4B,SNAP23,PYGB,HSPA8,HUWE1,FUCA2,ROCK1,RAP2B,GSTP1,RAB10,DSN1,PYGL,SLC2A3,LTA4H,GAA,VAT1,LAMTOR1,KPNB1,RHOG,SURF4,IDH1,PPIE,FTH1,RAC1,MVP,DNAJC13,HSPA6,DDX3X,PGM2,C1orf35,ACTR1B,GUSB,PSMB7,IST1,RAP2C,PA2G4,LAMTOR2,ARSA,DYNC1H1,VPS35L,ANXA2,TUBB4B,ANXA1,DN…	99
Cellular Assembly and Organization	organization	Organization of organelle	6.13e-14		0.776		-0.133	SQSTM1,CORO1A,NUP133,VPS18,CD2AP,PPT1,MIA3,CST3,CNP,ABL2,PES1,GRN,TUBA1A,MYOF,SNAPIN,USP6NL,AFG3L2,ATR,NUP155,P3H1,SRC,CTNNB1,LEMD3,DTNBP1,HTRA2,JUP,H3F3A/H3F3B,HDAC3,GBA,CADM1,NUMA1,CLASP1,COL5A2,CAV2,DNAJA3,CHMP2A,BAX,CHMP6,ERCC1,FKBP1A,HIST1H1B,TP53,PEX14,NUP93,SPTBN1,VIM,USP36,MAN2A1,TFAM,FN1,USP8,ARHGEF7,ATXN7,DNAJB6,SERPINH1,SAFB,NPM1,NUMBL,CDH13,CTNNA1,HDAC2,ARFGEF1,RAD50,TOR1AIP2,TOR1A,GA…	150
Cancer, Organismal Injury and Abnormalities, Renal and Urological Disease	cancer	Bladder cancer	6.17e-14					ENGASE,ZNF512,CEP350,TUBA1A,AFG3L2,ATR,RFC4,NUP155,ERCC3,KYNU,FERMT2,EEF1A1,EPHB6,CTNNB1,RPS18,KAT8,PPCS,BIRC6,CAMK2G,BUD13,DECR1,TUBA4A,MTAP,NAGK,UBA1,ATAD3A,EHMT2,ATAD3B,KMT2B,CNOT3,CLIP1,SIN3A,BCAR3,COG1,NCOR1,LSM14B,GSTP1,EP400,AIP,WDR74,TMEM230,OSBPL1A,SND1,TADA2B,TRAF3IP1,DAXX,PARP1,HMGB2,GART,MRPL35,TRMT2A,CROT,CD2BP2,SLC35B4,FOSL1,MIER1,MVP,NUP188,CCAR1,DNAJC13,TUBB3,NRDE2,ZNF516,THBS1,BI…	251
Cancer, Hematological Disease, Immunological Disease, Organismal Injury and Abnormalities	lymphoma	Lymphoma	1.03e-13	Decreased	-3.203		-2.373	GTF2B,PML,POLA1,GNA11,ZNF512,CEP350,RPS13,TUBA1A,MYOF,MARS,HMGB1,TXLNA,NCOA6,RAD54B,ZFHX3,FERMT2,BCAT1,CTNNB1,ASAP2,HDAC3,PTK7,CD47,SMARCA1,BIRC6,TUBA4A,BAX,CCN1,DLAT,FOXP1,FKBP1A,KMT2B,CNOT3,MRPL38,TGFBI,ARMC9,MAP2K3,GIT1,SERPINH1,TPX2,POLR3B,MBD1,CTBP1,NARS,NUP98,PPP3CA,BAK1,SH2B1,PARP1,GART,USP34,MGA,RALA,EIF4E,RAC1,ZMYM4,INO80,ING3,RBL2,TUBB3,TMEM161A,PMM2,CHD3,MCRS1,RPL23,THBS1,PSME3,DDX3X,P…	286
Cellular Compromise, Inflammatory Response	degranulation	Degranulation of granulocytes	1.11e-13					FTL,PKM,CST3,RAP1A,TOM1,STK10,GRN,HMGB1,EEF1A1,PGM1,CPPED1,JUP,CSTB,TIMP2,CD47,ARMC8,RAP1B,VAMP7,APRT,SPTAN1,STOM,GM2A,FAF2,ATAD3B,TP53,CNN2,RAB4B,SNAP23,PYGB,HSPA8,HUWE1,FUCA2,ROCK1,RAP2B,GSTP1,RAB10,DSN1,PYGL,SLC2A3,LTA4H,GAA,VAT1,LAMTOR1,KPNB1,RHOG,SURF4,IDH1,PPIE,FTH1,RAC1,MVP,DNAJC13,HSPA6,DDX3X,PGM2,C1orf35,ACTR1B,GUSB,PSMB7,IST1,RAP2C,PA2G4,LAMTOR2,ARSA,DYNC1H1,VPS35L,ANXA2,TUBB4B,ANXA1,DN…	100
Cancer, Gastrointestinal Disease, Organismal Injury and Abnormalities	colorectal carcinomagenesis	Colorectal carcinoma	1.3e-13		-0.277		-0.199	GTF2B,GNA11,TERF2,URB2,MAP3K20,XRCC1,SIPA1,MIA3,HNRNPL,CEBPZ,CEP350,SIN3B,AFG3L2,USP6NL,TXLNA,ATR,BRD9,SLC9A3R2,RUFY1,EEF1A1,RING1,LEMD3,CTNNB1,UTP3,CDK5RAP2,ASAP2,YY1AP1,HDAC3,LRRC41,TAPBP,WDR18,ABLIM3,TARS,WDR55,COL5A2,DOCK10,ARMC8,NOL6,BIRC6,TUBA4A,BAX,MTAP,TRIM16,SUPT5H,ERGIC3,ZMYND8,TMEM97,LYN,FUNDC2,DNAJA1,ARFGAP2,DLAT,EHMT2,ERCC5,KMT2B,DCTN1,RFX3,GOLGA4,CCS,ACBD3,CLIP1,PSMG3,SLC9B2,ATXN7,S…	746
Cancer, Organismal Injury and Abnormalities, Reproductive System Disease	breast or ovarian cancer	Breast or ovarian cancer	1.42e-13		-1.259		-1.457	TMEM9,XRCC1,USP7,CEBPZ,GMDS,SIN3B,RSPRY1,ATR,BCAT1,GABARAPL2,C17orf49,CTNNB1,LEMD3,CDK5RAP2,HDAC3,LRRC41,GBA,SEPHS1,ABLIM3,COL5A2,WDR55,CWC22,NRP1,TUBA4A,BAX,TRIM16,SUPT5H,SETMAR,ZMYND8,TMEM97,DNAJA1,CCN1,FKBP1A,EHMT2,KMT2B,CNOT3,RFX3,CNN2,GOLGA4,SLC9A3R1,ACBD3,FKBP5,CUTA,SIN3A,KBTBD6,GSTP1,ENO1,HK2,NFIL3,EIF1AX,ADK,BPTF,CDK7,MRPL14,NASP,ATAD1,PPP3CA,SH2B1,MAP1LC3B,DAXX,PARP1,GART,USP34,MTMR12,SL…	602
Cell Death and Survival	cell death	Cell death of connective tissue cells	1.61e-13		0.248		0.025	TACC1,PML,TERF2,GNA13,DCAF1,MEN1,ABL2,NFIC,GRN,COPS5,CWC15,ATR,ARNT,RHOT1,LRPAP1,SLC9A3R2,EEF1A1,SRC,CTNNB1,HTRA2,BABAM2,MLH1,RTN4,NFKB2,RAI14,FANCD2,HNRNPA1,DNAJA3,BIRC6,BANP,BAX,ETS1,JUN,UBA1,MBD4,ATF2,CCN1,CREB1,TP53,VIM,TFAM,FN1,GLO1,MAP2K3,SERPINH1,GSTP1,ENO1,CTBP1,EP400,UCHL1,PPP3CA,ABCC1,BAK1,MAP1LC3B,RHOG,DAXX,PARP1,EIF4E,IDH1,FTH1,RAC1,MAP4,CDK1,RPL10,MMP14,GRB10,EIF5B,HINT1,RBL2,EMD,THB…	145
RNA Post-Transcriptional Modification	capping	Capping of mRNA	2.37e-13					ERCC2,GTF2H3,CDK7,POLR2A,POLR2E,MNAT1,RAMAC,POLR2C,GTF2H4,POLR2B,POLR2H,POLR2L,CCNH,POLR2D,RNGTT,POLR2I,POLR2G,SUPT5H,ERCC3,GTF2H1	20
Cancer, Organismal Injury and Abnormalities	lymphoreticular neoplasm	Lymphoreticular neoplasm	2.63e-13	Decreased	-2.021		-1.435	GTF2B,GNA11,XRCC1,SIPA1,ZNF512,CEP350,PITRM1,GMDS,TXLNA,DPP3,BCAT1,EEF1A1,CTNNB1,CDK5RAP2,ASAP2,HDAC3,COL5A2,DOCK10,BIRC6,NRP1,NOL6,TUBA4A,BAX,SUPT5H,LYN,DNAJA1,CCN1,DLAT,FKBP1A,EHMT2,KMT2B,CNOT3,CLIP1,ATXN7,SIN3A,GIT1,GSTP1,POLR3B,NUP98,NASP,LPP,ATAD1,GAA,PPP3CA,DAAM1,RNF214,SH2B1,METTL15,PARP1,DAXX,GART,USP34,RALA,EIF4E,RAC1,ZMYM4,NUP188,MCRS1,RPL23,THBS1,PSME3,PSME4,MRPL20,MDN1,CDC42EP3,NUTF2,…	506
Cancer, Gastrointestinal Disease, Organismal Injury and Abnormalities	colon cancer	Colon cancer	2.98e-13		0.152		0.242	GTF2B,GNA11,TERF2,URB2,XRCC1,SIPA1,MIA3,HNRNPL,CEBPZ,CEP350,SIN3B,AFG3L2,USP6NL,TXLNA,ATR,BRD9,SLC9A3R2,RUFY1,EEF1A1,RING1,LEMD3,CTNNB1,UTP3,CDK5RAP2,ASAP2,YY1AP1,HDAC3,LRRC41,TAPBP,WDR18,ABLIM3,TARS,WDR55,COL5A2,DOCK10,NOL6,BIRC6,TUBA4A,BAX,MTAP,TRIM16,SUPT5H,ERGIC3,ZMYND8,TMEM97,FUNDC2,DNAJA1,ARFGAP2,DLAT,FKBP1A,EHMT2,ERCC5,DCTN1,RFX3,GOLGA4,CCS,ORC1,ACBD3,CLIP1,PSMG3,SLC9B2,ATXN7,DDX54,AARS2,K…	742
Infectious Diseases	replication	Replication of RNA virus	3.36e-13	Increased	4.138		2.444	SQSTM1,CDC42BPA,DCLK1,RAE1,PML,DMAP1,DUSP3,CST3,ENGASE,SNAPIN,COPS5,HMGB1,OAS3,ATR,NUDCD3,EEF1A1,EPHB6,PTPMT1,CRAMP1,PI4KA,ABLIM3,ZC3HAV1,BAX,RPS27A,JUN,DNAJA1,NUP62,CREB1,EHMT2,NUP54,TP53,SUMO3,MED11,SLC9A3R1,PRPF8,PPP4C,MAP2K3,ROCK1,SAFB,NPM1,CTBP1,MAP4K4,SRRM2,NUP98,BAK1,KPNB1,TRAF3IP1,MGAT1,MAP2K2,PLD2,CCNA2,NUP214,MINK1,MVP,APOBEC3C,HTATSF1,CDC42BPB,POLR2A,WDR83,NUP153,DDX3X,NLRX1,DBT,UBQLN4…	121
Cancer, Organismal Injury and Abnormalities, Reproductive System Disease	breast cancer	Breast cancer	3.58e-13		-1.252		-1.534	XRCC1,USP7,SIN3B,RSPRY1,ATR,BCAT1,GABARAPL2,C17orf49,CTNNB1,CDK5RAP2,HDAC3,GBA,SEPHS1,ABLIM3,COL5A2,WDR55,TUBA4A,BAX,TRIM16,SUPT5H,ZMYND8,TMEM97,CCN1,FKBP1A,EHMT2,KMT2B,CNOT3,RFX3,CNN2,GOLGA4,SLC9A3R1,ACBD3,FKBP5,SIN3A,KBTBD6,GSTP1,ENO1,HK2,NFIL3,EIF1AX,ADK,BPTF,MRPL14,NASP,ATAD1,PPP3CA,SH2B1,MAP1LC3B,DAXX,PARP1,USP34,MTMR12,SLC43A3,ZNF24,EIF4E,FTH1,ERC1,THBS1,RREB1,FAM49B,TCEAL4,UCHL5,CDC42EP3,L…	427
Carbohydrate Metabolism	glycolysis	Glycolysis of cells	4.19e-13		1.045		0.387	RAE1,NUP188,NUP133,PLEKHA2,PKM,NUP153,AAAS,NUP88,NUP85,ARNT,NUP155,BCAT1,EGFR,PGM1,DNAJB1,PTPMT1,RANBP2,NUP107,NUP160,NUP35,FOXO3,RUNX2,NUP62,AKT1,ZBTB20,NUP43,PDK1,NUP54,TP53,NUP93,NUP205,ENO2,CISD2,NUP37,GSTP1,ENO1,HK2,MIF,KRAS,SLC2A3,NUP98,NDC1,TPR,OGT,SLC2A1,PDHA1,POM121/POM121C,CAV1,SEH1L,FZR1,HK1,NUP214,OGA	53
Cancer, Organismal Injury and Abnormalities	breast or pancreatic cancer	Breast or pancreatic cancer	4.46e-13		-1.175		-1.404	SIPA1,SIN3B,LEMD3,CTNNB1,GBA,ABLIM3,COL5A2,DOCK10,TUBA4A,BAX,SETMAR,SUPT5H,ZMYND8,TMEM97,CCN1,EHMT2,DCTN1,RFX3,SLC9A3R1,ACBD3,CUTA,HNRNPAB,LSM14B,ENO1,EIF1AX,NUP98,NASP,GAA,ERAL1,SH2B1,USP34,DCTN4,NUP188,NRDE2,MCRS1,THBS1,PSME4,MDN1,TCEAL4,UCHL5,CDC42EP3,LAMTOR5,HARS2,GEMIN5,GGCT,TGFB2,JAK1,AKR1C3,CABIN1,ANKIB1,CHD4,HNRNPM,SCAF1,TUBB6,LMO7,PCM1,NQO1,LAMA5,CAPZB,NXF1,SETX,MSH6,PNPLA8,CHD8,TPM2,LGA…	790
Gene Expression, Protein Synthesis	translation	Translation of RNA	4.69e-13		1.769	bias	2.921	EIF5B,SARS,CTIF,MRPL15,RPL23,DDX3X,IREB2,COPS5,MRPL39,PAIP2,RPL27A,RPL30,RPS29,EGFR,GEMIN5,DARS,MRPL41,APP,EIF1,DHX33,EIF5,HSPB1,NOLC1,DAPK3,MRPL19,MRPL17,ELAVL1,FOXO3,ETF1,AKT1,MRPL3,MTRF1,EPRS,RPL38,RPS4Y1,MRPL12,MRPL2,EIF2B2,TCOF1,TPR,PUS7,EIF2S3,MRPL57,RPL24,RPS17,MRPL51,ABCF1,RPS23,ILF3,EIF4G3,EIF4E,ACO1,RPS4X,EIF2B4,RPL10,RPL10A	56
Developmental Disorder	growth failure	Growth Failure	5.38e-13	Decreased	-3.711	bias	0.712	GNA13,CD2AP,E2F3,FTO,TOP3A,SCYL1,SIN3B,SUPV3L1,COPS5,ARNT,SMARCAL1,SRC,PTPMT1,HTRA2,JUP,H3F3A/H3F3B,ELP1,KDM6A,NDUFS4,SEPHS1,NFKB2,RC3H1,COPS3,FANCD2,BIRC6,CBS/CBSL,ETS1,DPH1,ERCC1,ATF2,DNAJA1,FOSL2,ZBTB20,EHMT2,ERCC5,KMT2B,STIM1,TP53,CNPY3,RFX3,TGFBI,ORC1,E2F4,TKT,PDS5A,FN1,USP8,HUWE1,CISD2,HK2,MAP4K4,TCOF1,PREPL,H2AFY,RXRB,JMJD6,COPS8,SH2B1,LIG3,KMT2C,NUMB,DAXX,MGAT1,RALA,TGIF1,EFTUD2,PROCR,KAT…	144
Cell Death and Survival	cell death	Cell death of fibroblast cell lines	6.19e-13		-0.069		-0.754	TACC1,PML,TERF2,GNA13,MEN1,ABL2,COPS5,CWC15,ATR,ARNT,RHOT1,SLC9A3R2,EEF1A1,SRC,CTNNB1,HTRA2,RTN4,NFKB2,RAI14,FANCD2,HNRNPA1,DNAJA3,BIRC6,BANP,BAX,ETS1,JUN,UBA1,ATF2,CCN1,TP53,VIM,FN1,GLO1,GSTP1,ENO1,EP400,UCHL1,PPP3CA,ABCC1,BAK1,MAP1LC3B,RHOG,DAXX,PARP1,FTH1,RAC1,CDK1,RPL10,GRB10,EIF5B,HINT1,RBL2,THBS1,DDX3X,NBN,MAPKAP1,TRIP6,RALB,MDN1,CCNC,COMMD4,NLRX1,TXNL4B,MAD1L1,HSF1,EGFR,PARK7,RANBP2,MECOM,…	109
Cell Cycle, DNA Replication, Recombination, and Repair	checkpoint control	Checkpoint control	9.57e-13	Increased	3.915		2.998	RAE1,MBD4,MAP3K20,CHEK2,MCM7,MDC1,INTS3,MEN1,TP53,PSME3,NBN,SIN3B,TP53BP2,ATR,TP53BP1,PIN1,NDC80,TRRAP,ERCC3,BRCA1,RPS6,ERCC2,IFT122,ATM,UIMC1,PRCC,MAD2L1,PARP1,PMS2,FANCD2,RPL24,EIF4E,RAD18,RB1,FOXO3,MSH2,CCNB1	37
Cancer, Gastrointestinal Disease, Organismal Injury and Abnormalities	colon tumor	Colon tumor	9.74e-13		-0.342		-0.221	GTF2B,GNA11,TERF2,URB2,XRCC1,SIPA1,MIA3,HNRNPL,CEBPZ,CEP350,SIN3B,AFG3L2,USP6NL,TXLNA,ATR,BRD9,SLC9A3R2,RUFY1,EEF1A1,RING1,LEMD3,CTNNB1,UTP3,CDK5RAP2,ASAP2,YY1AP1,HDAC3,LRRC41,TAPBP,WDR18,ABLIM3,TARS,WDR55,COL5A2,DOCK10,NOL6,BIRC6,TUBA4A,BAX,MTAP,TRIM16,SUPT5H,ERGIC3,ZMYND8,TMEM97,FUNDC2,DNAJA1,ARFGAP2,DLAT,FKBP1A,EHMT2,ERCC5,DCTN1,CNOT3,RFX3,GOLGA4,CCS,ORC1,ACBD3,CLIP1,PSMG3,SLC9B2,ATXN7,DDX54,A…	746
RNA Post-Transcriptional Modification	aminoacylation	Aminoacylation of tRNA	1.12e-12					NARS,YARS,SARS,DARS,EEF1E1,AIMP1,QARS,EPRS,AARS,TARS,MARS,HARS,CARS,LARS,RARS,AIMP2,KARS,VARS,IARS,HARS2	20
Cellular Compromise, Inflammatory Response	degranulation	Degranulation of cells	1.31e-12		-0.558		-1.303	CORO1A,TAGLN2,FTL,PPM1F,PKM,CST3,RAP1A,TOM1,STK10,GRN,HMGB1,RABGEF1,SLC9A3R2,EEF1A1,PGM1,SCCPDH,TLN1,CPPED1,JUP,CSTB,TIMP2,CD47,ARMC8,VAMP7,RAP1B,TUBA4A,STAT5B,ETS1,APRT,SPTAN1,LYN,STOM,GM2A,FAF2,PTP4A2,ATAD3B,STIM1,TP53,RAB4B,CNN2,SLC9A3R1,SNAP23,PYGB,FN1,ARHGEF7,HSPA8,HUWE1,FUCA2,GIT1,ROCK1,RAP2B,RAB10,GSTP1,CYB5R1,DSN1,ITIH4,PYGL,SLC2A3,LTA4H,GAA,VAT1,LAMTOR1,KPNB1,RHOG,RALA,PLD2,SURF4,IDH1,PP…	137
Cell Death and Survival	cell death	Cell death of breast cancer cell lines	1.43e-12		1.42		1.571	PEBP1,STK26,CCAR1,PML,EHMT1,HINT1,DCAF1,PKM,THBS1,BCAS2,PNKP,ABL2,OAS3,PA2G4,PTPN13,OSGIN1,MTDH,TFRC,PIK3C3,PCK2,EGFR,BAG3,SRC,CTNNB1,HTRA2,HSPB8,TGFB2,MLH1,CSTB,CASP1,FGF2,TRADD,ABCG2,TFAP2A,HSPB1,CD47,XPO1,PRNP,DNAJA3,SMARCA1,NRP1,NACC2,CASP3,BAX,BUD31,FOXO3,MYBBP1A,MSH2,DPH1,TERF2IP,JUN,ATF2,CCN1,THOC1,AKT1,PELP1,HSPD1,EHMT2,NQO1,CTNND1,TP53,FASTKD2,FN1,ARHGDIA,MAP2K3,HK2,MIF,NFIL3,BRCA1,CDK7,…	96
Cell Cycle	G2 phase	G2 phase of carcinoma cell lines	1.6e-12					CDH13,ERCC1,BRCA1,KRAS,RPL7A,RPS6,EGFR,CHEK2,XRCC1,CSNK2B,ATM,ANXA2,TP53,MAD2L1,NUMB,ATR,SRPK2,RB1,CCNB1	19
Infectious Diseases	infection	Infection of kidney cell lines	2.16e-12	Increased	3.06	bias	0.17	TAGLN2,CCAR1,PML,POLR2A,AQR,RNPS1,NUP153,RREB1,PSMC4,NDUFAF2,MYOF,HMGB1,AFG3L2,NCOA6,NLRX1,CDC42EP3,POLR2I,TFRC,HDAC1,HNRNPDL,CHORDC1,MRPL10,UMPS,PGM1,UBE2L3,RPS6,INTS6,AHCTF1,PRPF6,RANBP2,POLR2C,COL5A1,PDCD2L,TNPO3,DOCK10,ZC3HAV1,RHOB,DMXL1,SCAF1,PSMB6,ERCC1,FAM172A,NUP62,ERCC5,MRE11,RPL12,NXF1,PRPF8,NUMBL,ZCCHC17,CTBP1,POLR1E,DUSP12,PLOD2,NUP98,PSMC3,SUB1,LMAN2,SAP30BP,RNF214,GANAB,SFXN3,KPNB1,…	74
Cell Cycle	G2 phase	Arrest in G2 phase of carcinoma cell lines	2.54e-12					CDH13,ERCC1,BRCA1,RPL7A,RPS6,EGFR,CHEK2,XRCC1,ATM,ANXA2,TP53,MAD2L1,NUMB,ATR,SRPK2,RB1,CCNB1	17
Infectious Diseases	infection	Infection of cervical cancer cell lines	2.61e-12	Increased	3.758	bias	0.04	NCOR2,NUP133,TERF2,DCAF13,DCAF1,PDIA6,TFAP4,RAD23A,NUP155,ERCC3,GABARAPL2,SSU72,SENP5,TBC1D10A,H3F3A/H3F3B,DHX33,PI4KA,THAP11,CAV2,MRPL44,RAP1B,DMXL1,ATOX1,POLR3A,GTF2H1,SPTAN1,HNRNPU,GM2A,ARHGEF12,MED11,SPTBN1,MND1,ACADSB,HUWE1,COG1,LSM14B,PIGK,CTBP1,NIPSNAP2,MGAT1,CUL5,KAT2A,IDH1,LSM3,RAC1,MAP4,MPHOSPH6,PPP5C,HTATSF1,THOC2,INTS7,BICD2,NUP153,SLC4A7,DDX3X,PHF3,RALB,MDN1,NUP85,UBQLN4,EXOSC3,ZNF51…	103
Gene Expression, Protein Synthesis	translation	Translation of mRNA	2.62e-12		1.769	bias	2.921	EIF5B,SARS,CTIF,MRPL15,RPL23,DDX3X,IREB2,COPS5,MRPL39,PAIP2,RPL27A,RPL30,RPS29,EGFR,GEMIN5,DARS,MRPL41,APP,EIF1,DHX33,EIF5,HSPB1,NOLC1,DAPK3,MRPL19,MRPL17,ELAVL1,FOXO3,AKT1,MRPL3,EPRS,RPL38,RPS4Y1,MRPL12,MRPL2,EIF2B2,TCOF1,TPR,PUS7,EIF2S3,MRPL57,RPL24,RPS17,MRPL51,ABCF1,RPS23,EIF4G3,ILF3,EIF4E,ACO1,RPS4X,EIF2B4,RPL10,RPL10A	54
Developmental Disorder	growth failure or short stature	Growth failure or short stature	2.65e-12	Decreased	-3.469	bias	0.961	GNA13,CD2AP,MIA3,E2F3,FTO,TOP3A,SCYL1,SIN3B,SUPV3L1,COPS5,RSPRY1,ATR,ARNT,SMARCAL1,SRC,PTPMT1,HTRA2,JUP,H3F3A/H3F3B,ELP1,KDM6A,NDUFS4,SEPHS1,NFKB2,RC3H1,COPS3,FANCD2,BIRC6,CBS/CBSL,STAT5B,ETS1,DPH1,ERCC1,ATF2,DNAJA1,KIAA0753,FOSL2,ZBTB20,EHMT2,ERCC5,KMT2B,STIM1,TP53,CNPY3,RFX3,TGFBI,ORC1,E2F4,TKT,PDS5A,FN1,USP8,PCNT,HUWE1,CISD2,HK2,MAP4K4,TCOF1,PREPL,H2AFY,RXRB,COPS8,JMJD6,SH2B1,LIG3,KMT2C,TRAF3I…	163
Infectious Diseases	infection	Infection of epithelial cell lines	2.87e-12	Increased	3.173	bias	0.172	TAGLN2,CCAR1,POLR2A,AQR,RNPS1,NUP153,RREB1,PSMC4,NDUFAF2,MYOF,HMGB1,AFG3L2,NCOA6,NLRX1,CDC42EP3,POLR2I,HDAC1,TFRC,HNRNPDL,CHORDC1,MRPL10,UMPS,UBE2L3,PGM1,RPS6,INTS6,AHCTF1,PRPF6,RANBP2,POLR2C,COL5A1,PDCD2L,TNPO3,DOCK10,ZC3HAV1,RHOB,DMXL1,SCAF1,PSMB6,ERCC1,FAM172A,NUP62,ERCC5,MRE11,RPL12,NXF1,PRPF8,NUMBL,ZCCHC17,CTBP1,POLR1E,DUSP12,PLOD2,NUP98,PSMC3,SUB1,LMAN2,SAP30BP,RNF214,GANAB,SFXN3,KPNB1,NEDD…	72
Cellular Compromise, Inflammatory Response	degranulation	Degranulation of phagocytes	3.14e-12		-0.315		-0.963	CORO1A,FTL,PKM,CST3,RAP1A,TOM1,STK10,GRN,HMGB1,RABGEF1,SLC9A3R2,EEF1A1,PGM1,CPPED1,JUP,CSTB,TIMP2,CD47,ARMC8,RAP1B,VAMP7,STAT5B,APRT,LYN,SPTAN1,STOM,GM2A,FAF2,ATAD3B,STIM1,TP53,CNN2,RAB4B,SLC9A3R1,SNAP23,PYGB,ARHGEF7,HSPA8,HUWE1,FUCA2,GIT1,ROCK1,RAP2B,GSTP1,RAB10,DSN1,PYGL,SLC2A3,LTA4H,GAA,VAT1,LAMTOR1,KPNB1,RHOG,PLD2,SURF4,IDH1,PPIE,FTH1,RAC1,MVP,DNAJC13,TRIB3,HSPA6,DDX3X,PGM2,C1orf35,ACTR1B,GUS…	113
Cellular Assembly and Organization, Cellular Function and Maintenance	organization	Organization of cytoskeleton	3.43e-12		1.155		-1.286	TACC1,RAE1,CORO1A,CEP131,MAP3K20,CEP350,GRN,TCHP,CAVIN3,SNAPIN,AFG3L2,HMGB1,NUDCD3,DYNC1LI2,RAP2A,SLC9A3R2,SH3KBP1,EEF1A1,EPHB6,CTNNB1,CDK5RAP2,JUP,WASL,PTK7,BRK1,TBC1D23,CD47,CHAMP1,ABLIM3,DOCK10,ACP1,DNAJA3,NRP1,NFIX,RANBP10,TUBA4A,BAX,DIAPH3,ZMYND8,LYN,CCN1,NUP62,DCTN1,PEX14,RFX3,CNN2,GOLGA4,SLC9A3R1,E2F4,CLIP1,ATXN7,ARHGDIA,SIN3A,GIT1,RAB10,TPX2,NUMBL,CDH13,ARFGEF1,VASP,TOR1A,PPP3CA,DAAM1,SH2…	291
Cell Cycle	interphase	Arrest in interphase	3.6e-12					MAP3K20,DCAF1,XRCC1,PKM,MEN1,E2F3,CAVIN3,COPS5,ATR,ARNT,GPS2,SRC,CTNNB1,MLH1,TIMP2,FANCD2,SMARCA1,SPTAN1,JUN,ERCC1,MBD4,ATF2,CCN1,MCM7,FKBP1A,TP53,MGMT,USP36,E2F4,FN1,PRPF8,MAP2K3,SIRT7,CDH13,EP400,BAK1,MAD2L1,NUMB,DAXX,PARP1,RALA,CHAF1A,CCNA2,IDH1,CDK1,OGA,RPL7A,ING3,RBL2,RPL23,LRWD1,ING2,NBN,TAF6,TMPO,OSGIN1,MTDH,TFRC,HDAC1,ORC3,EGFR,BAG3,RPS6,PIAS2,AURKA,CRKL,ANXA2,FGF2,CNDP2,NR3C1,GTF2I,SOX9,…	115
RNA Post-Transcriptional Modification	processing	Processing of snRNA	3.61e-12					INTS11,INTS6,INTS1,INTS10,INTS7,INTS9,INTS12,INTS5,INTS2,INTS3,INTS8,INTS4	12
Gene Expression	transactivation	Transactivation	3.74e-12	Increased	2.06		0.099	POU2F1,NCOR2,PML,GNA13,DUSP3,PKM,MEN1,E2F3,CEP350,NFIC,COPS5,HMGB1,SAP30,NCOA6,ARNT,HBP1,SH3KBP1,SRC,CTNNB1,LEMD3,JUP,TFAP2A,NOLC1,HNRNPA1,TGFB1I1,NFIX,STAT5B,TRIM16,ETS1,ATOX1,JUN,ATF2,FOSL2,TDP2,EPN2,CREB1,ARHGEF12,TP53,SUMO3,MED11,E2F4,TFAM,MAP2K3,NCOR1,LSM14B,NPM1,ZNF384,HDAC2,CDK7,SUB1,RXRB,PPP3CA,JMJD6,SART1,OSBPL1A,SND1,DAXX,PARP1,KDM1A,TGIF1,KAT2A,TADA3,RAC1,FOSL1,RPL10,RPL7A,NSD3,PLEKHA2…	132
Cancer, Gastrointestinal Disease, Organismal Injury and Abnormalities	colon carcinoma	Colon carcinoma	3.95e-12		0.152		0.056	GTF2B,GNA11,TERF2,URB2,XRCC1,SIPA1,MIA3,HNRNPL,CEBPZ,CEP350,SIN3B,AFG3L2,USP6NL,TXLNA,ATR,BRD9,SLC9A3R2,RUFY1,EEF1A1,RING1,LEMD3,CTNNB1,UTP3,CDK5RAP2,ASAP2,YY1AP1,HDAC3,LRRC41,TAPBP,WDR18,ABLIM3,TARS,WDR55,COL5A2,DOCK10,NOL6,BIRC6,TUBA4A,BAX,MTAP,TRIM16,SUPT5H,ERGIC3,ZMYND8,TMEM97,FUNDC2,DNAJA1,ARFGAP2,DLAT,EHMT2,ERCC5,DCTN1,RFX3,GOLGA4,CCS,ACBD3,CLIP1,PSMG3,SLC9B2,ATXN7,DDX54,AARS2,KBTBD6,MRPL2,…	705
Cancer, Organismal Injury and Abnormalities, Renal and Urological Disease	bladder carcinoma	Bladder carcinoma	4.09e-12					ENGASE,ZNF512,CEP350,TUBA1A,AFG3L2,ATR,RFC4,NUP155,ERCC3,KYNU,FERMT2,EEF1A1,EPHB6,CTNNB1,RPS18,KAT8,PPCS,BIRC6,CAMK2G,BUD13,DECR1,TUBA4A,MTAP,NAGK,UBA1,ATAD3A,EHMT2,ATAD3B,KMT2B,CNOT3,CLIP1,SIN3A,BCAR3,COG1,NCOR1,LSM14B,GSTP1,EP400,AIP,TMEM230,OSBPL1A,SND1,TADA2B,TRAF3IP1,DAXX,PARP1,HMGB2,MRPL35,TRMT2A,CROT,CD2BP2,SLC35B4,MIER1,MVP,NUP188,CCAR1,DNAJC13,TUBB3,NRDE2,ZNF516,BICD2,RREB1,MYH9,EEA1,NLR…	228
Cancer, Hematological Disease, Immunological Disease, Organismal Injury and Abnormalities	B-cell neoplasm	B-cell neoplasm	5.21e-12	Decreased	-2.291		-1.885	GTF2B,PML,POLA1,GNA11,ZNF512,CEP350,CCNT2,TUBA1A,MYOF,MARS,HMGB1,TXLNA,NCOA6,ATR,ZFHX3,BCAT1,LRRC1,CTNNB1,DAP,ASAP2,HDAC3,PTK7,CD47,SMARCA1,BIRC6,NRP1,TUBA4A,BAX,LYN,FOXP1,FKBP1A,EHMT2,KMT2B,CNOT3,MRPL38,ARMC9,GIT1,NCOR1,HK2,POLR3B,MBD1,CTBP1,NUP98,WDR74,PPP3CA,BAK1,SH2B1,FAM120B,DEK,PARP1,USP34,MGA,RALA,EIF4E,PTGFRN,LSM3,RAC1,ZMYM4,TUBB3,RBL2,TMEM161A,PMM2,CHD3,ERC1,MCRS1,PSME3,DDX3X,PSME4,GSR,M…	279
Cancer, Organismal Injury and Abnormalities, Reproductive System Disease	male genital neoplasm	Male genital neoplasm	5.48e-12	Decreased	-2.015		-2.054	GNA11,URB2,XRCC1,MIA3,HNRNPL,USP7,PITRM1,CCNT2,SIN3B,USP6NL,ATR,BRD9,RING1,CTNNB1,ASAP2,URB1,CHAF1B,SEPHS1,TARS,COL5A2,BIRC6,NRP1,NOL6,TUBA4A,BAX,TRIM16,SUPT5H,ZMYND8,ARFGAP2,DLAT,FKBP1A,EHMT2,ERCC5,DCTN1,CNOT3,ORC1,PYGB,CLIP1,SIN3A,MRPL1,GSTP1,DSN1,EIF1AX,BPTF,NUP98,MRPL14,NASP,PPP3CA,ERAL1,SH2B1,METTL15,TRIOBP,LMBR1L,PARP1,GART,SEH1L,USP34,GFM1,ZKSCAN1,MTMR12,EIF4E,KDM4A,THOC5,RAC1,NUP188,ERC1,…	629
Cancer, Organismal Injury and Abnormalities, Reproductive System Disease	prostatic adenocarcinoma	Prostatic adenocarcinoma	5.52e-12					XRCC1,MIA3,USP7,PITRM1,CCNT2,SIN3B,USP6NL,ATR,BRD9,RING1,CTNNB1,ASAP2,URB1,SEPHS1,TARS,COL5A2,BIRC6,NRP1,NOL6,TUBA4A,TRIM16,SUPT5H,ZMYND8,ARFGAP2,EHMT2,ERCC5,DCTN1,CNOT3,ORC1,PYGB,CLIP1,SIN3A,MRPL1,DSN1,EIF1AX,BPTF,NUP98,MRPL14,NASP,ERAL1,METTL15,SH2B1,TRIOBP,LMBR1L,PARP1,GART,SEH1L,USP34,GFM1,MTMR12,EIF4E,KDM4A,THOC5,NUP188,ERC1,RREB1,PSME4,KCTD1,MDN1,SLFN5,HSF1,EMC1,COL4A1,AHCTF1,PRC1,JAK1,FBXL…	526
Infectious Diseases, Organismal Injury and Abnormalities	infection	Infection of embryonic cell lines	6.05e-12	Increased	3.249	bias	0.336	TAGLN2,CCAR1,POLR2A,AQR,RNPS1,NUP153,RREB1,PSMC4,NDUFAF2,MYOF,HMGB1,AFG3L2,NCOA6,NLRX1,CDC42EP3,POLR2I,TFRC,HDAC1,HNRNPDL,CHORDC1,MRPL10,UMPS,PGM1,UBE2L3,RPS6,INTS6,AHCTF1,PRPF6,RANBP2,POLR2C,COL5A1,PDCD2L,TNPO3,DOCK10,ZC3HAV1,RHOB,DMXL1,SCAF1,PSMB6,ERCC1,FAM172A,NUP62,ERCC5,MRE11,RPL12,NXF1,PRPF8,NUMBL,ZCCHC17,CTBP1,POLR1E,DUSP12,PLOD2,AIP,NUP98,PSMC3,SUB1,LMAN2,SAP30BP,RNF214,GANAB,SFXN3,KPNB1,…	73
Gene Expression	transactivation	Transactivation of RNA	6.2e-12		1.904		-0.046	POU2F1,NCOR2,PML,GNA13,DUSP3,PKM,MEN1,E2F3,CEP350,NFIC,COPS5,HMGB1,NCOA6,ARNT,HBP1,SH3KBP1,SRC,CTNNB1,LEMD3,JUP,TFAP2A,NOLC1,HNRNPA1,TGFB1I1,NFIX,STAT5B,TRIM16,ETS1,ATOX1,JUN,ATF2,FOSL2,TDP2,EPN2,CREB1,ARHGEF12,TP53,SUMO3,MED11,E2F4,NCOR1,LSM14B,NPM1,ZNF384,HDAC2,CDK7,SUB1,RXRB,PPP3CA,JMJD6,SART1,OSBPL1A,SND1,DAXX,PARP1,KDM1A,TGIF1,KAT2A,TADA3,RAC1,FOSL1,RPL10,RPL7A,NSD3,HNRNPC,UCHL5,PA2G4,MTDH,H…	125
Gene Expression	transcription	Transcription of mRNA	9.02e-12		1.807	bias	0.406	GTF2B,JUN,MBD4,ATF2,NELFA,POLR2A,TP53,NELFB,POLR2B,POLR2L,HMGB1,RECQL5,DDX5,POLR2I,PIN1,HSF1,POLR2E,ATM,MLH1,POLR2C,POLR2H,NELFE,POLR2D,TIMP3,NELFCD,ETS1,POLR2G,SUPT5H,FOXO3,DHX9	30
Gene Expression	elongation	Elongation of RNA	9.79e-12					AFF4,GTF2H3,NELFA,POLR2A,TSFM,TP53,GTF2H4,NELFB,CCNT2,POLR2B,POLR2L,ADRM1,POLR2I,ERCC3,ELOB,ELP2,EEF1A1,ERCC2,CDK7,POLR2E,MNAT1,ELP1,POLR2C,IWS1,RTF1,POLR2H,NELFE,GFM1,CCNH,POLR2D,MRPL44,NELFCD,POLR2G,SUPT5H,GTF2H1	35
Cancer, Organismal Injury and Abnormalities, Reproductive System Disease	prostatic carcinoma	Prostatic carcinoma	9.88e-12					XRCC1,MIA3,USP7,PITRM1,CCNT2,SIN3B,USP6NL,ATR,BRD9,RING1,CTNNB1,ASAP2,URB1,SEPHS1,TARS,COL5A2,BIRC6,NRP1,NOL6,TUBA4A,BAX,TRIM16,SUPT5H,ZMYND8,ARFGAP2,EHMT2,ERCC5,DCTN1,CNOT3,ORC1,PYGB,CLIP1,SIN3A,MRPL1,GSTP1,DSN1,EIF1AX,BPTF,NUP98,MRPL14,NASP,ERAL1,METTL15,SH2B1,TRIOBP,LMBR1L,PARP1,GART,SEH1L,USP34,GFM1,MTMR12,EIF4E,KDM4A,THOC5,NUP188,ERC1,RREB1,PSME4,KCTD1,MDN1,SLFN5,SRSF10,HSF1,EMC1,COL4A1,AHCT…	545
Cancer, Hematological Disease, Immunological Disease, Organismal Injury and Abnormalities	non-Hodgkin disease	Non-Hodgkin lymphoma	1.15e-11	Decreased	-2.838		-2.072	GTF2B,POLA1,GNA11,ZNF512,CEP350,TUBA1A,MYOF,MARS,HMGB1,NCOA6,RAD54B,FERMT2,BCAT1,CTNNB1,ASAP2,HDAC3,PTK7,CD47,SMARCA1,BIRC6,TUBA4A,BAX,CCN1,FOXP1,FKBP1A,KMT2B,CNOT3,MRPL38,ARMC9,MAP2K3,GIT1,SERPINH1,POLR3B,MBD1,CTBP1,NUP98,PPP3CA,BAK1,SH2B1,PARP1,USP34,MGA,RALA,EIF4E,RAC1,ZMYM4,INO80,ING3,TUBB3,RBL2,TMEM161A,PMM2,CHD3,MCRS1,PSME3,DDX3X,PSME4,GSR,CHD2,NUTF2,TBX3,POT1,COL4A1,EGFR,AURKA,JAK1,UIMC1,C…	240
Post-Translational Modification	deubiquitination	Deubiquitination of protein	1.24e-11					INO80,USP11,MCRS1,USP28,USP7,PSMF1,PSME3,PSME4,PSMC4,TFPT,COPS5,PSMB7,UCHL5,RAD23A,RHOT1,ADRM1,USP48,USP3,USP30,BABAM2,UIMC1,RPS27A,ACTR8,SUDS3,PSMB6,INO80B,TAF9B,PSME2,TP53,PSMB1,USP36,ACTR5,OTUB1,USP8,ATXN7,INO80C,PSMD2,TRRAP,DDB2,BRCA1,UCHL1,PSMC3,BABAM1,OGT,RHOA,TADA2B,RAD23B,USP34,ABRAXAS1,UCHL3,TAB1,KAT2A,CCNA2,TADA3,CDK1,BAP1	56
Cancer, Organismal Injury and Abnormalities, Reproductive System Disease	tumorigenesis	Tumorigenesis of reproductive tract	1.29e-11	Decreased	-3.078		-2.618	TMEM9,GNA11,URB2,ISOC1,MAP3K20,HNRNPL,USP7,ZNF512,CEBPZ,GMDS,CCNT2,SIN3B,ADI1,RSPRY1,ATR,BCAT1,SENP5,LEMD3,CTNNB1,CDK5RAP2,HDAC3,LRRC41,CHAF1B,SEPHS1,ABLIM3,ANP32E,DOCK10,CWC22,BIRC6,NRP1,RANBP10,TUBA4A,TRIM16,CTH,SETMAR,SUPT5H,ZMYND8,LYN,DNAJA1,FAM172A,CCN1,FKBP1A,EHMT2,KMT2B,DCTN1,MTG1,CUTA,SLC9B2,SIN3A,GIT1,AARS2,MRPL1,KBTBD6,LSM14B,SAFB,GSTP1,ENO1,NFIL3,CDH13,EIF1AX,CDK7,PHLDA2,LPP,POP1,PPP3C…	724
Cancer, Organismal Injury and Abnormalities, Reproductive System Disease	malignant neoplasm of male genital organ	Malignant neoplasm of male genital organ	1.38e-11		-1.117		-1.291	URB2,XRCC1,MIA3,HNRNPL,USP7,PITRM1,CCNT2,SIN3B,USP6NL,ATR,BRD9,RING1,CTNNB1,ASAP2,URB1,CHAF1B,SEPHS1,TARS,COL5A2,BIRC6,NRP1,NOL6,TUBA4A,BAX,TRIM16,SUPT5H,ZMYND8,ARFGAP2,DLAT,FKBP1A,EHMT2,ERCC5,CNOT3,DCTN1,ORC1,PYGB,CLIP1,SIN3A,MRPL1,GSTP1,DSN1,EIF1AX,BPTF,NUP98,MRPL14,NASP,PPP3CA,ERAL1,SH2B1,METTL15,TRIOBP,LMBR1L,PARP1,GART,SEH1L,USP34,GFM1,ZKSCAN1,MTMR12,EIF4E,KDM4A,THOC5,RAC1,NUP188,ERC1,RREB1,…	622
Cancer, Organismal Injury and Abnormalities, Reproductive System Disease	female genital neoplasm	Female genital neoplasm	1.41e-11	Decreased	-3.078		-2.628	TMEM9,GNA11,URB2,ISOC1,MAP3K20,HNRNPL,USP7,ZNF512,CEBPZ,GMDS,CCNT2,SIN3B,ADI1,RSPRY1,ATR,BCAT1,SENP5,LEMD3,CTNNB1,CDK5RAP2,HDAC3,LRRC41,CHAF1B,SEPHS1,ABLIM3,ANP32E,DOCK10,CWC22,BIRC6,NRP1,RANBP10,TUBA4A,TRIM16,CTH,SETMAR,SUPT5H,ZMYND8,LYN,DNAJA1,FAM172A,CCN1,FKBP1A,EHMT2,KMT2B,DCTN1,MTG1,CUTA,SLC9B2,SIN3A,GIT1,AARS2,MRPL1,KBTBD6,LSM14B,SAFB,GSTP1,ENO1,NFIL3,CDH13,EIF1AX,CDK7,PHLDA2,LPP,POP1,PPP3C…	725
Cell Cycle, DNA Replication, Recombination, and Repair	homologous recombination	Homologous recombination	1.52e-11		1.568	bias	0.075	RFC3,TIMM13,WAPL,AKT1,CHCHD3,RBMX,HNRNPC,MRE11,TP53,H2AFX,MCM3AP,TRIP13,RAD54B,PRPF8,SNRNP27,MEPCE,TP53BP1,DDA1,ATRX,COPS7A,HSF1,BRCA1,ENY2,RAD50,SF3B5,PRPF6,NDC1,DDB1,ATM,MLH1,SART1,WRN,ZC3HC1,RFC1,PARP1,MMS22L,FANCD2,CHD4,GPS1,IDH1,SUPT5H,ZMYND8	42
Cancer, Hematological Disease, Immunological Disease, Organismal Injury and Abnormalities	B-cell lymphoma	B-cell lymphoma	1.54e-11	Decreased	-2.545		-1.988	GTF2B,POLA1,GNA11,ZNF512,CEP350,TUBA1A,MYOF,MARS,HMGB1,TXLNA,NCOA6,BCAT1,CTNNB1,ASAP2,HDAC3,PTK7,SMARCA1,BIRC6,TUBA4A,BAX,FOXP1,FKBP1A,KMT2B,CNOT3,MRPL38,ARMC9,GIT1,POLR3B,MBD1,CTBP1,NUP98,PPP3CA,BAK1,SH2B1,PARP1,USP34,MGA,RALA,EIF4E,RAC1,ZMYM4,TUBB3,RBL2,TMEM161A,PMM2,CHD3,MCRS1,PSME3,DDX3X,PSME4,GSR,MAD1L1,CHD2,NUTF2,TBX3,POT1,EGFR,AURKA,JAK1,UIMC1,CHD4,HNRNPM,ELAVL1,XPC,CALD1,ZNF768,RPS15,PSMB…	197
Molecular Transport	export	Export of molecule	2.1e-11		0.723		-0.584	NUP188,RAE1,NUP133,THOC2,CNP,RNPS1,NUP153,YWHAE,SLC4A7,AAAS,NUP88,SRSF9,CPSF1,SRRM1,NUP85,FYTTD1,NUTF2,OSBPL2,GPS2,NUP155,THOC7,HSF1,ATP2B4,RANBP2,XPO7,RGPD4 (includes others),APP,FGF2,NUP107,NUP160,NUP35,ABCG2,XPO1,NR3C1,SLC38A2,ELAVL1,ATOX1,THOC1,NUP62,NUP43,ARHGEF12,ALKBH5,NUP54,APOC3,TP53,NUP93,NXF1,NUP205,SLC1A5,MAP2K3,NUP37,LMAN2L,NUP98,NDC1,TPR,RXRB,SNTB1,MAGOHB,NR1H2,ABCC1,LAMTOR1,HMOX1,R…	82
Cancer, Organismal Injury and Abnormalities	neoplasia	Neoplasia of cells	2.37e-11		-1.618		-2.222	GTF2B,SIPA1,PITRM1,SIN3B,TXLNA,DPP3,CTNNB1,ASAP2,ABLIM3,COL5A2,DOCK10,TUBA4A,BAX,MTAP,SUPT5H,ERGIC3,ZMYND8,DLAT,CCN1,EHMT2,ERCC5,CLIP1,HNRNPAB,ATXN7,GIT1,AARS2,CDH13,NUP98,NASP,GAA,SH2B1,METTL15,TADA2B,TRIOBP,USP34,ABCF1,RAC1,ZMYM4,NUP188,MCRS1,THBS1,BCAS2,PSME4,KCTD1,MDN1,ACTR1B,TCEAL4,CDC42EP3,HSF1,GEMIN5,AHCTF1,ALDH6A1,DAD1,TGFB2,JAK1,CACYBP,POLR3E,CABIN1,ANKIB1,CHD4,PICALM,HNRNPM,BUD23,XPC,CR…	866
Carbohydrate Metabolism	glycolysis	Glycolysis	2.56e-11		0.766		0.049	RAE1,NUP188,NUP133,PLEKHA2,PKM,NUP153,AAAS,NUP88,NUP85,ARNT,NUP155,BCAT1,EGFR,PGM1,DNAJB1,PTPMT1,RANBP2,NUP107,NUP160,NUP35,FOXO3,RUNX2,NUP62,AKT1,NUP43,ZBTB20,PDK1,NUP54,TP53,NUP93,NUP205,ENO2,CISD2,NUP37,GSTP1,ENO1,HK2,MIF,KRAS,IRS2,SLC2A3,NUP98,NDC1,TPR,OGT,SLC2A1,PDHA1,CAV1,POM121/POM121C,SEH1L,FZR1,HK1,NUP214,OGA	54
Molecular Transport, Protein Trafficking	internalization	Internalization of protein	3.02e-11	Increased	2.491	bias	1.105	PML,DNAJA1,DMAP1,NUP62,AKT1,NUP54,TP53,PEX14,IPO9,RANGAP1,UBR5,ARNTL,HSPA8,PIP5K1A,AGAP3,NUTF2,DDX5,NUP155,TARDBP,KRAS,BAG3,EGFR,NUP98,IPO4,JUP,TPR,HDAC3,PPP3CA,IPO7,KPNB1,RHOA,NOLC1,MX2,XPO1,TNPO3,DNAJA2,KPNA6,PHB2,ECT2,ARF6,NUP214	41
Cancer, Organismal Injury and Abnormalities, Reproductive System Disease	prostate cancer	Prostate cancer	3.14e-11		-1.117		-1.298	URB2,XRCC1,MIA3,HNRNPL,USP7,PITRM1,CCNT2,SIN3B,USP6NL,ATR,BRD9,RING1,CTNNB1,ASAP2,URB1,CHAF1B,SEPHS1,TARS,COL5A2,BIRC6,NRP1,NOL6,TUBA4A,BAX,TRIM16,SUPT5H,ZMYND8,ARFGAP2,DLAT,FKBP1A,EHMT2,ERCC5,DCTN1,CNOT3,ORC1,PYGB,CLIP1,SIN3A,MRPL1,GSTP1,DSN1,EIF1AX,BPTF,NUP98,MRPL14,NASP,PPP3CA,ERAL1,SH2B1,METTL15,TRIOBP,LMBR1L,PARP1,GART,SEH1L,USP34,GFM1,ZKSCAN1,MTMR12,EIF4E,KDM4A,THOC5,NUP188,ERC1,RREB1,PSME4…	613
Cancer, Organismal Injury and Abnormalities, Reproductive System Disease	neoplasia	Prostatic tumor	3.17e-11		-1.145		-1.342	URB2,GNA11,XRCC1,MIA3,HNRNPL,USP7,PITRM1,CCNT2,SIN3B,USP6NL,ATR,BRD9,RING1,CTNNB1,ASAP2,URB1,CHAF1B,SEPHS1,TARS,COL5A2,BIRC6,NRP1,NOL6,TUBA4A,BAX,TRIM16,SUPT5H,ZMYND8,ARFGAP2,DLAT,FKBP1A,EHMT2,ERCC5,DCTN1,CNOT3,ORC1,PYGB,CLIP1,SIN3A,MRPL1,GSTP1,DSN1,EIF1AX,BPTF,NUP98,MRPL14,NASP,PPP3CA,ERAL1,SH2B1,METTL15,TRIOBP,LMBR1L,PARP1,GART,SEH1L,USP34,GFM1,ZKSCAN1,MTMR12,EIF4E,KDM4A,THOC5,NUP188,ERC1,RREB1…	616
Cardiovascular Disease, Hematological Disease, Organismal Injury and Abnormalities	anemia	Anemia	4.52e-11	Decreased	-2.461	bias	-0.255	POU2F1,POLA1,SIPA1,HPRT1,SBDS,IREB2,TUBA1A,HMGB1,MT-ATP6,SRC,ADD3,KDM6A,NFKB2,CD47,FANCD2,TUBA4A,BAX,STAT5B,RPL15,LYN,JUN,CBFB,ATF2,FKBP1A,MGME1,TP53,TUBB2A,E2F4,MAN2A1,FN1,FANCI,NCOR1,LAMA4,NPM1,L3MBTL3,TBXAS1,AK1,EP400,ADK,SRRM2,PPP3CA,BAK1,GSS,KMT2C,RPS17,MGAT1,IDH1,RAC1,HK1,TUBB3,TUBG1,NBN,GSR,TMOD3,CDC42EP3,TFRC,PIK3C3,RPS29,RPS6,DAD1,TRMT112,TUBB4B,ANXA1,PICALM,NR3C1,ARF6,FOXO3,RUNX2,ITPA,A…	109
Cell Cycle	G2 phase	Arrest in G2 phase	4.72e-11					RPL7A,MAP3K20,XRCC1,DCAF1,ATR,TAF6,MTDH,HDAC1,EGFR,RPS6,CTNNB1,AURKA,MLH1,ANXA2,FGF2,FANCD2,SMARCA1,ELAVL1,XPC,MSH2,KDM5B,JUN,ERCC1,MBD4,ATF2,THOC1,AKT1,CHEK2,MRE11,TP53,H2AFX,MGMT,E2F4,TP53BP1,CDH13,BRCA1,DDB1,ATM,PTPN2,GNL3L,WRN,MAD2L1,NUMB,PARP1,MMS22L,RALA,CCNA2,IDH1,RB1,SRPK2,CSNK2A1,ZBED6,CCNB1,CDK1,OGA	55
Cell Death and Survival, Connective Tissue Development and Function	cell viability	Cell viability of fibroblasts	5.38e-11		0.977		0.205	POU2F1,JUN,MBD4,AKT1,TP53,H2AFX,NBN,E2F4,SETX,SIN3A,MIF,HDAC1,BRCA1,HDAC2,ERCC2,NFKB1,IRS2,ATM,RIF1,FGF2,ABCC1,BAK1,PARP1,PMS2,FANCD2,CASP3,BAX,EIF4E,STX8,APEX1,RAC1,MSH2,MVP	33
Molecular Transport, Protein Trafficking	import	Import of protein	6.09e-11	Increased	2.592	bias	1.102	PML,DNAJA1,DMAP1,NUP62,AKT1,NUP54,TP53,PEX14,IPO9,RANGAP1,UBR5,ARNTL,HSPA8,AGAP3,NUTF2,DDX5,NUP155,TARDBP,BAG3,NUP98,IPO4,JUP,TPR,HDAC3,PPP3CA,IPO7,KPNB1,NOLC1,MX2,XPO1,TNPO3,DNAJA2,KPNA6,PHB2,ECT2,NUP214	36
Cancer, Gastrointestinal Disease, Organismal Injury and Abnormalities	colorectal adenocarcinoma	Colorectal adenocarcinoma	6.45e-11					GTF2B,GNA11,TERF2,URB2,XRCC1,SIPA1,MIA3,HNRNPL,CEBPZ,CEP350,SIN3B,AFG3L2,USP6NL,TXLNA,ATR,BRD9,SLC9A3R2,RUFY1,EEF1A1,RING1,LEMD3,CTNNB1,UTP3,CDK5RAP2,ASAP2,YY1AP1,HDAC3,LRRC41,TAPBP,WDR18,ABLIM3,TARS,WDR55,COL5A2,DOCK10,ARMC8,NOL6,BIRC6,TUBA4A,BAX,MTAP,TRIM16,SUPT5H,ERGIC3,ZMYND8,TMEM97,LYN,FUNDC2,ARFGAP2,DLAT,EHMT2,ERCC5,DCTN1,RFX3,GOLGA4,CCS,ACBD3,CLIP1,PSMG3,SLC9B2,ATXN7,DDX54,AARS2,KBTBD6,MRP…	711
Cell Cycle	senescence	Senescence of cells	6.57e-11		-0.688		-0.465	RAE1,AKR1B1,PML,TERF2,RBL2,MCRS1,USP28,E2F3,NBN,SIN3B,ATR,AIMP2,TBX3,SMARCAL1,GABARAPL2,POT1,EGFR,CTNNB1,BABAM2,ZEB1,RACGAP1,APP,UIMC1,FGF2,LIN9,TRADD,ADD3,RFC1,ARF1,FANCD2,UHRF1,SOX9,CASP3,FOXO3,YEATS4,ERCC1,KIF20A,CCN1,AKT1,TAF1C,CHEK2,GPATCH8,PCM1,LIG1,TP53,SUMO3,GNL3,TP53BP2,MAP2K3,NPM1,SIRT7,DDB2,BRCA1,KRAS,HDAC2,PLOD2,H2AFY,ATM,OGT,NR1H2,WRN,MAP1LC3B,RHOA,DEK,PARP1,CAV1,NAMPT,LIN52,MAP2K4,U…	79
RNA Damage and Repair	decay	Decay of RNA	7.92e-11					RPL7A,CTIF,RPS26,MYD88,RPS10,RPS27,RPL23,RNPS1,RPL12,RPS13,RPL9,RPL38,RPS11,RPS4Y1,RPL14,RPL27A,RPL30,RPS29,TOE1,RPS6,RPL17,RPS18,MAGOHB,RPS2,RPS16,RPLP0,RPL24,RPS17,RPS23,RPS27A,RPS4X,RPL15,RPL10,ETF1,RPL10A,RPS15	36
Cellular Development, Cellular Growth and Proliferation, Connective Tissue Development and Function, Tissue Development	cell proliferation	Cell proliferation of fibroblasts	8.24e-11		0.065		-1.278	TACC1,GRB10,PML,HINT1,USP11,EMD,USP7,MEN1,TLN2,PSME3,NBN,LIG4,GRN,PA2G4,TMPO,SMARCAL1,EGFR,SRC,CTNNB1,CRKL,BABAM2,TGFB2,MLH1,ANXA2,UIMC1,FGF2,LIN9,NDUFS4,HSPB1,PMS2,FANCD2,ACP1,TGFB1I1,NR3C1,RAP1B,BAX,DPH1,JUN,FOSL2,WAPL,PRDX4,AKT1,CREB1,ARHGEF12,LIG1,KMT2A,TP53,STIP1,GNL3,VIM,TAF4,FN1,FNDC3B,SIN3A,MAP2K3,DDX5,GSTP1,SAFB,MIF,NPM1,EP400,BRCA1,KRAS,PPAT,ATM,PTPN2,TPR,MED25,AIMP1,OGT,HMOX1,SPARC,WRN…	89
Cancer, Hematological Disease, Immunological Disease, Organismal Injury and Abnormalities	peripheral T-cell lymphoma	Peripheral T-cell lymphoma	1e-10					POU2F1,POLA1,PRMT5,TUBB3,ING3,LAMB1,TUBG1,TUBA1A,MYOF,CHD2,MKI67,HDAC1,TAF1,PIK3C3,FERMT2,COL4A1,CTNNB1,AURKA,JAK1,HDAC3,TFAP2A,TUBB4B,CD47,ANKIB1,CAV2,NR3C1,GTF2I,TUBA4A,STAT5B,CALD1,NNMT,JUN,ZMYM2,CCN1,MYD88,FOXP1,TP53,CBX4,TUBB2A,PSMB1,FN1,USP8,PSMD2,KRAS,HDAC2,IRS2,ATM,SPARC,RHOA,KMT2C,TRIM38	51
Cancer, Hematological Disease, Immunological Disease, Organismal Injury and Abnormalities	B-cell non-Hodgkin disease	B-cell non-Hodgkin lymphoma	1.05e-10					GTF2B,NCOR2,POLA1,GNA11,GNA13,PRMT5,ASMTL,TIMM23B,HPRT1,ORC5,CNP,CEP350,ZNF512,ABL2,CHD6,TUBA1A,MYOF,MARS,HMGB1,NCOA6,PTPN13,MKI67,ANKLE2,TAF1,BCAT1,SRC,CTNNB1,ASAP2,HDAC3,BZW2,PTK7,SMARCA1,BIRC6,TUBA4A,MED12,DMXL1,BAX,STAT5B,KRR1,ETS1,TMA16,GPRIN1,IKBIP,GNAI1,KDM4B,FOXP1,HNRNPU,FKBP1A,RNF213,KMT2B,STIM1,CNOT3,TP53,MRPL38,PCNA,CRELD2,ARMC9,TUBB2A,RANBP6,FN1,USP8,HUWE1,GIT1,POLR3B,MBD1,CTBP1,HDAC2…	184
RNA Damage and Repair	nonsense-mediated mRNA decay	Nonsense-mediated mRNA decay	1.1e-10					RPL7A,CTIF,RPS10,RPS26,RPS27,RPL23,RNPS1,RPL12,RPS13,RPL9,RPL38,RPS11,RPS4Y1,RPL14,RPL27A,RPL30,RPS29,RPS6,RPL17,RPS18,MAGOHB,RPS2,RPS16,RPLP0,RPL24,RPS17,RPS23,RPS27A,RPS4X,RPL15,RPL10,ETF1,RPL10A,RPS15	34
Cell Cycle	G1 phase	G1 phase	1.3e-10		1.243		0.693	POLA1,USP11,PKM,ORC5,MEN1,E2F3,CUL2,CAVIN3,COPS5,ARNT,GPS2,BCAT1,SRC,CTNNB1,DARS,MLH1,TIMP2,CAMK2G,BAX,MCM4,ETS1,SPTAN1,JUN,CCN1,MCM7,FKBP1A,TP53,ORC1,USP36,E2F4,FN1,PRPF8,MAP2K3,MCM6,EP400,HDAC2,CDK7,NASP,COPS2,PPP3CA,BAK1,MX2,DAXX,PARP1,CUL5,EIF4E,KAT2A,CCNA2,RAC1,CDK1,BAP1,RPL7A,ING3,RBL2,RPL23,LRWD1,ING2,TMPO,TFRC,HDAC1,ORC3,EGFR,BAG3,RPS6,PIAS2,CRKL,ANXA2,FGF2,PRNP,CNDP2,NR3C1,SOX9,MCM3,ELAV…	108
Cancer, Organismal Injury and Abnormalities, Reproductive System Disease	development	Development of genital tumor	1.49e-10	Decreased	-2.772		-2.635	TMEM9,GNA11,URB2,ISOC1,MAP3K20,HNRNPL,USP7,ZNF512,CEBPZ,GMDS,CCNT2,SIN3B,ADI1,RSPRY1,ATR,BCAT1,SENP5,LEMD3,CTNNB1,CDK5RAP2,HDAC3,LRRC41,CHAF1B,SEPHS1,ABLIM3,ANP32E,DOCK10,CWC22,BIRC6,NRP1,RANBP10,TUBA4A,TRIM16,CTH,SUPT5H,ZMYND8,LYN,DNAJA1,FAM172A,CCN1,FKBP1A,EHMT2,KMT2B,DCTN1,MTG1,CUTA,SLC9B2,SIN3A,GIT1,AARS2,MRPL1,KBTBD6,LSM14B,SAFB,GSTP1,ENO1,NFIL3,CDH13,EIF1AX,PHLDA2,LPP,POP1,PPP3CA,ERAL1,METT…	694
Hereditary Disorder, Neurological Disease, Organismal Injury and Abnormalities	familial encephalopathy	Familial encephalopathy	1.5e-10		1.546		1.833	SELENOS,ISOC1,XRCC1,TRAPPC6B,UBE3B,FLOT2,GRN,AARS,TUBA1A,MARS,AFG3L2,HMGB1,HNRNPDL,CTNNB1,DARS,CDK5RAP2,HTRA2,CSTB,COLGALT1,GBA,CHAF1B,SEPHS1,HMBOX1,HNRNPA1,ACP1,TUBA4A,BAX,ZMYND8,POLR3A,DNAJA1,NUP62,ATP5MPL,FOXP1,FKBP1A,TAF9B,DCTN1,CNPY3,RFX3,SEPT5,ARMC9,HSPA8,ATXN7,SIN3A,GIT1,AARS2,RARS,POLR3B,AK1,CTNNA1,PLOD2,PREPL,SUB1,NAXE,ELOVL5,PPP3CA,PARP1,HMGB2,GFM1,TGIF1,IGBP1,TSEN34,PFN2,CETN2,CARS2,DN…	243
RNA Damage and Repair	decay	Decay of mRNA	1.59e-10					RPL7A,CTIF,RPS10,RPS26,RPS27,RPL23,RNPS1,RPL12,RPS13,RPL9,RPL38,RPS11,RPS4Y1,RPL14,RPL27A,RPL30,RPS29,TOE1,RPS6,RPL17,RPS18,MAGOHB,RPS2,RPS16,RPLP0,RPL24,RPS17,RPS23,RPS27A,RPS4X,RPL15,RPL10,ETF1,RPL10A,RPS15	35
Cancer, Hematological Disease, Organismal Injury and Abnormalities	mature lymphocytic neoplasm	Mature lymphocytic neoplasm	1.62e-10					GTF2B,POLA1,GNA11,ZNF512,CEP350,CCNT2,TUBA1A,MARS,MYOF,HMGB1,NCOA6,ATR,ZFHX3,FERMT2,BCAT1,LRRC1,CTNNB1,DAP,ASAP2,HDAC3,PTK7,CD47,SMARCA1,BIRC6,NRP1,TUBA4A,BAX,LYN,CCN1,FOXP1,FKBP1A,EHMT2,KMT2B,CNOT3,MRPL38,ARMC9,MAP2K3,GIT1,SERPINH1,POLR3B,MBD1,CTBP1,NUP98,WDR74,PPP3CA,BAK1,SH2B1,FAM120B,DEK,PARP1,USP34,MGA,RALA,EIF4E,PTGFRN,LSM3,RAC1,ZMYM4,INO80,ING3,TUBB3,RBL2,TMEM161A,PMM2,CHD3,ERC1,MCRS1,PSME…	294
Cancer, Gastrointestinal Disease, Organismal Injury and Abnormalities	colorectal neoplasia	Colorectal tumor	1.78e-10		-0.313		-0.189	GTF2B,SIPA1,SIN3B,USP6NL,TXLNA,RUFY1,RING1,LEMD3,CTNNB1,ASAP2,YY1AP1,WDR18,ABLIM3,COL5A2,DOCK10,TUBA4A,BAX,MTAP,SUPT5H,ERGIC3,ZMYND8,TMEM97,DLAT,EHMT2,ERCC5,DCTN1,RFX3,CCS,ACBD3,CLIP1,PSMG3,ATXN7,AARS2,MRPL2,ENO1,CYB5R1,CDH13,PREPL,NUP98,GAA,TRIOBP,TRAF3IP1,USP34,EXOSC10,RAC1,ZMYM4,MCRS1,THBS1,PSME4,MDN1,TCEAL4,GINS3,MEPCE,MARCKSL1,CDC42EP3,HSF1,ALDH6A1,TGFB2,JAK1,CACYBP,FBXL12,POLR3E,AKR1C3,CABI…	832
DNA Replication, Recombination, and Repair	damage	DNA damage	1.79e-10	Decreased	-3.014		-2.202	SQSTM1,PML,XRCC1,MDC1,YWHAE,PNKP,NBN,NCOA6,ATR,HDAC1,EGFR,ERCC2,PARK7,APP,ACO2,HLTF,CDK5,HSPB1,PRNP,FANCD2,SMARCA1,CASP3,BAX,CDK12,SUN2,ERCC1,WAPL,MYD88,CHEK2,MCM2,LIG1,NQO1,MRE11,TDP1,TP53,PCNA,H2AFX,MCM3AP,MGMT,SETX,FN1,MSH6,APTX,RECQL5,NFAT5,GSTP1,NPM1,SIRT7,BRCA1,HDAC2,GCLC,RAD50,ATM,OGT,RHOA,PARP1,CHAF1A,IDH1,RB1,APEX1,RAC1,CDK1	62
Cell Death and Survival	apoptosis	Apoptosis of breast cancer cell lines	2.35e-10		1.102		1.281	PEBP1,STK26,CCAR1,EHMT1,HINT1,DCAF1,PKM,THBS1,BCAS2,ABL2,OAS3,PA2G4,PTPN13,OSGIN1,MTDH,TFRC,PIK3C3,BAG3,EGFR,SRC,CTNNB1,HSPB8,CSTB,TGFB2,CASP1,FGF2,TFAP2A,HSPB1,XPO1,PRNP,DNAJA3,NRP1,SMARCA1,NACC2,CASP3,BAX,BUD31,FOXO3,MYBBP1A,DPH1,TERF2IP,JUN,ATF2,CCN1,THOC1,AKT1,PELP1,HSPD1,EHMT2,NQO1,CTNND1,TP53,FASTKD2,FN1,ARHGDIA,MAP2K3,HK2,MIF,BRCA1,BACH1,PTPN2,SLC2A1,HMOX1,BAK1,PDHA1,WRN,KRT18,SND1,ACSL4,N…	80
Cell Cycle	M phase	M phase	2.38e-10		0.711		-0.513	UBE2S,CD2AP,KIF4A,MYH14,OCRL,TTC19,ATR,HDAC1,PIK3C3,HSF1,LDLRAP1,SRC,AHCTF1,AURKA,PRC1,MLH1,RACGAP1,APP,NUMA1,CHMP3,HSPB1,BIRC6,MCM4,DIAPH3,ARF6,SUDS3,GNAI1,KIF20A,KIF23,MCM7,MAPRE1,NUSAP1,DCTN1,TP53,CAPZB,TRIP13,FN1,MOB1A,NUF2,GIT1,RIOK2,INF2,PIN1,NDC80,NPM1,TRRAP,SPART,VASP,ATM,PTPN2,UBE2D3,MAD2L1,RHOA,BRD4,CIT,MAP2K2,KIFC1,DCTN3,ECT2,RAC1,CETN2,CCNB1,CDK1	63
RNA Damage and Repair	metabolism	Metabolism of RNA	2.45e-10					POLR2A,HNRNPU,HNRNPL,HNRNPC,RBMX,POLR2B,TRIR,SUPV3L1,HNRNPA0,POLR2L,DCPS,DDX54,POLR2I,XRN2,HNRNPA3,DIS3L2,HNRNPR,POLR2E,WDR74,POP1,POLR2C,RC3H1,POLR2H,DIS3,HNRNPA1,POLR2D,CNOT6L,HNRNPM,POLR2G,HNRNPA2B1	30
Cancer, Gastrointestinal Disease, Organismal Injury and Abnormalities	colorectal cancer	Colorectal cancer	2.56e-10		-0.277		-0.178	GTF2B,SIPA1,SIN3B,USP6NL,TXLNA,RUFY1,RING1,LEMD3,CTNNB1,ASAP2,YY1AP1,WDR18,ABLIM3,COL5A2,DOCK10,TUBA4A,BAX,MTAP,SUPT5H,ERGIC3,ZMYND8,TMEM97,DLAT,EHMT2,ERCC5,DCTN1,RFX3,CCS,ACBD3,CLIP1,PSMG3,ATXN7,AARS2,MRPL2,ENO1,CYB5R1,CDH13,PREPL,NUP98,GAA,TRIOBP,TRAF3IP1,USP34,EXOSC10,RAC1,ZMYM4,MCRS1,THBS1,PSME4,MDN1,TCEAL4,GINS3,MEPCE,MARCKSL1,CDC42EP3,HSF1,ALDH6A1,TGFB2,JAK1,CACYBP,FBXL12,POLR3E,AKR1C3,CABI…	818
Infectious Diseases	replication	Replication of Influenza virus	2.66e-10	Increased	3.519	bias	1.225	CDC42BPA,CDC42BPB,DCLK1,RAE1,PML,DMAP1,DUSP3,POLR2A,NUP153,WDR83,ENGASE,COPS5,OAS3,DBT,UBQLN4,NUDCD3,EEF1A1,EPHB6,PTPMT1,XPNPEP1,RACGAP1,JAK1,CRAMP1,RPS16,XPO1,TNPO3,RBM42,CASP3,RPS27A,JUN,GAK,RPS10,AKT1,CREB1,HECTD1,HSPD1,NUP54,TP53,NXF1,POLR2L,PRPF8,NUP205,MAP2K3,ROCK1,SAFB,PSMD2,PIN1,MAP4K4,GCLC,SRRM2,VPS16,NUP98,TUBB,DCLK2,MNAT1,BAK1,KPNB1,ATP6V1G1,POLR2H,CIT,MAP2K2,PLD2,ILF3,GOPC,TFE3,NUP214…	70
Cellular Assembly and Organization	formation	Formation of mitochondrial cristae	2.7e-10					MT-ATP6,ATP5PB,CHCHD3,ATP5ME,ATP5F1D,IMMT,ATP5PO,LETM1,AFG3L2,ATP5MG,ATP5F1A,ATP5MF,ATP5PD,ATP5F1C,ATP5F1B,MICOS13,TARDBP	17
Cell Cycle, Cellular Assembly and Organization, DNA Replication, Recombination, and Repair	segregation	Segregation of chromosomes	2.93e-10		1.649		1.202	SMARCAD1,INO80,WAPL,PPP1R7,ARL8B,NUSAP1,NCAPG2,DDX3X,NUF2,NCAPD3,NUDCD3,ATRX,NDC80,MKI67,TPX2,TRRAP,BRD2,DSN1,BRCA1,ERCC2,MIS12,AURKA,CDK5RAP2,PMF1/PMF1-BGLAP,MLH1,NUMA1,MAD2L1,RHOA,KIF2C,CENPF,CHMP2A,SPC25,CIT,CCNA2,RAD18,ECT2,NCAPH2,CDK1,CCNB1,SUDS3	40
Cell Morphology, Cellular Function and Maintenance	repair	Repair of cells	3.57e-10		1.455		0.389	ERCC1,PML,TERF2,THOC1,CBX5,USP11,PCNA,TP53,H2AFX,NBN,PNKP,OTUB1,NAE1,TP53BP1,NPM1,TRRAP,DDB2,BRCA1,EGFR,RAD50,CTNNB1,ATM,BABAM1,APP,RIF1,FGF2,WRN,DEK,CHD1L,BRD4,PARP1,CHD4,RAD18,RB1,APEX1,XPC	36
Nucleic Acid Metabolism, Small Molecule Biochemistry	biosynthesis	Biosynthesis of nucleoside triphosphate	3.7e-10		1.062		0.022	ATP5MD,PML,AKT1,ATP5PB,HSPD1,PKM,SEPHS2,TP53,NR2C2,TFAM,ATP5PO,HMGB1,ATP5F1A,AK5,CTPS1,ATP5F1C,ATP5F1B,AK1,MT-ATP6,KRAS,ADK,IRS2,APP,ATP5ME,ATP5F1D,PDHA1,DTYMK,MAP1LC3B,PARP1,CAV1,LETM1,ATP5MG,ATP5PD,ATP5MF,FOXO3,ATXN1,CCNB1,CDK1,NNMT	39
Cancer, Organismal Injury and Abnormalities, Reproductive System Disease	breast or ovarian carcinoma	Breast or ovarian carcinoma	3.88e-10		-1.15		-1.168	TMEM9,USP7,CEBPZ,GMDS,SIN3B,RSPRY1,ATR,BCAT1,GABARAPL2,C17orf49,CTNNB1,LEMD3,CDK5RAP2,LRRC41,SEPHS1,ABLIM3,COL5A2,WDR55,CWC22,NRP1,TUBA4A,BAX,TRIM16,SETMAR,SUPT5H,ZMYND8,TMEM97,DNAJA1,CCN1,FKBP1A,EHMT2,KMT2B,CNOT3,RFX3,CNN2,FKBP5,CUTA,SIN3A,KBTBD6,GSTP1,HK2,EIF1AX,BPTF,MRPL14,NASP,ATAD1,PPP3CA,SH2B1,MAP1LC3B,DAXX,PARP1,GART,USP34,MTMR12,SLC43A3,ZNF24,ERC1,NRDE2,MCRS1,THBS1,RREB1,PSME4,MDN1,TCEAL4…	485
Cell Death and Survival	cell death	Cell death of melanoma cell lines	3.93e-10		0.19		0.315	PEBP1,THOC2,XRCC1,ING3,PKM,MDC1,CUL2,DDX3X,ABL2,FAHD2A,TEX10,EMG1,HDAC1,RPL27A,RAPGEF2,BAG3,UBE2L3,SRC,STAT2,HSPB8,PRCC,FGF2,HDAC3,TFAP2A,NFIX,WDR19,CASP3,BAX,BUD23,ETS1,FOXO3,DDX41,ZMYM3,JUN,CSNK1A1,ATF2,CREB1,MCM7,PKN1,API5,KMT2A,RAB22A,LAMA5,TP53,PCNA,NUP93,FN1,SLC9B2,NOL3,NUP205,UBA3,PSMD2,CASP4,TTF1,SH2D4A,RAD50,PPAT,ATM,DEK,NUMB,BRD4,ILF2,RB1,EIF2B4,RAC1,CDK1	66
Cell Cycle, Cell Morphology	formation	Formation of spindle apparatus	4.44e-10		-0.515		-0.145	DCLK1,UBE2S,INO80,CHEK2,MCRS1,TP53,KIF4A,CSNK1D,TFAP4,NUF2,NCOR1,LAMTOR5,DYNC1LI2,TPX2,BRCA1,AURKA,TUBB,DYNC1LI1,HDAC3,UBE2D3,NUMA1,KPNB1,STMN1,MAD2L1,KIF2C,CHD4,CAMK2G,KIFC1,MYBBP1A,BAP1	30
Infectious Diseases	replication	Replication of Influenza A virus	4.64e-10	Increased	3.433	bias	1.148	CDC42BPA,CDC42BPB,DCLK1,RAE1,PML,DMAP1,DUSP3,POLR2A,NUP153,WDR83,ENGASE,COPS5,OAS3,DBT,UBQLN4,NUDCD3,EEF1A1,EPHB6,PTPMT1,XPNPEP1,RACGAP1,JAK1,CRAMP1,RPS16,XPO1,TNPO3,RBM42,RPS27A,JUN,GAK,RPS10,AKT1,CREB1,HECTD1,HSPD1,NUP54,TP53,NXF1,POLR2L,PRPF8,NUP205,MAP2K3,ROCK1,SAFB,PSMD2,PIN1,MAP4K4,GCLC,SRRM2,VPS16,NUP98,TUBB,DCLK2,MNAT1,BAK1,KPNB1,ATP6V1G1,POLR2H,CIT,MAP2K2,PLD2,ILF3,GOPC,TFE3,NUP214,MINK1…	69
Cell Cycle	S phase	S phase	4.64e-10		0.967		0.298	GRB10,PML,POLA1,VPS18,RBL2,DCAF1,POLR2A,E2F3,DDX3X,NBN,RALB,COPS5,ATR,TXNL4B,ARNT,OSGIN1,EGFR,SRC,CSTB,APP,RIF1,FGF2,HSPB1,FANCD2,UHRF1,SOX9,GTF2I,RAD18,MCM3,FOXO3,SUN2,JUN,TFDP2,ERCC1,CHEK2,MCM7,CTNND1,TP53,PCNA,ILKAP,E2F4,FN1,USP8,NAE1,UBA3,TP53BP1,NPM1,SIRT7,EP400,BRCA1,KRAS,ATM,ITGA6,PTPN2,ORC2,NPAT,HMOX1,RHOA,PARP1,ING4,CAV1,CHAF1A,CCNA2,TFE3,RB1,FZR1,CSNK2A1,ZBED6,CDK1	69
Cancer, Gastrointestinal Disease, Organismal Injury and Abnormalities	colon adenocarcinoma	Colon adenocarcinoma	7.44e-10					GTF2B,GNA11,TERF2,URB2,XRCC1,SIPA1,MIA3,HNRNPL,CEBPZ,CEP350,SIN3B,AFG3L2,USP6NL,TXLNA,ATR,BRD9,SLC9A3R2,RUFY1,EEF1A1,RING1,LEMD3,CTNNB1,UTP3,CDK5RAP2,ASAP2,YY1AP1,HDAC3,LRRC41,TAPBP,WDR18,ABLIM3,TARS,WDR55,COL5A2,DOCK10,NOL6,BIRC6,TUBA4A,BAX,MTAP,TRIM16,SUPT5H,ERGIC3,ZMYND8,TMEM97,FUNDC2,ARFGAP2,DLAT,EHMT2,ERCC5,DCTN1,RFX3,GOLGA4,CCS,ACBD3,CLIP1,PSMG3,SLC9B2,ATXN7,DDX54,AARS2,KBTBD6,MRPL2,SAFB,C7…	680
Cancer, Hematological Disease, Immunological Disease, Organismal Injury and Abnormalities	T-cell malignant neoplasm	T-cell malignant neoplasm	7.46e-10	Decreased	-2.555		-1.948	POU2F1,POLA1,PRMT5,HPRT1,USP7,STK10,ABL2,TUBA1A,MYOF,HMGB1,RABGEF1,ATR,PTPN13,MKI67,TAF1,FERMT2,SRC,CTNNB1,MLH1,HDAC3,CADM1,TFAP2A,TIMP2,KDM6A,CD47,CAV2,TUBA4A,MED12,BAX,STAT5B,NNMT,JUN,TDP2,CCN1,FOXP1,FKBP1A,CNOT3,C1R,TP53,CBX4,MGMT,TUBB2A,E2F4,MAN2A1,FN1,USP8,FNDC3B,MAP2K3,ZNF579,NCOR1,SERPINH1,HDAC2,RXRB,PPP3CA,BAK1,KMT2C,PARP1,HLA-A,SLC16A7,IDH1,HNRNPA2B1,RPL10,DDR2,ZNF638,INO80,ING3,TUBB3,LA…	134
Cellular Assembly and Organization, Cellular Function and Maintenance	organization	Microtubule dynamics	8.28e-10		1.069		-1.331	TACC1,CORO1A,CEP131,CEP350,GRN,TCHP,SNAPIN,AFG3L2,HMGB1,NUDCD3,DYNC1LI2,RAP2A,SLC9A3R2,EEF1A1,EPHB6,CTNNB1,CDK5RAP2,WASL,PTK7,BRK1,TBC1D23,CD47,CHAMP1,ABLIM3,DOCK10,ACP1,NRP1,NFIX,RANBP10,TUBA4A,BAX,DIAPH3,ZMYND8,LYN,CCN1,DCTN1,PEX14,RFX3,GOLGA4,SLC9A3R1,E2F4,CLIP1,ATXN7,ARHGDIA,SIN3A,GIT1,RAB10,TPX2,NUMBL,CDH13,ARFGEF1,VASP,TOR1A,PPP3CA,DAAM1,SH2B1,FARP2,TRIOBP,TRAF3IP1,NUMB,HMGB2,MTMR12,RALA,TG…	245
Cancer, Organismal Injury and Abnormalities, Renal and Urological Disease	neoplasia	Renal tumor	8.74e-10	Decreased	-2.345		-2.256	RAE1,GNA11,CEBPZ,PITRM1,PNISR,TUBA1A,HMGB1,ATR,ZFHX3,GPS2,RPL14,FTSJ3,PCK2,GABARAPL2,EPHB6,CTNNB1,CDK5RAP2,BRK1,DHX35,TBL2,TUBA4A,CBS/CBSL,BAX,TRIM16,ZMYND8,ARFGAP2,NUP62,FKBP1A,NOM1,KMT2B,ERCC5,TSFM,SLC9A3R1,MAN2A1,PYGB,SIN3A,PPIL2,MAP2K3,NCOR1,GSTP1,WWP2,GPKOW,PLOD2,NASP,TOR1A,LTA4H,TMEM230,ELOVL5,PHLDA1,TADA2B,PARP1,EAPP,USP34,RALA,TGIF1,XPO5,SMARCAD1,CARS2,TUBB3,CHD3,STXBP3,BLVRB,MCRS1,THBS1,…	241
Cell Cycle	interphase	Interphase of tumor cell lines	1.03e-09		1.176		0.693	PML,POLA1,VPS18,DCAF1,XRCC1,USP11,PKM,CAVIN3,COPS5,ATR,TFAP4,ARNT,GPS2,SRC,CTNNB1,DARS,MLH1,LIN9,SMARCA1,BAX,ETS1,SPTAN1,JUN,ERCC1,ATF2,CCN1,MCM7,TP53,MGMT,USP36,PRPF8,MAP2K3,NPM1,CDH13,NASP,COPS2,MAD2L1,NUMB,DAXX,PARP1,KAT2A,CCNA2,CDK1,BAP1,OGA,RPL7A,ING3,RBL2,RPL23,RALB,TAF6,OSGIN1,MTDH,TFRC,ORC3,EGFR,RPS6,ANXA2,FGF2,PRNP,CNDP2,NR3C1,SOX9,MCM3,RAD18,ELAVL1,XPC,SCML2,FOXO3,MSH2,CHEK2,AKT1,CTNND1…	100
Cancer, Cell Death and Survival, Organismal Injury and Abnormalities, Tumor Morphology	necrosis	Necrosis of tumor	1.18e-09	Decreased	-2.048		-1.462	NCOR2,PML,AQR,NUP88,RPS13,HMGB1,ATR,TFAP4,RPS11,NUP155,EEF1A1,SRC,CTNNB1,RPS18,RTN4,TFAP2A,TIMP2,NOLC1,CD47,NRP1,BAX,RPS27A,ETS1,JUN,ATF2,CCN1,NUP62,NUP54,TP53,RPL38,PRPF8,BRMS1,RPS4Y1,ENO1,HDAC2,CDK7,RAD50,KPNB1,MAD2L1,PHLDA1,DAXX,PARP1,RPS17,SPC25,PROCR,RAC1,NUP214,CDK1,RPL10,NUP188,RPL7A,THBS1,ZNF622,PSMC4,RALB,RND3,HDAC1,RPL27A,HSF1,BRD2,RPS29,EGFR,ERCC2,HSPB8,CHMP4B,CASP1,APP,ANXA2,FGF2,NUP1…	106
Nucleic Acid Metabolism, Small Molecule Biochemistry	synthesis	Synthesis of purine nucleotide	1.24e-09		1.541		0.373	PML,ATP5PB,PMM2,PKM,HPRT1,GMDS,HMGB1,ATP5F1A,AK5,ATP5F1C,ATP5F1B,KYNU,MT-ATP6,APP,PPCS,GMPS,FOXO3,NNMT,ATP5MD,TSTA3,AKT1,HSPD1,SEPHS2,TP53,NR2C2,TFAM,ATP5PO,AK1,KRAS,ADK,PGD,IRS2,PPAT,ATP5ME,ATP5F1D,HMOX1,PDHA1,ACOT7,MAP1LC3B,PARP1,CAV1,LETM1,NAMPT,ATP5MG,ACAT1,ATP5PD,ATP5MF,ATXN1,CCNB1,CDK1	50
Cancer, Hematological Disease, Immunological Disease, Organismal Injury and Abnormalities	mature B-cell neoplasm	Mature B-cell neoplasm	1.25e-09					GTF2B,POLA1,GNA11,ZNF512,CEP350,CCNT2,TUBA1A,MYOF,MARS,HMGB1,NCOA6,ATR,ZFHX3,BCAT1,LRRC1,CTNNB1,DAP,ASAP2,HDAC3,PTK7,CD47,SMARCA1,BIRC6,NRP1,TUBA4A,BAX,LYN,FOXP1,FKBP1A,EHMT2,KMT2B,CNOT3,MRPL38,ARMC9,GIT1,POLR3B,MBD1,CTBP1,NUP98,WDR74,PPP3CA,BAK1,SH2B1,FAM120B,DEK,PARP1,USP34,MGA,RALA,EIF4E,PTGFRN,LSM3,RAC1,ZMYM4,RBL2,TUBB3,TMEM161A,PMM2,CHD3,ERC1,MCRS1,PSME3,DDX3X,PSME4,GSR,CDC42EP3,CHD2,NUTF2,D…	251
Cancer, Cell Death and Survival, Organismal Injury and Abnormalities, Tumor Morphology	cell death	Cell death of tumor cells	1.32e-09	Decreased	-2.048		-1.468	NCOR2,PML,AQR,NUP88,RPS13,HMGB1,ATR,TFAP4,RPS11,NUP155,EEF1A1,SRC,CTNNB1,RPS18,RTN4,TFAP2A,TIMP2,NOLC1,CD47,NRP1,BAX,RPS27A,ETS1,JUN,ATF2,CCN1,NUP62,NUP54,TP53,RPL38,PRPF8,BRMS1,RPS4Y1,ENO1,HDAC2,CDK7,RAD50,KPNB1,MAD2L1,PHLDA1,DAXX,PARP1,RPS17,SPC25,PROCR,RAC1,NUP214,CDK1,RPL10,NUP188,RPL7A,ZNF622,PSMC4,RALB,RND3,HDAC1,RPL27A,HSF1,BRD2,RPS29,EGFR,HSPB8,CHMP4B,CASP1,APP,ANXA2,FGF2,NUP107,NUP160,TR…	104
Gene Expression	repression	Repression of RNA	1.66e-09	Increased	4.019	bias	2.116	GTF2B,NCOR2,PML,MCRS1,HMGB1,TFAP4,JARID2,HDAC1,TAF1,ERCC3,ERCC2,PIAS2,MECOM,HDAC3,NR3C1,SAP130,RUNX2,MBD2,SUDS3,KDM5B,JUN,CBFB,ATF2,CREB1,MECP2,TP53,CBX4,SIN3A,MAFG,NCOR1,SAFB,MBD1,RCOR1,CTBP1,BRCA1,HDAC2,CDK7,MNT,SUB1,MNAT1,KLF16,DAXX,HMGB2,NAMPT,CTBP2,TGIF1,RB1,NSD2,ATXN1	49
Cancer, Cell Death and Survival, Organismal Injury and Abnormalities, Tumor Morphology	cell death	Cell death of osteosarcoma cells	1.8e-09	Decreased	-3	bias	-0.728	NUP188,RPL7A,NUP62,NUP54,AQR,TP53,PSMC4,PSMB1,NXF1,NUP88,RPS13,RPL9,RPL38,PRPF8,RPS11,RPS4Y1,NUP155,RPL27A,RPS29,EEF1A1,RPS18,CHMP4B,NUP107,NUP160,PNO1,KPNB1,RPS16,POLR2H,RPLP0,RPS17,UBE2I,SPC25,RPS27A,CRNKL1,NUP214,RPL10	36
Cancer, Organismal Injury and Abnormalities, Reproductive System Disease	carcinoma	Breast carcinoma	1.91e-09		-1.15		-1.226	PML,VPS18,MDC1,USP7,PNISR,SIN3B,TUBA1A,RSPRY1,ATR,ZFHX3,FTSJ3,ERCC3,FERMT2,BCAT1,PCK2,GABARAPL2,LRRC1,C17orf49,EPHB6,CTNNB1,CDK5RAP2,HTRA2,SEPHS1,NOLC1,ABLIM3,COL5A2,WDR55,TUBA4A,CBS/CBSL,BAX,TRIM16,SUPT5H,ZMYND8,TMEM97,UBA1,CCN1,FOXP1,FKBP1A,EHMT2,KMT2B,STC2,CNOT3,CNPY3,RFX3,CNN2,TGFBI,E2F4,FKBP5,ASH2L,SIN3A,BCAR3,NCOR1,KBTBD6,GSTP1,HK2,MBD1,AK1,EIF1AX,ARFGEF1,BPTF,NASP,MRPL14,ATAD1,BAK1,FAM111A…	306
Cell Cycle, Cellular Development, Connective Tissue Development and Function	senescence	Senescence of fibroblast cell lines	2.01e-09		0.768		0.87	RAE1,PML,AKR1B1,TERF2,CCN1,TAF1C,AKT1,RBL2,GPATCH8,LIG1,MCRS1,USP28,E2F3,TP53,NBN,SIN3B,TP53BP2,AIMP2,TBX3,SMARCAL1,SIRT7,GABARAPL2,POT1,KRAS,PLOD2,CTNNB1,ATM,LIN9,OGT,TRADD,ADD3,RHOA,RFC1,CAV1,LIN52,SOX9,UHRF1,TAB1,RB1,RAC1,BCL2L12,NFE2L2	42
Cellular Assembly and Organization, Cellular Function and Maintenance	organization	Organization of nucleus	2.32e-09					ERCC1,NUP133,ITPA,EHMT1,HIST1H1B,LRWD1,MRE11,TP53,NUP93,LIG4,KIF4A,PES1,USP36,ATR,ATXN7,LEMD2,SAFB,NUP155,NDC80,NPM1,HDAC1,POT1,BRCA1,HDAC2,RAD50,LEMD3,NUCKS1,TOR1A,CHMP4B,H3F3A/H3F3B,TPR,HDAC3,NUMA1,DAXX,POM121/POM121C,SEH1L,CHMP2A,CHAF1A,CHMP6,SUN2	40
Cancer, Organismal Injury and Abnormalities, Reproductive System Disease	female genital tract cancer	Female genital tract cancer	2.32e-09					TMEM9,URB2,MAP3K20,HNRNPL,USP7,ZNF512,CEBPZ,GMDS,CCNT2,SIN3B,ADI1,RSPRY1,ATR,BCAT1,SENP5,LEMD3,CTNNB1,CDK5RAP2,HDAC3,LRRC41,CHAF1B,SEPHS1,ABLIM3,ANP32E,DOCK10,CWC22,BIRC6,NRP1,RANBP10,TUBA4A,TRIM16,CTH,SETMAR,SUPT5H,ZMYND8,DNAJA1,FAM172A,CCN1,FKBP1A,EHMT2,KMT2B,DCTN1,MTG1,CUTA,SLC9B2,SIN3A,GIT1,AARS2,MRPL1,KBTBD6,LSM14B,SAFB,GSTP1,ENO1,NFIL3,CDH13,EIF1AX,CDK7,LPP,POP1,PPP3CA,METTL15,TADA2B,TRIOBP…	688
Cancer, Organismal Injury and Abnormalities, Reproductive System Disease	female genital tract adenocarcinoma	Female genital tract adenocarcinoma	2.4e-09					TMEM9,URB2,HNRNPL,USP7,ZNF512,CEBPZ,GMDS,CCNT2,SIN3B,RSPRY1,ATR,BCAT1,SENP5,CTNNB1,LEMD3,CDK5RAP2,HDAC3,LRRC41,CHAF1B,SEPHS1,ANP32E,ABLIM3,DOCK10,CWC22,BIRC6,NRP1,RANBP10,TUBA4A,TRIM16,CTH,SUPT5H,ZMYND8,DNAJA1,EHMT2,KMT2B,MTG1,CUTA,SIN3A,AARS2,MRPL1,KBTBD6,LSM14B,SAFB,NFIL3,CDH13,EIF1AX,LPP,POP1,PPP3CA,METTL15,PARP1,GART,USP34,GFM1,ZKSCAN1,NSUN4,RALA,SLC43A3,ZNF24,KDM4A,THOC5,PPP5C,NUP188,NRDE2,M…	586
Organismal Development	growth	Growth of organism	2.51e-09		1.467		-0.225	POU2F1,NCOR2,GNA13,PRMT5,XRCC1,CST3,USP7,E2F3,ABL2,PES1,NFIC,GRN,AARS,COPS5,HMGB1,ARNT,RAPGEF2,NOL7,SRC,TLN1,CTNNB1,PTPMT1,H3F3A/H3F3B,MLH1,HDAC3,TIMP2,KDM6A,PLCD3,FANCD2,ZC3HAV1,CBS/CBSL,BAX,STAT5B,ATOX1,LYN,ERCC1,ATF2,FOSL2,EPN2,CREB1,ZBTB20,MAFK,PTP4A2,EHMT2,ERCC5,STIM1,DCTN1,TP53,TKT,FN1,HUWE1,BYSL,MAP2K3,NCOR1,RAB10,SAFB,NUMBL,TARDBP,EP400,CTNNA1,DUSP12,TCOF1,RAD50,NASP,PPP3CA,ABCC1,LAMTOR1,…	172
Cancer, Organismal Injury and Abnormalities	transitional cell epithelial cancer	Transitional-cell carcinoma	2.66e-09					GNA13,TUBB3,CAVIN1,TUBG1,PKM,ZNF512,RREB1,CHD6,TUBA1A,ATR,RFC4,TBX3,ATRX,KDM5C,MKI67,TAF1,ERCC3,RPS6KA4,EGFR,ERCC2,SRC,EPHB6,CTNNB1,MECOM,H3F3A/H3F3B,RACGAP1,JAK1,TIMP2,TUBB4B,KDM6A,KIF2C,PMS2,NR3C1,RHOB,TUBA4A,MED12,CDK12,VEZF1,CBFB,AKT1,KIF23,CHEK2,FOXP1,MCM2,EHMT2,KMT2B,KMT2A,NUSAP1,TP53,NUP93,VIM,TUBB2A,FN1,KCTD12,SIN3A,TPM2,NCOR1,GSTP1,BRCA1,KRAS,IRS2,ATM,RHOA,KMT2C,TRAF3IP1,NCSTN,DAXX,PARP1…	76
Cell Cycle, Cell Morphology	formation	Formation of mitotic spindle	2.74e-09		-0.924		-0.51	DCLK1,INO80,CHEK2,MCRS1,TP53,KIF4A,CSNK1D,TFAP4,NUF2,NCOR1,LAMTOR5,DYNC1LI2,TPX2,BRCA1,AURKA,TUBB,DYNC1LI1,HDAC3,NUMA1,KPNB1,STMN1,KIF2C,CHD4,CAMK2G,KIFC1,MYBBP1A,BAP1	27
Cancer, Organismal Injury and Abnormalities, Reproductive System Disease	uterine tumor	Uterine tumor	3.74e-09	Decreased	-2.2		-1.75	TMEM9,URB2,GNA11,MAP3K20,ISOC1,HNRNPL,USP7,ZNF512,CEBPZ,CCNT2,ADI1,RSPRY1,ATR,BCAT1,SENP5,CTNNB1,LEMD3,CDK5RAP2,HDAC3,LRRC41,CHAF1B,SEPHS1,ANP32E,ABLIM3,DOCK10,BIRC6,NRP1,RANBP10,TUBA4A,TRIM16,CTH,SUPT5H,ZMYND8,LYN,FAM172A,CCN1,FKBP1A,EHMT2,KMT2B,DCTN1,MTG1,SLC9B2,SIN3A,GIT1,AARS2,MRPL1,KBTBD6,LSM14B,GSTP1,SAFB,ENO1,NFIL3,CDH13,EIF1AX,PHLDA2,LPP,POP1,ERAL1,METTL15,TRIOBP,TADA2B,PARP1,GART,USP34,G…	561
Cancer, Organismal Injury and Abnormalities	cancer of head	Cancer of head	3.91e-09	Decreased	-2.418		-2.394	POLA1,TERF2,GNA11,USP7,CEBPZ,PES1,NUP88,GRN,TUBA1A,NCOA6,ZFHX3,YTHDF3,CTNNB1,URB1,TBC1D23,NOLC1,HNRNPA1,BIRC6,NRP1,NFIX,TUBA4A,BAX,CLTB,ZMYND8,NUFIP1,MSL1,DDX47,MAN2A1,GIT1,AARS2,NCOR1,C7orf50,CDH13,GTF3C1,PLOD2,DCUN1D1,NASP,PPP3CA,DAAM1,FBXO38,OSBPL1A,ACSL4,CDC5L,PARP1,ING4,GART,USP34,MGA,TGIF1,XPO5,CRTAP,CCAR1,DNAJC13,TUBB3,ZNF516,THBS1,RREB1,PSME3,PHF3,DDX3X,HERC4,KCTD1,MDN1,TCEAL4,GSR,BOLA3,T…	247
Gastrointestinal Disease, Organismal Injury and Abnormalities	colorectal disorder	Colorectal disorder	4.09e-09		-0.834		-0.199	GTF2B,SIPA1,SIN3B,USP6NL,TXLNA,RUFY1,RING1,LEMD3,CTNNB1,ASAP2,YY1AP1,WDR18,ABLIM3,COL5A2,DOCK10,TUBA4A,BAX,MTAP,SUPT5H,ERGIC3,ZMYND8,TMEM97,DLAT,EHMT2,ERCC5,DCTN1,RFX3,CCS,ACBD3,CLIP1,PSMG3,ATXN7,AARS2,MRPL2,ENO1,CYB5R1,CDH13,PREPL,NUP98,GAA,TRIOBP,TRAF3IP1,USP34,EXOSC10,RAC1,ZMYM4,MCRS1,THBS1,PSME4,MDN1,TCEAL4,GINS3,MEPCE,MARCKSL1,CDC42EP3,HSF1,ALDH6A1,TGFB2,JAK1,CACYBP,FBXL12,POLR3E,AKR1C3,CABI…	843
Nucleic Acid Metabolism, Small Molecule Biochemistry	biosynthesis	Biosynthesis of purine ribonucleotide	4.26e-09		1.062		0.022	ATP5MD,PML,AKT1,ATP5PB,HSPD1,PKM,SEPHS2,TP53,NR2C2,TFAM,ATP5PO,HMGB1,ATP5F1A,AK5,ATP5F1C,ATP5F1B,AK1,MT-ATP6,KRAS,IRS2,APP,ATP5ME,ATP5F1D,PDHA1,MAP1LC3B,PARP1,CAV1,LETM1,ATP5MG,ATP5PD,ATP5MF,FOXO3,ATXN1,CCNB1,CDK1,NNMT	36
Cell Cycle	M phase	M phase of cervical cancer cell lines	4.89e-09		1.086		0.51	GNAI1,KIF20A,KIF23,CD2AP,MCM7,DCTN1,KIF4A,CAPZB,OCRL,TTC19,NUF2,PIN1,NDC80,NPM1,PIK3C3,SPART,AURKA,RACGAP1,MAD2L1,RHOA,BRD4,KIFC1,DIAPH3,DCTN3,ECT2,ARF6,RAC1	27
Cellular Assembly and Organization	development	Development of cytoplasm	4.89e-09	Increased	2.525		1.017	CORO1A,GNA11,GNA13,PPM1F,CNP,ABL2,PES1,SUPV3L1,PPFIA1,SNAPIN,S100A10,MRPL10,SRC,CDK5RAP2,IPO4,WASL,TFAP2A,BRK1,NUMA1,KANK1,CLASP1,CD47,TUBA4A,BAX,DIAPH3,WDR45B,CBFB,CREB1,ARHGEF12,NUSAP1,DCTN1,MYADM,TGFBI,TFAM,FN1,CLIP1,HSPA8,ROCK1,INF2,TPX2,NPM1,RAB23,CDH13,HDAC2,ARFGEF1,MRPL14,VASP,DAAM1,LAMTOR1,CENPF,PLD2,RAC1,PFN2,MINK1,CDC42BPB,STXBP3,THBS1,SURF6,IPO9,MAP2,MYH14,RND3,HDAC1,PIK3C3,EGFR,BAG3,R…	114
Cancer, Hematological Disease, Immunological Disease, Organismal Injury and Abnormalities	WaldenstrÃ¶m macroglobulinemia	WaldenstrÃ¶m macroglobulinemia	5.22e-09					GTF2B,POLA1,TUBB3,RBL2,TIMM23B,TUBG1,ORC5,YWHAE,PSME3,TUBA1A,NUTF2,STRN,BCAT1,EGFR,PMF1/PMF1-BGLAP,JAK1,ANXA2,RANBP3,HDAC3,TUBB4B,NR3C1,GTF2I,TUBA4A,CALD1,MYD88,FKBP1A,STIM1,STIP1,PCNA,TUBB2A,PSMB1,FN1,DHX16,GIT1,PSMD2,CTBP1,DIAPH1,HDAC2,NFKB1,RAD50,PPIA,NPAT,PPP3CA,HMOX1,SH2B1,PARP1,CAV1,MAP2K4,RALA,CHAF1A,SRPK2,RAC1,CDK1	53
Connective Tissue Disorders, Developmental Disorder, Organismal Injury and Abnormalities, Skeletal and Muscular Disorders	microcephaly	Microcephaly	5.25e-09		-1.069	bias	-0.241	NUP133,SARS,CASK,TRAPPC6B,UBE3B,TUBGCP4,MRE11,TP53,TOP3A,NBN,LIG4,PNKP,ORC1,PCNT,ATR,DCPS,EMG1,TELO2,ARFGEF2,NCAPD3,ANKLE2,PLAA,DIAPH1,TCOF1,CDK5RAP2,ATM,SLC1A4,NUP107,ASPM,QARS,EIF2S3,TGIF1,CIT,EFTUD2,VARS,MCM5	36
Cell Cycle, DNA Replication, Recombination, and Repair	modification	Modification of chromatin	5.53e-09	Increased	2.045		1.25	POU2F1,SMARCAD1,CCAR1,BAZ1B,MORC2,KDM4B,MECP2,RBBP7,MDC1,MEN1,SMARCA5,PCNA,OTUB1,TP53BP1,NUDT5,ATRX,HSF1,HMG20B,BPTF,ATM,KDM6A,CHD1L,DAXX,PARP1,KDM1A,NR3C1,SMARCA1,BANP,SOX9,KAT2A,RB1,TAF6L	32
Cancer, Hematological Disease, Immunological Disease, Organismal Injury and Abnormalities	low-grade lymphoma	Low-grade lymphoma	5.78e-09					GTF2B,POLA1,TIMM23B,HPRT1,ORC5,CNP,CEP350,CHD6,TUBA1A,MARS,MYOF,PTPN13,BCAT1,ASAP2,HDAC3,BZW2,PTK7,BIRC6,TUBA4A,MED12,DMXL1,KRR1,STAT5B,TMA16,KDM4B,HNRNPU,FKBP1A,STIM1,CNOT3,TP53,MRPL38,PCNA,ARMC9,TUBB2A,FN1,USP8,GIT1,POLR3B,MBD1,CTBP1,HDAC2,RAD50,NUP98,PPP3CA,ABCC1,RPS2,SH2B1,BRD4,PARP1,USP34,MGA,RALA,CHAF1A,RAC1,CDK1,ZMYM4,SARS,TUBB3,RBL2,PMM2,TUBG1,MCRS1,YWHAE,PSME3,DDX3X,PSME4,DENND6A,CHD2,NU…	125
Cellular Development, Cellular Growth and Proliferation, Connective Tissue Development and Function	proliferation	Proliferation of fibroblast cell lines	5.82e-09		0.327		-0.871	AKR1B1,PML,TERF2,DCAF1,PKM,USP28,MEN1,E2F3,ABL2,GRN,COPS5,HMGB1,EEF1D,SRC,RING1,CTNNB1,SBF1,LIN9,RFC1,ACP1,BAX,JUN,CREB1,PPIL1,ARHGEF12,TP53,CBX4,E2F4,FN1,USP8,OTUB1,MAP2K3,NPM1,CDH13,DCUN1D1,PARP1,RALA,TGIF1,ACAT1,EIF4E,TADA3,APEX1,PTMA,RAC1,GADD45GIP1,MMP14,HINT1,RBL2,MCRS1,THBS1,DDX3X,LIG4,RALB,MAD1L1,TAF6,MTDH,TFRC,LDLRAP1,EGFR,RPS6,HSPB8,FGF2,NR3C1,RHOB,SOX9,STEAP2,FOXO3,RUNX2,GAK,AKT1,PELP1…	98
Cell Death and Survival	cell death	Cell death of cervical cancer cell lines	6.16e-09		-1.094		-0.784	SQSTM1,PML,GNA11,MCRS1,PKM,MAPKAP1,SIN3B,RALB,TUBA1A,TAF6,ADRM1,NUDCD3,PIK3C3,HSF1,POT1,EGFR,EEF1A1,DYNC1H1,CTNNB1,PTPMT1,HTRA2,CASP1,JAK1,RACGAP1,APP,ANXA2,TRADD,TFAP2A,CLASP1,DNAJA3,NR3C1,SMARCA1,UBQLN1,CASP3,BAX,ELAVL1,SMPD4,SUDS3,JUN,THOC1,WAPL,AKT1,API5,INTS3,TP53,SUMO3,FASTKD2,LCMT1,IMMT,LYPLA1,FKBP8,NOL3,NUF2,CASP4,NDC80,TPX2,MIB1,CCAR2,DDB2,BRCA1,UCHL1,NASP,PPIA,BAK1,UHRF2,KPNB1,MAD2L1,KR…	88
Cancer, Organismal Injury and Abnormalities, Renal and Urological Disease	renal cancer	Renal cancer	6.36e-09	Decreased	-2.121		-2.079	RAE1,CEBPZ,PITRM1,PNISR,TUBA1A,HMGB1,ATR,ZFHX3,GPS2,RPL14,FTSJ3,PCK2,GABARAPL2,EPHB6,CTNNB1,CDK5RAP2,BRK1,DHX35,TBL2,TUBA4A,CBS/CBSL,BAX,TRIM16,ZMYND8,ARFGAP2,NUP62,FKBP1A,NOM1,KMT2B,ERCC5,TSFM,SLC9A3R1,MAN2A1,PYGB,SIN3A,PPIL2,MAP2K3,NCOR1,GSTP1,WWP2,GPKOW,PLOD2,NASP,TOR1A,LTA4H,TMEM230,ELOVL5,PHLDA1,PARP1,EAPP,USP34,RALA,TGIF1,XPO5,SMARCAD1,CARS2,TUBB3,CHD3,STXBP3,BLVRB,THBS1,NUP153,RREB1,PHF3,B…	232
Cancer, Organismal Injury and Abnormalities	extraadrenal retroperitoneal tumor	Extraadrenal retroperitoneal tumor	6.7e-09		-1.534		-1.523	TERF2,URB2,GNA11,MAP3K20,SIPA1,MIA3,HNRNPL,CEBPZ,PITRM1,ATR,MRPL39,GABARAPL2,SENP5,CTNNB1,LEMD3,CDK5RAP2,HDAC3,LRRC41,SMAP2,UBE2G1,BRK1,DHX35,ANP32E,DOCK10,BIRC6,NRP1,NOL6,TUBA4A,BAX,TRIM16,CTH,ZMYND8,CHMP6,LYN,CCN1,ARFGAP2,FKBP1A,KMT2B,ERCC5,DCTN1,SLC9A3R1,PYGB,HNRNPAB,PPAN,SIN3A,AARS2,LSM14B,GSTP1,ENO1,POLR3B,EIF1AX,AIP,NUP98,NASP,LPP,POP1,GAA,PPP3CA,ERAL1,DAAM1,PPME1,TRIOBP,TADA2B,DAXX,PARP1,E…	569
Energy Production, Nucleic Acid Metabolism, Small Molecule Biochemistry	synthesis	Synthesis of ATP	6.9e-09		1.062		0.03	ATP5MD,PML,AKT1,ATP5PB,HSPD1,PKM,SEPHS2,TP53,NR2C2,TFAM,ATP5PO,HMGB1,ATP5F1A,ATP5F1C,ATP5F1B,MT-ATP6,KRAS,IRS2,APP,ATP5ME,ATP5F1D,PDHA1,MAP1LC3B,PARP1,CAV1,LETM1,ATP5MG,ATP5PD,ATP5MF,FOXO3,ATXN1,CCNB1,CDK1,NNMT	34
Cell Cycle	interphase	Interphase of fibroblast cell lines	7.03e-09		0.827		0.413	JUN,AKT1,RBL2,MCM2,MEN1,E2F3,TP53,DDX3X,NBN,GNL3,E2F4,UBR5,COPS5,MAP2K3,CARM1,HDAC1,SIRT7,EP400,BRCA1,KRAS,HDAC2,SRC,CSNK2B,ATM,CSTB,LIN9,RHOA,PARP1,CAV1,GTF2I,BOP1,RB1,RAC1,FZR1,CSNK2A1,PPP5C,MSH2,SUN2	38
Cellular Assembly and Organization, Cellular Function and Maintenance	organization	Organization of mitotic spindle	9.18e-09					GNAI1,RAE1,DYNC1H1,NUP62,AURKA,MECP2,DYNC1LI1,CHD3,TUBG1,INTS13,DCTN2,ASPM,DCTN1,SBDS,NUMA1,STMN1,CLASP1,PCNT,SPC25,NDC80,TPX2,MAP4,CCNB1,SUN2	24
Cancer, Organismal Injury and Abnormalities	endometrioid carcinoma	Endometrioid carcinoma	1.03e-08					TMEM9,URB2,HNRNPL,USP7,ZNF512,CEBPZ,GMDS,CCNT2,SIN3B,RSPRY1,ATR,BCAT1,SENP5,CTNNB1,LEMD3,CDK5RAP2,HDAC3,LRRC41,CHAF1B,SEPHS1,ANP32E,ABLIM3,DOCK10,BIRC6,NRP1,RANBP10,TUBA4A,CTH,SUPT5H,ZMYND8,KMT2B,MTG1,CUTA,SIN3A,AARS2,MRPL1,KBTBD6,LSM14B,SAFB,NFIL3,EIF1AX,POP1,METTL15,PARP1,USP34,GFM1,ZKSCAN1,NSUN4,RALA,SLC43A3,ZNF24,KDM4A,THOC5,PPP5C,NUP188,NRDE2,MCRS1,THBS1,PSME4,MDN1,SLFN5,ACTG1,EEA1,MARCKSL1,…	502
Cancer, Hematological Disease, Immunological Disease, Organismal Injury and Abnormalities	mature B-cell lymphoma	Mature B-cell lymphoma	1.05e-08					GTF2B,NCOR2,POLA1,GNA11,GNA13,PRMT5,ASMTL,TIMM23B,ORC5,ZNF512,TUBA1A,HMGB1,NCOA6,MKI67,ANKLE2,BCAT1,CTNNB1,HDAC3,SMARCA1,BIRC6,TUBA4A,DMXL1,BAX,ETS1,GPRIN1,IKBIP,GNAI1,FOXP1,FKBP1A,KMT2B,STIM1,TP53,PCNA,CRELD2,TUBB2A,RANBP6,FN1,HUWE1,GIT1,CTBP1,HDAC2,RAD50,RXRB,PPP3CA,QARS,SH2B1,KMT2C,PARP1,SLC16A7,RALA,EIF4E,CHAF1A,IDH1,RAC1,CDK1,DCP1B,TMEM161A,TUBB3,RBL2,CHD3,TUBG1,YWHAE,ING2,PSME3,GSR,NUTF2,ST…	112
Cell Cycle	G2 phase	G2 phase of tumor cell lines	1.13e-08		1.249		0.929	ERCC1,RPL7A,ATF2,AKT1,CHEK2,XRCC1,USP11,TP53,MGMT,ATR,TFAP4,TAF6,TP53BP1,PIN1,MTDH,NPM1,CDH13,BRCA1,KRAS,EGFR,RPS6,CTNNB1,CSNK2B,ATM,DDB1,MLH1,ANXA2,FGF2,GNL3L,LIN9,MAD2L1,NUMB,SMARCA1,BAX,ELAVL1,CCNA2,RB1,SRPK2,XPC,ZBED6,CCNB1,CDK1,MSH2,OGA	44
Cell Cycle	cell cycle progression	Arrest in cell cycle progression	1.42e-08					NCOR2,PML,PPP1R9B,PRMT5,TBRG4,MAP3K20,RBL2,THBS1,MEN1,E2F3,YWHAE,ING2,CUL2,NBN,ATR,MAD1L1,PA2G4,LAMTOR2,LAMTOR5,ZFHX3,HSF1,EGFR,CTNNB1,AURKA,HEXIM1,JMY,TGFB2,ZEB1,MLH1,FGF2,XPO1,FANCD2,NR3C1,LAMTOR3,XPC,FOXO3,RUNX2,MSH2,LYN,CSNK1A1,WAPL,AKT1,CREB1,CHEK2,MECP2,FKBP1A,PCM1,CDC37,KMT2A,TP53,E2F4,COMMD5,MIF,NPM1,AK1,DDB2,BRCA1,KRAS,CDK7,NASP,ATM,ORC2,LAMTOR1,UBE2D3,SPARC,MAD2L1,RHOA,SND1,BRD4,ING4,CA…	82
Cancer, Organismal Injury and Abnormalities	cancer	Cancer of cells	1.58e-08	Decreased	-2.771		-3.029	GTF2B,GNA11,MAP3K20,USP7,ZNF512,CEP350,PITRM1,CCNT2,SIN3B,TXLNA,ATR,DPP3,BCAT1,CTNNB1,DAP,ASAP2,URB1,HDAC3,MAK16,ABLIM3,TARS,BIRC6,NRP1,TUBA4A,BAX,MTAP,CTH,ERGIC3,ZMYND8,LYN,DLAT,CCN1,FKBP1A,EHMT2,ERCC5,KMT2B,CNOT3,CNN2,PYGB,HNRNPAB,SIN3A,GIT1,AARS2,GSTP1,HK2,C7orf50,POLR3B,CDH13,BPTF,NUP98,NASP,PPP3CA,DAAM1,SH2B1,FAM120B,TADA2B,TRIOBP,LMBR1L,PARP1,GART,SEH1L,USP34,MTMR12,RALA,ABCF1,EIF4E,RAC1,ZM…	714
DNA Replication, Recombination, and Repair	global genomic repair	Global genomic repair	1.58e-08					DDB2,ERCC1,ERCC2,GTF2H3,DDB1,GTF2H4,RAD23B,CHD1L,PARP1,RPS27A,XPC,CETN2,ERCC3,GTF2H1	14
Cellular Assembly and Organization	organization	Organization of cellular membrane	1.64e-08					MTSS2,CORO1A,PIK3C2A,CHCHD3,YWHAE,MYH9,TUBA1A,OCRL,ACTG1,SYNJ2,DVL2,NUP155,TFRC,SH3KBP1,LDLRAP1,DNAJC6,EGFR,SRC,ARPC3,CTNNB1,JUP,APP,WASL,CADM1,ANXA1,PICALM,CAV2,VAMP7,BAX,CLTB,RPS27A,SUN2,GAK,EPN2,AKT1,MECP2,VAMP2,MPP5,CTNND1,CBL,NUP93,GNPAT,CAPZB,SPTBN1,VAMP3,HSPA8,ARPC4,LEMD2,PIN1,NUMBL,CDH13,CTNNA1,TUBB,TRIP10,TIMM50,TOR1A,EPS15L1,ACTR3,SPARC,NUMB,CAV1,DHCR24,RALA,RAC1	64
Connective Tissue Disorders, Hereditary Disorder, Organismal Injury and Abnormalities	hereditary connective tissue disorder	Hereditary connective tissue disorder	1.69e-08		-1.766	bias	-0.847	SQSTM1,NUP133,POLA1,CAVIN1,TRAPPC6B,UBE3B,FTO,SNIP1,TOP3A,MARS,RSPRY1,ATR,EMG1,NCAPD3,ANKLE2,SMARCAL1,DDX59,P3H1,PLOD1,KYNU,SRC,CTNNB1,LEMD3,IFT122,CDK5RAP2,TFAP2A,PI4KA,NFKB2,COL5A2,HNRNPA1,NFIX,MED12,MTAP,DPH1,JUN,UBA1,KIAA0753,ZBTB20,TUBGCP4,POLR1D,C1R,TP53,TGFBI,ATP6V0A2,SLC9A3R1,ORC1,FN1,PCNT,SERPINH1,RAB23,TBXAS1,PLAA,PLOD2,TCOF1,BPTF,SUPT20H,SLC1A4,FAM111A,QARS,PLEC,TRAF3IP1,EIF2S3,NEDD4,K…	136
Cell Death and Survival, Neurological Disease, Organismal Injury and Abnormalities	cell death	Cell death of cortical neurons	1.69e-08		0.11		-0.211	JUN,MECP2,HSPD1,STXBP3,E2F3,TP53,E2F4,HMGB1,NAE1,MAP2K3,LRPAP1,PIN1,HK2,MIF,NFIL3,NPM1,HDAC1,HSF1,TARDBP,NFKB1,UBE2L3,GCLC,SRC,PARK7,HTRA2,APP,HDAC3,CDK5,GBA,BAK1,UHRF2,RHOA,HSPB1,PARP1,HMGB2,PRNP,NRP1,SP3,UBQLN1,CASP3,BAX,RB1,SRPK2,GCLM,FZR1,CCNB1,CDK1,NFE2L2	48
Cell Cycle, DNA Replication, Recombination, and Repair	recombination	Recombination of cells	1.73e-08	Increased	2.533	bias	0.971	RFC3,ERCC1,TIMM13,CHCHD3,RBMX,HNRNPC,MRE11,H2AFX,RAD54B,PRPF8,SNRNP27,MEPCE,TP53BP1,DDA1,COPS7A,BRCA1,RAD50,SF3B5,PRPF6,DDB1,NDC1,ATM,MLH1,SART1,RFC1,MMS22L,FANCD2,CHD4,GPS1,SUPT5H,ZMYND8	31
Cancer, Cell Death and Survival, Organismal Injury and Abnormalities, Tumor Morphology	necrosis	Necrosis of malignant tumor	1.88e-08		-1.895		-1.24	NCOR2,NUP188,RPL7A,PML,ZNF622,AQR,PSMC4,NUP88,RPS13,RALB,HMGB1,ATR,TFAP4,RPS11,NUP155,RND3,HDAC1,RPL27A,HSF1,BRD2,RPS29,EGFR,ERCC2,EEF1A1,CTNNB1,RPS18,HSPB8,CHMP4B,CASP1,APP,FGF2,NUP107,NUP160,RTN4,TFAP2A,ANXA1,CD47,RPS16,RPLP0,PRNP,NR3C1,CASP3,BAX,RPS27A,ETS1,CRNKL1,JUN,ATF2,CCN1,NUP62,AKT1,MCM2,NUP54,TP53,NXF1,PSMB1,RPL9,RPL38,LYPLA1,PRPF8,RPS4Y1,ENO1,MIF,KRAS,BRCA1,HDAC2,NFKB1,ATM,PNO1,HMOX1,K…	87
Cellular Assembly and Organization, DNA Replication, Recombination, and Repair	formation	Formation of nuclear pores	1.91e-08	Increased	2	bias	1.219	AHCTF1,NUP98,NDC1,NUP205,NUP107,NUP153,RTN4,NUP93,CDK1	9
Cell Death and Survival	apoptosis	Apoptosis of colorectal cancer cell lines	1.94e-08		-0.447		-0.196	SQSTM1,CCAR1,PML,HINT1,USP11,PKM,MDC1,YWHAE,GMDS,NOC2L,CAVIN3,TAF6,PTPN13,HSF1,BAG3,EGFR,SRC,PARK7,CTNNB1,HTRA2,CASP1,MLH1,FGF2,HDAC3,DHX33,SOX9,BANP,CASP3,BAX,ETS1,FOXO3,CSNK1A1,AKT1,CHEK2,HSPD1,CDC37,SRI,KMT2A,TP53,USP36,TP53BP2,GSTP1,MIF,CTBP1,KRAS,HDAC2,PPIA,STAU1,BAK1,SPARC,DTYMK,MARCH5,RHOA,KRT18,AHSA1,DAXX,PARP1,AKR1B10,CTBP2,LGALS3,RAC1,CCNB1,TMSB10/TMSB4X,CDK1,NFE2L2	65
Cancer, Hereditary Disorder, Organismal Injury and Abnormalities	hereditary cancer-predisposing syndrome	Hereditary cancer-predisposing syndrome	2.29e-08					SMARCAD1,POLA1,NSD3,TUBB3,SART3,TUBG1,NQO2,PKM,MEN1,SBDS,NBN,MYH9,TUBA1A,CCNC,HABP2,RAD54B,ATR,ZFHX3,POT1,RPS29,EGFR,DIS3L2,CTNNB1,AURKA,PRC1,MLH1,PMS1,SRGAP1,RTN4,TUBB4B,KDM6A,PMS2,FANCD2,DIS3,NR3C1,TUBA4A,MTAP,RPL15,DDX41,MSH2,TFDP2,RPS10,AKT1,MYD88,CHEK2,RPS26,RPS27,FKBP1A,KMT2A,NQO1,MRE11,CBL,ELAC2,TP53,PCNA,VIM,TUBB2A,MAGT1,FANCI,MSH6,NCOR1,CTNNA1,BRCA1,KRAS,AIP,RAD50,ATM,LPP,GLMN,ABCC1,SEC2…	82
Cellular Assembly and Organization, DNA Replication, Recombination, and Repair	formation	Formation of nuclear foci	2.64e-08		-1.777		-1.394	TERF2,MECP2,MDC1,TP53,H2AFX,LIG4,NBN,MGMT,MSH6,RECQL5,TP53BP1,TARDBP,POT1,BRCA1,EGFR,RAD50,DDB1,ATM,HMOX1,WRN,RAD23B,BRD4,PARP1,MMS22L,FANCD2,UCHL3,CCNA2,APEX1,FOXO3,CDK1,MSH2,CCNB1	32
Cancer, Hereditary Disorder, Organismal Injury and Abnormalities, Reproductive System Disease	hereditary breast and/or ovarian cancer	Hereditary breast and/or ovarian cancer	2.64e-08					CHEK2,TUBB3,TUBG1,NQO2,MRE11,NQO1,TP53,NBN,TUBB2A,TUBA1A,MSH6,NCOR1,BRCA1,KRAS,EGFR,ATM,MLH1,PRC1,ABCC1,PMS1,TUBB4B,PARP1,ABRAXAS1,TUBA4A,MSH2	25
Cell Death and Survival	apoptosis	Apoptosis of fibroblast cell lines	2.67e-08		0.918		0.236	GRB10,PML,GNA13,RBL2,THBS1,MEN1,DDX3X,ABL2,MAPKAP1,RALB,MDN1,CCNC,COPS5,CWC15,ATR,NLRX1,RHOT1,MAD1L1,EEF1A1,EGFR,SRC,CTNNB1,HTRA2,MECOM,APP,FGF2,RTN4,NFKB2,RAI14,PMS2,HNRNPA1,PRNP,DAPK3,NR3C1,BIRC6,RHOB,BANP,CASP3,BAX,ETS1,FOXO3,SUN2,JUN,ATF2,CCN1,THOC1,AKT1,HSPD1,TP53,VIM,FN1,CASP4,EP400,BRCA1,KRAS,NFKB1,RRAS2,MNT,ATM,ITGA6,PPP3CA,NR1H2,BAK1,RHOA,RHOG,DAXX,PARP1,MAP2K4,RB1,FTH1,RAC1,CCNB1,RPL10,…	76
Cancer, Cell Death and Survival, Organismal Injury and Abnormalities, Tumor Morphology	cell death	Cell death of cancer cells	2.98e-08		-1.895		-1.24	NCOR2,NUP188,RPL7A,PML,ZNF622,AQR,PSMC4,NUP88,RPS13,RALB,HMGB1,ATR,TFAP4,RPS11,NUP155,RND3,HDAC1,RPL27A,HSF1,BRD2,RPS29,EGFR,EEF1A1,CTNNB1,RPS18,HSPB8,CHMP4B,CASP1,APP,FGF2,NUP107,NUP160,RTN4,TFAP2A,ANXA1,CD47,RPS16,RPLP0,PRNP,NR3C1,CASP3,BAX,RPS27A,ETS1,CRNKL1,JUN,ATF2,CCN1,NUP62,AKT1,MCM2,NUP54,TP53,NXF1,PSMB1,RPL9,RPL38,LYPLA1,PRPF8,RPS4Y1,ENO1,MIF,KRAS,BRCA1,HDAC2,NFKB1,ATM,PNO1,HMOX1,KPNB1,S…	86
Cell Morphology, Cellular Function and Maintenance	repair	Repair of tumor cell lines	3.04e-08		0.23		-0.523	BRCA1,PML,EGFR,THOC1,CBX5,RAD50,CTNNB1,USP11,APP,RIF1,FGF2,TP53,DEK,NBN,PNKP,PARP1,OTUB1,CHD4,NAE1,RAD18,TP53BP1,RB1,XPC,NPM1	24
Cellular Development, Cellular Growth and Proliferation	cell proliferation	Cell proliferation of breast cancer cell lines	3.66e-08		0.997		-0.552	NCOR2,RFC3,PML,SIPA1,ZNF131,PKM,GRN,COPS5,OAS3,GPS2,HBP1,PCK2,EEF1A1,SRC,CTNNB1,TFAP2A,TIMP2,COPS3,NRP1,MTAP,NELFCD,STAT5B,ETS1,MBD2,JUN,UBA1,CCN1,CREB1,NELFA,FOXP1,ATAD3A,TP53,USP36,FN1,PDLIM2,HUWE1,CISD2,BCAR3,MAP2K3,NCOR1,DNAJB6,TARDBP,HDAC2,COPS2,OGT,ACSL4,ING4,NEDD4,KDM1A,TADA3,PTMA,RAC1,FOSL1,MIER1,CDK1,PPP5C,MMP14,PSMC4,TAF6,PA2G4,LAMTOR5,DVL2,OSGIN1,MTDH,ZNF668,HSF1,EGFR,AURKA,HEXIM1,RANB…	111
Protein Degradation, Protein Synthesis	catabolism	Catabolism of protein	3.7e-08		0.63		-0.4	SQSTM1,SELENOS,USP11,CST3,USP28,USP7,PSMF1,BAG2,FLOT2,PITRM1,CUL2,GRN,AFG3L2,RAD23A,DPP3,P3H1,TAF1,UBE2L3,SRC,USP3,TAF9,TBC1D10A,HTRA2,CSTB,HDAC3,GBA,RTN4,TIMP2,UBE2G1,BANP,DIAPH3,CHMP6,CREB1,THOP1,RNF213,TAF9B,HIST1H1B,RBMX,TP53,USP36,USP8,HSPA8,AGAP3,SNX12,NPM1,CCAR2,TARDBP,RAB23,HDAC2,CDK7,UCHL1,OGT,BAK1,MAD2L1,NEDD4,OS9,KAT2A,NLN,TADA3,PFN2,CRTAP,MMP14,OGA,ATF7IP,RPL23,PSME3,IPO9,MYH9,PSMC4,I…	132
Cell Cycle	G2 phase	Arrest in G2 phase of tumor cell lines	3.74e-08					ERCC1,RPL7A,ATF2,AKT1,CHEK2,XRCC1,TP53,MGMT,ATR,TAF6,TP53BP1,MTDH,CDH13,BRCA1,EGFR,RPS6,CTNNB1,DDB1,ATM,MLH1,ANXA2,FGF2,GNL3L,MAD2L1,NUMB,SMARCA1,ELAVL1,CCNA2,RB1,SRPK2,XPC,ZBED6,CCNB1,CDK1,MSH2,OGA	36
Cancer, Organismal Injury and Abnormalities, Renal and Urological Disease	kidney carcinoma	Kidney carcinoma	4.36e-08					CEBPZ,PITRM1,PNISR,TUBA1A,HMGB1,ATR,ZFHX3,GPS2,RPL14,FTSJ3,GABARAPL2,EPHB6,CTNNB1,CDK5RAP2,BRK1,DHX35,TBL2,TUBA4A,CBS/CBSL,BAX,TRIM16,ZMYND8,ARFGAP2,NUP62,FKBP1A,NOM1,KMT2B,ERCC5,TSFM,SLC9A3R1,MAN2A1,PYGB,SIN3A,PPIL2,MAP2K3,NCOR1,GSTP1,WWP2,GPKOW,PLOD2,NASP,TOR1A,LTA4H,TMEM230,ELOVL5,PARP1,EAPP,USP34,RALA,TGIF1,XPO5,SMARCAD1,CARS2,TUBB3,CHD3,STXBP3,BLVRB,THBS1,NUP153,RREB1,PHF3,BCAS2,RALB,MDN1,TC…	211
Nucleic Acid Metabolism, Small Molecule Biochemistry	metabolism	Metabolism of nucleoside triphosphate	4.37e-08		1.062		0.037	ATP5MD,PML,AKT1,ATP5PB,HSPD1,PKM,SEPHS2,GUK1,TP53,NR2C2,TFAM,ATP5PO,HMGB1,HSPA8,ATP5F1A,AK5,CTPS1,ATP5F1C,ATP5F1B,AK1,MT-ATP6,KRAS,ADK,IRS2,APP,ATP5ME,ATP5F1D,PDHA1,DTYMK,MAP1LC3B,PARP1,CAV1,LETM1,ATP5MG,ATP5PD,ATP5MF,FOXO3,ATXN1,CCNB1,CDK1,NNMT	41
Cell Morphology, Cellular Function and Maintenance, DNA Replication, Recombination, and Repair	double-stranded DNA break repair	Double-stranded DNA break repair of cells	4.55e-08		1.012		0.545	TERF2,PCNA,H2AFX,NBN,PNKP,OTUB1,NAE1,TP53BP1,NPM1,TRRAP,BRCA1,EGFR,RAD50,CTNNB1,ATM,BABAM1,APP,RIF1,FGF2,WRN,DEK,CHD1L,BRD4,PARP1,RB1	25
Organismal Injury and Abnormalities, Renal and Urological Disease	renal lesion	Renal lesion	4.76e-08	Decreased	-2.308		-1.745	RAE1,GNA11,CEBPZ,PITRM1,PNISR,TUBA1A,HMGB1,ATR,ZFHX3,GPS2,RPL14,FTSJ3,PCK2,GABARAPL2,EPHB6,CTNNB1,CDK5RAP2,BRK1,DHX35,TBL2,TUBA4A,CBS/CBSL,BAX,TRIM16,ZMYND8,APRT,ARFGAP2,NUP62,FKBP1A,NOM1,KMT2B,ERCC5,TSFM,SLC9A3R1,MAN2A1,PYGB,ARHGDIA,SIN3A,PPIL2,MAP2K3,NCOR1,GSTP1,WWP2,GPKOW,PLOD2,NASP,TOR1A,LTA4H,TMEM230,ELOVL5,PHLDA1,TADA2B,PARP1,EAPP,USP34,RALA,TGIF1,XPO5,MMP14,SMARCAD1,CARS2,TUBB3,CHD3,STXBP3…	246
Cellular Development, Cellular Growth and Proliferation, Embryonic Development	proliferation	Proliferation of embryonic cell lines	4.9e-08		0.073		-0.697	STK26,AKR1B1,PML,HINT1,RBL2,MCRS1,PKM,PNN,MEN1,E2F3,LIG4,RALB,COPS5,TAF6,PA2G4,ZNF512B,EGFR,SRC,CTNNB1,FGF2,LIN9,RYBP,LAMTOR3,SOX9,BAX,STT3B,FOXO3,JUN,THOC1,AKT1,CREB1,ARHGEF12,KMT2A,TP53,STIP1,H2AFX,E2F4,UBR5,FN1,USP8,COMMD5,OTUB1,MAP2K3,MIF,TARDBP,CDH13,KRAS,DCUN1D1,MNT,GLCE,ATM,WRN,RHOA,PARP1,CAV1,CCNH,UBE2I,RALA,TGIF1,TADA3,RB1,RAC1,FZR1,DHX9,DDR2,MMP14	66
Cell Death and Survival, Embryonic Development	cell death	Cell death of embryonic cell lines	5.14e-08		0.006		-0.802	STK26,PML,HINT1,RBL2,TRIB3,DCTN2,THBS1,MEN1,ZNF622,ABL2,TRIP6,CCNC,COPS5,NLRX1,ARNT,ZNF512B,TFRC,SLC9A3R2,HSF1,EEF1A1,APOBEC3B,EGFR,SRC,PARK7,CTNNB1,HTRA2,RANBP2,CASP1,RGPD4 (includes others),APP,ABCG2,RTN4,SRXN1,HSPB1,HNRNPA1,PRNP,DAPK3,DNAJA3,TGFB1I1,BIRC6,RHOB,BANP,CASP3,BAX,FOXO3,LYN,SUN2,JUN,ATF2,THOC1,AKT1,API5,TP53,H2AFX,FN1,FKBP8,NOL3,TP53BP2,GSTP1,PIN1,HK2,CASP4,MIF,MIB1,TARDBP,BRCA1,KRA…	85
Cell Cycle	M phase	M phase of tumor cell lines	5.14e-08		1.395		0.815	GNAI1,KIF20A,KIF23,CD2AP,MCM7,DCTN1,TP53,KIF4A,CAPZB,MYH14,TRIP13,OCRL,TTC19,MOB1A,NUF2,PIN1,NDC80,NPM1,PIK3C3,SPART,AURKA,RACGAP1,MAD2L1,RHOA,BRD4,KIFC1,DIAPH3,DCTN3,ECT2,ARF6,RAC1	31
Cancer, Hematological Disease, Immunological Disease, Organismal Injury and Abnormalities	acute myeloid leukemia	Acute myeloid leukemia	5.23e-08		1.482		0.839	CORO1A,PML,POLA1,XRCC1,MDC1,GMDS,PITRM1,PES1,RPS13,GRN,NUP88,SUPV3L1,AARS,TUBA1A,RAD54B,DPP3,ZFHX3,SH3KBP1,EEF1A1,CTNNB1,RPS18,CDK5RAP2,HTRA2,JUP,HDAC3,PTK7,SUGP1,COL5A2,DOCK10,NRP1,NFIX,NOL6,TUBA4A,CLTB,SUPT5H,LYN,DNAJA1,NUFIP1,FOXP1,MCM7,ATAD3A,FKBP1A,EHMT2,KMT2B,PDS5A,CLIP1,OTUB1,ASH2L,ATXN7,SIN3A,GSTP1,TBXAS1,NUP98,NASP,LPP,ATAD1,GAA,PPP3CA,DHTKD1,FBXO38,RNF214,METTL15,FARP2,OSBPL1A,ACSL4,NUM…	292
Cell Death and Survival	cell viability	Cell viability of connective tissue cells	5.25e-08		1.026		-0.057	POU2F1,JUN,MBD4,AKT1,MYD88,CBL,H2AFX,TP53,NBN,E2F4,SETX,SIN3A,MIF,HDAC1,BRCA1,ERCC2,HDAC2,NFKB1,IRS2,CTNNB1,ATM,APP,RIF1,FGF2,ABCC1,BAK1,PARP1,PMS2,FANCD2,NRP1,CASP3,BAX,EIF4E,STX8,APEX1,RAC1,MSH2,MVP	38
Cancer, Organismal Injury and Abnormalities, Renal and Urological Disease	transitional cell bladder cancer	Urothelial bladder carcinoma	5.31e-08					GNA13,TUBB3,CAVIN1,TUBG1,PKM,ZNF512,RREB1,CHD6,TUBA1A,ATR,RFC4,TBX3,ATRX,KDM5C,MKI67,TAF1,ERCC3,RPS6KA4,EGFR,ERCC2,SRC,EPHB6,CTNNB1,MECOM,H3F3A/H3F3B,RACGAP1,JAK1,TIMP2,TUBB4B,KDM6A,KIF2C,PMS2,RHOB,TUBA4A,MED12,CDK12,VEZF1,CBFB,AKT1,KIF23,CHEK2,MCM2,EHMT2,KMT2B,KMT2A,NUSAP1,TP53,NUP93,TUBB2A,KCTD12,SIN3A,TPM2,NCOR1,GSTP1,BRCA1,KRAS,IRS2,ATM,RHOA,KMT2C,TRAF3IP1,NCSTN,DAXX,CENPF,TIMP3,IDH1,RB1,BAP1…	69
Cell Cycle, Cellular Movement	cytokinesis	Cytokinesis of cervical cancer cell lines	5.6e-08		0.671		-0.002	GNAI1,KIF20A,KIF23,CD2AP,AURKA,RACGAP1,KIF4A,CAPZB,RHOA,BRD4,OCRL,TTC19,KIFC1,DIAPH3,PIN1,ECT2,ARF6,NPM1,RAC1,PIK3C3,SPART	21
Embryonic Development, Organismal Development	growth	Arrest in growth of embryo	6.28e-08					POU2F1,ATF2,EPN2,DLD,GNA13,INTS1,XRCC1,RBL2,TUBG1,GNA12,EHMT2,USP7,DCTN1,SMARCA5,NELFB,TP53,PSMC4,PES1,COPS5,CHD8,RAB10,RAPGEF2,PIK3C3,EP400,KRAS,NOC3L,GCLC,TLN1,RAD50,CSNK2B,PSMC3,NASP,LAMTOR1,PNO1,PARP1,KDM1A,MGAT1,UHRF1,KAT2A,CHAF1A,RB1,RAC1,PAGR1	43
Cell Death and Survival	cell death	Cell death of sarcoma cell lines	6.33e-08		0.283		0.167	PML,MCRS1,MDC1,E2F3,ING2,UCHL5,ATR,MAD1L1,TAF6,GPS2,OSGIN1,EEF1A1,AURKA,HTRA2,STAT2,UIMC1,TRADD,ABCG2,NFKB2,XPO1,DNAJA3,NR3C1,CASP3,BAX,ETS1,FOXO3,JUN,THOC1,AKT1,CHEK2,TP53,OTUB1,HUWE1,NOL3,TP53BP2,TP53BP1,MIF,SIRT7,CD99,ATM,OGT,UHRF2,MAD2L1,RHOA,SND1,LIG3,NUMB,BRD4,CAV1,NAMPT,MAP2K4,DCTN3,RB1,FTH1,DHX9,CSNK2A1,PPP5C	57
Cellular Assembly and Organization, DNA Replication, Recombination, and Repair	formation	Formation of chromosome components	6.41e-08	Increased	2.242	bias	1.24	BAZ1B,TERF2,EHMT1,RBL2,CHD3,EHMT2,HIST1H1B,LRWD1,SMARCA5,TP53,TRIP13,NUDT16L1,ASH2L,TP53BP1,SAFB,ATRX,HDAC1,BRCA1,HDAC2,EGFR,MIS12,NUCKS1,ATM,H3F3A/H3F3B,MLH1,TLK1,HDAC3,HIRIP3,PARP1,DAXX,UBE2B,CASP3,CHAF1A,RB1	34
Cell Cycle	interphase	Interphase of colorectal cancer cell lines	6.7e-08		-1.852		-1.852	CHEK2,AKT1,USP11,PKM,CTNND1,TP53,MGMT,USP36,UBR5,CAVIN3,PRPF8,TFAP4,NAE1,NPM1,LAS1L,BRCA1,EGFR,SRC,DDB1,ITGA6,MLH1,ORC2,FGF2,GNL3L,RHOA,DAXX,LGALS3,FOXO3,ZBED6	29
Cell Cycle, DNA Replication, Recombination, and Repair	homologous recombination	Homologous recombination of cells	6.72e-08	Increased	2.886	bias	1.143	RFC3,TIMM13,CHCHD3,RBMX,HNRNPC,MRE11,H2AFX,PRPF8,SNRNP27,MEPCE,TP53BP1,DDA1,COPS7A,BRCA1,SF3B5,PRPF6,DDB1,NDC1,ATM,MLH1,SART1,RFC1,MMS22L,FANCD2,CHD4,GPS1,SUPT5H,ZMYND8	28
Cancer, Organismal Injury and Abnormalities	thoracic neoplasm	Thoracic neoplasm	7.2e-08	Decreased	-2.119		-2.018	GNA11,XRCC1,MRPL48,PITRM1,USP6NL,ATR,DPP3,EEF1A1,CTNNB1,HDAC3,LRRC41,DOCK10,NOL6,TUBA4A,COMMD8,BAX,MTAP,TRIM16,CTH,LYN,DNAJA1,CCN1,ARFGAP2,FKBP1A,EHMT2,KMT2B,ERCC5,CNOT3,ORC1,FKBP5,PPAN,SIN3A,GSTP1,ENO1,SNX12,POLR3B,CDH13,DSN1,PREPL,NUP98,LPP,GAA,PPP3CA,TRIOBP,DAXX,PARP1,JRKL,GART,USP34,ZKSCAN1,RALA,EIF4E,RAC1,ZMYM4,MCRS1,THBS1,RREB1,PSME4,C1orf35,CDC42EP3,HARS2,ATP5F1B,COL4A1,UMPS,AHCTF1,PRC1,JA…	446
Cell Cycle	G2/M phase	G2/M phase of carcinoma cell lines	7.27e-08					CDH13,ERCC1,KRAS,NUMB,EGFR,XRCC1,CSNK2B,ATR,SRPK2,TP53	10
Cellular Movement	invasion	Invasion of cells	7.43e-08	Increased	2.58		0.666	TAGLN2,PML,MAP3K20,SIPA1,GRN,ADI1,HMGB1,HMGB3,RFC4,FERMT2,BCAT1,EPHB6,CTNNB1,JUP,HDAC3,NRP1,CAMK2G,BAX,DIAPH3,LYN,CCN1,FOXP1,ATAD3A,PTP4A2,FKBP1A,TGFBI,SLC9A3R1,SNAP23,OTUB1,ASH2L,HNRNPAB,ARHGDIA,SIN3A,BCAR3,GIT1,NCOR1,NUMBL,CDH13,CTBP1,VASP,PPP3CA,LAMTOR1,ACSL4,NUMB,RALA,ZNF24,EIF4E,APEX1,RAC1,MAP4,FOSL1,MINK1,CRTAP,MMP14,ERC1,THBS1,RALB,SLFN5,TMPO,TBX3,DVL2,MTDH,LDLRAP1,EGFR,PARK7,AURKA,HEXIM1,…	201
Cancer, Neurological Disease, Organismal Injury and Abnormalities	supratentorial astrocytoma	Supratentorial astrocytoma	7.76e-08					EGFR,HDAC2,TUBB3,TUBG1,H3F3A/H3F3B,HDAC3,TP53,TUBB4B,TUBB2A,TUBA1A,GSR,TUBA4A,IDH1,HDAC1,BAP1	15
Cancer, Organismal Injury and Abnormalities, Renal and Urological Disease	upper renal tract carcinoma	Upper renal tract carcinoma	7.85e-08					CEBPZ,PITRM1,PNISR,TUBA1A,HMGB1,ATR,ZFHX3,GPS2,RPL14,FTSJ3,GABARAPL2,EPHB6,CTNNB1,CDK5RAP2,BRK1,DHX35,TBL2,TUBA4A,CBS/CBSL,BAX,TRIM16,ZMYND8,ARFGAP2,NUP62,FOXP1,FKBP1A,NOM1,KMT2B,ERCC5,TSFM,SLC9A3R1,MAN2A1,PYGB,SIN3A,PPIL2,MAP2K3,NCOR1,GSTP1,WWP2,GPKOW,PLOD2,NASP,TOR1A,LTA4H,TMEM230,ELOVL5,PARP1,EAPP,USP34,RALA,TGIF1,XPO5,SMARCAD1,CARS2,TUBB3,CHD3,STXBP3,BLVRB,THBS1,NUP153,RREB1,PHF3,BCAS2,RALB,M…	210
Cancer, Organismal Injury and Abnormalities, Renal and Urological Disease	urothelial transitional cell carcinoma	Urothelial transitional cell carcinoma	8.13e-08					GNA13,TUBB3,CAVIN1,TUBG1,PKM,ZNF512,RREB1,CHD6,TUBA1A,ATR,RFC4,TBX3,ATRX,KDM5C,MKI67,TAF1,ERCC3,RPS6KA4,EGFR,ERCC2,SRC,EPHB6,CTNNB1,MECOM,H3F3A/H3F3B,RACGAP1,JAK1,TIMP2,TUBB4B,KDM6A,KIF2C,PMS2,RHOB,TUBA4A,MED12,CDK12,VEZF1,CBFB,AKT1,KIF23,CHEK2,FOXP1,MCM2,EHMT2,KMT2B,KMT2A,NUSAP1,TP53,NUP93,TUBB2A,KCTD12,SIN3A,TPM2,NCOR1,GSTP1,BRCA1,KRAS,IRS2,ATM,RHOA,KMT2C,TRAF3IP1,NCSTN,DAXX,CENPF,TIMP3,IDH1,RB…	70
Cell Cycle, Embryonic Development	interphase	Interphase of embryonic cell lines	8.34e-08		0.434		0.201	JUN,CHEK2,AKT1,DCAF1,RBL2,MCM2,MEN1,E2F3,TP53,H2AFX,NBN,GNL3,E2F4,COPS5,CARM1,HDAC1,SIRT7,BRCA1,HDAC2,CSTB,ANXA2,PARP1,CAV1,RB1,RAC1,FZR1,PPP5C,MSH2,SUN2	29
Cancer, Organismal Injury and Abnormalities, Respiratory Disease	non-small cell lung cancer	Non-small cell lung carcinoma	8.71e-08		-1.691		-0.766	NUP133,XRCC1,HSPA13,MRPL48,MDC1,AQR,ENGASE,PITRM1,NUP88,TUBA1A,MYOF,USP6NL,ATR,DPP3,ZFHX3,RFC4,NUP155,YTHDF3,KYNU,EEF1A1,EPHB6,CTNNB1,JUP,LRRC41,PTK7,SUGP1,HNRNPA1,DOCK10,DNAJA3,SMARCA1,NOL6,CS,TUBA4A,COMMD8,MTAP,TRIM16,COPS6,CTH,POLR3A,LYN,KIF20A,ERCC1,KIAA0753,ARFGAP2,NUP62,FOXP1,ATAD3A,FKBP1A,EHMT2,YKT6,ATAD3B,KMT2B,ERCC5,TSFM,CNOT3,TGFBI,ORC1,IMMT,FKBP5,HSPA8,PPAN,SIN3A,MAP2K3,NCOR1,KIF16B,GS…	356
Protein Degradation, Protein Synthesis	stabilization	Stabilization of protein	9e-08					ATF7IP,RPL23,USP28,USP7,BAG2,FLOT2,IPO9,GRN,P3H1,TAF1,BAG3,PARK7,USP3,TAF9,AURKA,JAK1,HDAC3,RTN4,WIZ,CASP3,CREB1,CHEK2,HSPD1,CDC37,HIST1H1B,TAF9B,TP53,USP36,UBR5,USP8,HSPA8,APTX,TELO2,PIN1,CCAR2,NPM1,TARDBP,KRAS,CDK7,PPIB,GNL3L,COG3,UBE2B,CCNH,PHB2,KAT2A,TADA3,PFN2,CRTAP	49
Developmental Disorder, Embryonic Development, Organismal Development, Tissue Morphology	abnormal morphology	Abnormal morphology of embryoblast	9.35e-08					FERMT2,EGFR,NOC3L,THOC1,AHCTF1,AURKA,CTNNB1,CSNK2B,DAD1,NUSAP1,CNOT3,NELFB,COPS3,UBE2I,UBA3,CDK12,CHD8,ECT2,TADA3,APEX1,RAC1,PIK3C3	22
Cancer, Organismal Injury and Abnormalities, Respiratory Disease	lung tumor	Lung tumor	9.68e-08		-1.993		-1.883	GNA11,XRCC1,MRPL48,PITRM1,USP6NL,ATR,DPP3,EEF1A1,CTNNB1,HDAC3,LRRC41,DOCK10,NOL6,TUBA4A,COMMD8,BAX,MTAP,TRIM16,CTH,LYN,DNAJA1,CCN1,ARFGAP2,FKBP1A,EHMT2,KMT2B,ERCC5,CNOT3,ORC1,FKBP5,PPAN,SIN3A,GSTP1,ENO1,SNX12,POLR3B,CDH13,DSN1,PREPL,NUP98,LPP,GAA,PPP3CA,TRIOBP,DAXX,PARP1,JRKL,GART,USP34,ZKSCAN1,RALA,EIF4E,RAC1,ZMYM4,MCRS1,THBS1,RREB1,PSME4,C1orf35,CDC42EP3,HARS2,ATP5F1B,COL4A1,AHCTF1,PRC1,JAK1,RA…	441
Cancer, Hematological Disease, Immunological Disease, Organismal Injury and Abnormalities	myeloid leukemia	Myeloid leukemia	1.02e-07		0.612		0.239	CORO1A,PML,POLA1,XRCC1,SIPA1,MDC1,GMDS,PITRM1,PES1,RPS13,GRN,NUP88,SUPV3L1,AARS,TUBA1A,RAD54B,DPP3,ZFHX3,SH3KBP1,EEF1A1,CTNNB1,RPS18,CDK5RAP2,HTRA2,JUP,HDAC3,PTK7,SUGP1,COL5A2,DOCK10,NRP1,NFIX,NOL6,TUBA4A,CLTB,SUPT5H,LYN,DNAJA1,NUFIP1,FOXP1,MCM7,ATAD3A,FKBP1A,EHMT2,KMT2B,PDS5A,CLIP1,OTUB1,ASH2L,ATXN7,SIN3A,GSTP1,TBXAS1,NUP98,NASP,LPP,ATAD1,GAA,PPP3CA,DHTKD1,FBXO38,RNF214,METTL15,FARP2,DEK,OSBPL1A…	296
Cell Morphology, Cellular Movement	cell spreading	Cell spreading	1.05e-07		0.746		-0.599	CORO1A,GNA11,DCTN2,THBS1,IPO9,MYH9,MAP2,PPFIA1,RAP2C,RAP2A,FERMT2,SH3KBP1,EGFR,SRC,EPHB6,ARPC3,TLN1,CRKL,RACGAP1,RAP1GAP,FGF2,WASL,CADM1,RTN4,CD47,PRNP,ACP1,TGFB1I1,RHOB,RAP1B,VAMP7,ETS1,ARF6,LYN,ASAP1,CCN1,AKT1,MYD88,CBL,TP53,CNN2,MYADM,TGFBI,VIM,FN1,CLIP1,BCAR3,GIT1,RAP2B,BRCA1,KRAS,UCHL1,VASP,ITGA6,LPP,PARVB,SPARC,RHOA,RHOG,ING4,MAP2K2,LGALS3,IGBP1,RB1,RAC1,MAP4,MINK1	67
Cancer, Hematological Disease, Organismal Injury and Abnormalities	bone marrow cancer	Bone marrow cancer	1.18e-07		0.763		0.368	CORO1A,PML,POLA1,XRCC1,SIPA1,MDC1,GMDS,PITRM1,PES1,GRN,RPS13,NUP88,AARS,SUPV3L1,TUBA1A,RAD54B,DPP3,ZFHX3,SH3KBP1,EEF1A1,CTNNB1,RPS18,CDK5RAP2,HTRA2,JUP,HDAC3,DHX33,PTK7,SUGP1,COL5A2,DOCK10,ASNA1,NRP1,NFIX,NOL6,TUBA4A,CLTB,SUPT5H,LYN,DNAJA1,NUFIP1,FOXP1,MCM7,ATAD3A,FKBP1A,EHMT2,KMT2B,PDS5A,CLIP1,OTUB1,ASH2L,ATXN7,SIN3A,GSTP1,TBXAS1,NUP98,NASP,LPP,ATAD1,GAA,PPP3CA,DHTKD1,FBXO38,RNF214,METTL15,FARP2…	316
Cell Cycle	G1/S phase transition	G1/S phase transition	1.2e-07		0.36		-0.232	POLA1,USP11,RPL23,ORC5,E2F3,CUL2,COPS5,ORC3,BCAT1,RPS6,SRC,CTNNB1,DARS,FGF2,PRNP,CAMK2G,MCM3,ELAVL1,ETS1,MCM4,MCM5,JUN,AKT1,CHEK2,MCM7,MCM2,GNA12,CAMK2D,PPP6C,KMT2A,TP53,ORC1,GNL3,UBR5,FN1,MAP2K3,MCM6,KRAS,CDK7,NASP,MNAT1,ORC2,NPAT,PPP3CA,COPS2,RHOA,MX2,CCNH,CUL5,EIF4E,KAT2A,CCNA2,RB1,RAC1,FZR1,CSNK2A1,CDK1,BAP1	58
Hereditary Disorder, Neurological Disease, Organismal Injury and Abnormalities	motor neuron disease	Autosomal dominant motor neuron disease	1.2e-07					SQSTM1,DYNC1H1,DNAJC13,UCHL1,HTRA2,HSPB8,BICD2,DCTN1,FBXO38,GBA,HSPB1,NFKB2,GRN,SETX,HNRNPA1,TUBA4A,HNRNPA2B1,TARDBP	18
Cell Death and Survival, Connective Tissue Development and Function	cell viability	Cell viability of fibroblast cell lines	1.22e-07	Increased	3.391		2.445	POU2F1,JUN,THOC1,AKT1,MDC1,THBS1,TP53,NR2C2,TOP3A,NBN,MGMT,HMGB1,MSH6,ATR,HDAC1,HSF1,BRCA1,ERCC2,EGFR,SRC,ATM,MLH1,FGF2,SLC2A1,WRN,HSPB1,PARP1,CAV1,FANCD2,MAP2K4,RAD18,XPC,RAC1,FOXO3,MSH2	35
Cancer, Organismal Injury and Abnormalities	malignant neoplasm of retroperitoneum	Malignant neoplasm of retroperitoneum	1.26e-07		-1.765		-1.806	TERF2,URB2,MAP3K20,SIPA1,MIA3,HNRNPL,CEBPZ,PITRM1,ATR,MRPL39,GABARAPL2,CTNNB1,LEMD3,CDK5RAP2,HDAC3,LRRC41,SMAP2,UBE2G1,BRK1,DHX35,ANP32E,DOCK10,BIRC6,NOL6,TUBA4A,BAX,TRIM16,CTH,ZMYND8,CHMP6,LYN,CCN1,ARFGAP2,FKBP1A,KMT2B,ERCC5,DCTN1,SLC9A3R1,PYGB,HNRNPAB,PPAN,SIN3A,LSM14B,GSTP1,ENO1,AIP,NUP98,NASP,LPP,POP1,GAA,PPP3CA,ERAL1,DAAM1,PPME1,PARP1,EAPP,USP34,MTMR12,DCTN4,RALA,SLC43A3,PPP5C,NUP188,MCRS1,T…	512
Cancer, Endocrine System Disorders, Organismal Injury and Abnormalities, Reproductive System Disease	gonadal tumor	Gonadal tumor	1.29e-07	Decreased	-3.225		-2.727	RAE1,TMEM9,AKR1B1,POLA1,VPS18,MDC1,USP7,CEBPZ,GMDS,SIN3B,TUBA1A,MYOF,USP6NL,RAD54B,ATR,ZFHX3,PCK2,EPHB6,CTNNB1,LEMD3,HTRA2,HDAC3,LRRC41,PLCH1,PTK7,CD47,CWC22,NRP1,CS,TUBA4A,AKR1C1/AKR1C2,MEAK7,TMEM205,BUD31,SETMAR,LYN,ERCC1,UBA1,DNAJA1,CCN1,FOXP1,ATAD3A,EHMT2,KMT2B,POLR1D,ARMC9,E2F4,CUTA,SIN3A,NCOR1,KIF16B,GSTP1,UNK,ENO1,WWP2,TPX2,NUMBL,EP400,RABGGTB,EIF1AX,GTF3C1,CDK7,WDR74,PPP3CA,DHTKD1,FBXO38,…	323
Cancer, Endocrine System Disorders, Organismal Injury and Abnormalities, Reproductive System Disease	neoplasia	Ovarian tumor	1.43e-07	Decreased	-2.76		-2.358	RAE1,TMEM9,AKR1B1,VPS18,MDC1,USP7,CEBPZ,GMDS,SIN3B,TUBA1A,MYOF,RAD54B,ATR,ZFHX3,PCK2,EPHB6,CTNNB1,LEMD3,HTRA2,HDAC3,LRRC41,PLCH1,PTK7,CD47,CWC22,NRP1,CS,TUBA4A,AKR1C1/AKR1C2,MEAK7,TMEM205,BUD31,SETMAR,LYN,ERCC1,UBA1,DNAJA1,CCN1,ATAD3A,EHMT2,KMT2B,POLR1D,ARMC9,E2F4,CUTA,SIN3A,NCOR1,KIF16B,GSTP1,UNK,ENO1,WWP2,TPX2,NUMBL,EP400,RABGGTB,EIF1AX,GTF3C1,CDK7,WDR74,PPP3CA,DHTKD1,FBXO38,FARP2,OSBPL1A,PHLDA…	312
Cell Signaling	small GTPase mediated signal transduction	Small GTPase mediated signal transduction	1.46e-07		1.152		1.428	GNA13,USP28,RAP1A,RREB1,ABL2,MAPKAP1,RABGEF1,RAPGEF2,ARHGAP29,SRC,PARK7,CRKL,TGFB2,FGF2,SRGAP1,RTN4,BRK1,TIMP2,KANK1,DNAJA3,RHOB,ARHGEF2,EPS8,RAP1B,ARF6,JUN,NUP62,GNA12,CAMK2D,USP8,ARHGEF7,ARHGDIA,ROCK1,ARHGEF18,CDH13,KRAS,CDC42EP4,RRAS2,OGT,RIT1,HMOX1,FARP2,STMN1,RHOA,RHOG,DYNLT1,DHCR24,PLD2,RAC1,RRAS	50
Cellular Assembly and Organization	formation	Formation of nucleus	1.54e-07		0.39		0.012	BRCA1,NOL7,AHCTF1,NUP98,NDC1,NUP107,NUP153,RTN4,TP53,NUP93,SH2B1,PES1,MGMT,NOLC1,USP36,PARP1,FN1,PCNT,NUP205,ATR,ZNF24,TMPO,CDK1,ATXN1	24
Cancer, Hematological Disease, Organismal Injury and Abnormalities	malignant myeloid neoplasm	Malignant myeloid neoplasm	1.55e-07		1.551		1.058	CORO1A,PML,POLA1,XRCC1,MDC1,GMDS,PITRM1,PES1,RPS13,GRN,NUP88,SUPV3L1,AARS,TUBA1A,RAD54B,DPP3,ZFHX3,SH3KBP1,EEF1A1,CTNNB1,RPS18,CDK5RAP2,HTRA2,JUP,HDAC3,DHX33,PTK7,SUGP1,COL5A2,DOCK10,ASNA1,NRP1,NFIX,NOL6,TUBA4A,CLTB,SUPT5H,LYN,DNAJA1,NUFIP1,FOXP1,MCM7,ATAD3A,FKBP1A,EHMT2,KMT2B,PDS5A,CLIP1,OTUB1,ASH2L,ATXN7,SIN3A,GSTP1,TBXAS1,NUP98,NASP,LPP,ATAD1,GAA,PPP3CA,DAAM1,DHTKD1,FBXO38,RNF214,METTL15,FARP2…	313
Cell Cycle	mitosis	Arrest in mitosis	1.66e-07					UBE2S,CSNK1A1,KIF22,DCTN2,TP53,NBN,KIF4A,SIN3B,TUBA1A,CLIP1,NUF2,NUDCD3,NDC80,TPX2,TRRAP,HSF1,BRCA1,DYNC1H1,RACGAP1,NUMA1,MAD2L1,KRT18,CLASP1,SPC25,FOXO3,CDK1,CCNB1	27
Cell Cycle	interphase	Interphase of carcinoma cell lines	1.66e-07		0.788	bias	0.071	ERCC1,RPL7A,CCN1,CHEK2,XRCC1,TP53,RALB,ATR,CDH13,BRCA1,KRAS,RPS6,EGFR,SRC,CSNK2B,ATM,ANXA2,HMOX1,MAD2L1,NUMB,KAT2A,SRPK2,RB1,CSNK2A1,CDK1,CCNB1,BAP1	27
Cellular Response to Therapeutics	radiosensitivity	Radiosensitivity	1.72e-07		-0.483		0.059	EGFR,ATM,MLH1,UIMC1,FGF2,TP53,H2AFX,LIG4,PARP1,FN1,ATR,UCHL3,BAX,TP53BP1,EIF4E,PAXX,NPM1,MSH2	18
Cellular Response to Therapeutics	drug resistance	Drug resistance of breast cancer cell lines	1.73e-07		0.388		-0.177	NCOR2,CCN1,UBE2B,UCHL3,FGF2,STAT5B,BAK1,ABCG2	8
Cell-To-Cell Signaling and Interaction, Cellular Assembly and Organization, Cellular Function and Maintenance	formation	Formation of focal adhesions	1.77e-07		1.673		0.788	CDC42BPA,CDC42BPB,GNA11,GNA13,DUSP3,PPM1F,GNA12,THBS1,CTNND1,VIM,FN1,HMGB1,PIP5K1A,GIT1,S100A10,ROCK1,EPB41L5,RND3,FERMT2,RAVER1,KRAS,MAP4K4,SRC,CRKL,RAP1GAP,FGF2,AIMP1,STMN1,RHOA,CLASP1,CAV1,DAPK3,NRP1,RHOB,MACF1,GNG12,LGALS3,CALD1,RAC1,RRAS,MMP14	41
Neurological Disease, Organismal Injury and Abnormalities, Psychological Disorders	disorder of basal ganglia	Disorder of basal ganglia	1.81e-07		-0.91		-0.374	PEBP1,FTL,ISOC1,CTIF,PKM,CNP,TUBA1A,S100A10,GPS2,ATP5F1C,HBP1,MDH1,HNRNPDL,TAF1,MT-ATP6,DNAJC6,EEF1A1,CTNNB1,HTRA2,H3F3A/H3F3B,GBA,RTN4,CHAF1B,SEPHS1,ACP1,BANP,TUBA4A,BAX,RPL15,ZMYND8,JUN,STOM,DNAJA1,NUP62,CREB1,FOXP1,HNRNPU,DCTN1,TP53,SUMO3,PCNA,SEPT5,VIM,TUBB2A,USP36,ATP5PO,ARHGEF7,HSPA8,SIN3A,GIT1,DNAJB6,GSTP1,MLF2,NPM1,AK1,ITIH4,PLOD2,SRRM2,PREPL,UCHL1,TOR1A,SUB1,SLC1A4,PPP3CA,RHOG,PARP1,NEDD…	152
Neurological Disease	motor dysfunction or movement disorder	Motor dysfunction or movement disorder	1.85e-07		-1.414	bias	0.687	ISOC1,MAP3K20,CTIF,XRCC1,TUBA1A,AFG3L2,GPS2,HNRNPDL,EEF1A1,CTNNB1,HTRA2,CSTB,GBA,CHAF1B,SEPHS1,ACP1,NRP1,NFIX,DECR1,TUBA4A,BAX,ZMYND8,ERCC1,DNAJA1,NUP62,FOXP1,FKBP1A,KMT2B,SEPT5,HSPA8,ATXN7,SIN3A,GIT1,GSTP1,AK1,PLOD2,PREPL,TOR1A,SUB1,ATAD1,ELOVL5,GAA,PPP3CA,DHTKD1,PARP1,HMGB2,ZNF24,FTH1,PFN2,CETN2,DNAJC13,TUBB3,MICU1,BICD2,RREB1,NLRX1,DCPS,MTDH,PARK7,ALDH6A1,DAD1,HSPB1,DNAJC3,PRNP,EPS8,SOX9,IDUA,…	216
Cancer, Gastrointestinal Disease, Organismal Injury and Abnormalities	pancreatobiliary tumor	Pancreatobiliary tumor	1.87e-07		-0.456		-0.545	TERF2,URB2,MAP3K20,SIPA1,MIA3,HNRNPL,ATR,MRPL39,RUFY1,SENP5,CTNNB1,LEMD3,HDAC3,LRRC41,SMAP2,UBE2G1,ANP32E,DOCK10,BIRC6,NRP1,NOL6,TUBA4A,BAX,CTH,ZMYND8,CHMP6,LYN,CCN1,INO80B,FKBP1A,KMT2B,DCTN1,SLC9A3R1,HNRNPAB,PPAN,SIN3A,AARS2,LSM14B,GSTP1,ENO1,POLR3B,EIF1AX,AIP,BPTF,NUP98,NASP,LPP,POP1,GAA,PPP3CA,ERAL1,DAAM1,PPME1,TRIOBP,LMBR1L,DAXX,PARP1,GART,USP34,MTMR12,DCTN4,PACSIN3,SLC43A3,EIF4E,PPP5C,ZMYM4,…	500
Cellular Assembly and Organization, Cellular Function and Maintenance	organization	Organization of actin cytoskeleton	1.95e-07		0.2		-0.579	CDC42BPA,CDC42BPB,CORO1A,PPP1R9B,CD2AP,ABL2,MYH9,RALB,CAVIN3,PIP5K1A,TMOD3,RND3,RAP2A,EGFR,RPS6,SRC,TLN1,AKAP2,DTNBP1,JUP,TGFB2,FGF2,CDK5,BRK1,PTK7,KANK1,ANXA1,RAB13,CD47,ARF1,PRNP,DNAJA3,NRP1,RHOB,ARHGEF2,FMNL2,EPS8,UBQLN1,DIAPH3,EHD2,ARF6,SPTAN1,LIG1,TP53,SLC9A3R1,SIPA1L1,FN1,EPB41,ARHGDIA,ROCK1,DNAJB6,RFLNB,CASP4,EPB41L5,ARHGEF18,DIAPH1,KRAS,CD99,VASP,PARVB,FARP2,RHOA,RHOG,RALA,PLD2,RAC1,TMSB1…	69
Post-Translational Modification	conformational modification	Conformational modification of protein	2.09e-07		-0.873		-1.187	GNAI1,DNAJA1,PRDX4,MESD,PDIA6,FKBP1A,RP2,HSPD1,BAG2,HSPA6,ENGASE,TP53,FKBP5,HSPA8,DNAJB6,P3H1,HSF1,FKBP9,SGTB,AIP,CSNK2B,DERL1,PPIA,GANAB,HSPB1,RAD23B,ERP44,DNAJA2,MOGS,CSNK2A1,DNAJC7	31
Cellular Compromise, DNA Replication, Recombination, and Repair	breakdown	Breakdown of chromosomes	2.09e-07		-1.726		-1.638	BRCA1,PMS2,ATM,TUBG1,MLH1,H2AFX,TP53,NPM1,MSH2	9
Cancer, Hematological Disease, Organismal Injury and Abnormalities	bone marrow neoplasm	Bone marrow neoplasm	2.11e-07		0.353		0.167	CORO1A,PML,POLA1,XRCC1,SIPA1,MDC1,GMDS,PITRM1,PES1,GRN,RPS13,NUP88,AARS,SUPV3L1,TUBA1A,RAD54B,DPP3,ZFHX3,SH3KBP1,EEF1A1,CTNNB1,RPS18,CDK5RAP2,HTRA2,JUP,HDAC3,DHX33,PTK7,SUGP1,COL5A2,DOCK10,ASNA1,NRP1,NFIX,NOL6,TUBA4A,CLTB,SUPT5H,LYN,DNAJA1,NUFIP1,FOXP1,MCM7,ATAD3A,FKBP1A,EHMT2,KMT2B,PDS5A,CLIP1,OTUB1,ASH2L,ATXN7,SIN3A,GSTP1,TBXAS1,PLOD2,NUP98,NASP,LPP,ATAD1,GAA,DAAM1,PPP3CA,DHTKD1,FBXO38,RNF214,M…	321
Cancer, Organismal Injury and Abnormalities, Reproductive System Disease	endometrioid endometrial cancer	Uterine endometrioid carcinoma	2.22e-07					TMEM9,URB2,HNRNPL,USP7,ZNF512,CEBPZ,CCNT2,RSPRY1,ATR,BCAT1,SENP5,CTNNB1,LEMD3,CDK5RAP2,HDAC3,LRRC41,CHAF1B,SEPHS1,ANP32E,ABLIM3,DOCK10,BIRC6,NRP1,RANBP10,TUBA4A,CTH,SUPT5H,ZMYND8,KMT2B,MTG1,SIN3A,AARS2,MRPL1,KBTBD6,LSM14B,SAFB,NFIL3,EIF1AX,POP1,METTL15,USP34,GFM1,ZKSCAN1,NSUN4,RALA,ZNF24,KDM4A,THOC5,PPP5C,NUP188,NRDE2,THBS1,PSME4,MDN1,SLFN5,EEA1,MARCKSL1,CDC42EP3,EMC1,GEMIN5,AHCTF1,USP30,JAK1,POL…	405
DNA Replication, Recombination, and Repair	conformational modification	Conformational modification of DNA	2.28e-07		-0.124	bias	-1.215	POU2F1,JUN,DDB2,ERCC2,DNAJB1,MCM7,MCM2,SUB1,ERCC5,WRN,HMGB2,HMGB1,MCM4,MCM6,XPC,ERCC3	16
Cancer, Organismal Injury and Abnormalities	liquid tumor	Liquid tumor	2.41e-07		-0.489		-0.584	XRCC1,SIPA1,PITRM1,GMDS,CCNT2,ATR,DPP3,EEF1A1,CTNNB1,CDK5RAP2,HDAC3,COL5A2,DOCK10,NRP1,CAMK2G,NOL6,TUBA4A,BAX,SUPT5H,LYN,DNAJA1,FKBP1A,EHMT2,KMT2B,CLIP1,ATXN7,SIN3A,GSTP1,HK2,NUP98,NASP,LPP,ATAD1,GAA,PPP3CA,DAAM1,RNF214,METTL15,FAM120B,DAXX,PARP1,USP34,RAC1,NUP188,ERC1,MDN1,ACTG1,CDC42EP3,ZNF512B,DVL2,HSF1,ALDH6A1,USP30,DAD1,JAK1,RPLP0,CHD4,PICALM,ANKIB1,RBM42,DNAJB11,CSNK1A1,AKT1,PPFIBP1,NQO1,ZN…	385
Cancer, Organismal Injury and Abnormalities, Respiratory Disease	lung cancer	Lung cancer	2.45e-07		-1.191		-1.126	XRCC1,MRPL48,PITRM1,USP6NL,ATR,DPP3,EEF1A1,CTNNB1,HDAC3,LRRC41,DOCK10,NOL6,TUBA4A,COMMD8,BAX,MTAP,TRIM16,CTH,LYN,DNAJA1,CCN1,ARFGAP2,FKBP1A,EHMT2,KMT2B,ERCC5,CNOT3,ORC1,FKBP5,PPAN,SIN3A,GSTP1,ENO1,SNX12,POLR3B,CDH13,DSN1,PREPL,NUP98,LPP,GAA,PPP3CA,TRIOBP,DAXX,PARP1,JRKL,GART,USP34,ZKSCAN1,RALA,EIF4E,RAC1,ZMYM4,THBS1,RREB1,PSME4,C1orf35,CDC42EP3,HARS2,ATP5F1B,COL4A1,AHCTF1,PRC1,JAK1,RACGAP1,CABIN1…	429
Cancer, Endocrine System Disorders, Organismal Injury and Abnormalities, Reproductive System Disease	ovarian cancer	Ovarian cancer	2.5e-07					RAE1,TMEM9,AKR1B1,VPS18,MDC1,USP7,CEBPZ,GMDS,SIN3B,TUBA1A,MYOF,RAD54B,ATR,ZFHX3,PCK2,EPHB6,CTNNB1,LEMD3,HTRA2,HDAC3,LRRC41,PLCH1,PTK7,CD47,CWC22,NRP1,CS,TUBA4A,AKR1C1/AKR1C2,MEAK7,TMEM205,BUD31,SETMAR,ERCC1,UBA1,DNAJA1,CCN1,ATAD3A,EHMT2,KMT2B,POLR1D,ARMC9,E2F4,CUTA,SIN3A,NCOR1,KIF16B,GSTP1,UNK,ENO1,WWP2,TPX2,NUMBL,EP400,EIF1AX,GTF3C1,CDK7,WDR74,PPP3CA,DHTKD1,FBXO38,FARP2,OSBPL1A,PHLDA1,PARP1,GART…	304
Cancer, Organismal Injury and Abnormalities	intrathoracic malignant tumor	Intrathoracic malignant tumor	2.5e-07		-1.312		-1.222	XRCC1,MRPL48,PITRM1,USP6NL,ATR,DPP3,EEF1A1,CTNNB1,HDAC3,LRRC41,DOCK10,NOL6,TUBA4A,COMMD8,BAX,MTAP,TRIM16,CTH,LYN,DNAJA1,CCN1,ARFGAP2,FKBP1A,EHMT2,KMT2B,ERCC5,CNOT3,ORC1,FKBP5,PPAN,SIN3A,GSTP1,ENO1,SNX12,POLR3B,CDH13,DSN1,PREPL,NUP98,LPP,GAA,PPP3CA,TRIOBP,DAXX,PARP1,JRKL,GART,USP34,ZKSCAN1,RALA,EIF4E,RAC1,ZMYM4,THBS1,RREB1,PSME4,C1orf35,CDC42EP3,HARS2,ATP5F1B,COL4A1,UMPS,AHCTF1,PRC1,JAK1,RACGAP1,C…	432
Developmental Disorder, Hereditary Disorder, Neurological Disease, Organismal Injury and Abnormalities	familial mental retardation	Familial mental retardation	2.53e-07					THOC2,CASK,TUBB3,CHD3,PMM2,TUBG1,TRAPPC6B,HPRT1,UBE3B,PDHX,CCDC22,DDX3X,KIF4A,LIG4,RSPRY1,CYHR1,EEF1D,TAF6,LARP7,UBE2A,ATRX,KDM5C,TAF1,ERCC3,EMC1,DIP2B,CLIC2,ERCC2,DYNC1H1,CTNNB1,ALDH18A1,KDM6A,GMPPA,CHAMP1,CHD4,THAP11,MED12,WDR45B,KDM5B,FOXP1,ZBTB20,MECP2,KMT2B,RBMX,KMT2A,TBC1D24,TUBB2A,ARHGEF7,HUWE1,SIN3A,LAS1L,GDI1,ELP2,ADK,LMAN2L,BPTF,SURF1,TAF2,TUBB,CXorf56,SLC1A4,MED25,SLC2A1,OGT,EEF1B2,PDH…	76
Molecular Transport, RNA Trafficking	accumulation	Accumulation of RNA	2.6e-07		-0.816		-0.615	RAE1,DIS3,EXOSC10,NUP98,SRRM1,DDX6,EXOSC3,TPR,PNN,XRN2,SBDS	11
Cell Death and Survival, Embryonic Development	apoptosis	Apoptosis of embryoblast	2.6e-07					KAT8,AHCTF1,COPS5,UBE2I,DAD1,UBA3,NUSAP1,SMARCA5,NCAPG2,NBN,MAD2L1	11
Cancer, Hematological Disease, Immunological Disease, Organismal Injury and Abnormalities	T-lymphoblastic leukemia/lymphoma	T-lymphoblastic leukemia/lymphoma	2.69e-07					POLA1,AKT1,TUBB3,HECTD1,FKBP1A,TUBG1,HPRT1,USP7,CNOT3,TP53,ABL2,TUBB2A,PSMB1,TUBA1A,FNDC3B,NCOR1,PTPN13,PSMD2,RND3,HDAC1,KRAS,HDAC2,SRC,PPAT,PTPN2,MLH1,JAK1,HDAC3,PPP3CA,KDM6A,TUBB4B,ANXA1,RHOA,XPO1,PMS2,NR3C1,RHOB,TUBA4A,BAX,STAT5B,IDH1,DDR2,RPL10	43
Cancer, Hematological Disease, Organismal Injury and Abnormalities	myeloid neoplasm	Myeloid neoplasm	2.71e-07		0.516		0.295	CORO1A,PML,POLA1,XRCC1,SIPA1,MDC1,GMDS,PITRM1,PES1,GRN,RPS13,NUP88,AARS,SUPV3L1,TUBA1A,RAD54B,DPP3,ZFHX3,SH3KBP1,EEF1A1,CTNNB1,RPS18,CDK5RAP2,HTRA2,JUP,HDAC3,DHX33,PTK7,SUGP1,COL5A2,DOCK10,ASNA1,NRP1,NFIX,NOL6,TUBA4A,CLTB,SUPT5H,LYN,DNAJA1,NUFIP1,FOXP1,MCM7,ATAD3A,FKBP1A,EHMT2,KMT2B,PDS5A,CLIP1,OTUB1,ASH2L,ATXN7,SIN3A,GSTP1,TBXAS1,PLOD2,NUP98,NASP,LPP,ATAD1,GAA,DAAM1,PPP3CA,DHTKD1,FBXO38,RNF214,M…	322
Cancer, Organismal Injury and Abnormalities, Respiratory Disease	development	Development of lung tumor	2.76e-07	Decreased	-3.341		-2.294	NUP133,HSPA13,MRPL48,MDC1,AQR,ENGASE,PITRM1,NUP88,TUBA1A,MYOF,USP6NL,ATR,ZFHX3,RFC4,NUP155,YTHDF3,KYNU,EPHB6,CTNNB1,JUP,LRRC41,PTK7,SUGP1,HNRNPA1,DOCK10,SMARCA1,NOL6,CS,COMMD8,TUBA4A,TRIM16,COPS6,CTH,POLR3A,DPH1,LYN,KIAA0753,ARFGAP2,NUP62,ATAD3A,EHMT2,YKT6,ATAD3B,KMT2B,ERCC5,TSFM,CNOT3,TGFBI,ORC1,IMMT,FKBP5,HSPA8,PPAN,SIN3A,MAP2K3,NCOR1,KIF16B,ENO1,WWP2,TPX2,POLR3B,TBXAS1,EP400,DSN1,ARFGEF1,NUP98…	294
Cancer, Organismal Injury and Abnormalities	ductal carcinoma	Ductal carcinoma	2.81e-07					TERF2,URB2,MAP3K20,SIPA1,MIA3,HNRNPL,ATR,MRPL39,RUFY1,CTNNB1,LEMD3,HDAC3,LRRC41,SMAP2,UBE2G1,ANP32E,DOCK10,BIRC6,NOL6,TUBA4A,BAX,TRIM16,CTH,ZMYND8,CHMP6,LYN,CCN1,INO80B,KMT2B,DCTN1,SLC9A3R1,HNRNPAB,PPAN,SIN3A,LSM14B,GSTP1,EIF1AX,AIP,BPTF,NUP98,NASP,LPP,POP1,GAA,PPP3CA,ERAL1,DAAM1,MAP1LC3B,PPME1,LMBR1L,PARP1,USP34,MTMR12,DCTN4,SLC43A3,EIF4E,PPP5C,ZMYM4,NUP188,THBS1,RREB1,PSME4,MDN1,UCHL5,CDC42EP3,…	441
Cell Cycle	G2 phase	G2 phase of lung cancer cell lines	2.9e-07					ERCC1,BRCA1,KRAS,RPL7A,RPS6,EGFR,CHEK2,ATM,ATR,ANXA2,SRPK2,TP53	12
Cancer, Organismal Injury and Abnormalities, Respiratory Disease	carcinoma	Lung carcinoma	3.07e-07		-1.886		-1.007	XRCC1,MRPL48,PITRM1,USP6NL,ATR,DPP3,EEF1A1,CTNNB1,LRRC41,DOCK10,NOL6,TUBA4A,COMMD8,MTAP,TRIM16,CTH,LYN,DNAJA1,ARFGAP2,FKBP1A,EHMT2,KMT2B,ERCC5,CNOT3,ORC1,FKBP5,PPAN,SIN3A,GSTP1,ENO1,SNX12,POLR3B,CDH13,DSN1,PREPL,NUP98,LPP,GAA,PPP3CA,TRIOBP,DAXX,PARP1,JRKL,GART,USP34,ZKSCAN1,RALA,EIF4E,RAC1,ZMYM4,THBS1,RREB1,PSME4,C1orf35,CDC42EP3,HARS2,ATP5F1B,COL4A1,AHCTF1,PRC1,JAK1,RACGAP1,CABIN1,RRP12,BUD23,XP…	400
Cancer, Hematological Disease, Immunological Disease, Organismal Injury and Abnormalities	leukemia	Leukemia	3.1e-07		-0.353		-0.521	CORO1A,PML,POLA1,XRCC1,SIPA1,MDC1,PITRM1,GMDS,CCNT2,PES1,GRN,RPS13,NUP88,SUPV3L1,AARS,TUBA1A,MARS,NCOA6,RAD54B,ATR,DPP3,ZFHX3,SH3KBP1,LRRC1,EEF1A1,CTNNB1,RPS18,CDK5RAP2,HTRA2,JUP,HDAC3,PTK7,SUGP1,COL5A2,DOCK10,NRP1,CAMK2G,NFIX,NOL6,TUBA4A,BAX,CLTB,SUPT5H,LYN,DNAJA1,FOXP1,NUFIP1,MCM7,ATAD3A,FKBP1A,EHMT2,KMT2B,E2F4,MAN2A1,PDS5A,CLIP1,OTUB1,ASH2L,ATXN7,SIN3A,NCOR1,GSTP1,HK2,TBXAS1,NUP98,NASP,WDR74,L…	365
Cell Cycle	interphase	Interphase of connective tissue cells	3.23e-07		1.425		0.678	JUN,EP400,GRB10,MBD4,KRAS,ATF2,CHEK2,DCAF1,CRKL,ATM,RIF1,FGF2,E2F3,TP53,NELFB,NBN,HSPB1,E2F4,PARP1,ATRX,RB1,TFE3,RAC1,CCNB1	24
Cancer, Organismal Injury and Abnormalities, Reproductive System Disease	adenocarcinoma	Endometrial adenocarcinoma	3.26e-07					TMEM9,URB2,HNRNPL,USP7,ZNF512,CEBPZ,CCNT2,RSPRY1,ATR,BCAT1,SENP5,CTNNB1,LEMD3,CDK5RAP2,HDAC3,LRRC41,CHAF1B,SEPHS1,ANP32E,ABLIM3,DOCK10,BIRC6,NRP1,RANBP10,TUBA4A,CTH,SUPT5H,ZMYND8,KMT2B,MTG1,SIN3A,AARS2,MRPL1,KBTBD6,LSM14B,SAFB,NFIL3,EIF1AX,POP1,METTL15,USP34,GFM1,ZKSCAN1,NSUN4,RALA,ZNF24,KDM4A,THOC5,PPP5C,NUP188,NRDE2,THBS1,PSME4,MDN1,SLFN5,EEA1,MARCKSL1,CDC42EP3,EMC1,GEMIN5,AHCTF1,USP30,JAK1,RAC…	415
Neurological Disease	cognitive impairment	Cognitive impairment	3.37e-07		1.286		1.56	SMCHD1,TRAPPC6B,HPRT1,UBE3B,CST3,GRN,SNAPIN,RSPRY1,CYHR1,EEF1D,LRPAP1,TAF1,ERCC3,CTNNB1,GBA,TFAP2A,PI4KA,KDM6A,CD47,CHAMP1,THAP11,MED12,BAX,WDR45B,SCARF2,GNAI1,DLAT,CREB1,FOXP1,ZBTB20,HNRNPU,FKBP1A,KMT2B,RBMX,PCNA,SEPT5,TUBB2A,ARHGEF7,HUWE1,SIN3A,INF2,TARDBP,ADK,CDC42EP4,BPTF,SURF1,TAF2,SUB1,RXRB,SLC1A4,MED25,OGT,GSS,PPME1,ACSL4,AHSA1,EIF2S3,GATAD2B,TGIF1,PLD2,EFTUD2,CCNA2,IGBP1,HNRNPA2B1,RAC1,RP…	138
Infectious Diseases	production	Production of virus	3.55e-07		-0.319		-0.319	RFC3,PML,VPS18,HNRNPU,SART3,DCTN2,CNP,TP53,TKFC,SNAPIN,ATR,DDX6,TFAP4,DDX5,TRIM22,HNRNPR,ATM,PPIA,OGT,STAU1,FAM111A,MON2,XPO1,CAV1,HNRNPA1,PRNP,GTF2I,STAT5B,ARF6	29
Cell Cycle	cell cycle progression	Abnormal cell cycle	3.71e-07					ATM,H3F3A/H3F3B,LIN9,E2F3,YWHAE,TP53,NBN,HSPB1,GNL3,E2F4,CAV1,CCNC,BIRC6,TGIF1,UBA3,TMPO,DIAPH3,RB1,XPC,HDAC1,MSH2,DPH1	22
Cancer, Organismal Injury and Abnormalities, Respiratory Disease	development	Development of lung carcinoma	3.71e-07	Decreased	-2.643	bias	-1.613	NUP133,HSPA13,MRPL48,MDC1,AQR,ENGASE,PITRM1,NUP88,TUBA1A,MYOF,USP6NL,ATR,ZFHX3,RFC4,NUP155,YTHDF3,KYNU,EPHB6,CTNNB1,JUP,LRRC41,PTK7,SUGP1,HNRNPA1,DOCK10,SMARCA1,NOL6,CS,COMMD8,TUBA4A,TRIM16,COPS6,CTH,POLR3A,LYN,KIAA0753,ARFGAP2,NUP62,ATAD3A,EHMT2,YKT6,ATAD3B,KMT2B,ERCC5,TSFM,CNOT3,TGFBI,ORC1,IMMT,FKBP5,HSPA8,PPAN,SIN3A,MAP2K3,NCOR1,KIF16B,ENO1,WWP2,TPX2,POLR3B,TBXAS1,EP400,DSN1,ARFGEF1,NUP98,TTF2…	290
Cancer, Gastrointestinal Disease, Organismal Injury and Abnormalities	oral tumor	Oral tumor	3.73e-07					POLA1,USP7,CEBPZ,PES1,NUP88,GRN,TUBA1A,NCOA6,ZFHX3,YTHDF3,CTNNB1,URB1,TBC1D23,NOLC1,HNRNPA1,BIRC6,NFIX,TUBA4A,ZMYND8,NUFIP1,MSL1,DDX47,MAN2A1,GIT1,AARS2,NCOR1,C7orf50,CDH13,GTF3C1,PLOD2,DCUN1D1,NASP,PPP3CA,DAAM1,FBXO38,OSBPL1A,ACSL4,CDC5L,PARP1,ING4,GART,USP34,MGA,TGIF1,XPO5,CRTAP,CCAR1,DNAJC13,TUBB3,RBL2,ZNF516,RREB1,PSME3,PHF3,HERC4,KCTD1,MDN1,TCEAL4,BOLA3,TMPO,MTDH,COL4A1,EGFR,GEMIN5,C12orf43,…	212
Cancer, Organismal Injury and Abnormalities, Reproductive System Disease	endometrium tumor	Endometrium tumor	3.76e-07					TMEM9,URB2,GNA11,MAP3K20,HNRNPL,USP7,ZNF512,CEBPZ,CCNT2,ADI1,RSPRY1,ATR,BCAT1,SENP5,CTNNB1,LEMD3,CDK5RAP2,HDAC3,LRRC41,CHAF1B,SEPHS1,ANP32E,ABLIM3,DOCK10,BIRC6,NRP1,RANBP10,TUBA4A,TRIM16,CTH,SUPT5H,ZMYND8,FAM172A,FKBP1A,KMT2B,DCTN1,MTG1,SLC9B2,SIN3A,AARS2,MRPL1,KBTBD6,LSM14B,SAFB,NFIL3,CDH13,EIF1AX,LPP,POP1,METTL15,PARP1,USP34,GFM1,ZKSCAN1,NSUN4,RALA,ZNF24,KDM4A,THOC5,PPP5C,ZMYM4,NUP188,NRDE2,THB…	493
Cellular Movement	invasion	Invasion of tumor cell lines	3.79e-07		1.813		0.01	PEBP1,SQSTM1,CDC42BPA,TAGLN2,PML,GNA13,MAP3K20,CBX5,PPM1F,SIPA1,PKM,RAP1A,ABL2,GRN,ADI1,HMGB1,TFAP4,S100A10,RFC4,HBP1,SRC,EPHB6,CTNNB1,HDAC3,TFAP2A,TIMP2,THAP11,TGFB1I1,NRP1,CAMK2G,VAMP7,ETS1,STAT5B,DIAPH3,MBD2,LYN,JUN,GNAI1,CCN1,KDM4B,FOXP1,ATAD3A,PTP4A2,TP53,TGFBI,VIM,SLC9A3R1,SNAP23,FN1,PDLIM2,ASH2L,HNRNPAB,ARHGDIA,SIN3A,BCAR3,GIT1,ROCK1,NCOR1,DNAJB6,SH3BGRL,NPM1,NUMBL,TARDBP,CDH13,CTBP1,MAP4K…	164
Cell Cycle, Cellular Movement	cytokinesis	Cytokinesis	3.83e-07		0.398	bias	-0.934	GNAI1,KIF20A,UBE2S,KIF23,CD2AP,MAPRE1,NUSAP1,TP53,CAPZB,KIF4A,MYH14,OCRL,FN1,TTC19,GIT1,INF2,PIN1,NPM1,TRRAP,PIK3C3,SPART,LDLRAP1,SRC,AHCTF1,AURKA,VASP,PTPN2,PRC1,RACGAP1,APP,UBE2D3,CHMP3,RHOA,HSPB1,BRD4,BIRC6,CIT,KIFC1,DIAPH3,ECT2,ARF6,RAC1,CETN2,CCNB1,SUDS3	45
Cancer, Organismal Injury and Abnormalities	clear-cell adenocarcinoma	Clear-cell adenocarcinoma	3.92e-07					NCOR2,GNA13,ASMTL,LAMC1,E2F3,CEBPZ,TOM1,PITRM1,PCF11,PNISR,TUBA1A,PPFIA1,HMGB1,ABHD11,ATR,SYNJ2,RPL14,MKI67,ANKLE2,HBP1,TAF1,FTSJ3,TRIM22,EPHB6,CTNNB1,CDK5RAP2,SBF1,CADM1,TIMP2,BRK1,KDM6A,DHX35,ZMAT2,RAI14,FANCD2,TBL2,TUBA4A,DMXL1,CBS/CBSL,TRIM16,ARHGAP39,GPRIN1,ZMYND8,YEATS4,CBFB,ARFGAP2,NUP62,FKBP1A,NOM1,ERCC5,TSFM,KMT2B,AIDA,NUSAP1,TP53,HSPA14,VIM,TUBB2A,MAN2A1,PYGB,FN1,ARHGEF7,SIN3A,PPIL2,NCO…	175
Cancer, Hematological Disease, Immunological Disease, Organismal Injury and Abnormalities	acute leukemia	Acute leukemia	3.93e-07		0.575		0.197	CORO1A,PML,POLA1,XRCC1,MDC1,GMDS,PITRM1,PES1,GRN,RPS13,NUP88,AARS,SUPV3L1,TUBA1A,MARS,RAD54B,DPP3,ZFHX3,SH3KBP1,EEF1A1,CTNNB1,RPS18,CDK5RAP2,HTRA2,JUP,HDAC3,PTK7,SUGP1,COL5A2,DOCK10,NRP1,NFIX,NOL6,TUBA4A,BAX,CLTB,SUPT5H,LYN,DNAJA1,NUFIP1,FOXP1,MCM7,ATAD3A,FKBP1A,EHMT2,KMT2B,E2F4,PDS5A,CLIP1,OTUB1,ASH2L,ATXN7,SIN3A,NCOR1,GSTP1,HK2,TBXAS1,NUP98,NASP,LPP,ATAD1,GAA,PPP3CA,DHTKD1,FBXO38,RNF214,METTL15…	307
Post-Translational Modification, Protein Folding	folding	Folding of protein	4e-07		-1.242		-1.501	GNAI1,DNAJA1,PRDX4,MESD,PDIA6,FKBP1A,RP2,HSPD1,BAG2,HSPA6,ENGASE,FKBP5,HSPA8,DNAJB6,P3H1,HSF1,FKBP9,SGTB,AIP,CSNK2B,DERL1,PPIA,GANAB,HSPB1,RAD23B,ERP44,DNAJA2,MOGS,CSNK2A1,DNAJC7	30
Cell Death and Survival	cell viability	Cell viability of colorectal cancer cell lines	4.06e-07	Increased	3.871		2.51	PSMB6,LSM6,NUP62,THOC1,AKT1,CHEK2,PDK1,PKM,RNPS1,MRE11,POLR1D,TP53,PES1,RRS1,HMGB1,COPS4,PIN1,KRAS,EGFR,HDAC2,MRM1,DHX8,LSM8,MLH1,HDAC3,KPNB1,COPS3,TWISTNB,XPO1,DIS3,RPL24,UBE2I,POLR1A,DHX38,BAX,EIF4E,ATP5PD,STX8,ELAVL1,RAD18,RAC1,CCNB1,MSH2	43
Cancer, Hematological Disease, Immunological Disease, Organismal Injury and Abnormalities	T-cell leukemia	T-cell leukemia	4.12e-07					ZNF638,POLA1,TUBB3,ERC1,TUBG1,HPRT1,ABL2,TUBA1A,RABGEF1,ATR,JARID2,RND3,HDAC1,POT1,SRC,CTNNB1,ZEB1,JAK1,HDAC3,CADM1,TUBB4B,KDM6A,ANXA1,NR3C1,RHOB,TUBA4A,MED12,BAX,STAT5B,FOXO3,CSNK1A1,TDP2,HECTD1,FKBP1A,TP53,TUBB2A,PSMB1,MAN2A1,E2F4,COPS4,PSMD2,TRRAP,KRAS,HDAC2,CSNK2B,HOMEZ,PPAT,ATM,PPIA,PTPN2,PPP3CA,RHOA,HLA-A,SLC16A7,IDH1,HNRNPA2B1,CSNK2A1,ATXN1,DDR2	59
Cell Signaling, Post-Translational Modification, Protein Synthesis	assembly	Assembly of protein-protein complex	4.17e-07		1.067	bias	0.404	CORO1A,PML,CD2AP,LAMC1,DDX3X,RALB,PIP5K1A,TFAP4,AIMP2,SLC9A3R2,ELOB,GEMIN5,SRC,ARPC3,DARS,ELP1,WASL,TAPBP,BRK1,NDUFS4,GPAA1,CAPZA1,PICALM,EPS8,SOX9,TEAD1,LYN,VAMP2,KMT2A,PEX14,TP53,CAPZB,SLC9A3R1,LCMT1,EPRS,SNAP23,EPB41,VAMP3,HSPA8,RABGGTB,SURF1,VASP,MNAT1,TRIM27,SLC2A1,ACTR3,TRAF3IP1,ICE1,SCO2,CCNB1,CDK1	51
[truncated: 2,736 more rows]
