# Supplementary material for: Inhibition of tryptophan 2,3-dioxygenase impairs DNA damage tolerance and repair in glioma cells
Source: NAR Cancer. 2021 Apr 9;3(2):zcab014. doi: 10.1093/narcan/zcab014 (PMC8034706; doi:10.1093/narcan/zcab014)
Supplement: zcab014_Supplemental_Files [file zcab014_supplemental_files.zip › Table S7.xlsx]

## Sheet: Eoff_Observation 4_DMSOvsCombo_
Â© 2000-2019 QIAGEN. All rights reserved.
TABLE S7. IPA comparing proteomic results for T98G cells treated with either DMSO or 125 mM BCNU and 20 mM 680C91
Analysis Details for My Projects->Eoff->Eoff_010819_TMT_Volcano_Limma_IPAinput_unadpvalSig_zscore - 2019-12-04 07:34 AM->Observation 4
Workspace	My Projects
Project	Eoff
Analysis	Observation 4
Date	Wed Dec 04 05:36:11 PST 2019
Analysis ID	18598489
Analysis Settings
Cutoff before duplicate resolution	TRUE
Resolve duplicate on	Expression logfoldchange
Color using	Expression logfoldchange
Cutoff for Expression logfoldchange	--
Cutoff for Expression pvalue	0.055
Reference set	Ingenuity Knowledge Base (Genes Only)
Relationship to include	Direct and Indirect
Includes Endogenous Chemicals	Yes
Optional Analyses	My Pathways My List
Filter Summary
Consider only molecules and/or relationships where
(confidence = Experimentally Observed) AND
(mol. types = biologic drug OR canonical pathway OR chemical - endogenous mammalian OR chemical - endogenous non-mammalian OR chemical - kinase inhibitor OR chemical - other OR chemical - protease inhibitor OR chemical drug OR chemical reagent OR chemical toxicant OR complex OR cytokine OR disease OR enzyme OR function OR G-protein coupled receptor OR group OR growth factor OR ion channel OR kina…
Canonical Pathways for My Projects->Eoff->Eoff_010819_TMT_Volcano_Limma_IPAinput_unadpvalSig_zscore - 2019-12-04 07:34 AM->Observation 4
Ingenuity Canonical Pathways	-log(p-value)	zScore	Ratio	Molecules
Acetone Degradation I (to Methylglyoxal)	0		0.0667	CYP2S1,POR
Adenosine Nucleotides Degradation II	0		0.0667	NT5C3A
Agranulocyte Adhesion and Diapedesis	0		0.0573	EZR,GLG1,GNAI1,MMP14,MSN,MYH10,MYH14,MYH9,MYL1,MYL6,RDX
Allograft Rejection Signaling	0		0.0349	HLA-A,HLA-B,HLA-C
Altered T Cell and B Cell Signaling in Rheumatoid Arthritis	0		0.0444	HLA-A,HLA-B,NFKB1,RELA
Androgen Biosynthesis	0		0.0714	AKR1C3
Antioxidant Action of Vitamin C	0	-0.904534	0.121	GSTO1,HMOX1,MAP2K4,MAPK14,NFKB1,NXN,PDIA3,PLCD1,PLCD3,PLD2,PLD3,PNPLA8,RELA
Apelin Cardiac Fibroblast Signaling Pathway	0		0.0435	TGFB2
Apelin Cardiomyocyte Signaling Pathway	0	1.89737	0.111	ARNT,ATP2A2,GNAI1,MAPK14,MYL1,MYL6,PDIA3,PIK3C2A,PLCD1,PLCD3,PRKCA
Apelin Liver Signaling Pathway	0		0.0385	MAP2K4
Apelin Muscle Signaling Pathway	0		0.105	NRF1,TFAM
Apelin Pancreas Signaling Pathway	0	-0.447214	0.114	MAP2K4,NFKB1,PIK3C2A,PRKAR1A,RELA
Atherosclerosis Signaling	0		0.0645	APOC3,CLU,GLG1,NFKB1,PCYOX1,PNPLA8,RELA,TNFRSF12A
Autoimmune Thyroid Disease Signaling	0		0.0612	HLA-A,HLA-B,HLA-C
B Cell Development	0		0.0556	HLA-A,HLA-B
Basal Cell Carcinoma Signaling	0		0.0411	APC2,TP53,WNT5A
Bupropion Degradation	0		0.08	CYP2S1,POR
CCR5 Signaling in Macrophages	0	2.44949	0.0851	FOS,GNAI1,GNB1L,GNG12,JUN,MAP2K4,MAPK14,PRKCA
CTLA4 Signaling in Cytotoxic T Lymphocytes	0		0.112	AP2M1,AP2S1,HLA-A,HLA-B,HLA-C,PIK3C2A,PPP2R1A,PPP2R5D,PTPA,PTPN11
Cardiac Hypertrophy Signaling (Enhanced)	0	0.762493	0.0885	ACVR1,ATP2A2,CHP1,DIAPH2,DLG1,EIF4EBP1,FGF2,GNA12,GNAI1,HDAC1,HDAC3,HDAC6,HSPB1,ITPR2,ITPR3,JUN,KRAS,MAP2K2,MAP2K4,MAPK14,MTOR,NFAT5,NFKB1,NRAS,PDIA3,PIK3C2A,PKN1,PLCD1,PLCD3,PPP3CA,PRKAR1A,PRKCA,RALA,RALB,RAP1A,RAP1B,RELA,ROCK1,ROCK2,RPS6KB2,RRAS,TGFB2,WNT5A
Cardiac Î²-adrenergic Signaling	0	2.23607	0.0786	AKAP17A,AKAP2,AKAP8,AKAP9,ATP2A2,GNB1L,GNG12,PPP2R1A,PPP2R5D,PRKAR1A,PTPA
Cardiomyocyte Differentiation via BMP Receptors	0		0.05	SMAD4
Cellular Effects of Sildenafil (Viagra)	0		0.0916	ITPR2,ITPR3,MYH10,MYH14,MYH9,MYL1,MYL6,PABPC4,PDIA3,PLCD1,PLCD3,PRKAR1A
Chondroitin Sulfate Biosynthesis	0	1.63299	0.107	B3GALT6,B3GAT3,CHPF2,CSGALNACT2,HS2ST1,SULT1A1
Chondroitin Sulfate Biosynthesis (Late Stages)	0		0.0625	CSGALNACT2,HS2ST1,SULT1A1
Chondroitin Sulfate Degradation (Metazoa)	0		0.125	HEXA,HEXB
Circadian Rhythm Signaling	0		0.0909	ARNTL,CREB1,CSNK1D
Communication between Innate and Adaptive Immune Cells	0		0.0312	HLA-A,HLA-B,HLA-C
Complement System	0	0	0.108	C1QBP,C1R,C1S,CD55
Corticotropin Releasing Hormone Signaling	0	0.333333	0.0966	CREB1,CTH,FOS,GNAI1,ITPR2,ITPR3,JUN,MAP2K2,MAPK14,PRKAR1A,PRKCA,RAP1A,RAP1B,SLC39A7
Crosstalk between Dendritic Cells and Natural Killer Cells	0		0.0562	HLA-A,HLA-B,HLA-C,NFKB1,RELA
Dendritic Cell Maturation	0	0	0.0984	CD58,CREB1,DDR2,HLA-A,HLA-B,HLA-C,MAP2K4,MAPK14,NFKB1,PDIA3,PIK3C2A,PLCD1,PLCD3,RELA,STAT1,STAT2,TAB1,TRAF6
Dermatan Sulfate Biosynthesis	0	1.63299	0.102	B3GALT6,B3GAT3,CHPF2,CSGALNACT2,HS2ST1,SULT1A1
Dermatan Sulfate Biosynthesis (Late Stages)	0		0.0435	HS2ST1,SULT1A1
Docosahexaenoic Acid (DHA) Signaling	0		0.0789	CYCS,PIK3C2A,PNPLA2
Dopamine Receptor Signaling	0		0.0649	PPP2R1A,PPP2R5D,PRKAR1A,PTPA,QDPR
Dopamine-DARPP32 Feedback in cAMP Signaling	0	-0.5	0.104	ATP2A2,CDK5,CHP1,CREB1,CSNK1D,GNAI1,ITPR2,ITPR3,PDIA3,PLCD1,PLCD3,PPP2R1A,PPP2R5D,PPP3CA,PRKAR1A,PRKCA,PTPA
Eicosanoid Signaling	0		0.0781	AKR1C3,LTA4H,PNPLA8,PTGES2,TBXAS1
Endocannabinoid Cancer Inhibition Pathway	0	0.942809	0.126	AKT1S1,CASP1,CREB1,GNAI1,GNB1L,MAP2K2,MAP2K4,MAPK14,MTOR,PIK3C2A,PRKAR1A,ROCK1,ROCK2,SMPD4,SPTLC1,SRC,TRIB3,VIM
Endocannabinoid Neuronal Synapse Pathway	0	0.333333	0.0703	CHP1,GNAI1,MAPK14,NDUFS2,PDIA3,PLCD1,PLCD3,PPP3CA,PRKAR1A
FGF Signaling	0	-1.66667	0.107	CREB1,CRKL,FGF2,MAPK14,PIK3C2A,PRKCA,PTPN11,RAC1,SOS1
FXR/RXR Activation	0		0.0556	APOC3,CLU,CYP27A1,ITIH4,MAP2K4,PCK2,PCYOX1
Factors Promoting Cardiogenesis in Vertebrates	0		0.0753	ACVR1,CDK2,LRP1,MAPK14,PRKCA,SMAD4,TGFB2
Folate Transformations I	0		0.111	MTHFD1L
G Protein Signaling Mediated by Tubby	0		0.0645	GNB1L,GNG12
G-Protein Coupled Receptor Signaling	0		0.0812	CREB1,GNAI1,KRAS,LAMTOR3,LPAR1,MAP2K2,NFKB1,NRAS,PIK3C2A,PRKAR1A,PRKCA,RALA,RALB,RAP1A,RAP1B,RASA1,RELA,RGS10,RRAS,SHC1,SOS1,SRC
GABA Receptor Signaling	0		0.0526	ALDH9A1,AP2M1,AP2S1,NSF,RPS27A
GP6 Signaling Pathway	0	1.1547	0.101	COL12A1,COL4A1,COL5A1,COL5A2,COL6A3,COL7A1,LAMC1,PIK3C2A,PRKCA,RAC1,RAP1B,RHOG
GPCR-Mediated Integration of Enteroendocrine Signaling Exemplified by an L Cell	0	0.377964	0.0959	GNAI1,ITPR2,ITPR3,PDIA3,PLCD1,PLCD3,PRKAR1A
GPCR-Mediated Nutrient Sensing in Enteroendocrine Cells	0	1	0.0804	GNAI1,GNG12,ITPR2,ITPR3,PDIA3,PLCD1,PLCD3,PRKAR1A,PRKCA
Graft-versus-Host Disease Signaling	0		0.0625	HLA-A,HLA-B,HLA-C
Granulocyte Adhesion and Diapedesis	0		0.0335	EZR,GLG1,GNAI1,MMP14,MSN,RDX
Growth Hormone Signaling	0	-0.447214	0.0704	FOS,PIK3C2A,PRKCA,RPS6KB2,STAT1
Guanosine Nucleotides Degradation III	0		0.0833	NT5C3A
Gustation Pathway	0		0.0261	ITPR2,ITPR3,PANX1,PRKAR1A
GÎ±s Signaling	0	-0.707107	0.0935	ADD1,ADD3,CREB1,GNB1L,GNG12,MAP2K2,PRKAR1A,RAP1A,RAPGEF2,SRC
Heme Biosynthesis II	0		0.111	HMBS
Heparan Sulfate Biosynthesis	0	0	0.0964	AARS,AARSD1,B3GALT6,B3GAT3,GLCE,HS2ST1,SULT1A1,TARS2
Heparan Sulfate Biosynthesis (Late Stages)	0	-0.816497	0.0789	AARS,AARSD1,GLCE,HS2ST1,SULT1A1,TARS2
Hepatic Cholestasis	0		0.0543	CYP27A1,JUN,MAP2K4,NFKB1,PRKAR1A,PRKCA,RELA,TGFB2,TJP2,TRAF6
Hepatic Fibrosis / Hepatic Stellate Cell Activation	0		0.108	COL12A1,COL4A1,COL5A1,COL5A2,COL6A3,COL7A1,EGFR,FGF2,IGFBP5,MYH10,MYH14,MYH9,MYL1,MYL6,NFKB1,RELA,SMAD4,STAT1,TGFB2,TIMP2
Histidine Degradation III	0		0.125	MTHFD1L
Histidine Degradation VI	0		0.0667	CYP4F11
Human Embryonic Stem Cell Pluripotency	0		0.0444	ACVR1,FGF2,PIK3C2A,SMAD4,TGFB2,WNT5A
IL-15 Production	0		0.0992	CSK,DDR2,DYRK1A,EGFR,EPHA2,IRF3,MAP2K4,NFKB1,RELA,SRC,STAT1,TWF1
IL-17A Signaling in Airway Cells	0	-1.13389	0.109	MAP2K2,MAP2K4,MAPK14,NFKB1,PIK3C2A,RELA,TRAF6
IL-22 Signaling	0		0.125	MAP2K4,MAPK14,STAT1
IL-23 Signaling Pathway	0		0.0682	NFKB1,PIK3C2A,RELA
IL-9 Signaling	0	-2	0.121	NFKB1,PIK3C2A,RELA,STAT1
LPS/IL-1 Mediated Inhibition of RXR Function	0	-0.333333	0.116	ABCC4,ACOX1,ACOX3,ACSL3,ACSL4,ALDH18A1,ALDH1A1,ALDH3A1,ALDH3A2,ALDH6A1,ALDH9A1,CPT1A,ECSIT,GSTK1,GSTO1,GSTP1,HS2ST1,JUN,MAP2K4,MGMT,MGST1,MGST3,NR1H2,SULT1A1,TRAF6,XPO1
LXR/RXR Activation	0	1	0.0992	ACACA,APOC3,CLU,ECHS1,IRF3,ITIH4,NCOR1,NFKB1,NR1H2,PCYOX1,RELA,RXRB
Leptin Signaling in Obesity	0		0.0946	MAP2K2,PDIA3,PIK3C2A,PLCD1,PLCD3,PRKAR1A,PTPN11
Lymphotoxin Î² Receptor Signaling	0	-2	0.0943	CYCS,NFKB1,PIK3C2A,RELA,TRAF6
MIF-mediated Glucocorticoid Regulation	0	-1	0.118	MIF,NFKB1,NR3C1,RELA
MSP-RON Signaling Pathway	0		0.0172	PIK3C2A
Melatonin Degradation I	0	1.34164	0.0833	B3GAT3,B4GAT1,CYP2S1,POR,SULT1A1
Melatonin Signaling	0	1.41421	0.111	GNAI1,MAP2K2,MAP2K4,PDIA3,PLCD1,PLCD3,PRKAR1A,PRKCA
NAD Salvage Pathway II	0		0.115	ACP1,NMNAT1,NT5C3A
NF-ÎºB Signaling	0	-1.09109	0.117	CSNK2A1,CSNK2A2,CSNK2B,EGFR,EIF2AK2,HDAC1,IGF2R,KRAS,MAP4K4,NFKB1,NRAS,PIK3C2A,RALA,RALB,RAP1A,RAP1B,RELA,RRAS,TAB1,TRAF6,UBE2N
Netrin Signaling	0	-0.377964	0.108	ABLIM3,CHP1,NFAT5,PPP3CA,PRKAR1A,RAC1,RAC2
Neuroinflammation Signaling Pathway	0	0.208514	0.0767	ACVR1,CASP1,CHP1,CREB1,FOS,HLA-A,HLA-B,HLA-C,HMOX1,IRF3,JUN,MAP2K4,MAPK14,NCSTN,NFAT5,NFKB1,PIK3C2A,PPP3CA,RELA,SOD2,STAT1,TGFB2,TRAF6
Neuropathic Pain Signaling In Dorsal Horn Neurons	0	0.904534	0.109	CREB1,FOS,ITPR2,ITPR3,PDIA3,PIK3C2A,PLCD1,PLCD3,PRKAR1A,PRKCA,SRC
Neuroprotective Role of THOP1 in Alzheimer's Disease	0	0	0.0776	C1R,CREB1,HLA-A,HLA-B,HLA-C,HTRA2,PRKAR1A,THOP1,YWHAE
Nicotine Degradation II	0	2	0.0615	B3GAT3,B4GAT1,CYP2S1,POR
Nicotine Degradation III	0	2	0.0714	B3GAT3,B4GAT1,CYP2S1,POR
Nitric Oxide Signaling in the Cardiovascular System	0	0.707107	0.0909	ATP2A2,HSP90AA1,ITPR2,ITPR3,MAP2K2,PIK3C2A,PRKAR1A,PRKCA,SLC7A1
OX40 Signaling Pathway	0	0	0.0778	HLA-A,HLA-B,HLA-C,JUN,MAP2K4,NFKB1,RELA
Opioid Signaling Pathway	0	-1.51186	0.12	AP2M1,AP2S1,ARRB2,CREB1,FOS,GNAI1,ITPR2,ITPR3,KRAS,MAP2K2,MAP2K4,NFKB1,NRAS,OGFR,PLD2,PPP3CA,PRKAR1A,PRKCA,RAC1,RAC2,RALA,RALB,RAP1A,RAP1B,RGS10,RGS19,RPS6KB2,RRAS,SOS1,SRC
Osteoarthritis Pathway	0	-1.21268	0.0845	CASP1,CREB1,DDR2,FGF2,FOXO3,HDAC3,LRP1,MTOR,MYBBP1A,NAMPT,NFKB1,OCRL,PRG4,RAC1,RBPJ,RELA,SMAD4,TIMP3
PD-1, PD-L1 cancer immunotherapy pathway	0	-2.52982	0.104	CDK2,CSK,CSNK2A1,CSNK2A2,CSNK2B,HLA-A,HLA-B,HLA-C,PIK3C2A,PTPN11,TGFB2
PXR/RXR Activation	0		0.123	ALDH1A1,ALDH3A2,CPT1A,FOXO3,NR3C1,PCK2,PRKAR1A,RELA
Phagosome Formation	0		0.12	FNBP1,MARCKS,MRC2,PDIA3,PIK3C2A,PLCD1,PLCD3,PRKCA,RAC1,RAC2,RHOB,RHOG,RHOT1,RHOT2,RND3
Phospholipases	0	1.13389	0.115	HMOX1,PDIA3,PLCD1,PLCD3,PLD2,PLD3,PNPLA8
Phototransduction Pathway	0		0.0189	PRKAR1A
Primary Immunodeficiency Signaling	0		0.08	RFX5,RFXAP,TAP1,TAP2
Reelin Signaling in Neurons	0		0.115	ARHGEF1,ARHGEF12,ARHGEF2,CDK5,CRKL,MAP2K4,PAFAH1B2,PIK3C2A,SRC
Relaxin Signaling	0	-1	0.101	CREB1,CTH,FOS,GNA12,GNAI1,GNB1L,GNG12,JUN,NFKB1,PIK3C2A,PRKAR1A,RAP1A,RAP1B,RELA,SLC39A7
Retinoic acid Mediated Apoptosis Signaling	0	-0.447214	0.1	CYCS,DAP3,PARP1,PARP12,PARP4,RXRB
Retinol Biosynthesis	0	-1	0.119	AKR1B10,AKR1C3,ESD,PNPLA2,RDH11
Role of IL-17A in Arthritis	0		0.111	MAP2K2,MAP2K4,MAPK14,NFKB1,PIK3C2A,RELA
Role of IL-17F in Allergic Inflammatory Airway Diseases	0	-2.23607	0.111	CREB1,MAP2K2,NFKB1,RELA,TRAF6
Role of JAK2 in Hormone-like Cytokine Signaling	0		0.118	PTPN1,PTPN11,SHC1,STAT1
Role of Macrophages, Fibroblasts and Endothelial Cells in Rheumatoid Arthritis	0		0.109	APC2,CEBPZ,CHP1,CREB1,FGF2,FOS,JUN,KRAS,LRP1,MAP2K2,MAP2K4,MAPK14,MIF,NFAT5,NFKB1,NRAS,PDIA3,PIK3C2A,PLCD1,PLCD3,PPP3CA,PRKCA,RAC1,RALA,RALB,RAP1A,RAP1B,RELA,ROCK1,ROCK2,RRAS,SRC,TRAF6,WNT5A
Role of NANOG in Mammalian Embryonic Stem Cell Pluripotency	0	-2.3094	0.118	KRAS,MAP2K2,NRAS,PIK3C2A,RALA,RALB,RAP1A,RAP1B,RRAS,SHC1,SMAD4,SOS1,TP53,WNT5A
Role of Osteoblasts, Osteoclasts and Chondrocytes in Rheumatoid Arthritis	0		0.0864	ADAM17,APC2,CBL,CHP1,FOS,JUN,LRP1,MAP2K4,MAPK14,MMP14,NFAT5,NFKB1,PIK3C2A,PPP3CA,RELA,SMAD4,SRC,TRAF6,WNT5A
Role of PI3K/AKT Signaling in the Pathogenesis of Influenza	0	-1.63299	0.125	CRKL,GNAI1,IRF3,KPNA3,MAP2K2,NFKB1,PIK3C2A,RELA
Role of Pattern Recognition Receptors in Recognition of Bacteria and Viruses	0	-0.904534	0.0909	CASP1,CREB1,EIF2AK2,IRF3,MAP2K4,MAVS,NFKB1,OAS3,PIK3C2A,PRKCA,RELA,RNASEL,TGFB2,TRAF6
Role of RIG1-like Receptors in Antiviral Innate Immunity	0	-1.34164	0.114	IRF3,MAVS,NFKB1,RELA,TRAF6
Role of Wnt/GSK-3Î² Signaling in the Pathogenesis of Influenza	0		0.0385	APC2,CSNK1D,WNT5A
SPINK1 Pancreatic Cancer Pathway	0		0.0167	CTSA
STAT3 Pathway	0	-1.21268	0.126	EGFR,FGF2,IGF2R,KRAS,MAP2K2,MAP2K4,MAPK14,NDUFA13,NRAS,RAC1,RALA,RALB,RAP1A,RAP1B,RRAS,SRC,TGFB2
Serotonin Receptor Signaling	0		0.0233	QDPR
Sperm Motility	0	2.33333	0.0724	CSK,DDR2,DYRK1A,EGFR,EPHA2,ITPR2,ITPR3,MAP2K4,PDIA3,PLCD1,PLCD3,PNPLA8,PRKAR1A,PRKCA,SRC,TWF1
Sphingomyelin Metabolism	0		0.125	SMPD4
Superpathway of Melatonin Degradation	0	1.34164	0.0769	B3GAT3,B4GAT1,CYP2S1,POR,SULT1A1
Synaptic Long Term Depression	0	0.447214	0.118	CTH,GNA12,GNAI1,ITPR2,ITPR3,KRAS,MAP2K2,NRAS,PDIA3,PLCD1,PLCD3,PNPLA8,PPP2R1A,PPP2R5D,PRKCA,PTPA,RALA,RALB,RAP1A,RAP1B,RRAS,SLC39A7
T Helper Cell Differentiation	0		0.0411	HLA-A,HLA-B,STAT1
TNFR1 Signaling	0	0	0.12	CYCS,FOS,JUN,MAP2K4,NFKB1,RELA
TREM1 Signaling	0		0.04	CASP1,NFKB1,RELA
TWEAK Signaling	0	-1	0.114	CYCS,NFKB1,RELA,TNFRSF12A
Th1 Pathway	0	0	0.0656	HLA-A,HLA-B,NCSTN,NFIL3,NFKB1,NOTCH2,PIK3C2A,STAT1
Th1 and Th2 Activation Pathway	0		0.064	ACVR1,CHD4,HLA-A,HLA-B,JUN,NCSTN,NFIL3,NFKB1,NOTCH2,PIK3C2A,STAT1
Th17 Activation Pathway	0	-0.816497	0.0659	HSP90AA1,MTOR,NFAT5,NFKB1,RELA,TRAF6
Th2 Pathway	0	-0.447214	0.0657	ACVR1,CHD4,HLA-A,HLA-B,JUN,NCSTN,NFKB1,NOTCH2,PIK3C2A
Thyroid Hormone Metabolism II (via Conjugation and/or Degradation)	0		0.0789	B3GAT3,B4GAT1,SULT1A1
Transcriptional Regulatory Network in Embryonic Stem Cells	0		0.0741	CDYL,H3F3A/H3F3B,SMARCAD1,ZFHX3
Triacylglycerol Degradation	0	-0.816497	0.115	AARS,AARSD1,ABHD12,ABHD16A,PNPLA2,TARS2
Type I Diabetes Mellitus Signaling	0	-1.13389	0.0991	CYCS,HLA-A,HLA-B,HLA-C,HSPD1,MAP2K4,MAPK14,NFKB1,RELA,STAT1,TRAF6
Type II Diabetes Mellitus Signaling	0	-0.377964	0.0704	ACSL3,ACSL4,MAP2K4,MTOR,NFKB1,PIK3C2A,PKM,PRKCA,RELA,SMPD4
Vitamin-C Transport	0		0.125	GSTO1,NXN
White Adipose Tissue Browning Pathway	0	-1.89737	0.0775	CREB1,CTBP1,CTBP2,HIF1AN,LDHA,LDHB,MAPK14,NRF1,PRKAR1A,RXRB
Wnt/Î²-catenin Signaling	0	1.69775	0.121	ACVR1,APC2,CSNK1D,CSNK2A1,CSNK2A2,CSNK2B,HDAC1,ILK,JUN,LRP1,PIN1,PPP2R1A,PPP2R5D,PTPA,RPS27A,SRC,TAB1,TGFB2,TLE4,TP53,WNT5A
cAMP-mediated signaling	0	-1	0.0617	AKAP17A,AKAP2,AKAP8,AKAP9,CREB1,GNAI1,LAMTOR3,LPAR1,MAP2K2,PPP3CA,PRKAR1A,RAP1A,RGS10,SRC
eNOS Signaling	0	-1	0.0881	CCNA2,DNM2,HSP90AA1,HSPA4,HSPA6,HSPA8,HSPA9,ITPR2,ITPR3,LPAR1,PIK3C2A,PRKAR1A,PRKCA,SLC7A1
nNOS Signaling in Neurons	0		0.0851	CAPN5,CHP1,PPP3CA,PRKCA
p38 MAPK Signaling	0	0.333333	0.102	CREB1,DAXX,H3F3A/H3F3B,HSPB1,MAP2K4,MAPK14,RPS6KB2,STAT1,TAB1,TGFB2,TP53,TRAF6
NAD Biosynthesis from 2-amino-3-carboxymuconate Semialdehyde	0.211		0.143	NMNAT1
NAD Salvage Pathway III	0.211		0.143	NMNAT1
Purine Ribonucleosides Degradation to Ribose-1-phosphate	0.211		0.143	PGM2
Thioredoxin Pathway	0.211		0.143	NXN
Tryptophan Degradation to 2-amino-3-carboxymuconate Semialdehyde	0.211		0.143	KYNU
Inhibition of Matrix Metalloproteases	0.246	0	0.128	ADAM17,LRP1,MMP14,TIMP2,TIMP3
Adenine and Adenosine Salvage III	0.253		0.167	HPRT1
Ceramide Degradation	0.253		0.167	ASAH1
Glycerol Degradation I	0.253		0.167	GPD2
Glycine Cleavage Complex	0.253		0.167	DLD
Rapoport-Luebering Glycolytic Shunt	0.253		0.167	PGAM1
Urea Cycle	0.253		0.167	ASS1
Zymosterol Biosynthesis	0.253		0.167	LBR
NAD biosynthesis II (from tryptophan)	0.26		0.143	KYNU,NMNAT1
Phenylalanine Degradation IV (Mammalian, via Side Chain)	0.26		0.143	ALDH3A2,GOT1
Methionine Degradation I (to Homocysteine)	0.263		0.136	AHCY,MGMT,NSUN4
Pyrimidine Deoxyribonucleotides De Novo Biosynthesis I	0.263		0.136	AK1,DUT,NME6
IL-7 Signaling Pathway	0.264	-0.707107	0.128	BAK1,CDK2,FOXO3,JUN,MAPK14,MCL1,PIK3C2A,SHC1,SOS1,STAT1
VDR/RXR Activation	0.264	0.447214	0.128	CCNC,CSNK2A1,GTF2B,HSD17B2,IGFBP5,KLF4,NCOR1,PRKCA,RXRB,TGFB2
GÎ±i Signaling	0.272	-1.06904	0.128	GNAI1,GNB1L,GNG12,KRAS,LPAR1,NRAS,PRKAR1A,RALA,RALB,RAP1A,RAP1B,RGS10,RRAS,SHC1,SOS1,SRC
PCP pathway	0.281	0	0.131	JUN,JUNB,MAP2K4,PFN2,RAC1,ROCK1,ROCK2,WNT5A
IL-12 Signaling and Production in Macrophages	0.282		0.129	APOC3,CLU,FOS,JMJD6,JUN,MAP2K2,MAP2K4,MAPK14,NFKB1,PCYOX1,PIK3C2A,PRKCA,RAB7A,RELA,STAT1,TGFB2,TRAF6
CD27 Signaling in Lymphocytes	0.282	0	0.132	CYCS,FOS,JUN,MAP2K2,MAP2K4,NFKB1,RELA
Endoplasmic Reticulum Stress Pathway	0.29		0.143	DNAJC3,MBTPS2,TAOK3
Fatty Acid Activation	0.294		0.154	ACSL3,ACSL4
Leukotriene Biosynthesis	0.294		0.154	LTA4H,MGST3
Pregnenolone Biosynthesis	0.294		0.154	CYP27A1,CYP4F11
Regulation of the Epithelial-Mesenchymal Transition Pathway	0.301		0.13	ADAM17,EGFR,ETS1,FGF2,KRAS,MAP2K2,MAP2K4,NCSTN,NFKB1,NOTCH2,NRAS,PIK3C2A,PTPN11,RALA,RALB,RAP1A,RAP1B,RBPJ,RELA,RRAS,SMAD4,SOS1,TGFB2,WNT5A,ZEB1
CMP-N-acetylneuraminate Biosynthesis I (Eukaryotes)	0.306		0.2	NANS
Citrulline-Nitric Oxide Cycle	0.306		0.2	ASS1
Creatine-phosphate Biosynthesis	0.306		0.2	MAP4K4
Folate Polyglutamylation	0.306		0.2	MTHFD1L
Lysine Degradation II	0.306		0.2	AASS
Myo-inositol Biosynthesis	0.306		0.2	IMPAD1
Tetrapyrrole Biosynthesis II	0.306		0.2	HMBS
Tyrosine Degradation I	0.306		0.2	FAH
dTMP De Novo Biosynthesis	0.306		0.2	DHFR
Serotonin Degradation	0.311	-1	0.134	ADH5,AKR1A1,ALDH1A1,ALDH3A1,ALDH3A2,ALDH9A1,B3GAT3,B4GAT1,SULT1A1
Inflammasome pathway	0.32		0.15	CASP1,NFKB1,PANX1
The Visual Cycle	0.32		0.15	AKR1B10,AKR1C3,RDH11
Amyotrophic Lateral Sclerosis Signaling	0.328	-0.27735	0.134	CAPN5,CASP1,CCS,CYCS,PIK3C2A,PPP3CA,RAB5A,RAB5B,RAB5C,RAC1,SOD1,SSR4,TP53
Apelin Adipocyte Signaling Pathway	0.336	-0.301511	0.136	CLIC2,GNAI1,GPX4,GPX8,GSTK1,GSTP1,MAPK14,MGST1,MGST3,PRKAR1A,SOD1
CD40 Signaling	0.346	-0.333333	0.138	FOS,JUN,MAP2K2,MAP2K4,MAPK14,NFKB1,PIK3C2A,RELA,TRAF6
iCOS-iCOSL Signaling in T Helper Cells	0.349	-0.301511	0.135	CHP1,CSK,HLA-A,HLA-B,ITPR2,ITPR3,NFAT5,NFKB1,PIK3C2A,PLEKHA2,PLEKHA4,PPP3CA,RAC1,RELA,SHC1
Production of Nitric Oxide and Reactive Oxygen Species in Macrophages	0.352	1.70561	0.133	APOC3,CLU,FNBP1,FOS,JUN,MAP2K4,MAPK14,NFKB1,PCYOX1,PIK3C2A,PPP2R1A,PPP2R5D,PRKCA,PTPA,RAC1,RAC2,RAP1A,RAP1B,RELA,RHOB,RHOG,RHOT1,RHOT2,RND3,STAT1
Cytotoxic T Lymphocyte-mediated Apoptosis of Target Cells	0.355		0.147	CYCS,DFFB,HLA-A,HLA-B,HLA-C
Inhibition of Angiogenesis by TSP1	0.355	1.34164	0.147	JUN,MAP2K4,MAPK14,THBS1,TP53
Retinoate Biosynthesis I	0.355	-1	0.147	AKR1B1,AKR1B10,AKR1C3,ALDH1A1,RDH11
Tec Kinase Signaling	0.362	-0.5	0.134	FNBP1,FOS,GNA12,GNAI1,GNB1L,GNG12,MAP2K4,NFKB1,PIK3C2A,PRKCA,RAC1,RAC2,RELA,RHOB,RHOG,RHOT1,RHOT2,RND3,SRC,STAT1,STAT2,VAV2
Arginine Degradation I (Arginase Pathway)	0.376		0.25	OAT
Arsenate Detoxification I (Glutaredoxin)	0.376		0.25	GSTO1
Ascorbate Recycling (Cytosolic)	0.376		0.25	GSTO1
Fatty Acid Î²-oxidation III (Unsaturated, Odd Number)	0.376		0.25	EHHADH
L-cysteine Degradation I	0.376		0.25	GOT1
Methylmalonyl Pathway	0.376		0.25	PCCB
N-acetylglucosamine Degradation II	0.376		0.25	GNPDA1
PRPP Biosynthesis I	0.376		0.25	PRPS1
Phenylalanine Degradation I (Aerobic)	0.376		0.25	QDPR
Phenylethylamine Degradation I	0.376		0.25	ALDH3A2
Thymine Degradation	0.376		0.25	DPYSL2
Uracil Degradation II (Reductive)	0.376		0.25	DPYSL2
Purine Nucleotides Degradation II (Aerobic)	0.389		0.167	IMPDH1,IMPDH2,NT5C3A
CDK5 Signaling	0.394	-2.32379	0.139	CDK5,KRAS,LAMC1,MAP2K2,MAPK14,NRAS,PPP2R1A,PPP2R5D,PRKAR1A,PTPA,RALA,RALB,RAP1A,RAP1B,RRAS
Role of JAK family kinases in IL-6-type Cytokine Signaling	0.4		0.16	MAP2K4,MAPK14,PTPN11,STAT1
Ephrin A Signaling	0.406		0.149	EPHA2,PIK3C2A,PTPN11,RAC1,ROCK1,ROCK2,VAV2
Leukocyte Extravasation Signaling	0.413	-1.56893	0.136	AFDN,ARHGAP35,CRKL,CTTN,EZR,GNAI1,MAP2K2,MAP2K4,MAPK14,MMP14,MSN,MYL6,PIK3C2A,PRKCA,PTPN11,RAC1,RAC2,RAP1A,RAP1B,RDX,ROCK1,ROCK2,SIPA1,SRC,TIMP2,TIMP3,VAV2
SPINK1 General Cancer Pathway	0.415	-1.89737	0.145	EGFR,KRAS,MAP2K2,NRAS,PIK3C2A,RALA,RALB,RAP1A,RAP1B,RRAS
Synaptic Long Term Potentiation	0.42	-0.471405	0.14	CHP1,CREB1,ITPR2,ITPR3,KRAS,MAP2K2,NRAS,PDIA3,PLCD1,PLCD3,PPP3CA,PRKAR1A,PRKCA,RALA,RALB,RAP1A,RAP1B,RRAS
Dermatan Sulfate Degradation (Metazoa)	0.43		0.176	HEXA,HEXB,IDUA
Mitochondrial L-carnitine Shuttle Pathway	0.43		0.176	ACSL3,ACSL4,CPT1A
Ubiquinol-10 Biosynthesis (Eukaryotic)	0.43		0.176	BCKDHA,CYP4F11,ECHDC1
FAT10 Cancer Signaling Pathway	0.431	-0.377964	0.152	ACVR1,NFKB1,PCNA,RELA,SMAD4,TGFB2,TP53
Systemic Lupus Erythematosus In T Cell Signaling Pathway	0.431	0.149071	0.135	AKT1S1,CASP1,CBL,CHP1,CREB1,DNMT1,ELF1,EZR,FNBP1,FOS,GNA12,GNAI1,GNB1L,HLA-A,HLA-B,HLA-C,JUN,KRAS,MAP2K2,MAP2K4,MSN,MTOR,NRAS,PIK3C2A,PPP2R1A,PPP2R5D,PPP3CA,PTPA,RAC1,RAC2,RALA,RALB,RAP1A,RAP1B,RDX,RHOB,RHOG,RHOT1,RHOT2,RND3,ROCK1,ROCK2,RPS6KB2,RRAS,SOS1
Role of JAK1, JAK2 and TYK2 in Interferon Signaling	0.435		0.167	NFKB1,RELA,STAT1,STAT2
Tumoricidal Function of Hepatic Natural Killer Cells	0.435		0.167	AIFM1,CYCS,DFFB,ENDOG
GNRH Signaling	0.441	0.408248	0.139	CREB1,EGFR,FOS,GNAI1,ITPR2,ITPR3,JUN,KRAS,MAP2K2,MAP2K4,MAPK14,NFKB1,NRAS,PRKAR1A,PRKCA,RAC1,RALA,RALB,RAP1A,RAP1B,RELA,RRAS,SOS1,SRC
Axonal Guidance Signaling	0.443		0.134	ABLIM3,ADAM17,ADAM9,AFG3L2,ARHGEF12,ARHGEF7,ARPC5L,BRCC3,CDK5,CHP1,CRKL,DOCK1,DPYSL2,EPHA2,FARP2,GNA12,GNAI1,GNB1L,GNG12,KRAS,LNPEP,MAP2K2,MMP14,MYL1,MYL6,NFAT5,NRAS,PDIA3,PFN2,PIK3C2A,PITRM1,PLCD1,PLCD3,PLXNB2,PLXND1,PPP3CA,PRKAR1A,PRKCA,PTPN11,RAC1,RAC2,RALA,RALB,RAP1A,RAP1B,RASA1,ROCK1,ROCK2,RRAS,RTN4,SHC1,SOS1,SRGAP1,TUBA1A,TUBA1B,TUBA4A,TUBB,TUBB2A,TUBB3,TUBB4A,TUBB4B,TUBB6,TUBB8,TUBG1,WNT5A
FcÎ³RIIB Signaling in B Lymphocytes	0.445	-2.11058	0.147	KRAS,MAP2K4,NRAS,PIK3C2A,RALA,RALB,RAP1A,RAP1B,RRAS,SHC1,SOS1
Notch Signaling	0.45	2.23607	0.158	ADAM17,NCSTN,NOTCH2,NUMB,NUMBL,RBPJ
Nur77 Signaling in T Lymphocytes	0.473		0.153	CABIN1,CHP1,CYCS,HDAC1,HLA-A,HLA-B,PPP3CA,SIN3A,SIN3B
Ethanol Degradation IV	0.473	-1	0.174	ALDH1A1,ALDH3A1,ALDH3A2,ALDH9A1
1,25-dihydroxyvitamin D3 Biosynthesis	0.474		0.333	POR
Aspartate Biosynthesis	0.474		0.333	GOT1
Biotin-carboxyl Carrier Protein Assembly	0.474		0.333	ACACA
D-glucuronate Degradation I	0.474		0.333	AKR1A1
Glutamate Degradation II	0.474		0.333	GOT1
Glycerol-3-phosphate Shuttle	0.474		0.333	GPD2
Hypusine Biosynthesis	0.474		0.333	EIF5A
N-acetylglucosamine Degradation I	0.474		0.333	GNPDA1
NADH Repair	0.474		0.333	NAXE
Oxidized GTP and dGTP Detoxification	0.474		0.333	DDX6
Thiosulfate Disproportionation III (Rhodanese)	0.474		0.333	TST
Trehalose Degradation II (Trehalase)	0.474		0.333	HK1
Dopamine Degradation	0.475	-1.34164	0.167	ALDH1A1,ALDH3A1,ALDH3A2,ALDH9A1,SULT1A1
Sonic Hedgehog Signaling	0.475		0.167	ARRB2,CCNB1,CDK1,DYRK1A,PRKAR1A
TNFR2 Signaling	0.475	0.447214	0.167	FOS,JUN,MAP2K4,NFKB1,RELA
Mouse Embryonic Stem Cell Pluripotency	0.478	-1.80739	0.146	KRAS,MAP2K2,MAPK14,NRAS,PIK3C2A,PTPN11,RALA,RALB,RAP1A,RAP1B,RRAS,SMAD4,SOS1,TAB1,TP53
Cell Cycle Regulation by BTG Family Proteins	0.48		0.162	CDK2,E2F3,E2F4,PPP2R1A,PPP2R5D,PTPA
Calcium-induced T Lymphocyte Apoptosis	0.48	2.33333	0.152	ATP2A2,CABIN1,CHP1,HDAC1,HLA-A,HLA-B,ITPR2,ITPR3,PPP3CA,PRKCA
RANK Signaling in Osteoclasts	0.482	-0.83205	0.148	CBL,CHP1,FOS,JUN,MAP2K2,MAP2K4,MAPK14,NFKB1,PIK3C2A,PPP3CA,RELA,SRC,TRAF6
Citrulline Biosynthesis	0.492		0.222	ALDH18A1,OAT
Prostanoid Biosynthesis	0.492		0.222	PTGES2,TBXAS1
Sucrose Degradation V (Mammalian)	0.492		0.222	TKFC,TPI1
UDP-N-acetyl-D-galactosamine Biosynthesis II	0.492		0.222	GNPDA1,HK1
Sphingosine-1-phosphate Signaling	0.493	0.258199	0.145	ASAH1,CASP1,FNBP1,GNA12,GNAI1,PDIA3,PIK3C2A,PLCD1,PLCD3,RAC1,RAC2,RHOB,RHOG,RHOT1,RHOT2,RND3,SMPD4
T Cell Exhaustion Signaling Pathway	0.518	-1.73205	0.143	ACVR1,FOS,FOXP1,HLA-A,HLA-B,HLA-C,IRF9,JUN,KRAS,MAP2K4,MTOR,NFAT5,NRAS,PIK3C2A,PPP2R1A,PPP2R5D,PTPA,PTPN11,RALA,RALB,RAP1A,RAP1B,RRAS,STAT1,STAT2
Adrenomedullin signaling pathway	0.524	-1.56893	0.142	ARNT,CRCP,CSK,CTH,FOS,ITPR2,ITPR3,KRAS,MAP2K2,MAP2K4,MAPK14,NFKB1,NRAS,PDIA3,PIK3C2A,PLCD1,PLCD3,PRKAR1A,RALA,RALB,RAP1A,RAP1B,RELA,RRAS,RXRB,SHC1,SLC39A7,SOS1
Superpathway of Citrulline Metabolism	0.526		0.2	ALDH18A1,ASS1,OAT
Small Cell Lung Cancer Signaling	0.534	-0.377964	0.155	CDK2,CDK6,CYCS,NFKB1,PA2G4,PIK3C2A,RELA,RXRB,SIN3A,TP53,TRAF6
G Beta Gamma Signaling	0.536	-1.69775	0.148	DNM2,EGFR,GNA12,GNAI1,GNB1L,GNG12,KRAS,NRAS,PRKAR1A,PRKCA,RALA,RALB,RAP1A,RAP1B,RRAS,SHC1,SOS1,SRC
Role of MAPK Signaling in the Pathogenesis of Influenza	0.539		0.154	KRAS,MAP2K2,MAP2K4,MAPK14,NRAS,PNPLA8,PRKCA,RALA,RALB,RAP1A,RAP1B,RRAS
HIPPO signaling	0.545	2.52982	0.153	CSNK1D,DLG1,MOB1A,PPP2R1A,PPP2R5D,PTPA,SCRIB,SMAD4,TJP2,TP53BP2,YWHAB,YWHAE,YWHAZ
MIF Regulation of Innate Immunity	0.546	0.377964	0.167	FOS,JUN,MAP2K4,MIF,NFKB1,RELA,TP53
IL-17A Signaling in Fibroblasts	0.546		0.171	FOS,JUN,MAPK14,NFKB1,RELA,TRAF6
Noradrenaline and Adrenaline Degradation	0.546	-1.63299	0.171	ADH5,AKR1A1,ALDH1A1,ALDH3A1,ALDH3A2,ALDH9A1
Putrescine Degradation III	0.559	-1	0.19	ALDH1A1,ALDH3A1,ALDH3A2,ALDH9A1
Sphingosine and Sphingosine-1-phosphate Metabolism	0.566		0.25	ASAH1,SGPP1
HER-2 Signaling in Breast Cancer	0.568		0.155	CDK6,EGFR,KRAS,NRAS,PIK3C2A,PRKCA,RALA,RALB,RAP1A,RAP1B,RRAS,SOS1,TP53
TR/RXR Activation	0.568		0.155	ACACA,AKR1C3,COL6A3,ENO1,GPS2,HDAC3,MTOR,NCOR1,PIK3C2A,RXRB,SLC16A3,TBL1XR1,TBL1Y
VEGF Family Ligand-Receptor Interactions	0.568	-1.94145	0.155	FOS,KRAS,MAP2K2,NRAS,PIK3C2A,PRKCA,RALA,RALB,RAP1A,RAP1B,RRAS,SHC1,SOS1
IL-1 Signaling	0.573	0.632456	0.154	ECSIT,FOS,GNA12,GNAI1,GNB1L,GNG12,JUN,MAP2K4,MAPK14,NFKB1,PRKAR1A,RELA,TAB1,TRAF6
CD28 Signaling in T Helper Cells	0.574	1	0.15	ARPC5L,CHP1,CSK,FOS,HLA-A,HLA-B,ITPR2,ITPR3,JUN,MAP2K2,MAP2K4,NFAT5,NFKB1,PIK3C2A,PPP3CA,PTPN11,RAC1,RELA
Endothelin-1 Signaling	0.577	-0.19245	0.145	CASP1,FOS,GNA12,GNAI1,HMOX1,ITPR2,ITPR3,JUN,KRAS,MAPK14,NRAS,PDIA3,PIK3C2A,PLCD1,PLCD3,PLD2,PLD3,PNPLA8,PRKCA,RALA,RALB,RAP1A,RAP1B,RRAS,SHC1,SOS1,SRC
Wnt/Ca+ pathway	0.581	0	0.161	CREB1,NFAT5,NFKB1,PDIA3,PLCD1,PLCD3,PPP3CA,PRKCA,RELA,WNT5A
IL-10 Signaling	0.584		0.159	BLVRB,FOS,HMOX1,JUN,MAP2K4,MAP4K4,MAPK14,NFKB1,RELA,TAB1,TRAF6
Role of JAK1 and JAK3 in Î³c Cytokine Signaling	0.584		0.159	KRAS,NRAS,PIK3C2A,PTPN11,RALA,RALB,RAP1A,RAP1B,RRAS,SHC1,STAT1
Toll-like Receptor Signaling	0.587	1.13389	0.158	ECSIT,EIF2AK2,FOS,JUN,MAP2K4,MAP4K4,MAPK14,NFKB1,RELA,RPS27A,TAB1,TRAF6
Bladder Cancer Signaling	0.6	-2.33333	0.155	EGFR,FGF2,KRAS,MAP2K2,MMP14,NRAS,PA2G4,RALA,RALB,RAP1A,RAP1B,RRAS,SIN3A,THBS1,TP53
Role of NFAT in Cardiac Hypertrophy	0.601	-0.2	0.145	CABIN1,CHP1,GNAI1,GNB1L,GNG12,HDAC1,HDAC3,HDAC6,ITPR2,ITPR3,KRAS,MAP2K2,MAP2K4,MAPK14,NRAS,PDIA3,PIK3C2A,PLCD1,PLCD3,PPP3CA,PRKAR1A,PRKCA,RALA,RALB,RAP1A,RAP1B,RRAS,SHC1,SOS1,SRC,TGFB2
PKCÎ¸ Signaling in T Lymphocytes	0.603	-1.2792	0.148	CHP1,FOS,HLA-A,HLA-B,JUN,KRAS,MAP2K4,NFAT5,NFKB1,NRAS,PIK3C2A,POU2F1,PPP3CA,RAC1,RAC2,RALA,RALB,RAP1A,RAP1B,RELA,RRAS,SOS1,VAV2
Calcium Signaling	0.61	0.83205	0.146	ASPH,ATP2A2,ATP2B1,ATP2B4,ATP2C1,CABIN1,CHP1,CREB1,HDAC1,HDAC3,HDAC6,ITPR2,ITPR3,LETM1,MCU,MICU1,MYH10,MYH14,MYH9,MYL1,MYL6,NFAT5,PPP3CA,PRKAR1A,RAP1A,RAP1B,TPM1,TPM2,TPM3,TPM4
NF-ÎºB Activation by Viruses	0.615	-1.94145	0.159	EIF2AK2,KRAS,NFKB1,NRAS,PIK3C2A,PRKCA,RALA,RALB,RAP1A,RAP1B,RELA,RRAS,TBP
Adenine and Adenosine Salvage I	0.622		0.5	APRT
Fatty Acid Biosynthesis Initiation II	0.622		0.5	OXSM
GDP-L-fucose Biosynthesis I (from GDP-D-mannose)	0.622		0.5	TSTA3
Glutamate Biosynthesis II	0.622		0.5	GLUD1
Glutamate Degradation X	0.622		0.5	GLUD1
Guanine and Guanosine Salvage I	0.622		0.5	HPRT1
L-cysteine Degradation III	0.622		0.5	GOT1
Palmitate Biosynthesis I (Animals)	0.622		0.5	OXSM
S-methyl-5'-thioadenosine Degradation II	0.622		0.5	MTAP
S-methyl-5-thio-Î±-D-ribose 1-phosphate Degradation	0.622		0.5	APIP
Î²-alanine Degradation I	0.622		0.5	ALDH6A1
Ovarian Cancer Signaling	0.628	-1.60357	0.151	EGFR,KRAS,MAP2K2,MSH2,MSH6,MTOR,NRAS,PA2G4,PIK3C2A,PMS2,PRKAR1A,RALA,RALB,RAP1A,RAP1B,RPS6KB2,RRAS,SIN3A,SRC,TP53,WNT5A
Lipid Antigen Presentation by CD1	0.636		0.192	AP2M1,AP2S1,ARF6,CANX,PDIA3
CCR3 Signaling in Eosinophils	0.639	-1.73205	0.153	GNAI1,GNB1L,GNG12,ITPR2,ITPR3,KRAS,MAP2K2,MAPK14,NRAS,PIK3C2A,PRKCA,RAC1,RALA,RALB,RAP1A,RAP1B,ROCK1,ROCK2,RRAS
Bile Acid Biosynthesis, Neutral Pathway	0.648		0.231	AKR1C3,AKR1D1,CYP27A1
Cholesterol Biosynthesis I	0.648		0.231	DHCR24,DHCR7,LBR
Cholesterol Biosynthesis II (via 24,25-dihydrolanosterol)	0.648		0.231	DHCR24,DHCR7,LBR
Cholesterol Biosynthesis III (via Desmosterol)	0.648		0.231	DHCR24,DHCR7,LBR
NAD Phosphorylation and Dephosphorylation	0.648		0.231	ACP1,NADK2,NNT
Oleate Biosynthesis II (Animals)	0.648		0.231	ALDH6A1,CYB5A,SCD5
Urate Biosynthesis/Inosine 5'-phosphate Degradation	0.648		0.231	IMPDH1,IMPDH2,NT5C3A
Glycoaminoglycan-protein Linkage Region Biosynthesis	0.655		0.286	B3GALT6,B3GAT3
Phosphatidylcholine Biosynthesis I	0.655		0.286	CEPT1,CHKA
HOTAIR Regulatory Pathway	0.662	-2.29366	0.151	AGO2,ATG7,ATXN1,BRD4,H3F3A/H3F3B,HDAC1,HSF1,JARID2,KDM1A,KMT2A,KMT2C,LAMTOR5,MMP14,NFKB1,PIK3C2A,RBBP7,RCOR1,RELA,ROCK1,ROCK2,STK38,SUZ12,VIM,WNT5A
Oxidative Ethanol Degradation III	0.663	-1	0.211	ALDH1A1,ALDH3A1,ALDH3A2,ALDH9A1
4-1BB Signaling in T Lymphocytes	0.663	0	0.188	JUN,MAP2K2,MAP2K4,MAPK14,NFKB1,RELA
Ethanol Degradation II	0.663	-1.63299	0.188	ADH5,AKR1A1,ALDH1A1,ALDH3A1,ALDH3A2,ALDH9A1
iNOS Signaling	0.68	-0.707107	0.178	FOS,JUN,MAPK14,NFKB1,RELA,STAT1,TAB1,TRAF6
Systemic Lupus Erythematosus In B Cell Signaling Pathway	0.681	-0.948683	0.145	CBL,CHP1,CSK,FOS,FOXO3,INPP5K,INPPL1,IRF3,IRF9,JUN,KRAS,MAP2K2,MAP4K4,MAVS,MCL1,MTOR,NFAT5,NFKB1,NRAS,OCRL,PIK3C2A,PPP3CA,PRKCA,PTPN11,RAC1,RAC2,RALA,RALB,RAP1A,RAP1B,RELA,RRAS,SHC1,SOS1,SRC,STAT1,STAT2,SYNJ2,TGFB2,TRAF6
Protein Kinase A Signaling	0.706	0.294884	0.143	ACP1,ADD1,ADD3,AKAP17A,AKAP2,AKAP8,AKAP9,CDC26,CHP1,CREB1,DUSP3,GNAI1,GNB1L,GNG12,GYS1,H1F0,H1FX,H3F3A/H3F3B,HIST1H1B,HIST1H1C,HIST1H1D,HIST1H1E,ITPR2,ITPR3,KDELR1,MAP2K2,MYH10,MYL1,MYL6,NFAT5,NFKB1,PDIA3,PGP,PLCD1,PLCD3,PPP3CA,PRKAR1A,PRKCA,PTPN1,PTPN11,PTPN12,PTPN13,PTPN14,PTPRG,PTPRK,PYGB,RAP1A,RAP1B,RELA,ROCK1,ROCK2,SMAD4,TGFB2,TIMM50,YWHAB,YWHAE,YWHAZ
Amyloid Processing	0.707	-1	0.176	CAPN5,CDK5,CSNK1D,CSNK2A1,CSNK2A2,CSNK2B,MAPK14,NCSTN,PRKAR1A
CREB Signaling in Neurons	0.713	-0.688247	0.15	CREB1,GNA12,GNAI1,GNB1L,GNG12,GTF2B,ITPR2,ITPR3,KRAS,MAP2K2,NRAS,PDIA3,PIK3C2A,PLCD1,PLCD3,POLR2A,POLR2B,POLR2C,POLR2E,POLR2H,POLR2L,PRKAR1A,PRKCA,RALA,RALB,RAP1A,RAP1B,RRAS,SHC1,SOS1,TBP
Pyrimidine Ribonucleotides De Novo Biosynthesis	0.717	-2.12132	0.182	AK1,CANT1,DHX9,NME6,NUDT5,NUDT9,SMARCA1,SMARCAL1
Xenobiotic Metabolism Signaling	0.72		0.146	ALDH18A1,ALDH1A1,ALDH3A1,ALDH3A2,ALDH6A1,ALDH9A1,ARNT,CUL3,DNAJC7,ESD,FTL,GCLC,GSTK1,GSTO1,GSTP1,HMOX1,HS2ST1,HSP90AA1,KRAS,MAP2K2,MAP2K4,MAPK14,MGMT,MGST1,MGST3,NFKB1,NQO1,NQO2,NRAS,PIK3C2A,PPP2R1A,PPP2R5D,PRKCA,PTPA,RALA,RALB,RAP1A,RAP1B,RELA,RRAS,SULT1A1,SUMO1
HIF1Î± Signaling	0.723		0.159	ARNT,EGLN1,ELOB,HSP90AA1,JUN,KRAS,LDHA,LDHB,MAPK14,MMP14,NRAS,PIK3C2A,RALA,RALB,RAP1A,RAP1B,RRAS,TP53
D-myo-inositol (1,4,5,6)-Tetrakisphosphate Biosynthesis	0.733	-2.98481	0.156	ACP1,HACD2,IGBP1,ILKAP,NUDT5,NUDT9,OCRL,PGAM5,PPFIA1,PPP1R12C,PPP1R8,PPP2R5D,PPP3CA,PPP5C,PTPA,PTPN1,PTPN11,PTPN12,PTPN13,RASA1,TNS3,UBLCP1
D-myo-inositol (3,4,5,6)-tetrakisphosphate Biosynthesis	0.733	-2.98481	0.156	ACP1,HACD2,IGBP1,ILKAP,NUDT5,NUDT9,OCRL,PGAM5,PPFIA1,PPP1R12C,PPP1R8,PPP2R5D,PPP3CA,PPP5C,PTPA,PTPN1,PTPN11,PTPN12,PTPN13,RASA1,TNS3,UBLCP1
Cysteine Biosynthesis III (mammalia)	0.736	-1.34164	0.208	AHCY,CBS/CBSL,CTH,MGMT,NSUN4
AMPK Signaling	0.751	2.4004	0.151	ACACA,AK1,AK3,AK6,AKT1S1,CCNA2,CPT1A,CREB1,EIF4EBP1,FOXO3,GNB1L,GYS1,ILKAP,MAPK14,MLYCD,MTOR,PCK2,PHF10,PIK3C2A,PPAT,PPM1F,PPP2R1A,PPP2R5D,PRKAR1A,PTPA,RAB1A,RAB2A,RAB6A,RAB7A,SMARCA2,SMARCC1,SRC
Ceramide Biosynthesis	0.764		0.333	KDSR,SPTLC1
Chondroitin and Dermatan Biosynthesis	0.764		0.333	CHPF2,CSGALNACT2
NAD Biosynthesis III	0.764		0.333	NAMPT,NMNAT1
Pyruvate Fermentation to Lactate	0.764		0.333	LDHA,LDHB
PAK Signaling	0.772	-2	0.165	ARHGEF7,KRAS,MAP2K2,MAP2K4,MYL1,MYL6,NRAS,PIK3C2A,RAC1,RALA,RALB,RAP1A,RAP1B,RRAS,SHC1,SOS1
Interferon Signaling	0.776	0	0.194	BAK1,IFI35,IRF9,RELA,STAT1,STAT2,TAP1
Histamine Degradation	0.789	-1	0.235	ALDH1A1,ALDH3A1,ALDH3A2,ALDH9A1
Î³-linolenate Biosynthesis II (Animals)	0.789	2	0.235	ACSL3,ACSL4,CYB5A,CYB5R3
Role of NFAT in Regulation of the Immune Response	0.792	-1.04257	0.155	CABIN1,CHP1,CSNK1D,FOS,GNA12,GNAI1,GNB1L,GNG12,HLA-A,HLA-B,ITPR2,ITPR3,JUN,KRAS,MAP2K2,NFAT5,NFKB1,NRAS,PIK3C2A,PPP3CA,RALA,RALB,RAP1A,RAP1B,RELA,RRAS,SOS1,XPO1
Colorectal Cancer Metastasis Signaling	0.794	-0.365148	0.15	E2F4,EGFR,FNBP1,FOS,GNB1L,GNG12,JUN,KRAS,LRP1,MAP2K2,MAP2K4,MMP14,MSH2,MSH6,NFKB1,NRAS,PIK3C2A,PRKAR1A,RAC1,RAC2,RALA,RALB,RAP1A,RAP1B,RELA,RHOB,RHOG,RHOT1,RHOT2,RND3,RRAS,SMAD4,SOS1,SRC,STAT1,TGFB2,TP53,WNT5A
Pyrimidine Ribonucleotides Interconversion	0.798	-2.12132	0.19	AK1,CANT1,DHX9,NME6,NUDT5,NUDT9,SMARCA1,SMARCAL1
Î³-glutamyl Cycle	0.805		0.273	GCLC,GGCT,GSS
Angiopoietin Signaling	0.812	-2.3094	0.173	KRAS,NFKB1,NRAS,PIK3C2A,PTPN11,RALA,RALB,RAP1A,RAP1B,RASA1,RELA,RRAS,SOS1
B Cell Activating Factor Signaling	0.841	0.377964	0.195	FOS,JUN,MAP2K4,MAPK14,NFAT5,NFKB1,RELA,TRAF6
Estrogen Biosynthesis	0.841	2.12132	0.195	AKR1C3,CYP2S1,HSD17B10,HSD17B11,HSD17B12,HSD17B2,HSD17B4,POR
Apelin Endothelial Signaling Pathway	0.847	-1.14708	0.165	ARNT,FOS,GNAI1,JUN,KRAS,MAP2K2,MAP2K4,MTOR,NFKB1,NRAS,PIK3C2A,PRKCA,RALA,RALB,RAP1A,RAP1B,RELA,RPS6KB2,RRAS
Polyamine Regulation in Colon Cancer	0.854		0.227	KRAS,PSME2,PSME3,PSME4,PSMF1
FcÎ³ Receptor-mediated Phagocytosis in Macrophages and Monocytes	0.856	-0.5	0.17	ARF6,ARPC5L,CBL,DOCK1,EZR,HMOX1,PLD2,PLD3,PRKCA,RAB11B,RAC1,RAC2,RPS6KB2,SRC,VAMP3,VAV2
Melanocyte Development and Pigmentation Signaling	0.856	-3	0.17	CREB1,KRAS,MAP2K2,NRAS,PIK3C2A,PRKAR1A,PTPN11,RALA,RALB,RAP1A,RAP1B,RPS6KB2,RRAS,SHC1,SOS1,SRC
Regulation of Actin-based Motility by Rho	0.856	-0.5	0.17	ARHGDIA,ARPC5L,FNBP1,MYL1,MYL6,PFN2,PI4KA,PIP4K2B,RAC1,RAC2,RHOB,RHOG,RHOT1,RHOT2,RND3,ROCK1
D-myo-inositol-5-phosphate Metabolism	0.87	-3	0.16	ACP1,HACD2,IGBP1,ILKAP,NUDT5,NUDT9,OCRL,PGAM5,PIP4K2A,PLCD1,PLCD3,PPFIA1,PPP1R12C,PPP1R8,PPP2R5D,PPP3CA,PPP5C,PTPA,PTPN1,PTPN11,PTPN12,PTPN13,RASA1,TNS3,UBLCP1
3-phosphoinositide Degradation	0.892	-3.4	0.161	ACP1,HACD2,IGBP1,ILKAP,INPP5K,INPPL1,NUDT5,NUDT9,OCRL,PGAM5,PPFIA1,PPP1R12C,PPP1R8,PPP2R5D,PPP3CA,PPP5C,PTPA,PTPN1,PTPN11,PTPN12,PTPN13,RASA1,SYNJ2,TNS3,UBLCP1
Adenine and Adenosine Salvage VI	0.894		1	ADK
Asparagine Biosynthesis I	0.894		1	ASNS
D-mannose Degradation	0.894		1	MPI
Glutamate Removal from Folates	0.894		1	GGH
L-cysteine Degradation II	0.894		1	CTH
Phosphatidylethanolamine Biosynthesis III	0.894		1	PTDSS2
Sorbitol Degradation I	0.894		1	SORD
2-oxobutanoate Degradation I	0.903		0.4	DLD,PCCB
Eumelanin Biosynthesis	0.903		0.4	DDT,MIF
Galactose Degradation I (Leloir Pathway)	0.903		0.4	GALK1,GALK2
Tetrahydrofolate Salvage from 5,10-methenyltetrahydrofolate	0.903		0.4	GART,MTHFD1L
Ephrin B Signaling	0.911	-1.89737	0.181	ABI1,ACP1,CBL,GNA12,GNAI1,GNB1L,GNG12,HNRNPK,RAC1,RAC2,ROCK1,ROCK2,VAV2
Natural Killer Cell Signaling	0.924		0.168	INPP5K,INPPL1,KRAS,MAP2K2,NRAS,OCRL,PIK3C2A,PRKCA,PTPN11,RAC1,RAC2,RALA,RALB,RAP1A,RAP1B,RRAS,SHC1,SOS1,SYNJ2,VAV2
ErbB2-ErbB3 Signaling	0.925	-2.7136	0.185	JUN,KRAS,MAP2K2,NRAS,PIK3C2A,RALA,RALB,RAP1A,RAP1B,RRAS,SHC1,SOS1
April Mediated Signaling	0.936	0.707107	0.205	FOS,JUN,MAP2K4,MAPK14,NFAT5,NFKB1,RELA,TRAF6
Choline Biosynthesis III	0.943	1	0.267	CEPT1,HMOX1,PLD2,PLD3
Death Receptor Signaling	0.947	-2.5	0.176	ACIN1,CYCS,DAXX,DFFB,HSPB1,HTRA2,LMNA,MAP2K4,MAP4K4,NFKB1,PARP1,PARP12,PARP4,RELA,ROCK1,SPTAN1
IL-15 Signaling	0.947		0.183	KRAS,MAP2K2,MAPK14,NFKB1,NRAS,PIK3C2A,RALA,RALB,RAP1A,RAP1B,RELA,RRAS,SHC1
Ephrin Receptor Signaling	0.961	-3.13786	0.161	ABI1,ACP1,ARPC5L,CREB1,CRKL,EPHA2,GNA12,GNAI1,GNB1L,GNG12,KRAS,MAP2K2,MAP4K4,NRAS,PTPN11,PTPN13,RAC1,RAC2,RALA,RALB,RAP1A,RAP1B,RASA1,ROCK1,ROCK2,RRAS,SHC1,SOS1,SRC
Glutathione-mediated Detoxification	0.98	0	0.219	GGH,GSTK1,GSTO1,GSTP1,LANCL1,MGST1,MGST3
Antiproliferative Role of TOB in T Cell Signaling	0.98		0.231	CCNA2,CDK2,PABPC1,PABPC4,SMAD4,TGFB2
Estrogen-mediated S-phase Entry	0.98	0.816497	0.231	CCNA2,CDK1,CDK2,E2F3,E2F4,RBL1
Gluconeogenesis I	0.98	-1.63299	0.231	ENO1,ENO2,MDH1,MDH2,PGAM1,PGK1
Glycolysis I	0.98	-2.44949	0.231	ENO1,ENO2,PGAM1,PGK1,PKM,TPI1
3-phosphoinositide Biosynthesis	0.985	-2.88675	0.164	ACP1,CDIPT,HACD2,IGBP1,ILKAP,NUDT5,NUDT9,OCRL,PGAM5,PI4K2A,PI4KA,PIK3C2A,PIP4K2B,PPFIA1,PPP1R12C,PPP1R8,PPP2R5D,PPP3CA,PPP5C,PTPA,PTPN1,PTPN11,PTPN12,PTPN13,RASA1,TNS3,UBLCP1
HMGB1 Signaling	0.985	-0.784465	0.164	FNBP1,FOS,HAT1,JUN,KAT2A,KRAS,MAP2K2,MAP2K4,MAPK14,NFKB1,NRAS,PIK3C2A,RAC1,RAC2,RALA,RALB,RAP1A,RAP1B,RBBP7,RELA,RHOB,RHOG,RHOT1,RHOT2,RND3,RRAS,TGFB2
Fatty Acid Î±-oxidation	0.993	-1.34164	0.25	ALDH1A1,ALDH3A1,ALDH3A2,ALDH9A1,TMLHE
GÎ±q Signaling	1.01	-0.426401	0.166	CHP1,CSK,FNBP1,GNB1L,GNG12,GYS1,HMOX1,ITPR2,ITPR3,MAP2K2,NFKB1,PIK3C2A,PLD2,PLD3,PPP3CA,PRKCA,RAC1,RAC2,RELA,RHOB,RHOG,RHOT1,RHOT2,RND3,ROCK1,ROCK2
Melanoma Signaling	1.01	-1.89737	0.2	KRAS,MAP2K2,NRAS,PIK3C2A,RALA,RALB,RAP1A,RAP1B,RRAS,TP53
Paxillin Signaling	1.02	-2.06474	0.174	ARF6,ARHGEF7,CSK,DOCK1,KRAS,MAP2K4,MAPK14,NRAS,PARVA,PIK3C2A,PTPN12,RAC1,RALA,RALB,RAP1A,RAP1B,RRAS,SOS1,SRC
Glycogen Degradation III	1.03	-2	0.286	MTAP,PGM1,PGM2,PYGB
FAK Signaling	1.03		0.179	ARHGEF7,CAPN5,CSK,DOCK1,EGFR,KRAS,MAP2K2,NRAS,PIK3C2A,RAC1,RALA,RALB,RAP1A,RAP1B,RRAS,SOS1,SRC
Î±-Adrenergic Signaling	1.03	-0.83205	0.179	GNAI1,GNB1L,GNG12,GYS1,ITPR2,ITPR3,KRAS,MAP2K2,NRAS,PRKAR1A,PRKCA,PYGB,RALA,RALB,RAP1A,RAP1B,RRAS
Superpathway of Methionine Degradation	1.04	-0.707107	0.216	AHCY,CBS/CBSL,CTH,DLD,GOT1,MGMT,NSUN4,PCCB
Tryptophan Degradation X (Mammalian, via Tryptamine)	1.05	-1.34164	0.24	AKR1A1,AKR1B10,ALDH1A1,ALDH3A1,ALDH3A2,ALDH9A1
P2Y Purigenic Receptor Signaling Pathway	1.08	-1.34164	0.173	CREB1,FOS,GNAI1,GNB1L,GNG12,JUN,KRAS,MAP2K2,NFKB1,NRAS,PDIA3,PIK3C2A,PLCD1,PLCD3,PRKAR1A,PRKCA,RALA,RALB,RAP1A,RAP1B,RELA,RRAS
Autophagy	1.09		0.197	ATG7,CTSA,LAMP1,LAMP2,MAP1LC3B,MTOR,VPS11,VPS16,VPS18,VPS33A,VPS39,VPS41
Heme Degradation	1.09		0.5	BLVRB,HMOX1
Role of Tissue Factor in Cancer	1.09		0.175	ARRB2,CCN1,EGFR,GNA12,KRAS,MAPK14,MTOR,NRAS,P4HB,PDIA6,PIK3C2A,PRKCA,PTPN11,RAC1,RALA,RALB,RAP1A,RAP1B,RRAS,SRC,TP53
Chemokine Signaling	1.1	-0.774597	0.188	FOS,GNAI1,JUN,KRAS,MAP2K2,MAPK14,NRAS,PRKCA,RALA,RALB,RAP1A,RAP1B,ROCK2,RRAS,SRC
IL-17 Signaling	1.1		0.188	JUN,KRAS,MAP2K2,MAP2K4,MAPK14,NFKB1,NRAS,PIK3C2A,RALA,RALB,RAP1A,RAP1B,RELA,RRAS,TRAF6
Cdc42 Signaling	1.11	0	0.168	APC2,ARPC5L,CDC42BPA,CLIP1,EXOC1,EXOC2,EXOC3,EXOC4,EXOC5,EXOC6,EXOC7,EXOC8,FNBP1L,FOS,HLA-A,HLA-B,HLA-C,IQGAP1,IQGAP2,JUN,MAP2K4,MAPK14,MYL1,MYL6,RALA,RASA1,SRC,VAV2
ERK/MAPK Signaling	1.14	-0.928477	0.166	CREB1,CRKL,DOCK1,EIF4EBP1,ELF1,ETS1,FOS,H3F3A/H3F3B,HSPB1,KRAS,LAMTOR3,MAP2K2,NRAS,PIK3C2A,PPP2R1A,PPP2R5D,PRKAR1A,PRKCA,PTPA,RAC1,RAC2,RALA,RALB,RAP1A,RAP1B,RRAS,SHC1,SOS1,SRC,STAT1,YWHAB,YWHAZ
Synaptogenesis Signaling Pathway	1.15	0.288675	0.157	AFDN,AP2M1,AP2S1,ARHGEF7,ARPC5L,BET1L,CADM1,CDH13,CDK5,CREB1,CRKL,EIF4EBP1,EPHA2,FARP1,GOSR1,GOSR2,GPAA1,HSPA8,KRAS,LRP1,MAPK14,MARCKS,MTOR,NAP1L1,NAPA,NAPG,NRAS,NSF,PIK3C2A,PRKAR1A,RAB5A,RAB5B,RAB5C,RAC1,RALA,RALB,RAP1A,RAP1B,RPS6KB2,RRAS,SHC1,SOS1,SRC,STX16,THBS1,VAMP2,VAMP3,VTI1A,YKT6
Glucose and Glucose-1-phosphate Degradation	1.15		0.375	HK1,PGM1,PGM2
Salvage Pathways of Pyrimidine Deoxyribonucleotides	1.15		0.375	APOBEC3B,APOBEC3G,TK1
Superoxide Radicals Degradation	1.15		0.375	NQO1,SOD1,SOD2
Acute Phase Response Signaling	1.15	-1.4	0.168	C1R,C1S,ECSIT,FOS,FTL,HMOX1,HNRNPK,ITIH4,JUN,KRAS,MAP2K2,MAP2K4,MAPK14,MTOR,NFKB1,NOLC1,NR3C1,NRAS,PTPN11,RALA,RALB,RAP1A,RAP1B,RELA,RRAS,SHC1,SOD2,SOS1,TAB1,TRAF6
Role of PKR in Interferon Induction and Antiviral Response	1.16		0.22	CYCS,EIF2AK2,MAPK14,NFKB1,RELA,RNASEL,STAT1,TP53,TRAF6
Triacylglycerol Biosynthesis	1.16	3	0.22	AGPAT1,AGPAT3,AGPAT5,DBT,DGAT1,ELOVL1,GPAT3,MBOAT7,PLPP1
1D-myo-inositol Hexakisphosphate Biosynthesis II (Mammalian)	1.16	-1.34164	0.278	INPP5K,INPPL1,OCRL,SEC16A,SYNJ2
D-myo-inositol (1,3,4)-trisphosphate Biosynthesis	1.16	-1.34164	0.278	INPP5K,INPPL1,OCRL,SEC16A,SYNJ2
Methylglyoxal Degradation III	1.16	-2.23607	0.278	AKR1A1,AKR1B1,AKR1B10,AKR1C3,AKR7A2
B Cell Receptor Signaling	1.17	-1.61645	0.168	CREB1,CSK,ETS1,INPP5K,INPPL1,JUN,KRAS,MAP2K2,MAP2K4,MAPK14,MTOR,NFAT5,NFKB1,NRAS,OCRL,PIK3C2A,PPP3CA,PTPN11,RAC1,RAC2,RALA,RALB,RAP1A,RAP1B,RELA,RPS6KB2,RRAS,SHC1,SOS1,SYNJ2,VAV2
Fc Epsilon RI Signaling	1.18	-1.09109	0.179	INPP5K,INPPL1,KRAS,MAP2K2,MAP2K4,MAPK14,NRAS,OCRL,PIK3C2A,PRKCA,PTPN11,RAC1,RAC2,RALA,RALB,RAP1A,RAP1B,RRAS,SOS1,SYNJ2,VAV2
PFKFB4 Signaling Pathway	1.21	-0.632456	0.217	CREB1,FGF2,HK1,HK2,MAP2K2,MAP2K4,PRKAR1A,TGFB2,TKT,TP53
UVB-Induced MAPK Signaling	1.22	1.26491	0.212	EGFR,EIF4EBP1,FOS,H3F3A/H3F3B,JUN,MAP2K4,MAPK14,MTOR,PIK3C2A,PRKCA,TP53
Antiproliferative Role of Somatostatin Receptor 2	1.22	-2.7136	0.195	CTH,GNB1L,GNG12,KRAS,MAP2K2,NRAS,PIK3C2A,PTPN11,RALA,RALB,RAP1A,RAP1B,RRAS,SLC39A7,SRC
Cancer Drug Resistance By Drug Efflux	1.22		0.207	FOXO3,KRAS,MAP2K2,NFKB1,NRAS,RALA,RALB,RAP1A,RAP1B,RRAS,TP53,YBX1
Endocannabinoid Developing Neuron Pathway	1.25	-1.34164	0.183	AKT1S1,CREB1,GNAI1,GNB1L,KRAS,MAP2K2,MAP2K4,MAPK14,MTOR,NRAS,PIK3C2A,PRKAR1A,RAC1,RAC2,RALA,RALB,RAP1A,RAP1B,RRAS,SRC,STMN2
Glycogen Degradation II	1.25	-2	0.333	MTAP,PGM1,PGM2,PYGB
Superpathway of Geranylgeranyldiphosphate Biosynthesis I (via Mevalonate)	1.25	-0.447214	0.294	ACAT1,ACAT2,HADHA,HADHB,MVD
Thyroid Cancer Signaling	1.27		0.216	KRAS,MAP2K2,NRAS,RALA,RALB,RAP1A,RAP1B,RRAS,RXRB,SHC1,TP53
Antigen Presentation Pathway	1.27		0.231	CANX,HLA-A,HLA-B,HLA-C,PDIA3,PSMB5,TAP1,TAP2,TAPBP
Activation of IRF by Cytosolic Pattern Recognition Receptors	1.28	-0.27735	0.206	ADAR,IRF3,IRF9,JUN,MAP2K4,MAVS,NFKB1,PIN1,PPIB,RELA,STAT1,STAT2,TRAF6
Virus Entry via Endocytic Pathways	1.3		0.187	AP2M1,AP2S1,CD55,DNM2,HLA-A,HLA-B,HLA-C,KRAS,NRAS,PIK3C2A,PRKCA,RAC1,RAC2,RALA,RALB,RAP1A,RAP1B,RRAS,SRC,TFRC
ErbB Signaling	1.3	-0.471405	0.191	EGFR,FOS,JUN,KRAS,MAP2K2,MAP2K4,MAPK14,MTOR,NRAS,PIK3C2A,PRKCA,RALA,RALB,RAP1A,RAP1B,RRAS,SHC1,SOS1
Aspartate Degradation II	1.31		0.429	GOT1,MDH1,MDH2
GDP-glucose Biosynthesis	1.31		0.429	HK1,PGM1,PGM2
ErbB4 Signaling	1.34	-1.94145	0.206	ADAM17,KRAS,MAP2K2,NCSTN,NRAS,PIK3C2A,PRKCA,RALA,RALB,RAP1A,RAP1B,RRAS,SHC1,SOS1
Cardiac Hypertrophy Signaling	1.34	-0.169031	0.167	CHP1,CREB1,FNBP1,GNA12,GNAI1,GNB1L,GNG12,HSPB1,JUN,KRAS,MAP2K2,MAP2K4,MAPK14,MTOR,MYL1,MYL6,NRAS,PDIA3,PIK3C2A,PLCD1,PLCD3,PPP3CA,PRKAR1A,RAC1,RAC2,RALA,RALB,RAP1A,RAP1B,RHOB,RHOG,RHOT1,RHOT2,RND3,ROCK1,ROCK2,RRAS,SOS1,TAB1,TGFB2
5-aminoimidazole Ribonucleotide Biosynthesis I	1.35		0.667	GART,PPAT
Glutathione Biosynthesis	1.35		0.667	GCLC,GSS
L-carnitine Biosynthesis	1.35		0.667	ALDH9A1,TMLHE
Methylglyoxal Degradation I	1.35		0.667	GLO1,HAGH
Parkinson's Signaling	1.36		0.312	CYCS,MAPK14,PARK7,SEPT5,UCHL1
Superpathway of Inositol Phosphate Compounds	1.37	-3.08697	0.172	ACP1,CDIPT,HACD2,IGBP1,ILKAP,INPP5K,INPPL1,NUDT5,NUDT9,OCRL,PGAM5,PI4K2A,PI4KA,PIK3C2A,PIP4K2A,PIP4K2B,PLCD1,PLCD3,PPFIA1,PPP1R12C,PPP1R8,PPP2R5D,PPP3CA,PPP5C,PTPA,PTPN1,PTPN11,PTPN12,PTPN13,RASA1,SEC16A,SYNJ2,TNS3,UBLCP1
Induction of Apoptosis by HIV1	1.38	0.27735	0.213	BAK1,CYCS,DAXX,DFFB,HTRA2,MAP2K4,NFKB1,RELA,SLC25A3,SLC25A4,SLC25A5,SLC25A6,TP53
HGF Signaling	1.39	-1.60591	0.189	CDK2,CRKL,DOCK1,ELF1,ETS1,FOS,JUN,KRAS,MAP2K2,MAP2K4,NRAS,PIK3C2A,PRKCA,PTPN11,RAC1,RALA,RALB,RAP1A,RAP1B,RRAS,SOS1
GÎ±12/13 Signaling	1.41	-2.04124	0.185	ARHGEF1,CDH13,GNA12,JUN,KRAS,LPAR1,MAP2K2,MAP2K4,MYL1,MYL6,NFKB1,NRAS,PIK3C2A,RALA,RALB,RAP1A,RAP1B,RASA1,RELA,ROCK1,ROCK2,RRAS,SRC,VAV2
PPAR Signaling	1.41	2.52357	0.192	FOS,HSP90AA1,JUN,KRAS,MAP2K2,MAP4K4,NCOR1,NFKB1,NR2F1,NRAS,RALA,RALB,RAP1A,RAP1B,RELA,RRAS,SHC1,SOS1,TAB1,TRAF6
Salvage Pathways of Pyrimidine Ribonucleotides	1.44	0.229416	0.196	ADPGK,AK1,APOBEC3B,APOBEC3F,APOBEC3G,CDK1,CDK2,CDK5,CDK6,CDK7,CSNK1D,DYRK1A,EIF2AK2,MAP2K2,MAP2K4,NME6,PKN1,PRPF4B,UCK2
fMLP Signaling in Neutrophils	1.45	-0.894427	0.19	ARPC5L,CHP1,GNAI1,GNB1L,GNG12,ITPR2,ITPR3,KRAS,MAP2K2,NFAT5,NFKB1,NRAS,PIK3C2A,PPP3CA,PRKCA,RAC1,RALA,RALB,RAP1A,RAP1B,RELA,RRAS
Pancreatic Adenocarcinoma Signaling	1.47	-1.80739	0.193	CDK2,E2F3,E2F4,EGFR,HMOX1,KRAS,MAP2K2,MAP2K4,NFKB1,PA2G4,PIK3C2A,PLD2,PLD3,RAC1,RALA,RELA,SIN3A,SMAD4,STAT1,TGFB2,TP53
Integrin Signaling	1.48	-2.13719	0.173	ARF4,ARF6,ARHGEF7,ARPC5L,BCAR3,CAPN5,CRKL,CTTN,DOCK1,FNBP1,ILK,ILKAP,KRAS,LIMS1,MAP2K2,MAP2K4,NRAS,PARVA,PARVB,PFN2,PIK3C2A,RAC1,RAC2,RALA,RALB,RAP1A,RAP1B,RHOB,RHOG,RHOT1,RHOT2,RND3,ROCK1,RRAS,SHC1,SOS1,SRC
D-myo-inositol (1,4,5)-Trisphosphate Biosynthesis	1.49	-0.377964	0.28	CDIPT,PI4K2A,PI4KA,PIP4K2A,PIP4K2B,PLCD1,PLCD3
IL-17A Signaling in Gastric Cells	1.49	1.63299	0.28	EGFR,FOS,JUN,MAP2K4,MAPK14,NFKB1,RELA
Pyridoxal 5'-phosphate Salvage Pathway	1.49	0	0.215	ADPGK,CDK1,CDK2,CDK5,CDK6,CDK7,CSNK1D,DYRK1A,EIF2AK2,MAP2K2,MAP2K4,PDXK,PKN1,PRPF4B
Arginine Biosynthesis IV	1.51		0.5	ASS1,GLUD1,OAT
Arginine Degradation VI (Arginase 2 Pathway)	1.51		0.5	OAT,PYCR1,PYCR2
GDP-mannose Biosynthesis	1.51		0.5	GMPPA,MPI,PMM2
Pentose Phosphate Pathway (Non-oxidative Branch)	1.51		0.5	RPE,TALDO1,TKT
Proline Biosynthesis II (from Arginine)	1.51		0.5	OAT,PYCR1,PYCR2
Selenocysteine Biosynthesis II (Archaea and Eukaryotes)	1.51		0.5	SARS2,SEPHS1,SEPHS2
Calcium Transport I	1.53	2	0.4	ATP2A2,ATP2B1,ATP2B4,ATP2C1
Dolichyl-diphosphooligosaccharide Biosynthesis	1.53	2	0.4	ALG3,ALG5,ALG6,ALG8
Macropinocytosis Signaling	1.54	-2.13809	0.211	ABI1,ARF6,KRAS,NRAS,PIK3C2A,PRKCA,RAB34,RAB5A,RAC1,RALA,RALB,RAP1A,RAP1B,RRAS,SRC,USP6NL
Neurotrophin/TRK Signaling	1.54	-2	0.211	CREB1,FOS,JUN,KRAS,MAP2K2,MAP2K4,NRAS,PIK3C2A,PTPN11,RALA,RALB,RAP1A,RAP1B,RRAS,SHC1,SOS1
Ceramide Signaling	1.56	-1.69775	0.205	CYCS,FOS,JUN,KRAS,MAP2K4,NFKB1,NRAS,PIK3C2A,PPP2R1A,PPP2R5D,PTPA,RALA,RALB,RAP1A,RAP1B,RELA,RRAS,SMPD4
DNA damage-induced 14-3-3Ïƒ Signaling	1.58		0.316	ATM,ATR,CCNB1,CDK1,CDK2,TP53
PPARÎ±/RXRÎ± Activation	1.6	2.78543	0.179	ACAA1,ACOX1,ACVR1,CAND1,GPD2,HSP90AA1,JUN,KRAS,MAP2K2,MAP2K4,MAP4K4,MAPK14,MED12,NCOR1,NFKB1,NR2C2,NR2F1,NRAS,PDIA3,PLCD1,PLCD3,PRKAR1A,PRKCA,RALA,RALB,RAP1A,RAP1B,RELA,RRAS,SHC1,SMAD4,SOS1,TGFB2,TRAF6
Role of p14/p19ARF in Tumor Suppression	1.6	1.13389	0.276	NPM1,PIK3C2A,POLR3D,RAC1,SENP3,TP53,TTF1,UBTF
Renin-Angiotensin Signaling	1.61	-0.852803	0.195	FOS,ITPR2,ITPR3,JUN,KRAS,MAP2K2,MAP2K4,MAPK14,NFKB1,NRAS,PIK3C2A,PRKAR1A,PRKCA,RAC1,RALA,RALB,RAP1A,RAP1B,RELA,RRAS,SHC1,SOS1,STAT1
Iron homeostasis signaling pathway	1.62		0.19	ABCB10,ACO1,ACO2,ARNT,ATP6AP1,ATP6V0A1,ATP6V0A2,ATP6V0C,ATP6V0D1,ATP6V1A,ATP6V1B2,ATP6V1C1,ATP6V1D,ATP6V1E1,ATP6V1F,ATP6V1G1,ATP6V1H,EGFR,FTL,HMOX1,HSPA9,LRP1,PCBP1,SMAD4,TCIRG1,TFRC
Rac Signaling	1.64	-2.98481	0.198	ABI2,ARPC5L,CYFIP1,IQGAP1,IQGAP2,JUN,KRAS,MAP2K2,MAP2K4,NCKAP1,NFKB1,NRAS,PI4KA,PIK3C2A,PIP4K2B,RAC1,RALA,RALB,RAP1A,RAP1B,RELA,RRAS
Superpathway of D-myo-inositol (1,4,5)-trisphosphate Metabolism	1.68	-1.13389	0.304	BPNT1,IMPAD1,INPP5K,INPPL1,OCRL,SEC16A,SYNJ2
Superpathway of Cholesterol Biosynthesis	1.69	0	0.286	ACAT1,ACAT2,DHCR24,DHCR7,HADHA,HADHB,LBR,MVD
BMP signaling pathway	1.7	-1.88562	0.212	CREB1,JUN,KRAS,MAP2K2,MAP2K4,MAPK14,NFKB1,NRAS,PRKAR1A,RALA,RALB,RAP1A,RAP1B,RELA,RRAS,SMAD4,SOS1,TAB1
Phosphatidylethanolamine Biosynthesis II	1.71	0	0.444	CEPT1,CHKA,PCYT2,SELENOI
Acyl-CoA Hydrolysis	1.75	-0.447214	0.385	ACOT1,ACOT7,ACOT8,ACOT9,GNPAT
Mevalonate Pathway I	1.75	-0.447214	0.385	ACAT1,ACAT2,HADHA,HADHB,MVD
Agrin Interactions at Neuromuscular Junction	1.75	-1.5	0.218	ARHGEF7,CTTN,EGFR,GABPB1,JUN,KRAS,LAMC1,MAP2K4,NRAS,RAC1,RAC2,RALA,RALB,RAP1A,RAP1B,RRAS,SRC
CNTF Signaling	1.77	-2.67261	0.233	KRAS,MAP2K2,MTOR,NRAS,PIK3C2A,PTPN11,RALA,RALB,RAP1A,RAP1B,RPS6KB2,RRAS,SOS1,STAT1
Endometrial Cancer Signaling	1.77	-2.3094	0.233	APC2,FOXO3,ILK,KRAS,MAP2K2,NRAS,PIK3C2A,RALA,RALB,RAP1A,RAP1B,RRAS,SOS1,TP53
2-ketoglutarate Dehydrogenase Complex	1.77		0.6	DLD,DLST,OGDH
ILK Signaling	1.77	1.25724	0.183	CREB1,DOCK1,FERMT2,FNBP1,FOS,ILK,ILKAP,JUN,KRT18,LIMS1,MAP2K4,MTOR,MYH10,MYH14,MYH9,MYL1,MYL6,NFKB1,PARVA,PARVB,PIK3C2A,PPP2R1A,PPP2R5D,PTPA,RAC1,RAC2,RELA,RHOB,RHOG,RHOT1,RHOT2,RND3,RSU1,TMSB10/TMSB4X,VIM
Insulin Receptor Signaling	1.79	-1.56893	0.194	CBL,CRKL,EIF4EBP1,FOXO3,GRB10,GYS1,INPP5K,INPPL1,KRAS,MAP2K2,MTOR,NRAS,OCRL,PIK3C2A,PRKAR1A,PTPN1,PTPN11,RALA,RALB,RAP1A,RAP1B,RPS6KB2,RRAS,SHC1,SOS1,SYNJ2,VAMP2
Phosphatidylglycerol Biosynthesis II (Non-plastidic)	1.79	2.64575	0.318	AGPAT1,AGPAT3,AGPAT5,CDS2,GPAT3,MBOAT7,TAMM41
Systemic Lupus Erythematosus Signaling	1.79		0.178	CBL,EFTUD2,FOS,HLA-A,HLA-B,HLA-C,JUN,KRAS,LSM11,LSM12,LSM14A,LSM14B,LSM2,LSM3,LSM4,LSM6,LSM8,MTOR,NFAT5,NRAS,PIK3C2A,PRPF3,PRPF31,PRPF38B,PRPF4,PRPF40A,PRPF4B,PRPF6,PRPF8,RALA,RALB,RAP1A,RAP1B,RRAS,SART1,SNRNP200,SNRNP27,SNRNP35,SNRNP40,SOS1,TXNL4A
Cysteine Biosynthesis/Homocysteine Degradation	1.79		1	CBS/CBSL,CTH
Formaldehyde Oxidation II (Glutathione-dependent)	1.79		1	ADH5,ESD
UDP-D-xylose and UDP-D-glucuronate Biosynthesis	1.79		1	UGDH,UXS1
PI3K Signaling in B Lymphocytes	1.83	-0.816497	0.196	CBL,CHP1,CREB1,FOS,FOXO3,ITPR2,ITPR3,JUN,KRAS,MAP2K2,NFAT5,NFKB1,NRAS,PDIA3,PLCD1,PLCD3,PLEKHA2,PLEKHA4,PPP3CA,RAC1,RALA,RALB,RAP1A,RAP1B,RELA,RRAS,VAV2
LPS-stimulated MAPK Signaling	1.85	-0.942809	0.22	CREB1,FOS,JUN,KRAS,MAP2K2,MAP2K4,MAPK14,NFKB1,NRAS,PIK3C2A,PRKCA,RAC1,RALA,RALB,RAP1A,RAP1B,RELA,RRAS
GM-CSF Signaling	1.87	-2.84019	0.229	ETS1,KRAS,MAP2K2,NRAS,PIK3C2A,PPP3CA,PTPN11,RACK1,RALA,RALB,RAP1A,RAP1B,RRAS,SHC1,SOS1,STAT1
Prolactin Signaling	1.91	-2	0.222	FOS,JUN,KRAS,MAP2K2,NMI,NR3C1,NRAS,PIK3C2A,PRKCA,PTPN11,RALA,RALB,RAP1A,RAP1B,RRAS,SHC1,SOS1,STAT1
T Cell Receptor Signaling	1.91		0.21	CBL,CSK,FOS,JUN,KRAS,MAP2K2,MAP2K4,NFAT5,NFKB1,NRAS,PIK3C2A,PPP3CA,RAC1,RALA,RALB,RAP1A,RAP1B,RASA1,RELA,RRAS,SOS1,VAV2
RhoGDI Signaling	1.92	0.928477	0.189	ARHGAP35,ARHGDIA,ARHGEF1,ARHGEF12,ARHGEF18,ARHGEF2,ARHGEF7,ARPC5L,CDH13,EZR,FNBP1,GNA12,GNAI1,GNB1L,GNG12,MSN,MYL1,MYL6,PI4KA,PIP4K2B,PPP1R12C,PRKCA,RAC1,RAC2,RDX,RHOB,RHOG,RHOT1,RHOT2,RND3,ROCK1,ROCK2,SRC,WASF2
p70S6K Signaling	1.94	-0.208514	0.202	BCAP31,EGFR,GNAI1,KRAS,MAP2K2,MTOR,NRAS,PDIA3,PIK3C2A,PLCD1,PLCD3,PPP2R1A,PPP2R5D,PRKCA,PTPA,RALA,RALB,RAP1A,RAP1B,RRAS,SHC1,SOS1,SRC,YWHAB,YWHAE,YWHAZ
p53 Signaling	1.95	-1.94145	0.214	ATM,ATR,CCNK,CDK2,CHEK2,COQ8A,CSNK1D,GNL3,HDAC1,JUN,MAPK14,PCNA,PIK3C2A,PML,PRKDC,SCO2,SERPINE2,STAG1,THBS1,TP53,TP53BP2
Renal Cell Carcinoma Signaling	1.96	-1.80739	0.225	ARNT,ELOB,ETS1,FOS,JUN,KRAS,MAP2K2,NRAS,PIK3C2A,PTPN11,RAC1,RALA,RALB,RAP1A,RAP1B,RPS27A,RRAS,SOS1
Role of Oct4 in Mammalian Embryonic Stem Cell Pluripotency	1.96		0.261	AQR,ASH2L,JARID2,NR2F1,PARP1,PHB,PPP1R8,RXRB,SH3GLB1,TASOR,TP53,WWP2
Gap Junction Signaling	1.97		0.187	CSNK1D,CTH,EGFR,GNAI1,ITPR2,ITPR3,KRAS,LPAR1,MAP2K2,NRAS,PDIA3,PIK3C2A,PLCD1,PLCD3,PPP3CA,PRKAR1A,PRKCA,RALA,RALB,RAP1A,RAP1B,RRAS,SLC39A7,SOS1,SRC,TJP2,TUBA1A,TUBA1B,TUBA4A,TUBB,TUBB2A,TUBB3,TUBB4A,TUBB4B,TUBB6,TUBB8,TUBG1
Prostate Cancer Signaling	2.01		0.22	CDK2,CREB1,GSTP1,HSP90AA1,KRAS,MAP2K2,MTOR,NFKB1,NRAS,PA2G4,PIK3C2A,RALA,RALB,RAP1A,RAP1B,RELA,RRAS,SIN3A,SOS1,TP53
CDP-diacylglycerol Biosynthesis I	2.03	2.64575	0.35	AGPAT1,AGPAT3,AGPAT5,CDS2,GPAT3,MBOAT7,TAMM41
Stearate Biosynthesis I (Animals)	2.04	1.73205	0.267	ACOT1,ACOT7,ACOT8,ACOT9,ACSL3,ACSL4,DBT,DHCR24,ELOVL1,GNPAT,MBOAT7,TBXAS1
SAPK/JNK Signaling	2.06	-2.98481	0.216	CRKL,DAXX,GNA12,HNRNPK,JUN,KRAS,MAP2K4,MAP4K4,MINK1,NRAS,PIK3C2A,RAC1,RAC2,RALA,RALB,RAP1A,RAP1B,RRAS,SHC1,SOS1,TAB1,TP53
Neuregulin Signaling	2.06	-1.88562	0.219	ADAM17,CDK5,CRKL,EGFR,ERBIN,HSP90AA1,KRAS,MAP2K2,MTOR,NRAS,PRKCA,PTPN11,RALA,RALB,RAP1A,RAP1B,RPS6KB2,RRAS,SHC1,SOS1,SRC
TGF-Î² Signaling	2.06	-1.34164	0.219	ACVR1,FOS,HDAC1,JUN,KRAS,MAP2K2,MAP2K4,MAPK14,NRAS,RALA,RALB,RAP1A,RAP1B,RRAS,SMAD4,SOS1,TAB1,TFE3,TGFB2,TGIF1,TRAF6
NGF Signaling	2.06	-3.83761	0.211	CREB1,KRAS,MAP2K2,MAP2K4,NFKB1,NRAS,PIK3C2A,PTPN11,RAC1,RALA,RALB,RAP1A,RAP1B,RELA,RHOG,ROCK1,ROCK2,RPS6KB2,RRAS,SHC1,SMPD4,SOS1,TP53,TRAF6
Glutathione Redox Reactions I	2.11	-0.707107	0.333	CLIC2,GPX4,GPX8,GSR,GSTK1,GSTP1,MGST1,MGST3
Mitotic Roles of Polo-Like Kinase	2.11	0.816497	0.242	CCNB1,CDC26,CDK1,CHEK2,FZR1,HSP90AA1,KIF11,KIF23,PPP2R1A,PPP2R5D,PRC1,PTPA,RAD21,SMC1A,SMC3,STAG2
Regulation of Cellular Mechanics by Calpain Protease	2.11	-1.60357	0.242	CAPN5,CAST,CCNA2,CDK1,CDK2,CDK6,EGFR,EZR,KRAS,NRAS,RALA,RALB,RAP1A,RAP1B,RRAS,SRC
Telomere Extension by Telomerase	2.11		0.4	MRE11,NBN,POT1,RAD50,TERF2,TERF2IP
IL-6 Signaling	2.11	-2.35339	0.208	CSNK2A1,CSNK2A2,CSNK2B,FOS,HSPB1,JUN,KRAS,MAP2K2,MAP2K4,MAP4K4,MAPK14,MCL1,NFKB1,NRAS,PIK3C2A,PTPN11,RALA,RALB,RAP1A,RAP1B,RELA,RRAS,SHC1,SOS1,TAB1,TRAF6
Glutathione Redox Reactions II	2.12		0.75	GSR,PDIA3,TXNDC12
Pentose Phosphate Pathway (Oxidative Branch)	2.12		0.75	G6PD,PGD,PGLS
Proline Biosynthesis I	2.12		0.75	ALDH18A1,PYCR1,PYCR2
FLT3 Signaling in Hematopoietic Progenitor Cells	2.13	-2.52357	0.229	CBL,CREB1,EIF4EBP1,KRAS,MAP2K2,MAPK14,MTOR,NRAS,PIK3C2A,PTPN11,RALA,RALB,RAP1A,RAP1B,RRAS,SHC1,SOS1,STAT1,STAT2
Semaphorin Signaling in Neurons	2.14		0.25	ARHGEF12,CDK5,CRMP1,DPYSL2,DPYSL3,FNBP1,RAC1,RAC2,RHOB,RHOG,RHOT1,RHOT2,RND3,ROCK1,ROCK2
GADD45 Signaling	2.17		0.368	ATM,ATR,CCNB1,CDK1,CDK2,PCNA,TP53
Superpathway of Serine and Glycine Biosynthesis I	2.17	-1	0.571	PHGDH,PSAT1,PSPH,UBAC2
CXCR4 Signaling	2.18	-0.377964	0.198	DOCK1,FNBP1,FOS,GNA12,GNAI1,GNB1L,GNG12,ITPR2,ITPR3,JUN,KRAS,MAP2K2,MAP2K4,MYL1,MYL6,NRAS,PIK3C2A,PRKCA,RAC1,RAC2,RALA,RALB,RAP1A,RAP1B,RHOB,RHOG,RHOT1,RHOT2,RND3,ROCK1,ROCK2,RRAS,SRC
Myc Mediated Apoptosis Signaling	2.18		0.246	CYCS,KRAS,MAP2K4,NRAS,PIK3C2A,RALA,RALB,RAP1A,RAP1B,RRAS,SHC1,SOS1,TP53,YWHAB,YWHAE,YWHAZ
PEDF Signaling	2.18	-2.06474	0.232	KRAS,MAPK14,NFKB1,NRAS,PIK3C2A,PNPLA2,RAC1,RALA,RALB,RAP1A,RAP1B,RELA,ROCK1,ROCK2,RRAS,SOD2,TP53,WASF2,ZEB1
Erythropoietin Signaling	2.2		0.237	CBL,FOS,JUN,KRAS,MAP2K2,NFKB1,NRAS,PIK3C2A,PRKCA,RALA,RALB,RAP1A,RAP1B,RELA,RRAS,SHC1,SOS1,SRC
Oncostatin M Signaling	2.21	-2.3094	0.279	KRAS,MAP2K2,NRAS,RALA,RALB,RAP1A,RAP1B,RRAS,SHC1,SOS1,STAT1,TIMP3
Glioblastoma Multiforme Signaling	2.26	-0.185695	0.2	CDK2,CDK6,E2F3,E2F4,EGFR,FNBP1,ITPR2,ITPR3,KRAS,MAP2K2,MTOR,NRAS,PDIA3,PIK3C2A,PLCD1,PLCD3,RAC1,RAC2,RALA,RALB,RAP1A,RAP1B,RHOB,RHOG,RHOT1,RHOT2,RND3,RRAS,SHC1,SOS1,SRC,TP53,WNT5A
Ketogenesis	2.31	0.447214	0.5	ACAT1,ACAT2,BDH1,HADHA,HADHB
Thrombopoietin Signaling	2.32	-2	0.254	FOS,JUN,KRAS,MAP2K2,NRAS,PIK3C2A,PRKCA,PTPN11,RALA,RALB,RAP1A,RAP1B,RRAS,SHC1,SOS1,STAT1
Glioma Invasiveness Signaling	2.33	-1.5	0.243	FNBP1,KRAS,NRAS,PIK3C2A,RAC1,RAC2,RALA,RALB,RAP1A,RAP1B,RHOB,RHOG,RHOT1,RHOT2,RND3,RRAS,TIMP2,TIMP3
IL-4 Signaling	2.35		0.235	HLA-A,HLA-B,INPP5K,INPPL1,KRAS,MTOR,NFAT5,NR3C1,NRAS,OCRL,PIK3C2A,RALA,RALB,RAP1A,RAP1B,RPS6KB2,RRAS,SHC1,SOS1,SYNJ2
IL-3 Signaling	2.37	-2.06474	0.241	CHP1,CRKL,FOS,JUN,KRAS,MAP2K2,NRAS,PIK3C2A,PPP3CA,PRKCA,RAC1,RALA,RALB,RAP1A,RAP1B,RRAS,SHC1,SOS1,STAT1
Phospholipase C Signaling	2.38	-2.08167	0.187	ARHGEF1,ARHGEF12,ARHGEF18,ARHGEF2,ARHGEF7,CHP1,CREB1,FNBP1,GNB1L,GNG12,HDAC1,HDAC3,HDAC6,HMOX1,ITPR2,ITPR3,KRAS,MAP2K2,MARCKS,MYL1,MYL6,NFAT5,NFKB1,NRAS,PEBP1,PLCD1,PLCD3,PLD2,PLD3,PPP3CA,PRKCA,RAC1,RAC2,RALA,RALB,RAP1A,RAP1B,RELA,RHOB,RHOG,RHOT1,RHOT2,RND3,RRAS,SHC1,SOS1,SRC,TGM2
Mechanisms of Viral Exit from Host Cells	2.39		0.293	CHMP2A,CHMP2B,CHMP3,CHMP4B,CHMP6,LMNB1,LMNB2,NEDD4,PRKCA,SH3GLB1,VPS4A,XPO1
Acute Myeloid Leukemia Signaling	2.46	-2	0.236	EIF4EBP1,IDH1,IDH2,IDH3G,JUP,KRAS,MAP2K2,MAP2K4,MTOR,NFKB1,NRAS,PIK3C2A,PML,RALA,RALB,RAP1A,RAP1B,RELA,RPS6KB2,RRAS,SOS1
Regulation of IL-2 Expression in Activated and Anergic T Lymphocytes	2.46		0.236	CHP1,FOS,JUN,KRAS,MAP2K2,MAP2K4,NFAT5,NFKB1,NRAS,PPP3CA,RAC1,RALA,RALB,RAP1A,RAP1B,RELA,RRAS,SMAD4,SOS1,TGFB2,VAV2
Molecular Mechanisms of Cancer	2.48		0.176	ARHGEF1,ARHGEF12,ARHGEF18,ARHGEF2,ARHGEF7,ATM,ATR,AURKA,BAK1,CBL,CDK1,CDK13,CDK17,CDK2,CDK5,CDK6,CDK7,CHEK2,CYCS,DAXX,E2F3,E2F4,FNBP1,FOS,GNA12,GNAI1,HAT1,JUN,KRAS,LAMTOR3,LRP1,MAP2K2,MAP2K4,MAPK14,NBN,NCSTN,NFKB1,NRAS,PA2G4,PIK3C2A,PRKAR1A,PRKCA,PRKDC,PTPN11,RAC1,RAC2,RALA,RALB,RAP1A,RAP1B,RASA1,RBL1,RBPJ,RELA,RHOB,RHOG,RHOT1,RHOT2,RND3,RRAS,SHC1,SIN3A,SMAD4,SOS1,SRC,TAB1,TGFB2,TP53,WNT5A
D-myo-inositol (1,4,5)-trisphosphate Degradation	2.48	-1.13389	0.412	BPNT1,IMPAD1,INPP5K,INPPL1,OCRL,SEC16A,SYNJ2
VEGF Signaling	2.48	-3	0.23	ARNT,EIF1,EIF1AX,EIF1AY,EIF2S2,FOXO3,KRAS,MAP2K2,NRAS,PIK3C2A,PRKCA,PTPN11,RALA,RALB,RAP1A,RAP1B,ROCK1,ROCK2,RRAS,SHC1,SOS1,SRC,YWHAE
Glycogen Biosynthesis II (from UDP-D-Glucose)	2.49	0	0.667	GBE1,GYG1,GYS1,UGP2
Leucine Degradation I	2.57	-0.447214	0.556	ACADM,AUH,BCAT1,BCAT2,MCCC2
GDNF Family Ligand-Receptor Interactions	2.57	-2	0.25	CREB1,FOS,ITPR2,ITPR3,JUN,KRAS,MAP2K2,MAP2K4,NRAS,PIK3C2A,RAC1,RALA,RALB,RAP1A,RAP1B,RASA1,RRAS,SHC1,SOS1
Mismatch Repair in Eukaryotes	2.66		0.438	FEN1,MSH2,MSH6,PCNA,PMS2,POLD1,RPA1
PTEN Signaling	2.66	1.34715	0.222	CBL,CSNK2A1,CSNK2A2,CSNK2B,EGFR,FOXO3,IGF2R,ILK,INPP5K,INPPL1,KRAS,MAP2K2,MCRS1,NFKB1,NRAS,OCRL,RAC1,RAC2,RALA,RALB,RAP1A,RAP1B,RELA,RPS6KB2,RRAS,SHC1,SOS1,SYNJ2
Granzyme A Signaling	2.68		0.4	ANP32A,H1F0,H1FX,HIST1H1B,HIST1H1C,HIST1H1D,HIST1H1E,HMGB2
Inosine-5'-phosphate Biosynthesis II	2.68		1	ADSL,ATIC,PAICS
Cleavage and Polyadenylation of Pre-mRNA	2.7		0.5	CPSF1,CPSF2,CPSF3,CSTF2,PABPN1,WDR33
Fatty Acid Î²-oxidation I	2.85	2.11058	0.344	ACAA1,ACADM,ACSL3,ACSL4,AUH,ECHS1,EHHADH,HADHA,HADHB,HSD17B10,HSD17B4
ERK5 Signaling	2.87	-2.06474	0.264	CREB1,EGFR,FOS,FOSL1,FOXO3,GNA12,KRAS,NRAS,PTPN11,RALA,RALB,RAP1A,RAP1B,RPS6KB2,RRAS,SRC,YWHAB,YWHAE,YWHAZ
Unfolded protein response	2.89		0.286	CANX,CEBPZ,DNAJA2,DNAJC3,HSPA4,HSPA6,HSPA8,HSPA9,HSPH1,MBTPS2,OS9,P4HB,PDIA6,SEL1L,SYVN1,VCP
IL-2 Signaling	2.9	-2.49615	0.279	CSNK2A1,CSNK2A2,CSNK2B,FOS,JUN,KRAS,MAP2K2,NRAS,PIK3C2A,PTPN11,RALA,RALB,RAP1A,RAP1B,RRAS,SHC1,SOS1
Glioma Signaling	2.91	-1.29099	0.236	CDK6,E2F3,E2F4,EGFR,IDH1,IDH2,IDH3G,IGF2R,KRAS,MAP2K2,MTOR,NRAS,PA2G4,PIK3C2A,PRKCA,RALA,RALB,RAP1A,RAP1B,RBL1,RBL2,RRAS,SHC1,SIN3A,SOS1,TP53
IL-8 Signaling	2.92	-1.62221	0.206	ARRB2,CSTB,EGFR,EIF4EBP1,FNBP1,FOS,GNA12,GNAI1,GNB1L,GNG12,HMOX1,IQGAP1,JUN,KRAS,MAP2K2,MAP2K4,MAP4K4,MTOR,NFKB1,NRAS,PIK3C2A,PLD2,PLD3,PRKCA,RAC1,RAC2,RALA,RALB,RAP1A,RAP1B,RELA,RHOB,RHOG,RHOT1,RHOT2,RND3,ROCK1,ROCK2,RRAS,SRC,TRAF6
Serine Biosynthesis	2.93	-1	0.8	PHGDH,PSAT1,PSPH,UBAC2
Sertoli Cell-Sertoli Cell Junction Signaling	2.95		0.21	AFDN,CLINT1,DLG1,EPB41,EPN1,ILK,JUN,JUP,KRAS,MAP2K2,MAP2K4,MAPK14,MPP6,NRAS,PRKAR1A,RAC1,RALA,RALB,RAP1A,RAP1B,RRAS,SPTAN1,SPTBN1,SPTBN2,SRC,SYMPK,TJP2,TUBA1A,TUBA1B,TUBA4A,TUBB,TUBB2A,TUBB3,TUBB4A,TUBB4B,TUBB6,TUBB8,TUBG1,YBX3
Cyclins and Cell Cycle Regulation	3	2	0.259	ATM,ATR,CCNA2,CCNB1,CCNH,CDK1,CDK2,CDK6,CDK7,E2F3,E2F4,HDAC1,HDAC3,HDAC6,PA2G4,PPP2R1A,PPP2R5D,PTPA,SIN3A,TGFB2,TP53
FAT10 Signaling Pathway	3.03	0.377964	0.444	MAP1LC3B,NUB1,PSME2,PSME3,PSME4,PSMF1,UBA1,UBA6
Thrombin Signaling	3.06	-1.80839	0.207	ARHGEF1,ARHGEF12,ARHGEF2,CREB1,EGFR,FNBP1,GNA12,GNAI1,GNB1L,GNG12,ITPR2,ITPR3,KRAS,MAP2K2,MAPK14,MYL1,MYL6,NFKB1,NRAS,PDIA3,PIK3C2A,PLCD1,PLCD3,PRKCA,RAC1,RAC2,RALA,RALB,RAP1A,RAP1B,RELA,RHOB,RHOG,RHOT1,RHOT2,RND3,ROCK1,ROCK2,RRAS,SHC1,SOS1,SRC,TBP
JAK/Stat Signaling	3.07	-2.4004	0.263	FOS,JUN,KRAS,MAP2K2,MTOR,NFKB1,NRAS,PIAS2,PIK3C2A,PTPN1,PTPN11,RALA,RALB,RAP1A,RAP1B,RELA,RRAS,SHC1,SOS1,STAT1,STAT2
Cell Cycle: G2/M DNA Damage Checkpoint Regulation	3.08	-2.67261	0.306	ATM,ATR,AURKA,CCNB1,CDK1,CDK7,CHEK2,PRKDC,TOP2A,TOP2B,TP53,TRIP12,YWHAB,YWHAE,YWHAZ
DNA Double-Strand Break Repair by Homologous Recombination	3.08		0.5	ATM,ATRX,LIG1,MRE11,NBN,RAD50,RPA1
Telomerase Signaling	3.1	-0.894427	0.243	DKC1,EGFR,ELF1,ETS1,HDAC1,HDAC3,HDAC6,HSP90AA1,KRAS,MAP2K2,NRAS,PIK3C2A,POT1,PPP2R1A,PPP2R5D,PTPA,RALA,RALB,RAP1A,RAP1B,RRAS,SHC1,SOS1,TERF2,TERF2IP,TP53
Actin Cytoskeleton Signaling	3.11	-3.08607	0.205	ABI2,APC2,ARHGAP35,ARHGEF1,ARHGEF12,ARHGEF7,ARPC5L,CRKL,CSK,CYFIP1,DIAPH2,DOCK1,EZR,FGF2,GNA12,GNG12,IQGAP1,IQGAP2,KRAS,MAP2K2,MSN,MYH10,MYH14,MYH9,MYL1,MYL6,NCKAP1,NRAS,PFN2,PIK3C2A,RAC1,RAC2,RALA,RALB,RAP1A,RAP1B,RDX,ROCK1,ROCK2,RRAS,SHC1,SOS1,TMSB10/TMSB4X,VAV2,WASF2
Estrogen-Dependent Breast Cancer Signaling	3.13	-1.80739	0.27	CREB1,EGFR,FOS,HSD17B10,HSD17B11,HSD17B12,HSD17B2,HSD17B4,JUN,KRAS,NFKB1,NRAS,PIK3C2A,RALA,RALB,RAP1A,RAP1B,RELA,RRAS,SRC
RAR Activation	3.14		0.211	AKR1B1,AKR1B10,AKR1C3,ALDH1A1,CCNH,CDK7,CSK,CSNK2A1,CSNK2A2,CSNK2B,ERCC2,ERCC3,FOS,GTF2H1,GTF2H3,GTF2H4,GTF2H5,JUN,MAP2K4,MAPK14,MNAT1,NCOR1,NFKB1,NR2F1,PARP1,PHF10,PML,PRKAR1A,PRKCA,RAC1,RDH11,RELA,RPL7A,RXRB,SMAD4,SMARCA2,SMARCC1,SORBS3,SRC,TAF4,TGFB2
Clathrin-mediated Endocytosis Signaling	3.19		0.212	AAK1,AP2M1,AP2S1,APOC3,ARF6,ARPC5L,ARRB2,CBL,CHP1,CLU,CSNK2A1,CSNK2A2,CSNK2B,CTTN,DNM1L,DNM2,EPN1,FGF2,GAK,HGS,HSPA8,LDLRAP1,NUMB,PCYOX1,PICALM,PIK3C2A,PPP3CA,RAB11B,RAB4B,RAB5A,RAB5B,RAB5C,RAB7A,RAC1,RPS27A,SH3BP4,SH3GLB1,SRC,STAM,TFRC,USP9X
Adipogenesis pathway	3.19		0.231	ARNTL,ATG7,CCNH,CDK5,CDK7,CTBP1,CTBP2,ERCC2,ERCC3,FGF2,GTF2H1,GTF2H3,GTF2H4,GTF2H5,HAT1,HDAC1,HDAC3,HDAC6,KAT2A,KDM1A,KMT2B,MNAT1,RBBP7,SAP130,SAP30,SAP30L,SIN3A,SIN3B,TBL1XR1,TP53,WNT5A
Non-Small Cell Lung Cancer Signaling	3.21	-0.5	0.274	CDK6,EGFR,FOXO3,ITPR2,ITPR3,KRAS,MAP2K2,NRAS,PA2G4,PIK3C2A,PRKCA,RALA,RALB,RAP1A,RAP1B,RRAS,RXRB,SIN3A,SOS1,TP53
BAG2 Signaling Pathway	3.21	2.13809	0.326	BAG2,HSP90AA1,HSPA4,HSPA6,HSPA8,HSPA9,MAPK14,NFKB1,PSME2,PSME3,PSME4,PSMF1,RELA,TP53
Pentose Phosphate Pathway	3.25	-2.44949	0.6	G6PD,PGD,PGLS,RPE,TALDO1,TKT
Acetyl-CoA Biosynthesis I (Pyruvate Dehydrogenase Complex)	3.25	2.23607	0.714	DBT,DLAT,DLD,PDHA1,PDHB
Cell Cycle: G1/S Checkpoint Regulation	3.28	-0.5	0.284	ATM,ATR,CDK2,CDK6,E2F3,E2F4,GNL3,HDAC1,HDAC3,HDAC6,PA2G4,RBL1,RBL2,RPL11,RPL5,SIN3A,SMAD4,TGFB2,TP53
Assembly of RNA Polymerase III Complex	3.33		0.538	GTF3C1,GTF3C2,GTF3C3,GTF3C4,GTF3C5,POLR3D,TBP
Germ Cell-Sertoli Cell Junction Signaling	3.34		0.221	AFDN,CLINT1,EPN1,FNBP1,ILK,IQGAP1,JUP,KRAS,MAP2K2,MAP2K4,MAPK14,NRAS,PIK3C2A,RAC1,RAC2,RALA,RALB,RAP1A,RAP1B,RHOB,RHOG,RHOT1,RHOT2,RND3,RRAS,SRC,TGFB2,TUBA1A,TUBA1B,TUBA4A,TUBB,TUBB2A,TUBB3,TUBB4A,TUBB4B,TUBB6,TUBB8,TUBG1
Androgen Signaling	3.41	-0.377964	0.235	CCNH,CDK7,DNAJB1,ERCC2,ERCC3,GNA12,GNAI1,GNB1L,GNG12,GTF2B,GTF2H1,GTF2H3,GTF2H4,GTF2H5,HSP90AA1,HSPA4,JUN,MNAT1,NFKB1,POLR2A,POLR2B,POLR2C,POLR2E,POLR2H,POLR2L,PRKAR1A,PRKCA,RELA,SHC1,SRC,TAF2,TBP
Granzyme B Signaling	3.46	-2.12132	0.5	CYCS,DFFB,ENDOG,LMNB1,LMNB2,NUMA1,PARP1,PRKDC
Branched-chain Î±-keto acid Dehydrogenase Complex	3.58	2	1	BCKDHA,BCKDHB,DBT,DLD
Ketolysis	3.59	0	0.667	ACAT1,ACAT2,BDH1,HADHA,HADHB,OXCT1
Caveolar-mediated Endocytosis Signaling	3.66		0.288	ARCN1,CAVIN1,CD55,COPA,COPB1,COPB2,COPE,COPG1,COPG2,COPZ1,DNM2,EGFR,HLA-A,HLA-B,HLA-C,PRKCA,PTPN1,RAB5A,RAB5B,RAB5C,SRC
Actin Nucleation by ARP-WASP Complex	3.75	-1.34164	0.292	ARPC5L,FNBP1,GNA12,KRAS,NRAS,PPP1R12C,RAC1,RAC2,RALA,RALB,RAP1A,RAP1B,RHOB,RHOG,RHOT1,RHOT2,RND3,ROCK1,ROCK2,RRAS,SOS1
Role of CHK Proteins in Cell Cycle Checkpoint Control	3.78	-2.32379	0.316	ATM,ATR,CDK1,CDK2,CHEK2,E2F3,E2F4,MDC1,MRE11,NBN,PCNA,PPP2R1A,PPP2R5D,PTPA,RAD50,RPA1,TLK2,TP53
Cholecystokinin/Gastrin-mediated Signaling	3.79	-0.377964	0.252	EGFR,FNBP1,FOS,GNA12,ITPR2,ITPR3,JUN,KRAS,MAP2K2,MAP2K4,MAPK14,NRAS,PRKCA,RAC1,RAC2,RALA,RALB,RAP1A,RAP1B,RHOB,RHOG,RHOT1,RHOT2,RND3,ROCK1,ROCK2,RRAS,SHC1,SOS1,SRC
Colanic Acid Building Blocks Biosynthesis	3.99	-2.82843	0.571	GALK1,GALK2,GMPPA,MPI,PMM2,TSTA3,UGDH,UGP2
EGF Signaling	4	1.88562	0.327	CSNK2A1,CSNK2A2,CSNK2B,EGFR,FOS,ITPR2,ITPR3,JUN,MAP2K4,MAPK14,MTOR,PIK3C2A,PRKCA,RASA1,SHC1,SOS1,SRC,STAT1
PI3K/AKT Signaling	4.03	-0.928477	0.25	EIF4EBP1,FOXO3,GYS1,HSP90AA1,ILK,INPP5K,INPPL1,KRAS,LIMS1,MAP2K2,MCL1,MTOR,NFKB1,NRAS,OCRL,PPP2R1A,PPP2R5D,PTPA,RALA,RALB,RAP1A,RAP1B,RELA,RHEB,RPS6KB2,RRAS,SHC1,SOS1,SYNJ2,TP53,YWHAB,YWHAE,YWHAZ
UVA-Induced MAPK Signaling	4.17	-1.29099	0.276	ATM,CYCS,EGFR,FOS,JUN,KRAS,MAP2K4,MAPK14,MTOR,NRAS,PARP1,PARP12,PARP4,PDIA3,PIK3C2A,PLCD1,PLCD3,PRKCA,RALA,RALB,RAP1A,RAP1B,RPS6KB2,RRAS,SMPD4,STAT1,TP53
RhoA Signaling	4.28	-2.69408	0.26	ANLN,ARHGAP35,ARHGEF1,ARHGEF12,ARPC5L,CDC42EP4,CIT,EZR,GNA12,KTN1,LPAR1,MSN,MYL1,MYL6,NEDD4,PFN2,PI4KA,PIP4K2B,PKN1,RAPGEF2,RDX,RND3,ROCK1,ROCK2,SEPT11,SEPT2,SEPT3,SEPT5,SEPT6,SEPT7,SEPT8,SEPT9
Breast Cancer Regulation by Stathmin1	4.36		0.23	ARHGEF1,ARHGEF12,ARHGEF18,ARHGEF2,ARHGEF7,CDK1,CDK2,E2F3,E2F4,GNAI1,GNB1L,GNG12,ITPR2,ITPR3,KRAS,MAP2K2,NRAS,PIK3C2A,PPP2R1A,PPP2R5D,PRKAR1A,PRKCA,PTPA,RAC1,RALA,RALB,RAP1A,RAP1B,ROCK1,ROCK2,RRAS,SHC1,SOS1,STMN1,TP53,TUBA1A,TUBA1B,TUBA4A,TUBB,TUBB2A,TUBB3,TUBB4A,TUBB4B,TUBB6,TUBB8,TUBG1
DNA Methylation and Transcriptional Repression Signaling	4.48		0.412	CHD3,CHD4,DNMT1,H3F3A/H3F3B,HDAC1,MBD2,MBD3,MECP2,MTA1,RBBP7,SAP130,SAP30,SIN3A,SUDS3
UVC-Induced MAPK Signaling	4.49	-0.727607	0.353	ATR,EGFR,FOS,JUN,KRAS,MAP2K2,MAP2K4,MAPK14,NRAS,PRKCA,RALA,RALB,RAP1A,RAP1B,RRAS,SMPD4,SRC,TP53
Aldosterone Signaling in Epithelial Cells	4.51	-0.534522	0.247	AHCY,DNAJA1,DNAJB1,DNAJB12,DNAJB14,DNAJB4,DNAJC10,DNAJC11,DNAJC13,DNAJC16,DNAJC19,DNAJC3,DNAJC6,DNAJC7,DNAJC9,HSP90AA1,HSPA13,HSPA4,HSPA6,HSPA8,HSPA9,HSPB1,HSPB8,HSPD1,HSPH1,ITPR2,ITPR3,KRAS,MAP2K2,NEDD4,PDIA3,PI4KA,PIK3C2A,PIP4K2B,PLCD1,PLCD3,PRKCA,SACS,SOS1
Apoptosis Signaling	4.52	0.96225	0.283	ACIN1,AIFM1,BAK1,CAPN5,CDK1,CYCS,DFFB,ENDOG,HTRA2,KRAS,LMNA,MAP2K2,MAP2K4,MAP4K4,MCL1,NFKB1,NRAS,PARP1,PRKCA,RALA,RALB,RAP1A,RAP1B,RELA,ROCK1,RRAS,SPTAN1,TP53
IGF-1 Signaling	4.54	-1.09109	0.279	CCN1,CSNK2A1,CSNK2A2,CSNK2B,FOS,FOXO3,GRB10,IGFBP5,IGFBP7,JUN,KRAS,MAP2K2,NEDD4,NRAS,PIK3C2A,PRKAR1A,PTPN11,RALA,RALB,RAP1A,RAP1B,RASA1,RPS6KB2,RRAS,SHC1,SOS1,YWHAB,YWHAE,YWHAZ
Signaling by Rho Family GTPases	4.55	-2.3094	0.222	ARHGEF1,ARHGEF12,ARHGEF18,ARHGEF2,ARHGEF7,ARPC5L,CDC42EP4,CDH13,CIT,CLIP1,CYFIP1,DES,EZR,FNBP1,FOS,GNA12,GNAI1,GNB1L,GNG12,IQGAP1,JUN,MAP2K2,MAP2K4,MSN,MYL1,MYL6,NEDD4,NFKB1,PI4KA,PIK3C2A,PIP4K2B,PKN1,PPP1R12C,RAC1,RAC2,RDX,RELA,RHOB,RHOG,RHOT1,RHOT2,RND3,ROCK1,ROCK2,SEPT11,SEPT2,SEPT3,SEPT5,SEPT6,SEPT7,SEPT8,SEPT9,STMN1,VIM
Tryptophan Degradation III (Eukaryotic)	4.58	-0.301511	0.5	ACAT1,ACAT2,CDYL,EHHADH,GCDH,HADHA,HADHB,HSD17B10,HSD17B4,KYNU,PARK7
Assembly of RNA Polymerase I Complex	4.67		0.667	POLR1A,POLR1B,POLR1C,POLR1D,POLR1E,TAF1C,TBP,UBTF
BER pathway	4.67		0.667	FEN1,LIG1,LIG3,PARP1,PCNA,PNKP,POLG,XRCC1
Epithelial Adherens Junction Signaling	4.85		0.255	ACVR1,AFDN,ARPC5L,CLINT1,CLIP1,EGFR,EPN1,FARP2,IQGAP1,JUP,KRAS,LMO7,MYH10,MYH14,MYH9,MYL1,MYL6,NOTCH2,NRAS,RAC1,RALA,RALB,RAP1A,RAP1B,RRAS,SRC,TGFB2,TUBA1A,TUBA1B,TUBA4A,TUBB,TUBB2A,TUBB3,TUBB4A,TUBB4B,TUBB6,TUBB8,TUBG1,VAV2
Glucocorticoid Receptor Signaling	4.97		0.211	ANXA1,CCNH,CDK7,CHP1,CREB1,ERCC2,ERCC3,FOS,FOXO3,GTF2B,GTF2H1,GTF2H3,GTF2H4,GTF2H5,HSP90AA1,HSPA4,HSPA6,HSPA8,HSPA9,JUN,KRAS,KRT18,MAP2K2,MAP2K4,MAPK14,MNAT1,NCOR1,NFAT5,NFKB1,NR3C1,NRAS,PCK2,PHF10,PIK3C2A,POLR2A,POLR2B,POLR2C,POLR2E,POLR2H,POLR2L,POU2F1,PPP3CA,RAC1,RALA,RALB,RAP1A,RAP1B,RELA,RRAS,SHC1,SMAD4,SMARCA2,SMARCC1,SOS1,STAT1,SUMO1,TAB1,TAF1,TAF10,TAF2,TAF4,TAF5,TAF6,TAF6L,TAF7,TAF9,TAF9…
DNA Double-Strand Break Repair by Non-Homologous End Joining	5.01		0.643	ATM,LIG3,MRE11,NBN,PARP1,PRKDC,RAD50,WRN,XRCC1
RAN Signaling	5.03		0.588	IPO5,KPNA2,KPNA3,KPNA6,KPNB1,RAN,RANBP2,RANGAP1,RCC1,XPO1
Hypoxia Signaling in the Cardiovascular System	5.05	-0.377964	0.324	ARNT,ATM,CREB1,CSNK1D,HIF1AN,HSP90AA1,JUN,LDHA,NQO1,P4HB,SUMO1,TP53,UBE2A,UBE2B,UBE2D3,UBE2E1,UBE2F,UBE2G2,UBE2I,UBE2K,UBE2L3,UBE2N,UBE2S,UBE2V2
Chronic Myeloid Leukemia Signaling	5.08		0.291	CDK6,CRKL,CTBP1,CTBP2,E2F3,E2F4,HDAC1,HDAC3,HDAC6,KRAS,MAP2K2,MECOM,NFKB1,NRAS,PA2G4,PIK3C2A,PTPN11,RALA,RALB,RAP1A,RAP1B,RBL1,RBL2,RELA,RRAS,SIN3A,SMAD4,SOS1,TGFB2,TP53
Purine Nucleotides De Novo Biosynthesis II	5.1	-1.41421	0.727	ADSL,ATIC,GART,GMPS,IMPDH1,IMPDH2,PAICS,PPAT
ATM Signaling	5.17	-1.4	0.299	ATM,ATR,CCNB1,CDK1,CDK2,CHEK2,CREB1,H2AFX,HP1BP3,JUN,MAP2K4,MAPK14,MDC1,MRE11,NBN,PPP2R1A,PPP2R5D,PTPA,RAD50,SMC1A,SMC3,TDP1,TLK2,TP53,TP53BP1,TRIM28,TRRAP,USP7,ZEB1
Role of BRCA1 in DNA Damage Response	5.44	-2.13809	0.325	ABRAXAS1,ATM,ATR,BABAM1,BABAM2,BRCC3,CHEK2,E2F3,E2F4,FANCA,MDC1,MRE11,MSH2,MSH6,NBN,PHF10,POU2F1,RAD50,RBL1,RBL2,RPA1,SMARCA2,SMARCC1,STAT1,TP53,UIMC1
Aryl Hydrocarbon Receptor Signaling	5.61	0.2	0.273	ALDH18A1,ALDH1A1,ALDH3A1,ALDH3A2,ALDH6A1,ALDH9A1,ARNT,ATM,ATR,CCNA2,CDK2,CDK6,CHEK2,DHFR,FOS,GSTK1,GSTO1,GSTP1,HSP90AA1,HSPB1,JUN,MCM7,MGST1,MGST3,NFIB,NFIC,NFIX,NFKB1,NQO1,NQO2,NR2F1,RBL1,RBL2,RELA,RXRB,SRC,TGFB2,TGM2,TP53
14-3-3-mediated Signaling	5.65	-1.52753	0.283	AKT1S1,CBL,EDC3,FOS,JUN,KRAS,MAP2K2,MAP2K4,NRAS,PDIA3,PIK3C2A,PLCD1,PLCD3,PRKCA,RALA,RALB,RAP1A,RAP1B,RRAS,SRC,SRPK2,TUBA1A,TUBA1B,TUBA4A,TUBB,TUBB2A,TUBB3,TUBB4A,TUBB4B,TUBB6,TUBB8,TUBG1,VIM,YWHAB,YWHAE,YWHAZ
tRNA Charging	5.73	-0.727607	0.436	AARS,AARS2,CARS,DARS2,EARS2,GARS,HARS2,KARS,PARS2,QARS,RARS,RARS2,SARS2,TARS,TARS2,WARS,WARS2
PDGF Signaling	5.83	-1.13389	0.326	ACP1,CRKL,CSNK2A1,CSNK2A2,CSNK2B,EIF2AK2,FOS,INPP5K,INPPL1,JUN,KRAS,MAP2K2,MAP2K4,NRAS,OCRL,PIK3C2A,PRKCA,RALA,RALB,RAP1A,RAP1B,RASA1,RRAS,SHC1,SOS1,SRC,STAT1,SYNJ2
Tight Junction Signaling	6.13		0.268	AFDN,ARHGEF2,BET1L,CASK,CPSF1,CPSF2,CPSF3,CSTF2,EPB41,FOS,GOSR1,GOSR2,GPAA1,HSF1,JUN,MPDZ,MPP5,MYH10,MYH14,MYH9,MYL1,MYL6,NAPA,NAPG,NFKB1,NSF,PPP2R1A,PPP2R5D,PRKAR1A,PTPA,RAB13,RAC1,RELA,SAFB,SPTAN1,STX16,SYMPK,TGFB2,TJP2,VAMP2,VAMP3,VAPA,VTI1A,YBX3,YKT6
Glutaryl-CoA Degradation	6.16	0	0.714	ACAT1,ACAT2,CDYL,EHHADH,GCDH,HADHA,HADHB,HSD17B10,HSD17B4,PARK7
Hereditary Breast Cancer Signaling	6.76		0.293	ATM,ATR,CCNB1,CDK1,CDK6,CHEK2,DDB2,FANCA,H2AFX,HDAC1,HDAC3,HDAC6,KRAS,MRE11,MSH2,MSH6,NBN,NPM1,NRAS,PHF10,PIK3C2A,PMS2,POLR2A,POLR2B,POLR2C,POLR2E,POLR2H,POLR2L,RAD50,RALA,RALB,RAP1A,RAP1B,RPA1,RPS27A,RRAS,SMARCA2,SMARCC1,TP53,TUBG1,XPC
TCA Cycle II (Eukaryotic)	6.79	1.06904	0.583	ACO1,ACO2,CS,DLD,DLST,IDH3G,MDH1,MDH2,OGDH,SDHA,SDHB,SDHC,SUCLA2,SUCLG1
Remodeling of Epithelial Adherens Junctions	6.86	1	0.377	ARF6,ARPC5L,CLIP1,DNM1L,DNM2,EXOC2,HGS,IQGAP1,MAPRE2,RAB5A,RAB5B,RAB5C,RAB7A,RALA,SRC,TUBA1A,TUBA1B,TUBA4A,TUBB,TUBB2A,TUBB3,TUBB4A,TUBB4B,TUBB6,TUBB8,TUBG1
Protein Ubiquitination Pathway	7.15		0.245	BAP1,CBL,DNAJA1,DNAJB1,DNAJB12,DNAJB14,DNAJB4,DNAJC10,DNAJC11,DNAJC13,DNAJC16,DNAJC19,DNAJC3,DNAJC6,DNAJC7,DNAJC9,ELOB,FZR1,HLA-A,HLA-B,HLA-C,HSP90AA1,HSPA13,HSPA4,HSPA6,HSPA8,HSPA9,HSPB1,HSPB8,HSPD1,HSPH1,NEDD4,PAN2,PSMB5,PSME2,RPS27A,SACS,TAP1,TAP2,THOP1,TRAF6,UBA1,UBE2A,UBE2B,UBE2D3,UBE2E1,UBE2F,UBE2G2,UBE2I,UBE2K,UBE2L3,UBE2N,UBE2S,UBE2V2,UCHL1,UCHL3,USP19,USP24,USP28,USP3,USP34,USP36,USP39,U…
Isoleucine Degradation I	7.44	0.301511	0.786	ACAT1,ACAT2,AUH,BCAT1,BCAT2,DLD,ECHS1,EHHADH,HADHA,HADHB,HSD17B10
mTOR Signaling	7.8	-0.185695	0.271	AKT1S1,EIF3A,EIF3B,EIF3C,EIF3D,EIF3E,EIF3F,EIF3G,EIF3H,EIF3I,EIF3J,EIF3L,EIF3M,EIF4A1,EIF4A3,EIF4EBP1,EIF4G1,EIF4G2,FAU,FKBP1A,FNBP1,GNB1L,HMOX1,KRAS,MTOR,NRAS,PIK3C2A,PLD2,PLD3,PPP2R1A,PPP2R5D,PRKCA,PTPA,RAC1,RAC2,RALA,RALB,RAP1A,RAP1B,RHEB,RHOB,RHOG,RHOT1,RHOT2,RND3,RPS12,RPS15A,RPS19,RPS21,RPS25,RPS27A,RPS3A,RPS6KB2,RPS7,RPS8,RPSA,RRAS
Valine Degradation I	7.97	0.83205	0.722	ALDH6A1,AUH,BCAT1,BCAT2,BCKDHA,BCKDHB,DBT,DLD,ECHS1,EHHADH,HADHA,HADHB,HIBCH
Cell Cycle Control of Chromosomal Replication	9.96		0.482	CDK1,CDK13,CDK17,CDK2,CDK5,CDK6,CDK7,CHEK2,LIG1,MCM2,MCM3,MCM4,MCM5,MCM6,MCM7,ORC2,ORC4,ORC5,PCNA,POLA2,POLD1,PRIM1,RPA1,RPA2,RPA3,TOP2A,TOP2B
Regulation of eIF4 and p70S6K Signaling	10.5	-1.29099	0.331	AGO2,EIF1,EIF1AX,EIF1AY,EIF2S2,EIF3A,EIF3B,EIF3C,EIF3D,EIF3E,EIF3F,EIF3G,EIF3H,EIF3I,EIF3J,EIF3L,EIF3M,EIF4A1,EIF4A3,EIF4EBP1,EIF4G1,EIF4G2,FAU,KRAS,MAP2K2,MAPK14,MTOR,NRAS,PABPC1,PAIP1,PAIP2,PIK3C2A,PPP2R1A,PPP2R5D,PTPA,RALA,RALB,RAP1A,RAP1B,RPS12,RPS15A,RPS19,RPS21,RPS25,RPS27A,RPS3A,RPS7,RPS8,RPSA,RRAS,SHC1,SOS1
Sumoylation Pathway	10.7	-0.557086	0.388	ARHGDIA,CBX4,CTBP1,CTBP2,DAXX,ETS1,FNBP1,FOS,HDAC1,JUN,KDM1A,MAP2K4,NFKB1,NR3C1,PCNA,PML,RAC1,RAC2,RAN,RANBP2,RANGAP1,RCC1,RCOR1,RHOB,RHOG,RHOT1,RHOT2,RND3,RPA1,SENP1,SENP3,SERBP1,SMAD4,SP100,SUMO1,SUMO3,TP53,UBA2,UBE2I,ZEB1
Huntington's Disease Signaling	10.8	0.688247	0.291	ATP5F1A,ATP5F1B,ATP5F1C,ATP5F1D,ATP5PB,BET1L,CAPN5,CASP1,CDK5,CREB1,CYCS,DCTN1,DNAJB1,DNM1L,DNM2,DYNC1I2,EGFR,GNB1L,GNG12,GOSR1,GOSR2,GPAA1,HDAC1,HDAC3,HDAC6,HSPA4,HSPA6,HSPA8,HSPA9,JUN,MAP2K4,MTOR,NAPA,NAPG,NCOR1,NSF,PIK3C2A,POLR2A,POLR2B,POLR2C,POLR2E,POLR2H,POLR2L,PRKCA,PSME2,PSME3,PSME4,PSMF1,RASA1,RCOR1,RCOR3,RPS27A,SDHA,SDHB,SHC1,SIN3A,SOS1,STX16,TAF4,TAF9B,TBP,TCERG1,TGM2,TP53,UBE2S,VAMP2,…
Assembly of RNA Polymerase II Complex	11.5		0.54	CCNH,CDK7,ERCC2,ERCC3,GTF2B,GTF2H1,GTF2H3,GTF2H4,GTF2H5,MNAT1,POLR2A,POLR2B,POLR2C,POLR2E,POLR2H,POLR2L,TAF1,TAF10,TAF2,TAF4,TAF5,TAF6,TAF6L,TAF7,TAF9,TAF9B,TBP
NER Pathway	12	-3.88771	0.408	CCNH,CDK7,CETN2,CHAF1B,DDB1,DDB2,ERCC1,ERCC2,ERCC3,ERCC4,ERCC5,GTF2H1,GTF2H3,GTF2H4,GTF2H5,H3F3A/H3F3B,LIG1,LIG3,MNAT1,PCNA,POLA2,POLD1,POLR2A,POLR2B,POLR2C,POLR2E,POLR2H,POLR2L,PRIM1,RAD23B,RPA1,RPA2,RPA3,TCEA1,TOP2A,TOP2B,UBE2I,UBE2N,USP7,XPA,XPC,XRCC1
NRF2-mediated Oxidative Stress Response	12.1	1.02899	0.326	ABCC4,AKR1A1,AKR7A2,BACH1,CBR1,CLPP,CUL3,DNAJA1,DNAJA2,DNAJB1,DNAJB12,DNAJB14,DNAJB4,DNAJC10,DNAJC11,DNAJC13,DNAJC16,DNAJC19,DNAJC3,DNAJC6,DNAJC7,DNAJC9,ERP29,FOS,FOSL1,FTL,GCLC,GSR,GSTK1,GSTO1,GSTP1,HACD3,HMOX1,HSPB8,JUN,JUNB,KRAS,MAFF,MAFG,MAFK,MAP2K2,MAP2K4,MAPK14,MGST1,MGST3,NQO1,NQO2,NRAS,PIK3C2A,PPIB,PRDX1,PRKCA,RALA,RALB,RAP1A,RAP1B,RRAS,SOD1,SOD2,STIP1,UBE2K,VCP
Nucleotide Excision Repair Pathway	13.5		0.686	CCNH,CDK7,ERCC1,ERCC2,ERCC3,ERCC4,ERCC5,GTF2H1,GTF2H3,GTF2H4,GTF2H5,MNAT1,POLR2A,POLR2B,POLR2C,POLR2E,POLR2H,POLR2L,RAD23B,RPA1,RPA2,RPA3,XPA,XPC
Estrogen Receptor Signaling	14.5		0.394	CCNC,CCNH,CDK7,CTBP1,CTBP2,ERCC2,ERCC3,GTF2B,GTF2H1,GTF2H3,GTF2H4,GTF2H5,H3F3A/H3F3B,HDAC3,KRAS,MAP2K2,MED12,MNAT1,NCOR1,NR3C1,NRAS,PCK2,PELP1,PHB2,POLR2A,POLR2B,POLR2C,POLR2E,POLR2H,POLR2L,PRKDC,RALA,RALB,RAP1A,RAP1B,RBFOX2,RRAS,SHC1,SOS1,SPEN,SRC,TAF1,TAF10,TAF2,TAF4,TAF5,TAF6,TAF6L,TAF7,TAF9,TAF9B,TBP,THRAP3,TRRAP
Phagosome Maturation	19.1		0.427	ATP6AP1,ATP6V0A1,ATP6V0A2,ATP6V0C,ATP6V0D1,ATP6V1A,ATP6V1B2,ATP6V1C1,ATP6V1D,ATP6V1E1,ATP6V1F,ATP6V1G1,ATP6V1H,BET1L,CANX,CTSA,DCTN4,DYNC1H1,DYNC1I2,DYNC1LI1,DYNC1LI2,DYNLT1,GOSR1,GOSR2,GPAA1,HLA-A,HLA-B,HLA-C,LAMP1,LAMP2,NAPA,NAPG,NSF,PRDX1,PRDX5,RAB5A,RAB5B,RAB5C,RAB7A,STX16,TAP1,TCIRG1,TUBA1A,TUBA1B,TUBA4A,TUBB,TUBB2A,TUBB3,TUBB4A,TUBB4B,TUBB6,TUBB8,TUBG1,VAMP2,VAMP3,VPS11,VPS16,VPS18,VPS33A,V…
EIF2 Signaling	23.7	4.25818	0.397	AGO2,EIF1,EIF1AX,EIF1AY,EIF2AK2,EIF2S2,EIF3A,EIF3B,EIF3C,EIF3D,EIF3E,EIF3F,EIF3G,EIF3H,EIF3I,EIF3J,EIF3L,EIF3M,EIF4A1,EIF4A3,EIF4G1,EIF4G2,EIF5,FAU,KRAS,MAP2K2,NRAS,PABPC1,PAIP1,PIK3C2A,PTBP1,RALA,RALB,RAP1A,RAP1B,RPL10,RPL10A,RPL11,RPL12,RPL13,RPL13A,RPL14,RPL15,RPL17,RPL18,RPL18A,RPL19,RPL21,RPL23,RPL23A,RPL24,RPL26,RPL27A,RPL28,RPL29,RPL3,RPL30,RPL31,RPL32,RPL34,RPL35,RPL35A,RPL36,RPL37,RPL4,R…
Oxidative Phosphorylation	27.1	7.62001	0.569	ATP5F1A,ATP5F1B,ATP5F1C,ATP5F1D,ATP5ME,ATP5MF,ATP5MG,ATP5PB,ATP5PD,ATP5PO,COX15,COX4I1,COX5A,COX5B,COX6A1,COX6B1,COX6C,COX7A2,COX7C,CYB5A,CYC1,CYCS,MT-ATP6,MT-CO2,MT-ND1,MT-ND2,NDUFA11,NDUFA13,NDUFA2,NDUFA4,NDUFA5,NDUFA6,NDUFA7,NDUFA8,NDUFA9,NDUFB1,NDUFB10,NDUFB11,NDUFB3,NDUFB4,NDUFB5,NDUFB6,NDUFB7,NDUFB9,NDUFS1,NDUFS2,NDUFS3,NDUFS5,NDUFS6,NDUFS7,NDUFS8,NDUFV1,NDUFV2,SDHA,SDHB,SDHC,SURF1,UQCRB,UQ…
Mitochondrial Dysfunction	32.8		0.509	ACO1,ACO2,AIFM1,ATP5F1A,ATP5F1B,ATP5F1C,ATP5F1D,ATP5ME,ATP5MF,ATP5MG,ATP5PB,ATP5PD,ATP5PO,COX15,COX4I1,COX5A,COX5B,COX6A1,COX6B1,COX6C,COX7A2,COX7C,CPT1A,CYB5A,CYB5R3,CYC1,CYCS,DHODH,FIS1,GPD2,GPX4,GSR,HSD17B10,HTRA2,MAP2K4,MT-ATP6,MT-CO2,MT-ND1,MT-ND2,NCSTN,NDUFA11,NDUFA13,NDUFA2,NDUFA4,NDUFA5,NDUFA6,NDUFA7,NDUFA8,NDUFA9,NDUFAF1,NDUFAF2,NDUFB1,NDUFB10,NDUFB11,NDUFB3,NDUFB4,NDUFB5,NDUFB6,NDUFB7,N…
Sirtuin Signaling Pathway	34.2	-4.85899	0.414	AGTRAP,ARNTL,ATG7,ATP5F1A,ATP5F1B,ATP5F1C,ATP5F1D,ATP5PB,CPT1A,CYC1,FOXO3,G6PD,GABARAPL2,GABPB1,GLUD1,GTF3C2,H1F0,H1FX,H3F3A/H3F3B,HIST1H1B,HIST1H1C,HIST1H1D,HIST1H1E,HSF1,IDH2,JUN,KAT2A,LDHA,LDHB,MAP1LC3B,MLYCD,MT-ATP6,MT-ND1,MT-ND2,MTOR,NAMPT,NBN,NDUFA11,NDUFA13,NDUFA2,NDUFA4,NDUFA5,NDUFA6,NDUFA7,NDUFA8,NDUFA9,NDUFAF1,NDUFAF2,NDUFB1,NDUFB10,NDUFB11,NDUFB3,NDUFB4,NDUFB5,NDUFB6,NDUFB7,NDUFB9,NDUF…
Upstream Regulators for My Projects->Eoff->Eoff_010819_TMT_Volcano_Limma_IPAinput_unadpvalSig_zscore - 2019-12-04 07:34 AM->Observation 4
Analysis	ID	Upstream Regulator	Expr Log Ratio	Molecule Type	Predicted Activation State	Activation z-score	Notes	Bias Term	Bias-corrected z-score	p-value of overlap	Target molecules in dataset	Mechanistic Network
Observation 4		HNF4A		transcription regulator		0.326		0.004	0.297	4.69e-53	AAR2,AASS,ABCB10,ABCB8,ABCF3,ACAT1,ACBD6,ACIN1,ACO1,ACO2,ACOT1,ACOX1,ACOX3,ACTR1A,ACTR5,ACVR1,ACY1,AGPAT1,AIMP1,AKR1B1,AKR1C3,ALCAM,ALDH1A1,ALDH3A1,APEH,APIP,APOC3,ARL1,ARMC1,ARMT1,ASAH1,ASNS,ATOX1,ATP5MD,ATP6V0C,ATP6V1D,ATP6V1F,ATP6V1H,BAG6,BAZ1B,BCCIP,BCKDHA,BCLAF1,BCS1L,BDH1,BET1,BLVRB,BPHL,BRD4,BUD23,BUD31,C1S,CBS/CBSL,CCDC115,CCDC25,CCDC47,CCDC90B,CCNA2,CCNB1,CCNH,CD55,CDIPT,CDK1,CDK2,CDK5,C…
Observation 4		TP53	-1.334	transcription regulator	Inhibited	-2.952		0.002	-2.988	1.07e-31	ABCB6,ABCB8,ABHD4,ACADM,ACADVL,ACAT1,ACO1,ACO2,ACSL3,ADD3,ADGRE5,ADH5,AGO2,AHCY,AK1,AK3,AKAP9,AKR1B1,ALDH18A1,ALDH1A1,ALDH9A1,ANLN,ANXA1,API5,ARHGEF2,ARRB2,ASNS,ASS1,ATG7,ATP5F1A,ATP5F1C,ATP5PB,ATXN1,AURKA,BAK1,BAP1,BCAP31,BCAT1,BICD2,BOP1,CALU,CAND1,CARHSP1,CARS,CASP1,CCN1,CCNA2,CCNB1,CCNK,CCNL1,CCS,CDC42BPA,CDK1,CDK2,CDK7,CENPF,CHD3,CHEK2,CISD1,CLIC4,CLPP,CLU,CLUH,CMBL,CNN2,COL4A1,COL5A2,COL7A1…	ATF4,BRCA1,CCND1,CDKN1A,E2F1,E2F3,E2F4,E2f,HIF1A,MYC,RB1,RBL1,TP53,TP63,TP73
Observation 4		CST5		other	Activated	2.373		-0.008	2.462	3.1e-30	ACAT2,ADSL,AHCTF1,ARF6,ARHGEF2,ATR,BCAP31,BRIX1,CEBPZ,CEP170,CHD2,CHD3,COL12A1,DCAF1,DDT,DDX21,DECR1,DHX9,DKC1,DNAJB4,DOCK5,DOCK9,EBNA1BP2,EDC3,EDC4,EXOC3,EZR,FAM133B,GAR1,GNL3,GOLGA2,GRSF1,GTF2H3,GTPBP10,HS2ST1,IGBP1,INTS1,INTS10,INTS4,IQGAP2,ITPR3,KIF11,KRR1,LAMC1,MAK16,MAP1S,MNT,MRM3,MRTO4,MSN,MVP,NCBP1,NCBP2,NDUFB1,NDUFB7,NDUFC2,NHP2,NIFK,NOC3L,NOL9,NOM1,NR2F1,NR3C1,NTHL1,NUDT16L1,NUMA1,NUP10…
Observation 4		RICTOR	0.331	other	Inhibited	-8.713		-0.012	-8.589	5.04e-25	ATP5F1A,ATP5F1B,ATP5F1C,ATP5F1D,ATP5MF,ATP5MG,ATP5PB,ATP5PD,ATP5PO,ATP6AP1,ATP6V0A1,ATP6V0A2,ATP6V0C,ATP6V0D1,ATP6V1A,ATP6V1B2,ATP6V1C1,ATP6V1D,ATP6V1E1,ATP6V1F,ATP6V1G1,ATP6V1H,COX15,COX4I1,COX5A,COX6A1,COX6B1,COX7A2,CYC1,DAXX,FAU,IFI16,MCL1,MRPL13,NDUFA11,NDUFA2,NDUFA4,NDUFA5,NDUFA6,NDUFA7,NDUFA8,NDUFA9,NDUFB10,NDUFB3,NDUFB4,NDUFB5,NDUFB6,NDUFB7,NDUFB9,NDUFC2,NDUFS1,NDUFS2,NDUFS3,NDUFS6,NDUFS7,…	HIF1A,HSF1,MTOR,RICTOR,TP53
Observation 4		CD 437		chemical drug	Inhibited	-3.019		-0.014	-2.886	7.83e-25	AKR1B1,AP2M1,AP2S1,APC2,API5,ARL2,ATP5F1A,ATP5F1B,ATP5F1C,ATP5MG,ATP5PO,ATP6V0C,CCAR1,COX6C,COX7A2,COX7C,DNAJA1,EIF3D,EIF3G,EIF3I,EIF4A1,EIF5A,ENO1,ERH,FOS,FTL,HADHA,HLA-C,HSP90AA1,HSPA8,INO80B,JUN,KARS,KPNA2,LSM3,MAN1B1,MEN1,MGST1,MOB1A,MTCH2,NDUFB9,NDUFS5,NPM1,PABPC1,PCBP1,PDIA3,PGAM1,PHYH,PIN1,PLP2,PSMF1,RPL10,RPL11,RPL13,RPL13A,RPL19,RPL24,RPL8,RPLP1,RPLP2,RYBP,SELENOF,SEPT7,SLC25A3,SLC25A5,S…
Observation 4		MYCN		transcription regulator		1.451		0.004	1.415	1.69e-23	ABCB10,ABCB7,ABCC4,ABCD1,ABCD3,ABCF2,ABCF3,ALDH1A1,ATXN2,BASP1,CCNH,CDK7,CHPF2,CKAP4,CLU,COL4A1,COL5A2,CTDNEP1,DPYSL3,EGFR,EIF3C,EIF4A1,EIF4G2,EIF5A,FAU,FKBP9,HK2,HLA-A,HSPD1,IGFBP7,JARID2,LDHA,MAGT1,MRC2,MRE11,MYH9,NBN,NPM1,P3H1,PGRMC2,PHB,PHGDH,POLR2L,PTDSS1,PTMA,RBBP7,RPL10,RPL11,RPL12,RPL13,RPL13A,RPL17,RPL18,RPL18A,RPL19,RPL21,RPL23,RPL23A,RPL24,RPL26,RPL27A,RPL28,RPL29,RPL3,RPL30,RPL31,RPL3…
Observation 4		torin1		chemical reagent	Inhibited	-4.166		-0.016	-4.046	5.29e-23	AKR1D1,ALDH9A1,ATP5F1B,ATP5ME,ATP5MF,ATP5MG,ATP5PB,ATP5PD,ATP6AP1,ATP6V0A2,ATP6V0C,ATP6V0D1,ATP6V1C1,ATP6V1D,ATP6V1E1,ATP6V1F,COX15,COX4I1,COX5A,COX5B,COX6B1,COX6C,COX7A2,CYC1,DLAT,ENO1,HK1,HK2,LDHA,NDUFA2,NDUFA6,NDUFA7,NDUFA8,NDUFA9,NDUFB1,NDUFB10,NDUFB3,NDUFB7,NDUFC2,NDUFS2,NDUFS5,NDUFS7,NDUFS8,PDHA1,PDHB,PGAM1,PGK1,PKM,PPA1,RPL32,SDHB,TCIRG1,TPI1,UQCRH	HIF1A,HSF1,MTOR,TP53,torin1
Observation 4		TLE3		other						1.73e-22	ATP5F1A,ATP5F1B,ATP5F1C,ATP5F1D,ATP5MF,ATP5MG,ATP5PD,ATP5PO,CYC1,CYCS,ECSIT,ETFA,ETFB,ETFDH,MT-ND1,MT-ND2,NDUFA11,NDUFA13,NDUFA2,NDUFA5,NDUFA6,NDUFA7,NDUFA8,NDUFA9,NDUFAF1,NDUFAF2,NDUFAF3,NDUFAF4,NDUFB10,NDUFB11,NDUFB3,NDUFB4,NDUFB5,NDUFB6,NDUFB7,NDUFB9,NDUFC2,NDUFS1,NDUFS2,NDUFS3,NDUFS6,NDUFS7,NDUFV1,NDUFV2,TIMMDC1,UQCRB,UQCRC1,UQCRC2,UQCRQ
Observation 4		5-fluorouracil		chemical drug	Inhibited	-3.115		-0.004	-3.073	2.36e-22	ABHD4,ACOX3,ATP5F1B,ATP5F1C,ATP5ME,ATP5PB,ATP5PO,BAK1,BTF3,CALU,CANX,CDK1,CDK2,CLU,COX6A1,COX6B1,COX6C,CSTB,CYCS,DDB2,DNTTIP2,ECHS1,EIF1,EIF2S2,EIF3C,EIF3E,EIF3G,EIF4A1,ELOB,EPHA2,FBL,FDXR,FKBP1A,FOXF1,GARS,HADHA,HMOX1,HSPA8,IDH2,JUN,KARS,KRAS,LDHA,MAD1L1,MCL1,MDH1,MT-CO2,MTA1,MVP,NDUFA4,NDUFS8,NDUFV2,NNT,NOL8,NOP56,OSGIN1,PCBP1,PGK1,PKM,POLR2B,POLR2L,PRC1,PSMB5,PSME2,QARS,RAE1,RBL1,RHOB,RPL10,RP…	5-fluorouracil,BRCA1,E2F1,FOXO1,HIF1A,MYC,NR4A1,TP53,TP63,TP73,VEGFA,VHL
Observation 4		MYC		transcription regulator		0.488		0.006	0.4	3.19e-22	ABCB10,ABCC4,ABCD1,ABCD3,ABCF2,ABCF3,ACACA,ACAT1,ACSL4,ACVR1,ADD1,ADK,AHCY,ALCAM,ALDH18A1,ANKRD17,APOC3,ARHGEF7,ASNS,ASS1,ATAD3A,BCAT1,BCKDHB,BIN1,BOP1,BZW2,C1QBP,CANX,CASP1,CAST,CBX4,CCNA2,CCNB1,CD151,CDK1,CDK2,CDK6,CDK7,CHKA,CHP1,CLIC4,CLPB,CLU,CLUH,CNP,COBLL1,COL4A1,COL5A1,COL5A2,COL6A3,COX5B,COX6A1,COX6B1,CPT1A,CSDE1,CSTB,CYCS,DDB2,DDX21,DDX39B,DEK,DFFB,DHFR,DKC1,DNMT1,E2F3,ECSIT,EFTUD2,EGLN1…	ARNT,BRCA1,Cyclin E,E2F1,E2F4,E2f,ESR1,F2,FOS,HIF1A,HSF1,HTT,MYC,PPARGC1A,RB1,RBL1,TP53,TP63,TP73,VHL,beta-estradiol
Observation 4		XBP1	-0.082	transcription regulator	Activated	6.81		0.013	6.691	4.41e-22	ACACA,ALG12,ARCN1,ATP2A2,BET1,BET1L,COG3,COPB1,COPB2,COPE,COPG1,COPZ1,DAD1,DDOST,DERL1,DNAJC10,DNAJC3,ERLEC1,ERP29,ERP44,ETS1,FKBP10,FKBP11,FKBP2,FKBP7,GALK2,GGCX,GMPPA,GOLGA3,GOLGB1,GOPC,GORASP2,GOSR2,HDAC3,HM13,HMOX1,HSPA13,HYOU1,KLF4,LMAN1,LMAN2,MAP1LC3B,MOGS,ORMDL3,OSTC,P3H1,P4HB,PDIA3,PDIA5,PDIA6,PHLDA2,PPIB,PRNP,RELA,RPN1,RPN2,SEC11A,SEC11C,SEC22B,SEC23B,SEC24D,SEC31A,SEC61A1,SEC61B,SEC63,S…	ATF6,ERN1,NFE2L2,XBP1
Observation 4		CLPP	1.426	peptidase	Inhibited	-2.469		-0.017	-2.356	6.33e-22	ACADM,ACADVL,ACO2,ATP5F1A,ATP5F1B,CRAT,CS,CYC1,DECR1,DLAT,DLD,DLST,ENO1,ETFA,ETFB,ETFDH,HADHA,HADHB,HSPA9,HSPD1,IDH2,IDH3G,MDH2,OGDH,PDHA1,PDHB,PHB,PHB2,SAMM50,SDHA,SDHB,SDHC,SLC25A11,SLC25A20,SLC25A4,SOD2,SUCLA2,SUCLG1,TALDO1,TFAM,TKT,UQCRC1
Observation 4		MAPT	0.501	other		0.447		0.003	0.441	1.69e-20	ACO2,ARF4,ARF6,ATOX1,ATP5F1A,ATP5F1B,ATP5F1C,ATP5F1D,ATP5PD,ATP6V0D1,ATP6V1A,ATP6V1E1,ATR,BASP1,C1QBP,C1R,C1S,CANX,CAST,CCDC25,CCNB1,COX4I1,COX5A,COX7A2,CS,CXXC1,CYCS,DNM1L,DPYSL2,DPYSL3,DYNLL2,ENO1,ENO2,ERMP1,FBL,FKBP1A,FOS,GDI2,GLO1,GNA12,GPX4,GSTP1,H2AFV,HINT1,HK1,HSP90AA1,HSPA8,HSPD1,JUN,MAP2,MDH1,MT-CO2,MTHFD1L,MTOR,NDUFA5,NDUFA8,NDUFS3,NDUFS6,NDUFS8,NFKB1,PAFAH1B2,PEBP1,PGAM1,PGK1,PKM,PPA1,…	APP,E2F1,HIF1A,HSF1,MAPT,MTOR,MYC,PSEN1,TP53,TP73
Observation 4		GnRH analog		biologic drug		-1.324		-0.001	-1.317	2.42e-20	ACACA,ACOT7,ACP1,ARHGEF7,ATP5F1A,ATP6V1E1,BABAM2,BICD2,CCNC,CDK1,CDK5,CENPF,CETN2,CHMP2A,CLUH,CNPY3,CRIP2,CUL5,CYB5A,CYC1,DAXX,DCAF7,DDOST,DDX46,EDC4,EIF4EBP1,ERCC5,FGF2,FKBP1A,FOS,FOXJ3,GDI2,GSTO1,HADHB,HDDC2,HINT1,IK,ITIH4,ITPR3,JUN,KDSR,KYNU,LIMS1,MAP2,MAP2K4,MARF1,MGMT,MIA3,MICU1,MPV17,MRPS31,MTIF2,MTX1,MXRA7,NBN,NCBP2,NDUFB1,NDUFB5,NDUFS7,NDUFV2,NME6,NUTF2,OGFR,PABPC1,PCNT,PDLIM5,PHLDA2,PI4K…
Observation 4		ST1926		chemical drug	Inhibited	-4.324		-0.017	-4.186	6.09e-20	AKR1B1,AP2M1,AP2S1,ATP5F1A,ATP5F1B,ATP5ME,COX5B,COX6C,COX7A2,COX7C,DAPK3,EIF3D,EIF3E,EIF3G,EIF3I,EIF4A1,EIF4G2,EIF5A,ENO1,HSP90AA1,KARS,KPNA2,LSM3,MAN1B1,MEN1,MGST1,MOB1A,MTCH2,NDUFB9,NDUFS5,NPM1,PABPC1,PDIA3,PIN1,PSMF1,RPL10,RPL13,RPL18A,RPL19,RPL24,RPL29,RPL32,RPL6,RPL8,RPLP1,RPS27A,RYBP,SELENOF,SEPT7,SLC25A3,SLC25A6,SLC30A5,SLIRP,SOD1,SRP72,SSBP1,TBL1XR1,TIMM8B,TMSB10/TMSB4X,TOMM7,TP53,UQCRB,U…
Observation 4		KDM5A	-0.27	transcription regulator	Inhibited	-5.701		-0.015	-5.585	5.2e-18	ACO2,ATP5F1A,ATP6V1D,ATP6V1F,BCKDHA,CD55,COA3,COX4I1,COX6A1,COX6B1,COX7A2,DLAT,DLST,DNAJC11,GADD45GIP1,GHITM,GRPEL1,HMOX1,MCAT,MCM2,MCM3,MDH1,MFN2,MLYCD,MRPL11,MRPL12,MRPL17,MRPL53,MRPL55,MRPL58,MRPL9,MRPS23,MTOR,MYL1,NDUFA13,NDUFA2,NDUFA4,NDUFA5,NDUFA6,NDUFA9,NDUFB10,NDUFS2,NDUFS7,NDUFV1,OPA1,PARK7,PGD,SDHB,SDHC,SOD2,TIMM50,TOMM22,TOMM6,TOMM7,UQCRC1,UQCRQ,VDAC1
Observation 4		arsenic trioxide		chemical drug		-1.029		0.002	-1.041	1.57e-17	ACAT2,ATP2B1,ATP2C1,ATP5F1D,ATP5PB,ATP6AP1,ATP6V0C,ATP6V0D1,ATP6V1A,ATP6V1C1,ATP6V1F,AURKA,BACH1,BCAP31,BCAT1,BLVRB,CBR1,CCNH,CDK1,CDK6,COPB2,COX5B,COX6B1,COX7A2,COX7C,CST3,CTH,CUL3,CYB5R1,CYC1,DHCR24,DHCR7,DNAJC10,DNMT1,ERP29,GCLC,GSR,H2AFX,HAT1,HMOX1,HSPA8,HTRA2,HYOU1,KDELR1,KIF11,LAMTOR3,LMAN2,MAP2K4,MCL1,MCM3,MCM7,MSN,NDUFA11,NDUFA13,NDUFA2,NDUFA4,NDUFA6,NDUFA7,NDUFA8,NDUFB5,NDUFB6,NDUFB7,NDU…	BRCA1,CDKN1A,E2F1,E2F4,E2f,FOS,MYC,NFE2L2,RB1,RBL1,TP53,TP63,TP73,arsenic trioxide,hydrogen peroxide
Observation 4		miR-30c-5p (and other miRNAs w/seed GUAAACA)		mature microrna		-1.081		-0.017	-0.959	1.44e-16	ACVR1,ADPGK,ATP2A2,ATRX,CPNE8,DOCK7,ELMOD2,GALNT1,GALNT7,GPD2,HNRNPM,IDH1,JUN,KDELC2,LMNB2,LTN1,MAP4K4,MBNL1,MLLT1,MPDU1,NAPG,NT5C3A,NUFIP2,P4HA2,PAFAH1B2,PEX11B,PGM1,PPP3CA,PRPF40A,PTPA,PTPRK,RAD23B,SEC62,SLC12A4,SLC38A2,SLC4A7,SLC7A1,SLC7A11,SLC9A3R2,STRN,STX7,SYPL1,TMCO1,TMED10,TMED2,TMEM41B,TNFAIP2,TP53,UBE2I,WNT5A
Observation 4		mono-(2-ethylhexyl)phthalate		chemical toxicant		1.672		0.015	1.552	1.1e-15	ACADM,ACADVL,ACAT2,ACO1,ACO2,ACOX1,ACSL4,ATP5F1B,ATP5F1D,ATP5PB,COX4I1,COX6A1,COX7A2,CS,CYC1,DGAT1,ECHS1,EIF3J,ENO1,FAM98A,FOS,G6PD,HADHA,HK2,IDH3G,JUNB,LRP1,MDH1,MDH2,MLYCD,NAMPT,NDUFA2,NDUFB5,NDUFB9,NDUFS1,NDUFS2,NDUFS7,NDUFV1,NDUFV2,NFIB,NFKB1,OGDH,PDHB,PGK1,POLR2A,PPA1,PTRH2,RELA,ROCK2,SDHA,SDHB,SDHC,SOD1,SUCLG1,TALDO1,TARDBP,TIMP2,TKT,TPI1,TSPO,UQCRC1,UQCRC2	E2F1,Esrra,FOXO1,NRF1,PPARA,PPARGC1A,RBL1,TP53,mono-(2-ethylhexyl)phthalate
Observation 4		LONP1	0.14	peptidase		-1.332		-0.006	-1.303	1.59e-14	ACAT1,ASNS,ATP5F1A,ATP5F1D,C1QBP,CALU,CLPX,COX5A,DLD,EARS2,ECSIT,ETFB,FASTKD2,GARS,GLUD1,HSPA9,HSPB1,HSPD1,MDH2,MRPL18,MRPS22,MRPS31,MT-ATP6,MT-CO2,MT-ND1,MT-ND2,NDUFA11,OXCT1,P4HB,PDIA3,PGAM1,SOD1,SOD2,SSBP1,TFAM,TPM3,VDAC1,VDAC2
Observation 4		sirolimus		chemical drug	Inhibited	-3.933		-0.009	-3.832	3.36e-14	ABHD11,ACACA,ACADM,ACADVL,ASNS,ASS1,ATP2B4,ATP5F1C,ATP5MG,ATP6V0C,ATP6V1A,ATP6V1B2,ATP6V1D,ATP6V1G1,AURKA,BCKDHA,CCNA2,CD151,CDK1,COX6A1,COX6B1,COX6C,CRAT,CSNK2A1,CYCS,DAD1,DDT,DES,DPYSL2,EIF1AX,EIF2AK2,EIF4A1,EIF5,ENO1,ERCC1,FGF2,FOS,G6PD,GCLC,GLA,GSTP1,H3F3A/H3F3B,HGS,HK2,HLA-B,HMOX1,HSP90AA1,HSPA4,HSPD1,IDH1,IGFBP5,IRF9,JUNB,LDHA,LDHB,LGALS3,LMNA,MAP1LC3B,MCL1,MFN2,MMP14,MTOR,NDUFA6,NDUFA9,NPM…	ARNT,BRCA1,D-glucose,E2F1,E2f,FOXO1,HIF1A,HSF1,Insulin,MTOR,MYC,PDX1,PPARA,PPARGC1A,RBL1,TP53,TP63,TP73,sirolimus
Observation 4		PLA2R1		transmembrane receptor		1.847		0.017	1.768	1.25e-13	ACSL3,ACSL4,AK3,ATP5F1B,ATP5PD,COX5B,CTSA,CYB5R3,DPYSL2,HAGH,LAP3,MGST1,NDUFA5,NDUFS3,PEBP1,SDHA,SDHB,SOD2,SQOR,TFAM,TGM2
Observation 4		RB1	0.207	transcription regulator	Activated	2.541		0.004	2.508	2.12e-13	ACO2,ALG5,ATP5F1A,ATP6V1D,ATP6V1F,BAK1,BCKDHA,CCNA2,CCNB1,CDK1,CDK2,COA3,COX4I1,COX6A1,COX6B1,COX7A2,DCTN4,DDB2,DEK,DHFR,DLAT,DLST,DNAJC11,DNMT1,E2F3,EI24,EPS8,EZR,FAM111A,FANCA,FEN1,FGF2,FOS,FOSL1,GADD45GIP1,GHITM,GMPS,GPS2,GRPEL1,GTF2H4,H1F0,HACD3,HIST1H1B,HIST1H2BJ,HMGB2,KRT18,LACTB,LIG1,MCAT,MCM2,MCM3,MCM4,MCM5,MCM6,MCM7,MCMBP,MDH1,MECR,MFN2,MLYCD,MRPL11,MRPL12,MRPL17,MRPL53,MRPL55,MRPL58,MRP…	BRCA1,CCND1,Cyclin E,E2F1,E2F3,E2F4,E2f,MYC,RB1,RBL1,TP53,TP63,TP73
Observation 4		miR-1-3p (and other miRNAs w/seed GGAAUGU)		mature microrna		-0.66		-0.017	-0.523	3.62e-13	ABHD11,ADAR,ADPGK,ANKIB1,ARCN1,ARF4,ARHGEF18,ASH2L,ATP6V0A1,ATP6V1B2,BCKDHB,BRI3BP,CAND1,CERS2,COIL,DNAJB1,EGFR,FERMT2,G6PD,GAK,GPD2,H3F3A/H3F3B,HACD2,HACD3,IFT52,ISY1,LARP4,LIN7C,LRP1,LRRC8A,LZTFL1,MRC2,MTMR12,MTX1,NELFCD,NOTCH2,OAT,PGM2,PICALM,POLA2,POM121/POM121C,PPIB,PTBP1,PTMA,RABGAP1L,SFXN1,SH3PXD2B,SLC25A1,SLC25A22,SNX6,SRXN1,SYNE1,TAGLN2,TDP1,THBS1,TIMP3,TMSB10/TMSB4X,TPM1,TPM2,TPM3,TPM4,…
Observation 4		ESR1		ligand-dependent nuclear receptor		-1.72		0.002	-1.755	4e-13	AASS,ABI2,ACOX1,ADAM17,ADD3,AK1,AKT1S1,ALCAM,ANLN,ANP32A,AP2S1,ARHGEF2,ARHGEF7,ARNTL,ARPC5L,ASS1,ATP2B1,ATP6V0D1,ATP6V1A,ATP6V1H,AURKA,BCAT1,BCCIP,BCLAF1,BET1L,BIN1,BYSL,CAP2,CBL,CCAR1,CCN1,CCNA2,CCNB1,CCNC,CCNH,CCNT2,CD55,CDC42BPA,CDK1,CDK2,CDK5,CDK5RAP2,CDK6,CENPF,CHEK2,CIT,COG2,COL5A2,COPA,COPE,COPG1,COPZ1,COTL1,CREB1,CRKL,CYFIP1,DDB2,DDX17,DDX21,DECR1,DHCR24,DHCR7,DLG1,DNM2,DST,DYNC1I2,DYNC1L…	BRCA1,CCND1,E2F1,E2F4,E2f,EGFR,ESR1,FOS,FSH,HIF1A,HSF1,HTT,MYC,RB1,RBL1,TP53,beta-estradiol,fulvestrant
Observation 4		miR-16-5p (and other miRNAs w/seed AGCAGCA)		mature microrna	Inhibited	-2.171		-0.017	-2.031	9.66e-13	ABCF2,ACTR1A,ANLN,ARHGDIA,ARL2,CADM1,CAPRIN1,CDK6,CDK7,DNAJB4,E2F3,ECHDC1,EGFR,EIF4G2,FGF2,FNDC3B,GALNT7,GNL3L,GRB10,GTF2H1,H3F3A/H3F3B,HMOX1,HPF1,IGF2R,IPO4,JUN,KIF23,KPNA3,LAMC1,LAMTOR3,LAMTOR5,MAP2K4,MCL1,MLLT1,MRPL20,MSH2,NAPG,NOTCH2,OSGEPL1,PAFAH1B2,PANX1,PMS1,PRIM1,PSAT1,PURA,RAB21,RARS,RHOT1,RNASEL,RTN4,SERPINE2,SHOC2,SLC16A3,SLC25A22,SLC7A1,SPTLC1,SRPRB,TMEM109,TMEM43,TOMM34,TPI1,TPM3,UBE…
Observation 4		PCGEM1		other		-0.637		0.012	-0.692	2.01e-12	ACACA,ACOX1,CANT1,CS,DHCR24,ENO1,G6PD,GLUD1,GSR,HK2,IDH1,IDH2,LDHA,MLYCD,NUDT9,OGDH,PDHA1,PDHB,PGD,PGK1,PGLS,PKM,SDHA,SUCLG1,TALDO1	BRCA1,E2f,HIF1A,MYC,PCGEM1,RBL1,TP53
Observation 4		metribolone		chemical reagent	Activated	3.663		0.012	3.555	3.62e-12	ABCC4,ACACA,ACSL3,AKR1D1,ALDH9A1,ATP5F1B,ATP5ME,ATP5MF,ATP5MG,ATP5PB,ATP5PD,ATP6AP1,ATP6V0A2,ATP6V0C,ATP6V0D1,ATP6V1C1,ATP6V1D,ATP6V1E1,ATP6V1F,ATR,CCNA2,CLU,COX15,COX4I1,COX5A,COX5B,COX6B1,COX6C,COX7A2,CYC1,DHCR24,DLAT,EIF5,ENO1,EZR,FOS,HK1,HK2,IGFBP5,JPT1,KRT18,LDHA,MBTPS2,MCCC2,NCOR1,NDUFA2,NDUFA6,NDUFA7,NDUFA8,NDUFA9,NDUFB1,NDUFB10,NDUFB3,NDUFB7,NDUFC2,NDUFS2,NDUFS5,NDUFS7,NDUFS8,NPEPPS,PDHA1…	APP,E2F1,E2F4,E2f,FOXO1,HIF1A,IGF1R,KDM5A,MYC,RB1,RBL1,TP53,TP73,dihydrotestosterone,metribolone
Observation 4		mir-122		microrna		1.191		-0.015	1.284	4.93e-12	ACTR1A,BCAT2,BICD1,CACYBP,CLIC4,CREB1,CS,FKBP1A,FOSL2,FUT8,G6PD,GNPDA1,GTF3C2,GYS1,H1F0,IQGAP1,KHDRBS1,LAMC1,LETM1,LMNB2,NPEPPS,NUMBL,NUTF2,PKM,PLIN3,PTPN1,PTPN14,RAD21,RCC2,SEPT2,SEPT9,SERPINB6,SLC7A1,TGM2,VAMP3,VIM,VPS4A,VPS4B,WARS
Observation 4		MAP4K4	-0.409	kinase	Inhibited	-3.13		-0.016	-3.021	6.23e-12	ACACA,ACADVL,ACO2,AGPAT3,ALG9,APIP,ATP6V0A2,AUH,BCAT2,BCKDHB,CYC1,DHODH,DLAT,DLD,DLST,EIF4E2,GCDH,GOT1,GYS1,HADHA,HADHB,IMPDH1,LDHB,MPI,NDUFA11,NDUFA5,NDUFB7,NDUFS1,NDUFS8,NDUFV1,OGDH,PDHX,PEX16,PEX19,PEX3,PGAM1,PGM1,PHYH,PON2,PTDSS2,PXMP2,RPS6KB2,SEPHS1,SUCLG1,UQCRC1
Observation 4		HBA1/HBA2		transporter	Activated	5		0.014	4.932	8.53e-12	ATP5F1C,ATP5MF,ATP5PO,COX15,CYC1,NDUFA11,NDUFA13,NDUFA4,NDUFA5,NDUFA6,NDUFA7,NDUFA9,NDUFB11,NDUFB4,NDUFB7,NDUFB9,NDUFS3,NDUFS7,NDUFS8,NDUFV1,NDUFV2,SDHA,SURF1,UQCRC1,UQCRC2
Observation 4		SP2509		chemical reagent		0.574		-0.005	0.619	3.45e-11	ABCB10,ABCC4,ANP32A,BABAM2,BCAT1,CAP2,CCAR1,CCNA2,CD58,CDK6,CENPF,CREB1,CRMP1,CTBP2,DDR2,DDX6,DEK,DOCK1,DYRK1A,E2F3,EGFR,EHD1,EIF2AK2,EIF4G1,EZR,FGF2,GDI1,HDGF,HSPA9,INPPL1,KIDINS220,KLF4,KPNB1,LMNB1,MANF,MAP1S,MAP2,MAP4K4,MCM2,MSN,MTA1,NCOR1,NFIB,NQO1,NSD3,PAFAH1B2,PCNA,PDLIM5,PON2,PSAT1,RABL3,RAD21,RAN,RAPGEF2,RCC2,RGS19,RTN4,SETD1A,SETD7,SHC1,SLC7A1,SMAD4,SPTAN1,SRI,STAG1,STC2,STEAP2,STMN2,TAP…
Observation 4		let-7a-5p (and other miRNAs w/seed GAGGUAG)		mature microrna		-0.786		-0.017	-0.661	3.75e-11	AARSD1,ACP1,AKAP8,ATP6V0A1,ATP6V1F,CARHSP1,CDIPT,CDK6,CDK7,CHMP2A,COIL,COMMD9,CSDE1,CSNK1D,DAD1,DOCK5,EIF3J,EIF4G2,GAK,GRPEL2,GYS1,HMOX1,HYOU1,IPO4,KRAS,MLLT1,MRM1,MRPS33,MTPN,NEDD4,NRAS,NXN,PGRMC1,POLR2C,POM121/POM121C,PRIM1,RABGAP1L,RHOB,RHOG,RRP8,SEPT3,SLC25A1,SLC25A24,SMC1A,SPCS3,SYPL1,TAF9B,THBS1,TPM2,TTC9C,UHRF1,VIM,VPS39
Observation 4		SMYD1		transcription regulator						3.88e-11	ACO1,ACO2,ATP5F1A,BDH1,CYC1,CYCS,HK2,IDH3G,MIF,MT-ND1,NAMPT,NDUFA13,NDUFA5,NDUFA9,NDUFV1,OAT,OXCT1,PDHB,PGD,PKM,PYGB,SDHA,TKT,TPI1,UGP2,UQCRC1,UQCRC2
Observation 4		imatinib		chemical drug		-1.535		-0.005	-1.509	3.97e-11	ATP2B1,ATP2C1,ATP5F1D,ATP5PB,ATP6AP1,ATP6V0C,ATP6V0D1,ATP6V1A,ATP6V1C1,ATP6V1F,AURKA,BCAP31,BCAT1,CCNA2,CCNB1,CCNH,CDK2,COPB2,COX5B,COX6B1,COX7A2,COX7C,CUL3,CYC1,DNAJC10,ERP29,FOXO3,HAT1,HMOX1,HSPA8,HTRA2,HYOU1,KDELR1,KIF11,LAMTOR3,LMAN2,MAP2K4,MCL1,MCM3,MCM7,MTOR,NDUFA11,NDUFA13,NDUFA2,NDUFA4,NDUFA6,NDUFA7,NDUFA8,NDUFB5,NDUFB6,NDUFB7,NDUFC2,NDUFS2,NDUFS5,NPM1,NQO1,P4HB,PCNA,PDIA3,PDIA6,POLD1,PPA…	BRCA1,CCND1,E2F1,E2F4,E2f,ESR1,MYC,RB1,RBL1,TP53,TP63,TP73,imatinib
Observation 4		tazemetostat		chemical drug		0.899		-0.005	0.944	6.56e-11	ABCB10,ABCC4,ANP32A,BABAM2,BCAT1,CAP2,CCAR1,CD58,CDK6,CREB1,CRMP1,CTBP2,DDR2,DDX6,DEK,DOCK1,DYRK1A,E2F3,EGFR,EHD1,EIF2AK2,EIF4G1,EZR,FGF2,GDI1,HDGF,HSPA9,INPPL1,KIDINS220,KLF4,KPNB1,LMNB1,MANF,MAP1S,MAP2,MAP4K4,MCM2,MSN,MTA1,NCOR1,NFIB,NQO1,NSD3,PAFAH1B2,PCNA,PDLIM5,PON2,PSAT1,RABL3,RAD21,RAN,RAPGEF2,RCC2,RGS19,RTN4,SETD1A,SETD7,SHC1,SLC7A1,SMAD4,SPTAN1,SRI,STAG1,STC2,STEAP2,STMN2,TAP2,TBL1XR1,TC…
Observation 4		FLT1		kinase		0.174		0.007	0.135	1.59e-10	ADD1,AHCY,BCAT1,CANX,CLIC4,CSNK2A1,CTBP1,DHCR24,EIF5A,FOS,G3BP1,G3BP2,GDI2,HK1,HLA-B,HMOX1,LAMP1,LIMS1,LIN7C,MARCKS,PRKAR1A,PTBP1,RALB,RDX,SCRN1,SDHC,SURF1,THBS1,TOMM22,UBE2B,VDAC1,VPS4A,YWHAZ	FLT1,FOXO1,HIF1A,MYC,VEGFA,VHL
Observation 4		STK11		kinase		0.983		0.004	0.946	1.79e-10	ACVR1,ADSL,AHCY,AKAP2,AKR1A1,ALCAM,ALDH9A1,ASS1,ATIC,ATP5F1C,ATP5F1D,ATP5MF,ATP6V1F,BTF3,CCNA2,COX5A,COX6A1,COX6B1,COX7A2,CS,CYC1,DNMT1,DUT,EIF3A,ENO1,FOSL1,GART,IGFBP5,IMPDH2,ITGB3BP,JUNB,LDHA,MAFK,MDH2,MRPS10,MRPS15,NDUFA11,NDUFA13,NDUFA2,NDUFA4,NDUFA8,NDUFA9,NDUFB11,NDUFB7,NDUFB9,NDUFC2,NDUFS7,NDUFS8,NDUFV1,PCK2,PGK1,PGM1,PHC2,PHGDH,PKM,POLA2,POLR1C,POLR1D,POLR2E,POLR3D,PPA1,PSAT1,PSMB5,PYCR1,…	BRCA1,E2F1,ERBB2,FOS,FOXO1,HIF1A,HSF1,IGF1R,MTOR,MYC,RB1,STK11,TP53,TP63,TP73
Observation 4		CDK4/6		group		-1.616		-0.004	-1.593	2.17e-10	AFAP1,ARHGEF2,BCLAF1,CALU,CDK6,DYNC1LI1,EIF5,EMSY,ENO1,EPHA2,ERBIN,FAM120A,FAM129B,G3BP1,HSPB1,JPT1,KMT2A,MACF1,MARCKS,NOP58,PKP4,RCN1,RMDN3,RPL10,RPL13,RPL27A,SEC61B,TALDO1,TPI1,TUBA1B,TUBB
Observation 4		KRAS	-0.776	enzyme		1.221		0	1.219	3.2e-10	ABCC4,ACY1,ADAR,AGO2,AHCTF1,AKR1B10,ARPP19,ATAD3A,ATG7,BAK1,BDH1,BZW2,CASP1,CAVIN1,CAVIN2,CCNA2,CCNB1,CLNS1A,CLU,COL4A1,CS,DCLK1,DDAH1,DHFR,DNMT1,DPYSL2,E2F4,EGFR,EI24,EIF2AK2,EIF5,EIF5A,ENO1,EPHA2,ERO1A,FAH,FKBP11,FOS,FOSL1,G6PD,GBA,GCLC,HADHB,HEXA,HK2,HMOX1,HSPB1,HYOU1,ILK,IQGAP2,IRF2,IRF9,JUN,JUNB,KIF22,KPNB1,KRAS,LAMP1,LAMP2,LDHA,LGALS3,LMNB1,LMO7,MAN2A1,MAP1LC3B,MAPK14,MSN,MX2,NFKB1,NFYB,NPC…	BRCA1,CCND1,E2F1,E2f,EGFR,ERBB2,ESR1,FOS,HIF1A,HTT,KRAS,MAPK1,MYC,RB1,RBL1,TP53,TP63,TP73
Observation 4		IND S7		chemical - kinase inhibitor		0		-0.006	0.026	4.27e-10	ATP5F1B,ATP5F1D,C1QBP,CALU,COX5A,ENO1,ERP29,ETFA,GLOD4,GLUD1,PCK2,PDIA3,PGAM1,PGK1,STIP1,TUBB,VDAC2,VIM
Observation 4		1,2-dithiol-3-thione		chemical reagent		1.194		0.013	1.093	5.01e-10	ACAA1,AGPAT3,AKR1A1,AKR1B10,CBR1,CLPP,CLPTM1L,DAD1,DDX39B,DHCR7,DNAJC3,EIF3C,EIF3D,EIF3E,EIF3G,EIF4G2,EPB41,ERP29,ESD,FKBP11,GBE1,GCLC,GSR,GSTP1,HACD3,HM13,HMBS,HMOX1,HPRT1,HSP90AA1,LGALS8,LMNA,MORF4L2,MRPS18B,NCKAP1,NQO1,PCBP1,PDIA3,PDIA6,PFN2,PPIB,PRDX1,PSAT1,PSMB5,RACK1,RAN,RARS,RBBP7,RPL18,RPLP0,RRS1,SEC61A1,SOD1,SOD2,SRXN1,STIP1,TFRC,TMED2,TPI1,UBE2K,VCP	1,2-dithiol-3-thione,NFE2L2
Observation 4		CD3		complex		1.661		0.013	1.528	5.23e-10	AARS,AIMP1,ANXA1,ATM,ATP5F1C,BZW1,C1R,CBL,CCNH,CDK1,CDK2,CDK6,CDK7,CENPF,CLIP1,CNIH4,COPB2,COX5A,COX6C,CS,CSTF2,CYC1,CYCS,DAD1,DDT,DDX19A,DYRK1A,E2F4,EIF4A3,ETS1,FBL,FKBP1A,FKBP2,FOS,FTL,G6PD,GABARAPL2,GABPB1,GDI2,GOLGB1,GYS1,H2AFY,HAT1,HCCS,HELLS,HGS,HINT1,HNRNPF,HS2ST1,HSP90AA1,HSPA8,HUWE1,IFI35,IGFBP5,IRF9,JUN,JUNB,LAMP1,LNPEP,LRP1,LTN1,LYPLA1,MBD1,MCM5,MDH2,MRPL11,MTA1,NAMPT,NDUFB6,NFAT5,NFKB…	CD3,HSF1,IL4,NR4A1,TCR,TP53
Observation 4		ERBB2		kinase		1.893		0.009	1.805	6.26e-10	ACSL4,ADAM17,ATP6V1A,AURKA,BAG2,BCAT2,BCKDHB,CADM1,CAVIN1,CAVIN2,CAVIN3,CCNA2,CCNB1,CDC40,CDCA3,CDK1,CDK6,CENPF,CHD4,CHD6,CHMP2B,CLU,COL4A1,COL5A1,COL5A2,COL6A3,COL7A1,CUL3,DAP,DDX10,DECR1,DERL1,DGAT1,DHFR,E2F3,EGFR,EHHADH,EIF4EBP1,ELL2,ETFB,FEN1,FOS,G3BP1,GART,GBE1,GLO1,GNAI1,GPAA1,GPC1,GPD2,GYG1,HADHB,HMGB2,HNRNPK,HSD17B11,HSF1,HSPB1,HSPB8,IDH1,IGF2R,IGFBP5,ILK,ITPR2,JUN,JUNB,JUP,KLF4,LAMP1,LAM…	ARNT,BRCA1,CCND1,CDKN1A,E2F1,E2F4,E2f,EGFR,ERBB2,ESR1,HIF1A,HTT,MYC,PPARGC1A,RB1,RBL1,TP53,TP63,TP73,VHL
Observation 4		CAB39L		kinase	Activated	4.583		0.017	4.502	8.1e-10	ATP5ME,ATP5MF,ATP5MG,ATP6V1B2,ATP6V1E1,COX4I1,COX5B,COX6C,COX7C,NDUFA13,NDUFA4,NDUFB10,NDUFB11,NDUFB3,NDUFB5,NDUFB9,NDUFS5,NDUFS6,NDUFV2,UQCRB,UQCRQ	CAB39L,Esrra,FOXO1,NRF1,PPARA,PPARGC1A,STK11,TP53
Observation 4		PLN		transporter						1.52e-09	ADAM17,ADAM9,AK1,ALDH3A2,ATP2B1,CALU,DES,ENO1,EZR,MYL6,NUMB,PGK1,PRKCA,RAB10,RAB1A,RAB21,RAB5B,RACK1,RALA,RAP1A,RRAS,SEC22B,SOD1,TPI1,VAMP2,VAMP3,VCP,VIM	APP,E2F1,HIF1A,MYC,PLN,TP53,TP73
Observation 4		E2F1		transcription regulator		0.598		0.01	0.517	1.75e-09	ACTR1A,ADK,ALG5,ATG7,ATM,AURKA,BAK1,BCS1L,CCNA2,CCNB1,CDK1,CDK2,CHEK2,COX4I1,COX5A,CRIP2,CRKL,CSDE1,CYB5A,DDB2,DDX39B,DHFR,DNMT1,DUT,E2F3,E2F4,EI24,EIF2AK2,EIF3I,ENO2,ERH,FEN1,FGF2,FOS,FOXO3,GPS2,GTF2H4,HADHA,HELLS,HIST1H2BJ,HMGB2,HNRNPK,HSPA8,HSPD1,ILK,JPT1,KIF23,KRAS,LACTB,LTA4H,MAPK14,MCL1,MCM2,MCM3,MCM4,MCM5,MCM6,MCM7,MDC1,MDH1,MSH2,NMI,NPAT,PA2G4,PCNA,PHB,PIN1,POLA2,POLD1,PPP1R8,PRKDC,PSAT1,…	BRCA1,Cyclin E,E2F1,E2F3,E2F4,E2f,MYC,RB1,RBL1,TBX2,TP53,TP63,TP73
Observation 4		PSEN1		peptidase		-1.148		-0.002	-1.142	2.82e-09	ACO2,ARF4,ARF6,ATOX1,ATP2A2,ATP5F1A,ATP5F1B,ATP5F1C,ATP5F1D,ATP5PD,ATP6V1A,ATP6V1E1,BASP1,C1QBP,C1R,C1S,CANX,CCDC25,CCS,COX7A2,CS,CXXC1,CYCS,DNM1L,DPYSL2,DYNLL2,DYRK1A,EGFR,ENO1,ENO2,ERMP1,FBL,FKBP1A,FOS,FOXO3,GDI2,GNA12,GSTP1,H2AFV,HINT1,HK1,HSP90AA1,HSPA8,HSPD1,IRF3,KCNAB2,LRP1,MAP2,MAP2K2,MTHFD1L,MTOR,NCSTN,NDUFA5,NDUFA8,NDUFS6,PAFAH1B2,PEBP1,PGAM1,PGK1,PKM,PPIA,PRC1,PRDX5,QDPR,RBPJ,SLC38A2,SO…	APLP2,APP,BRCA1,E2F1,HIF1A,HSF1,MTOR,MYC,PSEN1,TP53,TP63,TP73
Observation 4		APP	0.152	other		0.135		0.006	0.092	3.29e-09	ABCD3,ACO2,AIFM1,AK1,ARF4,ARF6,ARL6IP5,ARNTL,ATM,ATOX1,ATP5F1A,ATP5F1B,ATP5F1C,ATP5F1D,ATP5PD,ATP6V0D1,ATP6V1A,ATP6V1E1,BASP1,BIN1,BRD4,C1QBP,C1R,C1S,CANX,CAST,CCDC25,CD151,CDK1,CDK2,CDK5,CDK5RAP2,CDK6,CLU,COX4I1,COX5A,COX7A2,CS,CSNK2A1,CSNK2A2,CTTN,CUL3,CXXC1,CYCS,CYFIP1,DAXX,DDAH1,DNM1L,DPYSL2,DYNLL2,DYRK1A,EGFR,ENO1,ENO2,ERMP1,FBL,FBXL20,FGF2,FKBP1A,FOS,FOXO3,GALK1,GDI2,GNA12,GPC1,GSTP1,H2AFV,…	APP,ARNT,BRCA1,CCND1,E2F1,EGFR,ESR1,FOS,HIF1A,HTT,MYC,PPARGC1A,PSEN1,TP53,TP63,TP73,VHL,hydrogen peroxide
Observation 4		IND S1		chemical - kinase inhibitor		-0.775		-0.002	-0.768	3.76e-09	ATP5F1B,ATP5F1D,C1QBP,COX5A,ENO1,ETFA,GLOD4,HIBCH,PDIA3,PGAM1,PGK1,PRDX1,STIP1,TUBB,VDAC2
Observation 4		methylselenic acid		chemical reagent		-1.912		-0.005	-1.899	6.52e-09	ABCC4,ACSL3,ADD3,ALDH3A2,AURKA,B4GALT1,BACH1,BLVRB,CADM1,CCNA2,CCNB1,CDK1,CDK2,CDK5,CENPF,CHEK2,CLU,CREB1,DHCR24,DHFR,DNAJC3,DPYSL2,ERCC1,ERP44,G3BP2,H1F0,HSD17B11,ING1,ITGB3BP,JUN,JUNB,KIF11,KLF4,LMNB2,MANF,MAPK14,MCL1,MCM2,MCM3,MCM5,MCM6,MCM7,MEN1,NFIL3,NFKB1,NMI,NQO1,PCNA,PMS2,PPFIA1,PPP5C,PRKCA,RAB31,RDH11,RGS10,RHOB,RND3,RPA2,SEC24D,STX7,TAF6,TOP2A,TUBA4A,TUBB4B,UBE2B,UGDH,UXS1	CCND1,E2F1,E2F3,E2F4,E2f,ESR1,HSF1,MYC,RB1,RBL1,TP53,beta-estradiol,methylselenic acid
Observation 4		PTP4A1		phosphatase		0.842		0.004	0.814	6.89e-09	AARS,AHCY,ARHGDIA,COL5A1,CSNK2A1,DNAJB1,FKBP1A,GDI2,GMPS,GSTP1,HNRNPF,HNRNPH2,HSPA6,IFI16,IGFBP7,IMPDH2,MAP2K4,MMP14,NOP56,NRAS,PCNA,PKM,PPA1,PRDX1,RAN,RCN2,ROCK1,ROCK2,SDHA,SEPT11,SOS1,SPARC,STMN1,STMN2,TAGLN2,TKT,TP53,UBA1,VIM,ZEB1
Observation 4		PC-SPES		chemical drug						7.39e-09	ACTR10,ANXA1,CCNA2,CDK2,CLU,DAD1,DCTN3,DNAJB1,ERCC2,FTL,GARS,HLA-B,HLA-C,HSD17B4,HSP90AA1,HYOU1,IMPDH1,IRF2,LAMC1,MAN2A1,MCM2,MCM5,MGST1,MTCH1,MYL6,P4HB,PA2G4,RAN,SDHA,SEPHS2,TMSB10/TMSB4X,TPM1,TUBA4A,TUBB2A,VIM
Observation 4		ciprofloxacin		chemical drug		-1.238		0	-1.238	9.2e-09	ABCB6,ABCC4,ACAA1,ACO2,ASAH1,ATP5F1A,ATP5F1C,ATP6V1A,ATP6V1B2,ATP6V1C1,ATP6V1D,ATP6V1E1,ATP6V1H,COLEC12,CTSA,DNAJC13,DNAJC3,EPB41L5,GBA,GLUD1,GUSB,HLA-A,HSPA9,HSPD1,IMPAD1,LRPAP1,MTHFD1L,MYBBP1A,MYOF,NIFK,PLXNB2,RPL10A,RPL12,RPL7A,RRAGC,TMPO,VDAC1,VIM
Observation 4		MEL S3		chemical - kinase inhibitor		-0.728		-0.007	-0.7	1e-08	ATP5F1B,ATP5F1D,C1QBP,CALU,COX5A,ENO1,ERP29,ETFA,GLOD4,GLUD1,PCK2,PGAM1,PGK1,STIP1,TUBB,VDAC2,VIM
Observation 4		Pln		other						1.07e-08	AK1,ALDH3A2,ATP2B1,CALU,DES,ENO1,EZR,MYL6,PGK1,PRKCA,RAB10,RAB1A,RAB21,RAB5B,RACK1,RALA,RAP1A,RRAS,SEC22B,SOD1,TPI1,VAMP2,VAMP3,VCP,VIM
Observation 4		UCP1		transporter		-0.468		0.003	-0.489	1.26e-08	AARS,ACACA,AGAP1,ALDH18A1,ARHGEF2,ASNS,ATG7,BCAT2,BCKDHA,BCKDHB,BTF3,BZW2,CCNK,CDKN2AIPNL,CPNE2,CTH,CYB5R1,DBT,EIF4EBP1,G6PD,GARS,GHITM,GOLM1,GOT1,GPX4,GSR,GSTO1,HMBOX1,IRF3,MTHFD1L,NDUFS3,NRF1,OAS3,PCK2,PGD,PGLS,PHGDH,PSAT1,PSD3,PSPH,PYCR1,RNASEL,SDHB,SLC3A2,SYNM,TRIB3,UQCRC1,UQCRC2,XPOT
Observation 4		SYVN1	0.926	transporter		1.982		0.016	1.876	1.53e-08	ABCC4,ACSL3,ADAM9,ATP6AP1,BCAT1,CAVIN1,CD151,CRTAP,DCTN1,EMC7,EPHA2,GANAB,GGCX,HLA-A,HLA-C,HNRNPM,HSPB1,LDHB,LGALS3BP,MED25,MYOF,PCBP1,PLD2,PNPLA2,POLR2B,PTBP1,RAB10,RAB34,RPL10,RPL18,RPN2,SETX,SLC35B2,SLC3A2,SLC43A3,SLC4A7,TARS,TFRC,TMEM106B,USP5,VAMP7,ZC3HAV1,ZNF281
Observation 4		RAB1B	0.678	other		1.772		0.01	1.73	1.75e-08	ARF4,ARL1,BET1,COPG1,DERL1,GOLGA2,GOLGA3,GORASP2,JUN,KDELR1,NAPA,RAB32,RRAGC,SEC22B,SEC24D,SEC31A,SRP54,YIF1A
Observation 4		ATF4		transcription regulator		-0.751		0.015	-0.845	1.91e-08	AARS,ASNS,BCAT1,CANX,CARS,CPT1A,CTH,CYP27A1,DDR2,EIF2S2,EIF4EBP1,ERO1A,GARS,GHITM,GRB10,GYS1,HYOU1,IGFBP5,IGFBP7,JUN,KLF4,LGALS3,MAP1LC3B,MCL1,MGST1,MRPS7,PCK2,PHGDH,PRKDC,PSAT1,PSPH,PYCR1,RBPJ,SEL1L,SLC38A2,SLC3A2,SLC7A1,SLC7A11,SOD2,STC2,TGFB2,TKT,TNFRSF12A,TRIB3,WARS,WFS1,XPOT,XRCC1	ARNT,ATF4,HIF1A,MYC,NFE2L2,PPARGC1A,TP53,VHL
Observation 4		E2F4	-0.344	transcription regulator		-0.625		0.005	-0.635	3.51e-08	ALG5,ANLN,ATRX,CCNA2,CDK1,CDK2,CHEK2,COX7C,CSDE1,DDB1,DHFR,DUT,E2F3,EMC4,FEN1,GOLT1B,GTF2H4,H2AFX,HMGB3,KHDRBS1,KIF22,LPAR1,MCL1,MCM3,MCM4,MCM5,MCM6,MRTO4,MSH2,NPAT,NPM1,PCNA,PGRMC1,POLA2,POLD1,PPP1R8,PRC1,PRKDC,PSAT1,RBBP5,RBL1,RBL2,RPA3,SLC3A2,SPAG7,SRRM2,STAM,STMN1,SUZ12,TK1,TMEM126A,TMPO,TOP2A,TOP2B,TP53,TP53BP2,TPX2,UHRF1,XPC,ZNF451
Observation 4		MTOR	0.261	kinase	Inhibited	-2.103		0.005	-2.139	4.04e-08	ACACA,ACADM,ACOX1,ADPGK,AIFM1,AKR1A1,AKR1B1,ARNT,ATG7,ATP2A2,ATP2B1,ATP5MG,ATP5PB,CASP1,CHKA,CNP,COX4I1,CS,CYCS,DCTN1,DHFR,EGFR,EIF3A,ELOB,ENO1,ERCC1,ETFA,FKBP1A,GLG1,GLUD1,HADHA,HADHB,HK1,HK2,HSD17B2,HSPB1,IFI16,LDHA,LDHB,MAP1LC3B,MAP2,MCL1,MDH1,MDH2,MFN2,MLYCD,MTOR,NDUFA6,PCNA,PDHA1,PDHX,PGP,PGRMC1,PKM,PLD2,POLR1A,PPIB,PRDX5,PRKAR1A,PSMB5,PTBP1,PYGB,RAB11B,RBM5,RELA,RHEB,RPL12,RPL23,RPL32,RXRB,…	ARNT,BRCA1,E2F1,FN1,HIF1A,HSF1,HTT,MTOR,MYC,PPARGC1A,TP53,TP63,TP73,VHL,YY1,sirolimus
Observation 4		interferon beta-1a		biologic drug						5.04e-08	ALG5,ATP5ME,ATP5MG,COX5A,COX5B,COX6A1,CS,DNAJA1,DNAJB1,ENO1,FKBP15,FKBP1A,GSTP1,IFI35,KARS,MRPL20,MRPS18B,NDUFA2,NDUFB9,NFIL3,NMI,PGAM1,PGK1,PIN1,PPIA,PUM1,RAE1,RAN,RPL18,RPL19,RPL24,RPL26,RPL27A,RPL3,RPS19,RPS7,SLC25A6,STAT1,TBXAS1
Observation 4		RABL6	-0.084	other	Activated	2.783		0.009	2.738	5.51e-08	ATXN1,CCNA2,CCNB1,CDK2,CENPF,CHEK2,DUT,FEN1,FERMT2,H2AFX,HMOX1,KIF23,MCM2,MCM5,MCM7,POLD1,PRC1,PRIM1,PSME3,RAD54B,SEL1L,SERPINH1,TMEM97,TOP2A,TP53,TPX2	BRCA1,E2F1,MYC,RABL6,TP53,TP63,TP73
Observation 4		CDKN1A		kinase		-1.671		-0.006	-1.645	6.16e-08	ACP1,AIMP1,ANLN,ATRX,AURKA,CCN1,CCNA2,CCNB1,CDK1,CENPF,CHAF1B,CIT,COG1,DLGAP5,ECSIT,FANCI,H2AFX,HMGB2,KIF20A,KRT18,LBR,LGALS3,LGALS3BP,LIMA1,LUC7L3,MBNL2,MCM2,MCM3,MCM4,MCM5,MCM6,MCM7,NPM1,P4HA1,PCNA,PHGDH,POLD1,PRC1,RACGAP1,RBL1,RBL2,RPA3,SHC1,SLC30A5,SOD2,STMN1,TOP2A,TP53,TPX2,TUBB3,TUBB4A,UBE2S,UHRF1,VEZT,VIM,WDHD1,YBX1,YTHDC1,ZNF629	BRCA1,CDKN1A,Cyclin E,E2F1,E2F4,E2f,MYC,RB1,RBL1,RBL2,TP53,TP63,TP73
Observation 4		ERN1		kinase	Activated	3.903		0.009	3.851	9.5e-08	ACACA,ARF4,ATP2A2,DGAT1,DNAJC10,DNAJC3,ERLEC1,ERO1A,ERP44,ETS1,FKBP11,GOLGA3,GOT1,JUN,MAP1LC3B,MCL1,MORF4L2,MVD,P3H1,P4HB,PDIA5,PDIA6,PRKDC,SEC11A,SEC22B,SEC24D,SEC61A1,SEL1L,SELENOS,SLC7A1,SPARC,SPCS2,SRP19,SRP68,SSR3,STX5,SURF4,SYVN1,TXNDC5,WARS,WFS1,XRCC1	ATF6,ERN1,NFE2L2,XBP1
Observation 4		INSR		kinase	Activated	3.303		0.014	3.209	1.01e-07	ACADM,ACADVL,ACO2,ACSL4,ALDH6A1,ARHGDIA,ARHGEF2,ATP5F1A,ATP5F1B,ATP5F1D,ATP5MF,ATP5MG,ATP5PD,ATP5PO,CBR1,CDK1,CEBPZ,COL6A3,COX4I1,CRAT,CS,CSTB,CYC1,CYCS,DCTN4,DDR2,DECR1,DEK,DES,DHCR7,ECHS1,ETFA,ETFB,ETFDH,FEN1,FOS,GANAB,GRB10,HADHA,HADHB,HELLS,HSD17B10,HSD17B4,HSPD1,IDH1,IGF2R,IQGAP1,JUNB,MARCKSL1,MBD1,MCM2,MCM4,MCM5,MCM7,MDH2,MNT,MRPS21,MSH6,MVD,NAMPT,NDUFA4,NDUFA9,NDUFB4,NDUFB9,NDUFV2,NRF1,OGD…	APP,ARNT,D-glucose,E2F1,FOXO1,HIF1A,IGF1R,INSR,Insulin,MYC,PDX1,PPARA,PPARGC1A,RB1,TP53,TP73
Observation 4		BMS-690514		chemical drug	Inhibited	-3.153		-0.008	-3.12	1.34e-07	BAG2,CCNB1,CDK1,CYCS,DNAJC9,HSP90AA1,HSPA4,HSPA8,HSPH1,MCL1,MCM3,MCM4,MCM5,MCM6,MCM7,PCNA,TP53RK	BMS-690514,ERBB2,FOS,HIF1A,MYC,RB1,TP53
Observation 4		camptothecin		chemical drug	Activated	2.633		0.005	2.594	1.58e-07	ABCF2,AKAP17A,AKAP2,AKAP8,AKAP9,API5,ARHGDIA,ARHGEF1,ARRB2,ATM,AURKA,BAK1,CABIN1,CASP1,CAST,CCNB1,CDIPT,CDK1,CDK2,CDK6,CLP1,CREB1,CSNK1D,DDB2,DDX39B,DLG1,DNM1L,EGFR,EI24,FNDC3B,FOS,FUT8,GLIPR1,GORASP1,GPR107,GRB10,GSR,H2AFX,H3F3A/H3F3B,HLA-A,HLA-B,HLA-C,HPS5,IFI16,IQGAP2,JMJD6,JUN,KIF3B,LGALS3,LIMCH1,LRRC14,MAD1L1,MAD2L1BP,MAFF,MAP2K4,MAP4K4,MARCKSL1,MBNL2,MBOAT7,MCL1,MCM2,MFSD5,MGMT,MNAT1,MRTFB,…	ARNT,BRCA1,CDKN1A,Cyclin E,E2F1,E2F4,E2f,ESR1,HIF1A,MYC,PPARGC1A,RB1,RBL1,TP53,TP63,TP73,VHL,camptothecin
Observation 4		NUPR1		transcription regulator		0.328		-0.005	0.382	2.25e-07	ALG8,ANP32A,ANP32E,API5,APOBEC3B,ATP6V0A1,ATR,AURKA,B3GAT3,BRCC3,BRI3BP,C6orf203,CARMIL1,CCDC134,CCN1,CCNA2,CD63,CDCA3,CDK2,CHD4,CROT,CYB5B,DDX46,DGCR8,DHCR24,DLG1,DNTTIP1,EGLN1,ELL2,ENO2,ERMP1,ETS1,FAM111A,FAM114A1,FAM120B,FAM162A,FOXO3,FUCA1,GMEB1,GTF3C2,HIST1H1B,HK2,HNRNPM,ING2,IRF2BP2,ITPR3,KIF11,KIF20A,KIF23,KIFC1,KLF4,LBR,LMAN2L,LMNB1,MAFG,MGME1,MKKS,MRTFB,MSH6,MTFMT,MX2,MYH10,MYO18A,NFIB,N…
Observation 4		MMP3		peptidase		-1.95		0.004	-1.974	3.24e-07	ADAR,AQR,ATXN2,CAPRIN1,CDC40,CDK13,CLP1,CSTF2,DDX46,DHX8,EFTUD2,GEMIN5,MTPAP,NCBP2,PAN2,PDCD11,PNPT1,PPIL1,PRPF31,RAC1,RBM14,RBM15B,RBM8A,RC3H1,SAFB,SRPK2,TARDBP,TENT2,THOC1,THOC6,TRA2B,VIM,WDR33,YBX1
Observation 4		D-glucose		chemical - endogenous mammalian		0.135		0.005	0.08	3.62e-07	AARS,ACAA1,ACACA,ACADM,ACO2,ACOX1,ADAM17,AKR1B1,ANLN,ANXA1,APOC3,ARF4,ARNTL,ASNS,ASS1,ATP2A2,ATP2B1,ATP2B4,BCAT1,CANX,CARS,CASP1,CBL,CCNB1,CD55,CDK1,CLU,COL4A1,DECR1,DES,DNAJA2,DNAJC3,DYRK1A,EMC10,ENO1,ERO1A,FGF2,FKBP2,FOS,G6PD,GART,GCDH,GOT1,HK1,HK2,HMOX1,HNRNPF,HNRNPK,HPRT1,HSPB1,HSPD1,IDH1,ILK,ITPR2,ITPR3,JUN,JUNB,LAMC1,LDHA,LRP1,MCL1,MDH2,MEN1,MIF,MMP14,MT-ND1,MTOR,NAMPT,NDUFB3,NDUFB9,NEXN,NQ…	ARNT,BRCA1,D-glucose,E2F1,E2f,ESR1,FOS,FOXO1,HIF1A,Insulin,MYC,PPARA,PPARGC1A,RBL1,TP53,TP63,TP73,VHL,dexamethasone
Observation 4		PTTG1		transcription regulator	Activated	2.774		-0.01	2.826	3.94e-07	ATM,ATRX,CCNA2,CCNB1,ERCC1,FEN1,FGF2,LIG1,MBD4,MGMT,MIF,MPG,NTHL1,PMS1,PMS2,POLD1,RAD18,RAD50,SMC1A,SUMO1,TLK2,TP53,UBE2B,VIM,WRN,XPA,XRN2	BRCA1,E2F1,E2F4,E2f,MYC,PTTG1,RB1,RBL1,TP53,TP63,TP73
Observation 4		desmopressin		biologic drug		0.277		0.008	0.244	4.09e-07	ADD3,AKR1B1,ENO1,FOS,GNG12,GOLGB1,H3F3A/H3F3B,HINT1,HSPA8,HSPH1,LDHB,LIMA1,LMNA,MYH10,NFAT5,PPIA,PPP2R5D,PUM1,RBM14,RMDN3,RPL23,SEC22B,SEC61B,SNX3,SPTBN2,STX7,TJP2,TUBB,VDAC1,YWHAB,YWHAZ
Observation 4		Lh		complex		0.577		0.005	0.555	4.12e-07	ARHGAP35,ARL6IP5,ARNTL,ATP2A2,ATP2B1,CAP2,CD55,CDC42EP4,CDK5,CREB1,DHCR7,DUSP3,EGFR,EZR,FDXR,FOS,HK2,ILK,JMJD6,KIDINS220,KRT18,MAP1LC3B,MAP4K4,MAPK14,MAPRE2,MBD2,MCL1,P4HA2,PDXK,PGK1,PGRMC1,PHB,PI4K2A,PLIN3,PLPP1,PPP2R1A,PRKAR1A,PSIP1,PTPN1,RAB14,RAB1A,RAB2A,RAB31,RAB5A,RAB5C,RANGAP1,RASAL2,RHOB,SH3BP4,SOD2,STAT1,STIP1,TGFB2,THBS1,TK1,TNFRSF12A,TP53,TP53I11,TPM1,TPM2,TUBA1A,YBX3	APP,E2F1,ESR1,FOXO1,HIF1A,HSF1,Lh,MYC,TP53,TP73,VEGFA,VHL,beta-estradiol
Observation 4		MEL T1		chemical - kinase inhibitor		0.302		0.002	0.294	4.39e-07	ATP5F1B,ATP5F1D,C1QBP,COX5A,ENO1,GLOD4,HIBCH,HSPD1,PGAM1,PGK1,PRDX1
Observation 4		NUP107	-1.271	other		-1.969		0.017	-2.015	6.53e-07	FOS,NUP133,NUP153,NUP214,NUP98,RANBP2,TPR
Observation 4		uranyl nitrate		chemical toxicant		-0.68		0.002	-0.69	6.76e-07	AIMP1,ATP5F1B,ATP5MD,CANX,CST3,CYCS,ESD,FAU,FTL,GLUD1,HSD17B4,HSPA8,HSPD1,IGFBP7,LAMP2,LGALS3,NDUFB9,PDHA1,PEBP1,PHYH,PRDX1,RAB5C,RACK1,RPL10A,RPL19,RPL23,RPL7,RPL9,RPS8,SOD1,SUMO1,TAGLN2,TXNL4A,YWHAZ
Observation 4		calcitriol		chemical drug		-0.409		-0.002	-0.393	6.91e-07	AAAS,ACAT2,AGPAT5,ANLN,ATAD1,ATIC,ATM,ATP2B1,ATP5F1D,AURKAIP1,BAK1,BCAT1,C6orf203,CAVIN1,CCN1,CCNA2,CCNB1,CCNC,CDK1,CHAF1B,COL4A1,CPT1A,CYB5R1,DDAH1,DNM1L,EGFR,ETFB,FEN1,FIS1,FOS,G6PD,GLUD1,GPX4,GRPEL2,GSR,GUF1,HAGH,HDAC1,HK2,HSD17B2,HSD17B4,HSPA9,HSPD1,IDH1,IDH2,IGFBP5,JUN,KCTD12,KIF20A,KIF22,KIF23,KLF4,KPNA2,LAMP1,LIG1,LPAR1,LRPPRC,LSM3,MCL1,MCM2,MCM3,MCM4,MCM5,MCM7,MRPL41,MRPS6,MTCH1,NDC1,NDUF…	CCND1,CDKN1A,E2F1,E2F4,E2f,EGFR,ESR1,FOXO1,HIF1A,HSF1,HTT,Insulin,MYC,PPARA,PPARGC1A,RB1,RBL1,TP53,beta-estradiol,calcitriol
Observation 4		PHF12	-0.054	transcription regulator		-0.5		-0.016	-0.434	9.09e-07	BRIX1,EIF3A,EIF4A3,GTPBP10,H2AFX,IPO9,KRR1,PA2G4,PES1,PRPF31,RNASEL,RRS1,TFB2M,TSR1,UTP20,ZNHIT6
Observation 4		nilotinib		chemical drug		0.976		-0.015	1.044	1.27e-06	ABCC4,ABCD3,ATM,CCNA2,CCNB1,CDK7,H2AFX,MCM3,MCM6,ORC2,ORC4,ORC5,PRKDC,PTPN11,SMC3,SOS1,STAM,YWHAE,YWHAZ,ZEB1	E2f,MYC,RB1,TP53,TP63,TP73,nilotinib
Observation 4		NFE2L2	-0.183	transcription regulator		0.57		0.011	0.465	1.68e-06	ABCC4,AGPAT3,AKR1A1,AKR1B10,AKR7A2,ALDH3A1,CBR1,CLPP,CLPTM1L,COX4I1,CS,DAD1,DCTN3,DDX39B,DHCR7,DNAJC3,EIF3C,EIF3E,EIF3G,EIF4G2,EPB41,ERP29,ESD,FOXO3,FTL,G6PD,GBE1,GCLC,GSR,GSS,GSTO1,GSTP1,HACD3,HM13,HMBS,HMOX1,HPRT1,HSP90AA1,HSPA9,HYOU1,IDH1,IMPDH1,LGALS8,LMNA,MAFF,MAFG,MAP1LC3B,MGST1,MGST3,MOGS,MORF4L2,MRPS18B,NCKAP1,NQO1,OAT,OSGIN1,PCBP1,PDIA3,PDIA6,PFN2,PGD,PHGDH,PPIB,PRDX1,PSAT1,PSMB5,PTPN1,R…
Observation 4		WT1		transcription regulator		1.986		0.002	1.972	2.2e-06	ADGRE5,AHCY,APRT,ARL2,ASNS,ATP5ME,BAK1,CAPRIN1,CBS/CBSL,CHAF1B,CLIC4,COL4A1,DYRK1A,EGFR,ENO2,EPS8,ETFA,ETS1,EZR,GRB10,GSR,JUNB,JUP,KLF4,KRAS,LGALS3,LMAN1,LRP1,MAPRE2,MCL1,MGST1,MMP14,MTIF2,MYL6,NCSTN,NQO2,NUP98,OS9,PCK2,PHLDA1,PIR,PPIB,RBPJ,ROCK1,RPL19,SEC13,SMC1A,SOS1,TARDBP,TARS,TCOF1,THBS1,TIMP3,TMA16,WARS,WDR74,YBX1	PML,TERT,WT1
Observation 4		methylprednisolone		chemical drug	Activated	2.327		0.003	2.295	2.25e-06	ABI1,ADAM17,ADK,AHCY,AKR1C3,AKR1D1,AKR7A2,ALDH1A1,ALDH3A2,ANXA1,ARNTL,ASAH1,ASNS,ASS1,ATIC,ATP2A2,ATP5F1C,BDH1,C1QBP,CDH13,CNP,COX6A1,CROT,CSNK2A1,CSNK2B,CST3,CYB5B,CYC1,CYCS,EIF3B,ELOVL5,FAH,FBXO30,FOS,GCLC,GLUD1,GNL3,GNPAT,GOT1,GPC1,GSTK1,GSTP1,HACD3,HAGH,HMBS,HMOX1,HSD17B10,HSD17B12,HSD17B2,HSPH1,IDH1,IDH2,IGF2R,JUN,JUP,KCNAB2,KRAS,MAP1LC3B,MAPK14,MGAT1,MGMT,MTDH,MYBBP1A,NAP1L1,NFIB,NFYB,NOLC1…	ARNT,ESR1,FOS,HIF1A,MAPK1,MYC,PPARGC1A,TP53,VHL,methylprednisolone
Observation 4		RRP1B	-0.749	transcription regulator						2.58e-06	AURKA,CCNA2,CDK1,DHFR,EIF3H,FEN1,HAT1,HSP90AA1,KIF11,MCM2,MCM3,MCM4,MCM5,MCM6,PCNA,POLD1,PRKCA,RBL1,RPA1,RPA2,RPL11,RPL13,RPL13A,RPL14,RPL19,RPL37,RPL6,RPS19,RPS8,RRP1B,SERPINE2,TOP2A,TUBG1
Observation 4		H2AFX	0.783	transcription regulator		1.054		0.016	1.007	3.86e-06	ATP5F1A,CLU,EPM2AIP1,MDC1,MYL6,PLEKHA6,POLRMT,RPL10A,RPL13,SDHB,SLC7A11,TFAM,TFB2M,TIMP3,TP53BP1,UQCRC2
Observation 4		tunicamycin		chemical - endogenous non-mammalian	Activated	2.882		0.011	2.811	3.93e-06	ACACA,ACOX1,ARF4,ASNS,ATP2A2,CANX,COX5B,CPT1A,DGAT1,DNAJC3,EIF4EBP1,ERLEC1,ERO1A,ETS1,FKBP11,GOLGA3,HMOX1,HSPA9,ILK,KLF4,LMAN1,LMAN2,MANF,MCL1,MORF4L2,MTDH,MVD,P3H1,P4HB,PCK2,PCNA,PDIA6,PHLDA1,PRNP,RRS1,SEC11A,SEC22B,SEC24D,SEC61A1,SEL1L,SLC7A11,SPCS2,SRP19,SRP68,SSR3,STX5,SURF4,SYVN1,TP53,WARS,WFS1	ATF6,BRCA1,E2F1,EIF2AK3,ERN1,FOXO1,MYC,NFE2L2,TP53,TP63,TP73,XBP1,tunicamycin
Observation 4		tetraethylammonium		chemical drug		0.851		-0.004	0.869	4.09e-06	ARHGDIA,ATP5PD,BAG2,EFHD2,GSTO1,HADHA,HSPA8,HSPA9,HSPB1,LYPLA1,NDUFS8,PARK7,PDIA3,RPLP0,SRI,SSR4,TPI1
Observation 4		miR-124-3p (and other miRNAs w/seed AAGGCAC)		mature microrna		-0.982		-0.017	-0.853	4.51e-06	ACTR8,ALDH9A1,ARHGEF1,B4GALT1,CDK2,CDK6,CERS2,CHP1,CPNE3,DFFB,DHCR24,DNM2,ELOVL1,ELOVL5,ERH,FAM129B,G3BP1,HADHB,INO80C,IQGAP1,KANK1,LAMC1,LDLRAP1,LIMCH1,LMNB1,LRRC1,MAGT1,MAN2A1,MAPK14,MTPN,MYH9,NFIC,OSBPL8,PGM1,PGRMC2,PLOD3,PLP2,PTBP1,PTPN12,QSER1,RELA,RHOG,SEC11A,SERPINB6,STX10,SURF4,SWAP70,SYPL1,TJP2,TMEM109,TRAF6,TUBB6,UHRF1,USP48,VAMP3
Observation 4		miR-155-5p (miRNAs w/seed UAAUGCU)		mature microrna		-1.372		-0.017	-1.259	4.63e-06	ABHD16A,ATP6V1C1,BACH1,BET1,CASP1,CCN1,CDK5RAP3,DCAF7,DNAJB1,DNAJC19,EGFR,ETS1,FOXO3,HSD17B12,HSDL1,JARID2,KRAS,MOSPD2,MSH2,MSH6,PDLIM5,PHC2,PICALM,PLXND1,PPP5C,PRAF2,RAB23,RAB34,RAB5C,RAB6A,RAC1,RCN2,RCOR1,RHEB,SH3BP4,SNAP29,SYNE2,SYPL1,TRAM1,TWF1,TXNDC12,UFL1,VAMP3
Observation 4		PTEN		phosphatase		0.215		0	0.22	4.78e-06	ABCC4,ABHD4,ACAA1,ACACA,ACO2,ACOX1,AGFG1,AKR1C3,ALG3,ANXA1,ARF4,ARHGDIA,ASPH,ATP5F1A,ATP5ME,AURKA,CBX4,CCNB1,CCNC,CDK6,COX5A,CRCP,CS,CYP27A1,DEGS1,DENR,DHFR,DLAT,DLD,DYNC1LI2,DYRK1A,EGFR,EHHADH,EIF4EBP1,EP400,ERCC4,ETS1,FN3K,FOS,FOXO3,G3BP1,GALK1,GART,GSR,GSS,GYS1,H2AFY,HADHA,HADHB,HDDC2,HEXB,IBA57,IDH2,IDH3G,IFT27,IGFBP5,INPPL1,ITPR3,KAT2A,KIF1B,KIF3B,LDHB,LGALS3,LIMS1,LRRFIP1,MAFK,MAPK14,MCL1,M…	ARNT,BRCA1,D-glucose,E2F1,FOS,HIF1A,HRAS,HSF1,MTOR,MYC,PDX1,PPARGC1A,PTEN,TP53,TP63,TP73,VHL
Observation 4		HTT	0.22	transcription regulator		-0.066		0.003	-0.077	4.79e-06	ACADM,ACAT2,ARHGEF7,ARNTL,ARPP19,ATP2A2,ATP2C1,ATP5F1A,ATP5F1B,ATP5MF,ATP5PO,B4GAT1,BASP1,BCAP31,C1R,CANX,CASP1,CAST,CAVIN3,CBR1,CDK2,CDK5,CEPT1,CHKA,CIT,COL4A1,COL6A3,COX15,COX4I1,COX6A1,CPSF2,CREB1,CTTN,CYC1,CYCS,DBNL,DHCR7,DLST,DNAJA2,DNAJB1,DNAJC3,EMC8,ENO2,ERCC3,FOS,FOSL1,FOXO3,GCLC,GLO1,GPC1,GSR,GSS,HMGB2,HSPA8,HSPA9,HSPD1,HTRA2,HUWE1,IFI16,IGFBP5,JUN,JUNB,JUP,KAT2A,KLF4,LDHA,LDHB,MAP2,MDH2…	APP,BRCA1,E2F1,Esrra,FOXO1,HIF1A,HSF1,HTT,Insulin,MTOR,MYC,NRF1,PPARA,PPARGC1A,TP53,TP63,TP73
Observation 4		TCOF1	-0.625	transporter						6.13e-06	AKR1B1,BCLAF1,BPHL,CAPRIN1,CEBPZ,DNAJC11,EPB41L1,GALK1,GTF3C4,IQGAP1,MAPK14,NUP155,POLR3A,PPIG,PRPF40A,QRICH1,RASA1,RGPD4 (includes others),SAFB2,TBRG4,TERF2,THOC1,UBA3,UPF2
Observation 4		POLG	0.283	enzyme						6.31e-06	CYB5A,EIF3H,MT-CO2,RACK1,RPL13,RPL14,RPL23,RPL27A,RPL5,RPL7,RPS19,RPS25,RPS27A
Observation 4		FN1	0.133	enzyme		-0.185		0.01	-0.25	7.07e-06	ADD1,AHCY,BCAT1,CANX,CCN1,CDK6,CLIC4,CSNK2A1,CTBP1,DHCR24,EGFR,EIF5A,EPB41L1,FERMT2,FGF2,FOS,G3BP1,G3BP2,GDI2,HK1,HLA-B,LAMP1,LGALS8,LIMS1,LIN7C,MARCKS,MMP14,MTOR,NUP88,PCNA,PRKAR1A,PTBP1,RALB,RDX,SCRN1,SDHC,SEC23B,SPARC,SURF1,TGM2,THBS1,TIMP2,TNFAIP2,TOMM22,TOR1A,UBE2B,VAV2,VDAC1,VIM,VPS4A,YWHAZ	APP,BRCA1,CCND1,E2F1,EGFR,ESR1,FN1,FOS,FOXO1,HIF1A,HRAS,HTT,MYC,TP53,TP63,TP73,VEGFA,VHL
Observation 4		CD40LG		cytokine		-1.915		0.014	-2.02	1.13e-05	ACY1,ADAM17,AKAP2,ALCAM,ALG3,ANXA7,APOBEC3G,APRT,AUH,BCAT2,CASP1,CAST,CD63,CDK6,CLIP1,CLNS1A,CLU,CLUH,CSTF2,DCTN1,DDX46,DECR1,EGFR,EIF2AK2,FBL,FOS,FOSL2,GRSF1,HDDC2,HK2,HSP90AA1,IRF2,ITPA,JUN,JUNB,LAS1L,LIG3,LMAN2,MARCKS,MARCKSL1,MCL1,MIF,MMP14,MRE11,MSH2,NAMPT,NAP1L1,NFKB1,NOC2L,ORC5,PEX14,PML,PREPL,PRKDC,PSME2,PSMG1,PTPN1,PTPN12,PTPRG,RAB9A,RAD21,RAD50,RASA1,RCC1,RELA,SMG7,SOD2,STAT1,SWAP70,SYM…	APP,BRCA1,CD40LG,E2F1,ESR1,FOS,HIF1A,IL4,MAPK1,MYC,NFE2L2,TP53,TP63,TP73
Observation 4		HELLS	1.729	enzyme		-0.478		0.015	-0.517	1.17e-05	CCNA2,CCNB1,HSPD1,KMT2A,KRAS,MCM4,PCNA,PDS5A,RBL1,XPO4
Observation 4		ONECUT1		transcription regulator						1.19e-05	AASS,ABCB8,ACVR1,ALDH3A1,APIP,ARL1,ARMT1,BCKDHA,BUD23,C1S,CDK13,CDK2,CLNS1A,COPB2,COX4I1,DDB2,EIF4A1,ELOVL1,EMG1,G3BP2,GBF1,GLA,GSS,GUF1,HABP2,HBP1,HMGB2,HSD17B4,HSPH1,IRF3,LRRC59,LSG1,LUC7L3,MAGED2,MDH1,MGST3,MYOF,NDC1,NDUFAF4,NOLC1,NUTF2,OAT,OGFR,OTUD6B,PHB2,PIH1D1,PPFIA1,RMND1,RPLP1,SAMHD1,SART3,SMARCC1,SNX3,STMN2,SUPT16H,SYNJ2BP,TAOK3,TBCK,TMEM161A,TXNDC12,VCP,YPEL5,ZCCHC9
Observation 4		Hbb-b1		transporter	Activated	5.099		0.014	5.029	1.34e-05	ATP5F1C,ATP5MF,ATP5PO,CMTM3,COX15,CYC1,FTL,NDUFA11,NDUFA13,NDUFA4,NDUFA5,NDUFA6,NDUFA7,NDUFA9,NDUFB11,NDUFB4,NDUFB7,NDUFB9,NDUFS3,NDUFS7,NDUFS8,NDUFV1,NDUFV2,SDHA,SURF1,TFRC,UQCRC1,UQCRC2
Observation 4		SAFB2	-0.486	other		-1.732		-0.007	-1.707	1.45e-05	BCCIP,CHD3,FOS,HEXA,HLA-C,JUN,PFDN4,RBM8A,RPL35A,SAFB2,UBE2B,UQCRC2
Observation 4		OSM		cytokine		0.301		0.006	0.238	1.62e-05	ABCC4,ACAA1,ACSL3,ADAM17,ADH5,AKR1B10,AKR1C3,ANXA1,ARF6,ARHGEF12,ARHGEF2,ASAH1,ASNS,ATP2B4,BAK1,BLMH,C1R,C1S,CASK,CDC42EP4,CDK17,CLIP1,CLPP,CLPX,COX6B1,CSNK2A2,DCTN1,DEGS1,DHCR24,DNAJC3,DNM1L,EIF4EBP1,ETFB,FGF2,FOS,FOSL1,GART,GLE1,GNS,GOLGA2,HK2,HLA-A,HLA-B,HLA-C,HMOX1,IFI35,IRF9,JUN,JUNB,KRR1,LRRFIP1,LSM4,MAGED2,MAP2,MAPK14,MARCKS,MCM7,MGMT,MPDU1,MYH10,NAMPT,NEDD4,NOMO1 (includes others),NRAS,OG…	CCND1,ESR1,FOS,FOXO1,HIF1A,KRAS,MAPK1,MYC,NFE2L2,OSM,RBL1,TGFB1,TP53,VEGFA,VHL
Observation 4		TRAP1	-0.074	enzyme		-0.632		-0.003	-0.617	1.63e-05	AK3,ANXA1,ATP5F1A,ATP5F1D,ATP5ME,BCL2L13,C1QBP,COX5A,COX5B,CRCP,EARS2,ECSIT,ERCC4,GARS,HSD17B10,HSPD1,MAVS,MRPL18,MRPS31,NDUFA11,NDUFB4,PKM,SMAD4,SOD1,TAF9B,TIMM13,TMA16
Observation 4		decitabine		chemical drug		0.698		0.007	0.622	1.72e-05	ABCB10,ABCC4,ANP32A,BABAM2,BCAT1,CADM1,CAP2,CCAR1,CCNA2,CD58,CDH13,CDK1,CDK6,CLU,COL6A3,COL7A1,COPA,CREB1,CRMP1,CTBP2,DDR2,DDX6,DEK,DNMT1,DOCK1,DST,DYRK1A,E2F3,EGFR,EHD1,EIF2AK2,EIF3F,EIF4G1,EZR,FDXR,FGF2,GDI1,GSTP1,HDGF,HELLS,HK2,HLA-B,HLA-C,HPRT1,HSPA9,HSPB8,IFI16,IFI35,IGFBP7,ING1,INPPL1,JUNB,JUP,KIDINS220,KLF4,KPNB1,KRT18,LGALS3,LMNB1,MANF,MAP1S,MAP2,MAP4K4,MCM2,MECP2,MGMT,MGST3,MMP14,MSH2,MS…	BRCA1,CDKN1A,E2F1,E2F4,E2f,ESR1,HIF1A,MYC,PML,RB1,RBL1,TERT,TP53,TP63,TP73,decitabine
Observation 4		gentamicin		chemical drug		0.802		0.004	0.77	1.77e-05	ACAA1,ACADM,ACSL3,ALCAM,ALDH1A1,ARF6,ATIC,ATP6V1D,CAND1,CBS/CBSL,CCNL1,CDK13,CHKA,CLU,CPSF2,DECR1,DNAJA2,EIF3B,EIF3D,ETFDH,EXOC3,GNL3,H2AFX,H3F3A/H3F3B,HACL1,HMOX1,HSD17B4,HSP90AA1,HSPB1,HYOU1,IDH1,JUN,JUNB,KYNU,MCM6,MGMT,MRPL23,MYBBP1A,NOP58,NPM1,PHGDH,PRPS1,PSAT1,PTBP1,PTPN1,PXMP2,SART3,TAP1,TARS,TFRC,TMEM120A,TP53,TUBB,VAT1,YBX3,ZNF622
Observation 4		EGFR	0.923	kinase		-0.12		0.008	-0.186	1.81e-05	ABI1,ACOT7,ACY1,AGO2,AHCTF1,ANXA1,ATAD3A,BZW2,CCAR1,CCNA2,CDK1,CDK2,CDK6,CELF1,CHKA,COL5A2,CRMP1,CST3,CUL3,E2F3,EGFR,EIF5A,EPHA2,FKBP11,FOS,FOSL1,FOSL2,GPC1,HK2,HMGB3,HNRNPK,HSPB1,IGBP1,IGFBP5,IQGAP2,JUN,JUNB,KPNB1,MACF1,MARCKS,MCL1,MMP14,MT-CO2,MTA1,NFIB,NSF,NUTF2,PA2G4,PABPC1,PAIP2,PCNA,PIP4K2B,PKM,PPIA,PRKAR1A,PSMB5,RBBP7,RELA,RHOB,RRAS,SDHB,SERBP1,SERPINE2,SLC4A7,SLC7A11,TBXAS1,TCERG1,TCOF1,T…	ARNT,BRCA1,CCND1,E2F1,E2f,EGFR,ERBB2,FOS,HIF1A,HRAS,KRAS,MYC,NFE2L2,PPARGC1A,RB1,RBL1,TP53,TP73,VHL
Observation 4		trichostatin A		chemical drug		0.091		0.004	0.042	2.11e-05	ABCB10,ABCC4,ANP32A,ATP5ME,BABAM2,BAK1,BCAT1,BRMS1,CAP2,CAST,CCAR1,CCNA2,CD58,CDK1,CDK6,CLU,COL6A3,COLEC12,CREB1,CRMP1,CSTF2,CTBP2,DAPK3,DDR2,DDT,DDX6,DEK,DNMT1,DOCK1,DYRK1A,E2F3,EGFR,EHD1,EIF2AK2,EIF4G1,ELF1,EZR,FGF2,FNBP1,FOS,FOSL2,FUT8,G6PD,GCLC,GDI1,HDAC1,HDAC3,HDGF,HSPA9,ING1,INPPL1,IRF2,JUP,KIDINS220,KIF20A,KLF4,KPNB1,LAGE3,LIMA1,LMNA,LMNB1,MAD1L1,MANF,MAP1S,MAP2,MAP4K4,MBNL1,MCM2,MCM3,MCM6…	BRCA1,CCND1,Cyclin E,E2F1,E2F4,E2f,ESR1,HIF1A,MYC,RBL1,TP53,TP63,TP73,decitabine,trichostatin A
Observation 4		EIF4E	-0.096	translation regulator		-0.953		0.017	-1.053	2.24e-05	ATOX1,ATR,BAK1,BCLAF1,CDK2,DAXX,EGFR,EIF4EBP1,FGF2,FOSL1,GPS2,HMOX1,LSM2,LSM4,LSM6,MCL1,MPV17,NHP2,NRAS,PA2G4,PCNA,PDS5B,PHB,PIN1,PNKP,POLR3D,PRDX5,PRPS1,RHOG,RPL10A,RPL19,RPL35,SRXN1,TGFBI,TP53,TP53BP1,TP53BP2,TRIP6,TXNL4B,UBE2A,UBR5	CCND1,E2F1,E2F3,E2F4,E2f,EIF4E,RBL1
Observation 4		pirinixic acid		chemical toxicant	Activated	2.489		0.011	2.402	2.46e-05	ABCD3,ACAA1,ACACA,ACADM,ACADVL,ACAT1,ACAT2,ACOT8,ACOX1,ACSL4,AKR1B10,AKR1C3,ALDH3A1,ALDH3A2,ALDH9A1,ANXA7,ASNS,CCNA2,CCNB1,CD63,CDK1,CDK2,CHAF1B,CLU,CPT1A,CYP27A1,DAD1,DECR1,DLAT,EGFR,EHHADH,EIF3E,ELOVL1,ELOVL5,ENDOG,ETFDH,FEN1,FKBP1A,G6PD,GBE1,GLCE,GOT1,GPD2,GRPEL1,GRPEL2,HADHA,HADHB,HIST1H1C,HMOX1,HSD17B10,HSD17B11,HSD17B4,HSP90AA1,HSPB1,HSPD1,JUNB,LDHB,LGALS3,LIG1,MBD1,MCL1,MGST3,MLYCD,MPDZ,NA…	E2F1,Esrra,FOXO1,HIF1A,Insulin,MYC,PPARA,PPARGC1A,RBL1,pirinixic acid
Observation 4		SIRT7	-0.808	enzyme		-1.414		-0.003	-1.405	2.58e-05	GPAA1,MRPL16,MRPL24,MRPL40,MRPS31,MRPS33,NR2C2,RPS21
Observation 4		dichlorovinylcysteine		chemical toxicant		1.974		-0.004	1.987	2.81e-05	ACAT1,AKR1A1,CDK6,EGFR,ENO1,GLOD4,HSPA9,MDH2,PKM,PPA2,PRDX5,SORD,STIP1
Observation 4		mibolerone		chemical drug		0.08		0.006	0.047	3e-05	ACACA,ALCAM,ALDH18A1,ALDH3A1,ARF4,CALU,CDK1,CLU,COL6A3,DAD1,EIF4A1,ERP29,FKBP11,FKBP1A,FOSL2,HEXB,HSD17B11,HYOU1,IDH3G,JUN,MAN2A1,NANS,P4HB,PCNA,PGK1,PPIA,PPIB,SEC23B,SLC25A5,STMN1,TGFBI,TIMP3,TK1,TOP2A,TUBA1A,UFM1
Observation 4		TCR		complex		1.135		0.011	1.053	3.05e-05	ABCD1,ABCD3,APOC3,ARHGEF1,ATP5F1B,ATP5PB,ATP5PD,BCAT1,BIN1,CBL,CDK13,CDK2,CREB1,CS,DKC1,EBNA1BP2,ELL2,ENO1,FBL,FOS,GLUD1,GNPDA1,HSD17B10,HSPA9,HSPD1,IDH2,JUN,JUNB,LAMP1,LBR,LDHB,LMNB1,LSM3,MARF1,MCL1,MDH1,MDH2,MX2,NFKB1,NHP2,NOP58,NR3C1,P4HB,PA2G4,PGAM1,PGK1,PHB,PHB2,RELA,RPL10A,RPL13A,RPL15,RPL17,RPL18A,RPL23A,RPL3,RPL30,RPL31,RPL4,RPL5,RPL6,RPL7,RPL9,RPLP0,RPS3A,RPSA,RRS1,SCARB2,SDHA,SLC25A3,ST…	CCND1,E2F1,FOS,HIF1A,HRAS,HSF1,IL3,IL4,KRAS,MTOR,MYC,NFE2L2,TCR,TP53,TP73
Observation 4		VEGFA		growth factor	Activated	2.154		0.013	2.052	3.37e-05	ACADM,ADH5,ANP32A,ATP5MF,ATP5PO,BCAT2,CCN1,CD55,CLIC4,COX5B,COX6B1,CST3,CSTB,CYB5B,DBT,DECR1,E2F3,ETFA,ETS1,FGF2,FOS,GART,GRB10,HK1,HMOX1,IGFBP5,JUNB,KARS,LMNA,MCL1,MDH2,MRPL23,MRPL3,MRPS12,MTIF2,MVP,NRF1,PARP1,PCNA,PNPLA2,PPA1,PRKCA,PRPF6,RAB5A,SCO2,SDHB,SLC25A17,SLC25A5,SLC25A6,SMTN,SOD2,SPARC,ST5,SYNM,THBS1,TIMM13,TIMM23B,TJP2,TMSB10/TMSB4X,TOMM20,TOMM22,TOMM70,TP53,TSPO,UQCRB	ARNT,BRCA1,E2f,EDN1,FN1,HIF1A,MYC,PPARGC1A,RBL1,TP53,VEGFA,VHL
Observation 4		let-7		microrna		-0.895		-0.017	-0.781	3.57e-05	AGO2,APC2,AURKA,BCAT1,BOP1,CCNA2,CCNB1,CDCA3,CDK1,CDK6,CLUH,CPSF1,E2F4,EIF4A1,EIF4G2,FARP1,FBL,FOSL1,HK2,KRAS,LSM6,MCM2,MCM3,MCM4,MCM5,MCM6,MCM7,MGAT1,MRTO4,NAP1L1,NFKB1,NOLC1,NRAS,NUF2,PA2G4,PABPC4,PAICS,PCGF2,PKM,PNO1,RELA,RRP1B,SMAD4,SSR1,THBS1,VAMP3,VIM,ZNF512B
Observation 4		AGA		enzyme		-0.447		-0.017	-0.408	3.83e-05	CHEK2,MCM3,MCM4,MCM5,TERF2
Observation 4		doxorubicin		chemical drug		-0.708		0.006	-0.759	3.98e-05	ABCB8,ABCF2,ANXA1,ASNS,ATG7,ATM,ATP2A2,AURKA,BAK1,BCAP31,CASP1,CCAR1,CCN1,CCNB1,CDK1,CDK2,CHEK2,CKAP4,CLU,DES,DHODH,DNMT1,E2F3,EGFR,EIF5A,FOS,FOXO3,GCLC,GLIPR1,GSR,GSS,H2AFX,HDAC1,HMOX1,HSPH1,IGFBP7,JUN,KIF20A,KRT18,LGALS3,LGALS3BP,LIMA1,MBNL2,MCL1,MCM3,MT-ND1,MT-ND2,MVP,NFKB1,NQO1,OSGIN1,P4HB,PCNA,PRC1,PRDX1,RAC2,RBL1,RBL2,RCN1,RELA,RRP1B,SLC25A4,SMAD4,SOD1,SOD2,SSBP1,STAT1,STMN1,STX6,TAP1,TAP2,…	ARNT,BRCA1,CDKN1A,E2F1,E2F3,E2F4,E2f,ESR1,HIF1A,MYC,PPARGC1A,RB1,RBL1,TP53,TP63,TP73,VHL,doxorubicin
Observation 4		E2F3	0.995	transcription regulator		0.059		0.008	0.013	4.08e-05	AKR1C3,CCNA2,CCNB1,CDCA3,CDK1,CDK2,DEK,DHFR,E2F3,FGF2,HIST1H1C,HIST1H2BJ,HMGB2,HSPD1,KMT2A,KRAS,LBR,MCM2,MCM3,MCM4,MCM5,MCM6,MCM7,NPAT,PCNA,PDS5A,PIN1,POLA2,PPP1R8,PTMA,RBL1,SERPINH1,TAF6L,THBS1,TIMP3,TK1,TM9SF2,TMPO,TNFAIP2,TOP2B,TP53BP2,TPX2,XPO4	BRCA1,Cyclin E,E2F1,E2F3,E2F4,E2f,MYC,RB1,RBL1,TP53,TP63,TP73
Observation 4		MED30	-0.147	transcription regulator						4.33e-05	CS,NDUFB3,NDUFB7,NDUFS2,NDUFS7,NDUFV1,SDHA,SDHB,SDHC,SOD2
Observation 4		beta-estradiol		chemical - endogenous mammalian	Activated	2.917		0.005	2.83	4.4e-05	AARS,ABCB10,ACAA1,ACADM,ACADVL,ACOX1,ADK,AFF4,AGO2,AKAP2,ALCAM,ALDH18A1,ALDH6A1,ANXA1,ARID5B,ARMT1,ARRB2,ATM,ATP2B1,ATP5F1B,ATP5ME,ATP5PB,ATP6V1F,ATRX,AURKA,BAK1,BCAT1,BICD1,BIN1,BOP1,BYSL,CAP2,CAST,CBL,CCN1,CCNA2,CCNB1,CCNT2,CD55,CDC42BPA,CDC42EP4,CDK1,CDK2,CDK5,CDK6,CHAF1B,CLIC4,CLU,CNN2,CNP,COA1,COIL,COL7A1,COLEC12,COX5A,CPT1A,CREB1,CSTB,CTTN,CYB5A,CYCS,DCLK1,DDB2,DDOST,DDX17,DECR1,DERL1,DFFB,…	BRCA1,CCND1,E2F1,E2f,ERBB2,ESR1,FOS,HIF1A,MYC,RB1,RBL1,TGFB1,TP53,TP63,TP73,beta-estradiol
Observation 4		RPS15	0.133	other		-0.471		-0.017	-0.397	4.52e-05	EIF2S2,EIF3G,EIF3I,FEN1,MCM2,MCM3,MCM4,MCM5,MCM6,MCM7,PCNA,POLD1,RPA1,RPA2,RPA3,RPS19,RPS25,RPS3A
Observation 4		PPARGC1A		transcription regulator		1.275		0.004	1.242	4.61e-05	ACACA,ACADM,ACADVL,ACAT1,ACOX1,AK1,APOC3,ATP5F1A,ATP5F1B,ATP5MF,ATP5PD,ATP5PO,BCAT2,BDH1,COL6A3,COX4I1,COX5A,COX5B,COX6C,CPT1A,CS,CYCS,DGAT1,DLAT,EGFR,EGLN1,ENDOG,HK2,IGFBP5,IGFBP7,LDHA,LDHB,MCM3,MCM4,MCM5,MCM6,MDH2,MFN2,MT-CO2,NDUFB5,NDUFS1,NDUFS8,NDUFV1,NDUFV2,NRF1,OXCT1,PCK2,PDHA1,PDIA5,PGAM1,PHYH,PNPLA2,PRDX5,SCO2,SDHA,SDHB,SERPINE2,SERPINH1,SIRT5,SLC25A20,SOD1,SOD2,TCHP,TFAM,TIMP2,TIMP3,TNFR…	ATF4,BRCA1,E2F1,Esrra,FOXO1,HIF1A,Insulin,MYC,PPARA,PPARGC1A,RB1,RBL1,TP53,TP63,TP73
Observation 4		26s Proteasome		complex		1.378		-0.008	1.426	5.06e-05	ARNT,ATG7,ATP6V1D,ATP6V1H,BAG3,CCNA2,CDK1,CLCN7,CTSA,EGFR,FOSL1,H2AFX,HMGB2,HSPB8,IFI35,JUNB,KIF23,LAMP1,MAP1LC3B,NFKB1,PRKCA,PRKDC,PRNP,PSMB5,PTPA,SRC,STAT1,TGM2,TK1,TOP2A,TP53,UBE2I,UBFD1,VIM,VPS11,VPS18,VPS8,WBP2	26s Proteasome,BRCA1,E2F1,E2F3,E2f,ERBB2,FOS,HIF1A,MYC,NFE2L2,PML,RB1,RBL1,TP53,TP63,TP73
Observation 4		FSH		complex		1.361		0.005	1.332	5.1e-05	ADAM17,ALDH3A2,ARHGAP35,ARL6IP5,ATP2A2,ATP2B1,BCKDK,CAP2,CD55,CDC42EP4,CDK6,CLIP1,DHCR7,DUSP3,EGFR,ELL2,EZR,FDXR,FGF2,FOS,FOSL1,FOSL2,GCLC,GOT1,HBP1,HK2,ILK,ING1,ING2,JMJD6,JUN,JUNB,KIDINS220,KRT18,MAP1LC3B,MAP4K4,MAPK14,MAPRE2,MBD2,MCL1,P4HA2,PCNA,PDXK,PGK1,PGRMC1,PI4K2A,PKM,PLIN3,PLPP1,PPP2R1A,PRKAR1A,PRNP,PSIP1,PTPN1,RAB14,RAB1A,RAB2A,RAB31,RAB5A,RAB5C,RANGAP1,RASAL2,RHOB,SH3BP4,SMAD4,STAT1,ST…	E2F1,ESR1,FN1,FOS,FOXO1,FSH,HIF1A,HSF1,MYC,NFE2L2,TP53,VEGFA,VHL,beta-estradiol
Observation 4		MAFG	0.487	transcription regulator		0.647		0.009	0.621	5.33e-05	ABCC4,GCLC,GSTP1,HMBS,HMOX1,MAFG,NQO1,TBXAS1,TP53
Observation 4		miR-30a-3p (and other miRNAs w/seed UUUCAGU)		mature microrna		0.335		-0.017	0.393	5.61e-05	CC2D1B,CCN1,CDK6,KIF1B,LIMA1,MCCC2,PIK3C2A,RSU1,THBS1,TUBA1A,VEZT
Observation 4		PML	-0.745	transcription regulator		-1.799		0.001	-1.806	6.37e-05	ACACA,ACADM,ACOX1,ACSL4,AKR1A1,AKR7A2,CACYBP,CDK2,CIT,CPT1A,DNAJB4,DNAJC9,EGFR,FTL,HADHB,HMOX1,HSPB1,IFI35,JUP,MAFF,MCM6,NQO1,NR3C1,NSFL1C,OAS3,PIK3C2A,PML,PRDX1,PRKCA,RSU1,SLC25A20,STAT1,STIP1,STMN1,TAP1,TAP2,TP53,VIM,ZEB1	BRCA1,E2F1,E2f,HIF1A,MYC,NFE2L2,PML,RB1,RBL1,TP53,TP63,TP73
Observation 4		FOXO1		transcription regulator	Activated	3.23		0.008	3.167	7.21e-05	ACACA,ANLN,APOC3,ATP5F1B,ATP6V0A1,ATP6V1D,BCL2L13,CCNA2,CCNB1,CDK1,CDK5RAP3,CDKN2AIPNL,CENPF,COL4A1,CS,CYCS,DLGAP5,DNAJC19,EIF4EBP1,ELOVL5,FOS,GPD2,GSTK1,HMOX1,HSPD1,HYOU1,IGFBP7,JUN,JUNB,KIF11,KLF4,LAMP2,LEMD3,MAVS,MCM5,MEN1,MRPL14,MRPL34,MRPL45,MRPL46,MRPL47,MRPL55,MRPL57,MRPS12,MRPS14,MRPS18A,MRPS2,MRPS22,MRPS30,MRPS7,MVD,NAMPT,NDUFA4,NDUFA7,NDUFA8,NDUFA9,NDUFAF1,NDUFAF2,NDUFAF4,NPC1,PCK2,PDHB…	ATF4,CDKN1A,E2F4,E2f,Esrra,FOXO1,HIF1A,NFE2L2,NRF1,PPARA,PPARGC1A,RB1,RBL1,TFAM,TP53
Observation 4		NR4A1		ligand-dependent nuclear receptor		-0.946		-0.005	-0.913	7.47e-05	ACACA,ACO1,ACO2,ACSL4,ATP5F1A,ATP5F1B,BABAM2,COX6A1,COX6B1,COX7A2,DLAT,DLD,DLST,EHHADH,ENO1,ENO2,G6PD,GBE1,GYS1,HDAC1,HDAC6,HK2,HMOX1,IDH2,JUP,KRT18,MARCKSL1,MDH1,MDH2,NDUFA6,NDUFA7,NDUFB3,NDUFB4,NDUFB7,NDUFS1,NDUFS6,NDUFS7,NDUFS8,OGDH,PCK2,PCNA,PDHA1,PDHB,PDIA3,PDPR,PEBP1,PGK1,PGM1,PPA1,PRPS1,RPE,SDHC,SOAT1,SUCLA2,SUCLG1,TALDO1,UGP2,UQCRQ	ARNT,BRCA1,D-glucose,E2F1,FOXO1,HIF1A,Insulin,MYC,NR4A1,PDX1,PPARA,PPARGC1A,TP53,TP63,TP73,VHL
Observation 4		peoniflorin		chemical drug		-0.532		0.003	-0.543	7.65e-05	ATP5F1A,COX5A,DDAH1,ENO1,ENO2,GLO1,HMOX1,PDIA3,TUBB,UBE2N
Observation 4		mir-1		microrna		-0.686		-0.014	-0.609	7.9e-05	ADAR,ADD1,ADPGK,ATP6V0A1,BET1,CAPRIN1,CREB1,H3F3A/H3F3B,HACD3,HSPD1,KRAS,MCU,MSANTD2,MTX1,NELFCD,NUP50,PICALM,PPIB,RASA1,RHEB,RRBP1,SEC61A1,SLC25A1,SNX6,STX6,TAGLN2,TMX1,TNS3,TRIM2,TWF1
Observation 4		HSF1	0.608	transcription regulator		1.107		0.004	1.085	7.94e-05	ACACA,ATG7,BAG3,CCNA2,CDK1,CHD3,CLU,DNAJA1,DNAJB1,FXR1,HERC4,HMOX1,HSF1,HSP90AA1,HSPA4,HSPA8,HSPB1,HSPD1,HSPH1,ITGB3BP,JARID2,JMJD6,JUN,LDHA,LMAN2L,LSM2,MBOAT7,MCL1,MRPL18,NCOR1,NFKB1,PGAM5,PGK1,PMS2,POLA2,PPP3CA,PWWP3A,RAB5C,RANGAP1,RELA,SERPINH1,SHC1,SLC5A3,SPTAN1,SSBP1,STAG2,STIP1,TRA2B,TUBB4A
Observation 4		salirasib		chemical drug		0.736		-0.014	0.793	8.08e-05	COL5A1,COL5A2,ENO2,HDAC1,KRAS,LDHA,MTOR,NRAS,P4HA1,PGAM1,PGK1,PGM1,PKM,PLOD1,PLOD2,TGM2,TJP2,TPI1	E2F1,FOS,HRAS,MYC,TP53,TP73,salirasib
Observation 4		Esrra		transcription regulator	Activated	2.742		0.004	2.72	8.2e-05	ACADM,ACAT1,ACO1,ACOX1,ATP5F1B,ATP5MF,ATP5PB,ATP5PO,BDH1,COX5A,CPT1A,CRAT,CYC1,CYCS,DLAT,ENO1,ENO2,GOT1,GYS1,NDUFA2,NDUFA5,NDUFS3,OXCT1,PCK2,PGM1,PPA1,SDHB,SIRT5,TFAM	Esrra,FOXO1,NRF1,PPARA,PPARGC1A,TFAM,TP53
Observation 4		PPARGC1B		transcription regulator	Activated	2.493		0.014	2.431	8.53e-05	ACACA,ACADM,ACADVL,ATP5F1B,ATP5MF,ATP5PO,COX4I1,COX5A,CS,CYCS,DGAT1,DHCR24,ENO1,ERO1A,HK2,MCM4,MT-ATP6,MT-CO2,MT-ND1,MT-ND2,MVD,NDUFV2	ARNT,D-glucose,HIF1A,MYC,PDX1,PPARGC1B,TP53
Observation 4		FBXW7		enzyme	Inhibited	-3.637		-0.015	-3.576	9.03e-05	ADAM17,ATP5F1A,CS,DGAT1,DLST,DNAJA1,ECHS1,FOXRED1,HSPA8,HSPB1,HSPH1,ITGB3BP,JUN,MCAT,NQO1,NR3C1,PCCB,RHOB,STIP1	FBXW7,HSF1,PSEN1,TP53
Observation 4		IGF1R		transmembrane receptor	Activated	2.849		0.011	2.783	9.32e-05	ABCC4,ACADM,ACP1,ATM,ATP5F1A,ATP5F1B,ATP5F1D,ATP5MF,ATP5MG,ATP5PD,ATP5PO,CALU,CAVIN3,CDK1,CETN2,CLU,COL4A1,COX4I1,CYCS,DES,FOS,GRB10,GTF2B,HADHA,IGF2R,IGFBP5,KIF20A,MAPK14,MT-ATP6,NDUFA4,NDUFA9,NDUFB4,NDUFB9,NDUFV2,PHLDA2,PKM,PRKAR1A,RAB18,RAB1A,RAC1,RACGAP1,RBBP7,RELA,RPL10A,RPL24,RPL3,RPL35A,RPL7,RPL9,RPS21,RRAGC,SF3B5,SLC25A20,TGFBI,TIMP3,TP53,UBE2V2,UQCRC1,UQCRC2	APP,ATF4,E2F1,FOS,FOXO1,HIF1A,HRAS,HSF1,IGF1R,Insulin,MTOR,MYC,PPARA,PPARGC1A,TP53,TP73
Observation 4		Mir200		group		-1.062		-0.009	-1.035	0.0001	CRTAP,E2F3,JUN,LRP1,SERPINH1,SLC5A3,SUZ12,TRIM2,ZEB1
Observation 4		Sos		group						0.000105	ACOX1,AFF4,AGPS,AKR1C3,AKR1D1,ARNT,ATF7IP,ATP2C1,B4GALT1,BCAR3,CADM1,CAST,CLIP1,COBLL1,DAP,DLG1,DOCK1,EPS8,FOS,GBA,GSR,HDAC6,HMOX1,HSD17B10,HSPB8,IGFBP5,KIF1B,KRAS,LETMD1,LGALS3BP,MAFK,MAP4K4,MGST1,MYH9,NDUFS7,NFIL3,PHLDA1,PKN1,PRCC,PRPF4B,PTPN12,QKI,RALB,SMG1,STMN1,YWHAZ
Observation 4		3-nitropropionic acid		chemical toxicant		0.34		0.004	0.328	0.000107	ATP6V1B2,ATP6V1C1,ATP6V1G1,CBR1,COX6A1,COX6B1,ENO2,FOXO3,GCLC,GYG1,JUN,LDHA,LDHB,NPM1,NQO1,SLC7A11,TP53,TPI1	3-nitropropionic acid,APP,E2F1,HIF1A,HTT,MYC,NFE2L2,PPARGC1A,TP53,TP73
Observation 4		TRPC4AP		transporter		-0.816		-0.017	-0.774	0.00011	BZW2,FBL,HSPD1,NOLC1,NOP56,NPM1
Observation 4		TP73		transcription regulator	Inhibited	-2.131		0.005	-2.174	0.000113	ADAM17,ARNTL,ATG7,ATM,AUH,AURKA,BAK1,BAP1,C1R,CADM1,CASP1,CCN1,CCNA2,CCNB1,CD55,CDK1,CDK2,COL5A2,COX4I1,CTH,DHFR,DLG1,EGFR,ELOB,EPHA2,ERCC2,ERCC3,ERCC5,FDXR,FEN1,FGF2,FOXF1,FOXO3,FXR1,G6PD,HAGH,HIST1H2BJ,HSPB8,IDH2,IGFBP5,KIF22,KIF23,LDHA,LIG1,MAPK14,MAPRE2,MCM3AP,MCM6,MCM7,MGMT,MMP14,N4BP2L2,NFKB1,PLCD3,PML,PRKDC,RAN,RFX3,RTN4,SERPINB6,SERPINE2,STMN1,STX6,SYNE2,TAP1,TGFB2,THBS1,TIMP3,TNFAIP2,TNF…	BRCA1,CDKN1A,Cyclin E,E2F1,E2F4,E2f,HIF1A,MYC,RB1,RBL1,TP53,TP63,TP73
Observation 4		NRF1	-0.293	transcription regulator	Activated	2.05		0.01	2.008	0.00013	COX4I1,COX5A,COX5B,COX6A1,COX6B1,COX7A2,CYCS,GCLC,HMOX1,MOGS,NQO1,SDHA,SURF1,TFAM,TFB1M,TFB2M,TOMM20,TP53,VDAC1,VIM,ZEB1	ARNT,HIF1A,MYC,NRF1,PPARGC1A,TP53,VHL
Observation 4		CD38		enzyme		0.401		0.016	0.305	0.000186	AK3,ASNS,ASS1,CISD1,CKAP4,EGLN1,EIF4EBP1,ELL2,ENDOG,EPS8,ERO1A,FAM162A,GALK1,GBE1,KCNAB2,LGALS3,LMO7,MANF,MTDH,NFIL3,P4HA1,PDIA6,PGM1,PKM,PPP3CA,PRDX4,PSAT1,PYCR1,RPN1,SAP30,SLC16A3,SPCS2,TMED5,TMEM97,TPI1,UCHL3,UCK2,VIM
Observation 4		LCK		kinase		-1.101		0.011	-1.149	0.000204	ANXA1,BAK1,CCNA2,CDK1,CSNK2B,DKC1,EMG1,FBL,FOS,JUN,KRT18,NHP2,NOP58,NOTCH2,NXT1,RPL4,TAF9,TCOF1,UTP14A,XPO1,XRN2	CCND1,E2F1,EGFR,ESR1,FOS,HIF1A,HRAS,HSF1,HTT,LCK,MYC,NR4A1,TCR,TP53,TP73
Observation 4		CLDN7		other		-0.375		0	-0.376	0.000204	ALDH3A1,C1S,CBX2,CKAP4,FOSL1,HLA-B,IGFBP7,ITPR3,LAMTOR1,LGALS3,LIMA1,LTA4H,MCU,MLEC,MRPL40,MRPS15,NNMT,NSA2,NTPCR,PHGDH,PLGRKT,PRNP,PSMG2,RPL29,RPL34,RPS7,RSL1D1,SLC25A22,TIMP2,TMCO1,XXYLT1
Observation 4		TBX2		transcription regulator	Activated	4.143		0.005	4.118	0.000205	ANLN,AURKA,CCNA2,CCNB1,CCNL1,CDCA3,CDK1,CHAF1B,DNMT1,FAM120B,HELLS,LIG1,MCM2,MCM4,MCM5,MCM6,MCM7,NFIL3,PRC1,RBL1,TGFB2,TRIB3	CDKN1A,E2F4,E2f,RB1,RBL1,TBX2,TP53
Observation 4		ANGPT2		growth factor		1.603		0.013	1.523	0.000215	APIP,ARHGEF2,C1R,DBNL,DNAJB4,EGFR,EIF1,ETS1,FEN1,FKBP10,FKBP2,HMOX1,HSP90AA1,HSPA4,HSPD1,JMJD6,KPNA2,LARP4,LMNB2,MGMT,MGST1,MIF,P4HB,PDIA3,PDIA5,PDIA6,PHLDA1,POLD1,RAD21,RBM14,RHOB,RPA2,RPA3,SOD1,SOD2,SRXN1,THBS1,TMEM41B,TNFRSF12A,TOR1AIP2,TP53,TUBB3,UBE2A,VIM,XRCC1,YIPF5
Observation 4		CD24		other		-0.319		0.016	-0.395	0.000245	ADD3,APOBEC3B,BCLAF1,CTTN,DIAPH2,DLG1,DNAJC13,FOS,FXR1,HS2ST1,HSPB8,JUN,LRPPRC,MBNL1,NIPBL,PDS5A,PHF10,RAD50,RANBP2,RASA1,SYNE2,THBS1,TOP2A,TP53,TPP2,TPR,TRIM2,UPF2
Observation 4		EIF2AK3		kinase		0.748		0.013	0.71	0.000245	AARS,ABCF2,ALDH18A1,ARNTL,ASNS,CARS,CBX4,CYB5R1,DNAJC3,EIF4EBP1,ERO1A,FGF2,FOSL1,HSPA9,JUN,KLF4,MAP1LC3B,MECR,NFIL3,PCK2,PON2,RNASEL,SEL1L,TARS,TP53,UIMC1,WARS,WFS1	ATF4,ATF6,EIF2AK3,ERN1,FOXO1,HIF1A,Insulin,MYC,PPARA,PPARGC1A,XBP1
Observation 4		RBL1	0.525	transcription regulator	Inhibited	-2.025		-0.012	-1.975	0.000252	CCNA2,CDK1,CDK2,DDB1,DHFR,E2F4,FGF2,FOS,MCM2,MCM3,MCM5,MCM6,MCM7,MTOR,PA2G4,PCNA,PPP1R8,RBL1,RBL2,THBS1,TP53,ZEB1	ATF4,BRCA1,Cyclin E,E2F1,E2F4,E2f,HIF1A,MYC,RB1,RBL1,TP53
Observation 4		methylnitrosourea		chemical toxicant		0.277		0.011	0.253	0.000285	AURKA,CDK2,CLU,DNMT1,GSTP1,JUN,KRAS,MNAT1,PCNA,RPS12,SOD1,TIMP2,TIMP3	BRCA1,E2F1,FOXO1,HIF1A,Insulin,MYC,PPARA,PPARGC1A,TP53,TP63,TP73,methylnitrosourea
Observation 4		lactacystin		chemical - protease inhibitor		0.385		0.007	0.339	0.000293	AKR1B1,ASNS,ATP6V0A1,BAG3,BAK1,CBL,CYB5A,EBNA1BP2,EIF5A,FOSL1,FTL,GBA,GCLC,GNAI1,GSTP1,HLA-A,HLA-B,HLA-C,HMGB2,HMOX1,HSPB1,HSPB8,IGFBP5,MRTO4,NR3C1,P4HA2,PEBP1,PIN1,PPIA,PPP5C,PRKCA,RAC1,RANGAP1,RPLP0,RPLP2,SLC3A2,SMAD4,STMN1,SUB1,TCERG1,TP53,TUBB2A,TUBB4A,UBE2N	26s Proteasome,APP,ARNT,BRCA1,E2F1,FOS,HIF1A,MYC,NFE2L2,PML,PPARGC1A,TP53,TP63,TP73,VHL,lactacystin
Observation 4		NUP133	-1.23	other	Inhibited	-2		0.017	-2.035	0.000293	NUP107,NUP153,NUP98,TPR
Observation 4		EIF3A	0.321	other		0.094		-0.01	0.118	0.000294	RAD23B,RPA1,RPA2,RPA3,XPA,XPC
Observation 4		NME1		kinase		-0.915		-0.007	-0.899	0.000298	ACIN1,BOP1,COIL,FBL,GEMIN5,GRSF1,LPAR1,MMP14,NOP58,PA2G4,PABPC1,PPIG,RAC1,RAE1,TP53
Observation 4		methyl methanesulfonate		chemical toxicant		-1.789		0.017	-1.85	0.000298	DDB2,DNMT1,EIF1,HPRT1,JUN,KLF4,MCL1,NMI,PLXNB2,POU2F1,TP53,TRIM22,VIM,XPC,XRCC1	BRCA1,E2F1,ESR1,HIF1A,MYC,TP53,TP63,TP73,methyl methanesulfonate
Observation 4		PRL		cytokine		0.911		0.012	0.823	0.00031	ADAR,AKR1C3,ATP2A2,ATP5PD,CCNB1,CLU,COL5A1,COX4I1,CST3,CTSA,DDX39B,DES,EGFR,EIF2AK2,ENO1,FOS,GNA12,HNRNPH2,HSPD1,IFI35,IGFBP5,IRF9,JUN,LAMC1,MAFG,MEN1,MGST1,MLKL,MMP14,MSN,MX2,NFKB1,OAS3,P4HB,PARP12,PCNA,PDIA5,PGRMC1,PHLDA2,PLCD1,PNPT1,PSME2,RALB,RHOG,RPSA,SAMHD1,SOD1,SP100,SP110,SPARC,STAT1,STAT2,TECR,TIMP2,TP53,TPM3,TUBA1B,VIM	ARNT,D-glucose,ERBB2,ESR1,FOS,FOXO1,HIF1A,IGF1R,Insulin,MAPK1,MYC,PDX1,PPARA,PPARGC1A,PRL,RB1,TP53
Observation 4		CLOCK		transcription regulator		0.577		-0.002	0.586	0.000316	ABCB10,ACOX1,ACSL4,ADPGK,BPHL,C1QBP,CBR1,CLIP1,DNAJC16,EGFR,EIF4G2,ESYT1,GLIPR1,HACD2,HSPH1,IGFBP5,JMJD6,JUNB,KCTD1,KIF20A,KRR1,LGALS8,LIG3,MEN1,MTPN,NADK2,NFIL3,NOLC1,OAS3,OSTM1,OXSR1,PA2G4,PAFAH1B2,PICALM,POR,PTPN14,QSER1,RANGAP1,RCN2,RSL1D1,SEL1L,SLC30A5,STX12,TAF9B,TBRG4,THBS1,THUMPD1,TMTC3,TMX1,TP53BP1,TPST1,UBE3C,ZEB1,ZZZ3
Observation 4		guanidinopropionic acid		chemical - endogenous non-mammalian	Activated	2.791		0.017	2.721	0.000332	ATP2C1,ATP5PO,COX15,COX4I1,CYC1,CYCS,NDUFA11,NDUFA5,NDUFA7,NDUFB4,NDUFS7,NRF1,SDHA,SDHB,TFAM,UQCRB
Observation 4		HRAS		enzyme		-1.44		0.005	-1.476	0.000353	ADGRE5,AKAP2,ARF6,ASNS,ATP2A2,ATP5F1B,ATXN1,AURKA,BAK1,CALU,CCN1,CCNA2,CCNB1,CDC42BPA,CDK1,CDK2,CDK7,CLU,CNN2,COL4A1,COL5A2,COPB2,CPT1A,DNMT1,EGFR,EIF3C,EIF4E2,EIF4EBP1,ERCC1,ERP29,ETS1,FERMT2,FGF2,FOS,FOSL1,FOSL2,GRWD1,GTF3C2,GUSB,HDHD5,HLA-B,HMOX1,HSF1,HSP90AA1,HSPA8,HSPB1,IGFBP5,ILK,IQGAP2,JUN,JUNB,JUP,KHDRBS1,KRAS,KRT18,LMNB1,MGME1,MMP14,MRPL12,MTHFD1L,MYH10,MYO1C,NEXN,NOP58,NPM1,NQO1,NSFL1C,…	BRCA1,CCND1,E2F1,E2f,EGFR,ESR1,HIF1A,HRAS,HTT,MYC,PML,RB1,RBL1,TERT,TP53,TP63,TP73
Observation 4		tert-butyl-hydroquinone		chemical reagent		0.787		0.015	0.716	0.000353	BACH1,ERCC5,FOS,FOSL1,FOSL2,FTL,G6PD,GBE1,GCLC,GSR,GSS,GSTP1,HMOX1,HSPA8,JUN,JUNB,MAP2K4,MTA1,NQO1,NUP153,OSGIN1,RAB6A,SMAD4,WNT5A	ESR1,FOS,HIF1A,MAPK1,NFE2L2,TP53,tert-butyl-hydroquinone
Observation 4		CCND1		transcription regulator		-0.555		0.003	-0.573	0.000367	ABCC4,AFAP1,ARHGEF2,AURKA,BCLAF1,CALU,CCNA2,CDK2,CDK6,CENPF,CLPB,COL5A2,CPNE3,DHCR24,DNMT1,DYNC1LI1,E2F4,EGFR,EIF5,EMSY,ENO1,EPHA2,EPS8,ERBIN,FAM120A,FAM129B,G3BP1,HACL1,HSPA8,HSPB1,HSPB8,JPT1,KIF11,KIF20A,KMT2A,MACF1,MAFF,MARCKS,MBLAC2,MCM4,MCM7,MESD,NOP58,NRF1,PCNA,PKP4,PSMC3IP,QKI,RACGAP1,RBL1,RCN1,RMDN3,RNF170,RPL10,RPL13,RPL27A,SEC61B,SERF2,TALDO1,TBCK,TP53,TPI1,TPX2,TUBA1B,TUBB,UHRF1	CCND1,CDKN1A,Cyclin E,E2F1,E2F3,E2F4,E2f,MYC,RB1,RBL1,TP53
Observation 4		glutamine		chemical - endogenous mammalian		1.21		-0.005	1.229	0.000382	AARS,ASNS,ASS1,BCAT1,CARS,DNAJA2,DYRK1A,FOS,GCDH,HK1,HSF1,IDH1,IRF2,JUN,JUNB,KLF4,MCL1,NUP98,PCK2,PCNA,PHB,PYCR1,TP53,TUBB4A,VIM,WARS	ATF4,BRCA1,E2F1,E2f,FOXO1,HIF1A,Insulin,MYC,NFE2L2,PPARA,PPARGC1A,RBL1,TP53,TP63,TP73,VEGFA,VHL,glutamine
Observation 4		butyric acid		chemical - endogenous mammalian		0.7		0.002	0.689	0.000418	ADGRE5,ALDH1A1,ANXA1,ATP2B4,BAK1,CBS/CBSL,CCNA2,CCNB1,CCNC,CCNH,CDK1,CDK2,CDK5,CDK6,CETN2,CLU,COL4A1,COL5A1,COL5A2,COL6A3,COX6A1,CYCS,DEK,DHCR24,E2F4,EIF4G2,ERCC2,ESYT2,FOS,GAK,GCLC,GDI1,GMPS,GSTP1,HADHB,HDGF,HIST1H1C,HK1,HMGB2,IFI16,IQGAP1,IRF2,ITPR2,ITPR3,KDM5A,KLF4,KRAS,MAD1L1,MCL1,MT-CO2,MVP,MYH14,NAMPT,NDUFAF4,NFKB1,NPM1,NRAS,PCNA,PDIA3,PGRMC2,PHB,POLR2L,PRDX1,PTPN1,RBL1,RCN2,RELA,SEC61B,SEP…	ARNT,BRCA1,D-glucose,E2F1,E2F3,E2f,ESR1,HIF1A,HTT,MYC,PDX1,PPARGC1A,RB1,RBL1,TGFB1,TP53,TP63,TP73,butyric acid
Observation 4		PLIN5		other		-0.905		-0.001	-0.9	0.000476	ACADM,ACADVL,ACOX1,ESD,GCLC,GPX4,GSS,HMOX1,MAFK,NQO1,POR
Observation 4		bezafibrate		chemical drug		1.978		0.012	1.918	0.000478	ABCD1,ABCD3,ACADM,ACADVL,ACOX1,ACSL4,CCNB1,COX4I1,CROT,CS,CYB5A,DNM1L,EHHADH,HADHA,HADHB,HSD17B4,LGALS3,MGMT,MPG,NPC1,NTHL1,PCNA,PEX14,PEX3,TSPO	E2F1,Esrra,PPARA,RBL1,bezafibrate
Observation 4		CD28		transmembrane receptor		1.357		0.011	1.27	0.000484	ANXA1,ATM,ATP5F1C,BIN1,BZW1,CBL,CDK2,CDK6,CDK7,CENPF,CLIP1,CNIH4,COX6C,CS,CYC1,CYCS,DAD1,E2F4,FBL,FKBP2,FOS,GOLGB1,GYS1,H2AFY,HAT1,HCCS,HELLS,HGS,HINT1,HK2,HSPA8,HUWE1,IGFBP5,JUN,LDHA,LNPEP,LTN1,MBD1,MRPL11,NAMPT,NFKB1,PCYOX1,PGAM1,PHB,PHB2,POLR2A,PPA1,PRDX4,PSMF1,PTMA,RAB2A,RAD23B,RANBP2,RELA,RPL30,RPL6,RRAGA,SEC61B,SLC16A3,SLC25A5,SLC5A3,SLC7A1,SRPRB,STEAP2,TFCP2,TFRC,THBS1,TMX3,TSTA3	CD28,HSF1,IL4,NR4A1,TCR,TP53
Observation 4		phosphate		chemical - endogenous mammalian		0.469		0.005	0.443	0.000503	ACAT1,ADK,ATM,CIT,COL5A1,CYC1,ECSIT,FOSL1,HK2,LDHA,MTPN,NDUFB10,NPM1,PCNA,PLEC,POLR3K,PRPF31,SLC25A5,SLTM,STC2,TFCP2,WDR70,XRN2,ZFHX3
Observation 4		MYBL2		transcription regulator	Activated	2.241		0.011	2.211	0.000513	AURKA,CBX4,CCNA2,CCNB1,CDK1,CDK2,CLU,COPA,HSPA8,IGFBP5,IQGAP1,MAD1L1,PPP3CA,SLC25A3,TOP2A	Cyclin E,E2F4,E2f,MYBL2,MYC,RBL1
Observation 4		GAST		other		1.937		0.014	1.87	0.000548	ANXA7,ARCN1,COX5B,DLAT,DNAJA1,FOS,HCFC1,HMGB2,IMPDH2,JUN,MCM3,MDH2,PDHX,PGK1,PHB,POR,RAC1,RELA,RPL35A,RPL7,RPS19,SRC	FOXO1,GAST,HIF1A,Insulin,MYC,PPARA,PPARGC1A
Observation 4		miR-122-5p (miRNAs w/seed GGAGUGU)		mature microrna		-1.206		-0.017	-1.131	0.000586	AACS,ADAM17,BCKDK,CS,FOXJ3,FOXP1,FUNDC2,GYS1,MECP2,NUMBL,P4HB,PKM,PSME3,SLC35A4,SLC7A1,SLC7A11,TMEM50B,UBAP2,VIM
Observation 4		TGFB1		growth factor		0.686		0.006	0.612	0.000611	AASS,ABCD1,ABI2,ABLIM3,ACSL3,ACVR1,ADAM17,ADK,AK1,ALDH18A1,ALDH3A2,ARF4,ARHGAP35,ARHGEF2,ARID5B,ASNS,ASS1,ATG7,ATM,ATXN1,B4GAT1,BDH1,BIN1,BUD31,C1R,C1S,CADM1,CAPRIN1,CARS,CASP1,CAVIN2,CCN1,CCNA2,CCNB1,CD55,CDC42EP4,CDK1,CDK17,CDK2,CENPF,CHD4,CHMP3,CLIC4,CLU,CNN2,COL12A1,COL4A1,COL5A1,COL6A3,COL7A1,COTL1,COX5A,CRIP2,CRMP1,CST3,CTTN,CUL5,CYC1,DAD1,DAXX,DDB1,DDB2,DDR2,DDX21,DDX6,DES,DKC1,DNAJA1,DNAJ…	BRCA1,E2F1,E2f,EDN1,ERBB2,ESR1,FOS,HIF1A,HSF1,MYC,RB1,RBL1,TGFB1,TP53,TP63,TP73,beta-estradiol
Observation 4		LDHB	-0.421	enzyme		1.387		0.017	1.348	0.000638	ATP5F1A,ATP5F1B,COX4I1,COX5A,CYCS
Observation 4		fenofibrate		chemical drug		1.715		0.005	1.686	0.00068	ABCD3,ACAA1,ACADM,ACADVL,ACAT1,ACOX1,ACSL3,ACSL4,APOC3,ASNS,CLU,CPT1A,DECR1,DGAT1,DLAT,ECHS1,EGFR,EHHADH,EIF3E,GBE1,GLCE,GOT1,GYG1,HADHA,HADHB,HMOX1,HSD17B4,JUN,LDHB,MGMT,MLYCD,MPDZ,NBN,NFKB1,NR1H2,NR3C1,PAICS,PCK2,PCM1,PCNA,PDHB,PNPLA2,POLD1,POR,PPIC,RBFOX2,RELA,SLC25A20,SOD1,SOD2,SUCLG1,TAF5,TP53,VPS29	APP,ATF4,E2F1,Esrra,FOXO1,HIF1A,Insulin,MYC,PML,PPARA,PPARGC1A,RBL1,TERT,TP53,TP73,fenofibrate
Observation 4		Cyclin E		group		0.808		0.006	0.794	0.000689	CDK1,DHFR,E2F4,EGLN1,KRAS,RBL1,RBL2,ROCK2	CDKN1A,Cyclin E,E2F1,E2F3,E2F4,E2f,RB1,RBL1,TP53
Observation 4		mir-451		microrna		1.463		-0.015	1.506	0.000689	ABI1,EMC4,PGM1,RAB14,RAC1,RASA1,TLK2,YWHAZ
Observation 4		OGT	0.144	enzyme	Inhibited	-2.395		-0.001	-2.391	0.000707	ACADM,ACO2,ATP2A2,COX6C,DLST,ETFB,FOS,JUN,JUP,KRT18,MTX1,NDUFA5,NDUFA6,NDUFA8,NDUFA9,NDUFB6,NDUFC2,NDUFS1,OGDH,PDHX,SUCLG1,TP53,UCHL1,VIM	BRCA1,E2F1,MYC,OGA,OGT,TP53,TP63,TP73
Observation 4		PRKAG3		other						0.000725	ACTR1B,ACVR1,ASPH,ATP6V1A,CD55,CSGALNACT2,CYP27A1,DLAT,EIF4E2,ELL2,FTL,GBE1,GDAP1,GOLM1,GOT1,IGFBP5,JPT1,JUNB,KLF4,LUC7L2,NAMPT,NAP1L1,NR3C1,OXCT1,PLIN3,PRPF6,RPE,RPL12,RPL13A,RPL5,SELENOS,SLC44A2,SORD,TFRC,TRIM16,UGP2,ZC3H11A
Observation 4		HOXA9		transcription regulator	Inhibited	-2		0.009	-2.018	0.000754	ADD3,ALDH1A1,ARL3,ARNTL,CDK17,CDK7,CELF1,CEP350,CLCN7,CLIC2,CREB1,CTH,DHX8,DLGAP5,DYNC1LI2,EPS8,FXR1,GTF2B,INPPL1,JUN,JUNB,KRT18,MAFG,MAN2A1,MBNL1,NDUFB3,NRF1,OSBPL8,PABPN1,PRRC2C,PTPRG,RAB31,RAP1B,RDX,RPL27A,RPS3A,SRP72,TPR,VIM
Observation 4		HIF1A		transcription regulator		-0.311		0.012	-0.403	0.000795	ABCF2,ACO1,ADAM17,ASNS,ATP2A2,AURKA,CABIN1,CARS,CCN1,CHKA,CYB5A,CYP2S1,E2F3,EGFR,EGLN1,EIF4G1,EIF5A,ENO1,ENO2,ERGIC1,ERO1A,ETS1,FAM162A,FOS,GBE1,H2AFX,HDAC3,HIST1H1C,HK2,HMOX1,HSPA4,HSPB1,HUWE1,IGFBP5,JUN,JUP,KDM4B,KRT18,LDHA,MAFF,MANF,MCL1,MGMT,MIF,MT-ND1,NAE1,NBN,NPM1,NRF1,P4HA1,P4HA2,PDHA1,PELP1,PGK1,PKM,PLOD2,POLG,POLRMT,PPIA,PRKCA,QKI,RELA,SLC16A3,SLC39A7,SOD2,SSBP1,STC2,SUMO1,SUZ12,TAF9B,TF…	ARNT,ATF4,BRCA1,E2F1,E2f,ESR1,FOXO1,HIF1A,MYC,RBL1,TP53,TP63,TP73,VEGFA,VHL
Observation 4		hydrogen peroxide		chemical - endogenous mammalian		0.794		0.01	0.707	0.000845	ACAT2,ADAM17,ADAM9,ATG7,ATP6V1A,AURKA,BAK1,BOD1L1,CASP1,CCNA2,CCNB1,CCNH,CD55,CD63,CDH13,CDK1,CDK2,CLU,COX6C,CST3,CYCS,DDX52,DHCR7,DHFR,DNAJA2,DNAJB1,DNMT1,DUT,E2F4,EGFR,EPHA2,ETS1,EZR,FDXR,FGF2,FOS,FOSL1,FOXO3,H2AFX,HELLS,HMOX1,JUN,KLF4,KRAS,MAPK14,MCM2,MFN2,MIF,MPV17,NFIL3,NQO1,OSGIN1,PARK7,PARP1,PDIA3,PLPP1,PRDX1,PTMA,PTP4A2,RAC1,RAN,RBMX2,RCC1,RCN1,RPL21,RPL31,RPL5,RPL7A,RSL1D1,SELENOH,SENP3,…	BRCA1,E2F1,E2F3,E2f,FOS,HIF1A,HRAS,MYC,RB1,RBL1,TP53,TP63,TP73,doxorubicin,hydrogen peroxide
Observation 4		TOB1		transcription regulator		-0.775		-0.003	-0.763	0.00085	ATM,ATR,CCNA2,CDK2,HUWE1,IKBIP,KAT8,LETMD1,MBNL2,SON,STAG1,TP53,TP53RK,UBA6,WDHD1
Observation 4		trichloroethylene		chemical toxicant		0.791		0.002	0.783	0.000894	BET1,CD63,CDK6,CHP1,CSNK2A1,DHCR24,GSTO1,MTPN,NCKAP1,NDUFS1,NFKB1,PDCL3,RAB9A,RHOB,RTN4,SLC9A3R1,SPARC
Observation 4		tosedostat		chemical drug	Inhibited	-2.008		0.016	-2.062	0.000943	ASNS,ASS1,CARS,CBS/CBSL,CTH,PSAT1,SLC38A2,SLC7A11,STC2,TRIB3,WARS
Observation 4		BRCA1	-0.042	transcription regulator		-1.443		0.005	-1.472	0.000945	AK1,ATM,BACH1,BAK1,BCKDHB,CCNB1,DDB2,DUSP3,E2F3,EGFR,ERCC3,ERCC5,EZR,FEN1,FOXO3,GTF2H1,H2AFX,H3F3A/H3F3B,HMOX1,HSPB1,NQO1,NR3C1,PCNA,PHLDA1,PIN1,POLR3E,POU2F1,RBL1,RBL2,SAFB,SERPINE2,STAT1,TAP1,TBP,TNFAIP2,TP53,UBE2I,VIM,XPC	ARNT,ATF4,BRCA1,CCND1,CDKN1A,E2F1,E2F4,E2f,ESR1,HIF1A,MYC,PPARGC1A,RB1,RBL1,TP53,TP63,TP73,VHL
Observation 4		NSUN6		enzyme		-0.277		0.017	-0.34	0.000946	CAVIN2,CCN1,DDAH1,FGF2,HEXB,MARCKS,PHGDH,STMN1,TGFB2,TGM2,THBS1,TK1,TOP2A
Observation 4		tanespimycin		chemical drug		0.208		-0.009	0.256	0.000947	ACACA,ARRB2,BAK1,CDK1,CDK6,CYCS,DNAJB1,EIF4A1,HAT1,HNRNPM,HSPA8,HSPA9,JUN,KRAS,KRT18,LDHA,MCL1,MIF,NRAS,POLR2L,PTMA,RPL24,RPL27A,RPL30,RPL35,RPS8,SERPINH1,SOD2,SRC,STK38	ARNT,ERBB2,FOS,HIF1A,MYC,PPARGC1A,RB1,TP53,VHL,tanespimycin
Observation 4		MKNK1		kinase		1.8		0.017	1.713	0.00107	ACOT7,BAG3,CCN1,CRMP1,DCTN1,DPYSL3,EPB41L2,ETS1,FOS,GNAI1,HADHA,HSD17B4,KIF1B,LAMC1,MAN2A1,PDLIM5,PLXNB2,PTBP1,RAB14,SERPINH1,SPARC,TM9SF2,TP53BP1,VAMP2,VIM
Observation 4		RBL2	-0.782	other		-1.8		-0.015	-1.737	0.00107	ABCF2,AURKA,CCNA2,CCNB1,CDK1,CHKA,DHFR,DNMT1,E2F4,HCFC1,KIFC1,KPNA2,MTOR,NPAT,PA2G4,PCNA,POLD1,PPP1R8,RBL1,RBL2,STMN1,TMEM11,UCK2,XPC,ZEB1	Cyclin E,E2F1,E2F3,E2F4,E2f,RB1,RBL1,RBL2,TP53
Observation 4		ARHGDIG		other		-0.707		-0.017	-0.658	0.0011	ALCAM,ANXA1,COL5A2,JUP,KANK1,LPAR1,MARCKS,PLCD1
Observation 4		ALKBH5	-0.132	enzyme						0.00111	ABI1,ASAH1,BLVRB,CLU,CTTN,DNAJA1,DNM1L,DNMT1,EIF4G1,EIF4G2,HSPA8,HUWE1,MAPK14,NCOR1,PRDX4,RACGAP1,RPA1,RPLP0,SOD1,STAG2,UBA1,UHRF1
Observation 4		E2f		group	Activated	3.382		0.014	3.329	0.00118	ALG5,CCNA2,CCNB1,CDK1,CDK2,CSDE1,DHFR,E2F4,GOLT1B,GTF2H4,HDAC1,HIST1H2BJ,LIG1,MCM2,MCM3,MCM4,MCM5,MCM6,PCNA,PGRMC1,POLA2,RBBP5,RBL1,RPA3,TMEM126A,TP53,TPX2,VKORC1L1,YBX3	Cyclin E,E2F1,E2F4,E2f,RB1,RBL1,TBX2,TP53
Observation 4		MAPK1	0.052	kinase		1.528		0	1.527	0.0012	ACO1,ADAM17,ADAR,AURKA,C1S,CCNB1,COL7A1,CPPED1,CSGALNACT2,DDT,DNMT1,EHD1,EIF2AK2,ERCC1,ERP29,EXOC2,FOS,FOSL2,H2AFV,HLA-B,HLA-C,HMOX1,IFI16,IFI35,IGFBP7,IRF9,ITPR2,JUN,JUNB,LAP3,LGALS3,LGALS3BP,LIG1,LMNA,MCL1,MECP2,MVP,MX2,NMI,NUP188,OAS3,OGFR,OSBPL3,PAIP1,PARP12,PML,PSME2,PTPRK,QKI,SAMHD1,SHCBP1,SLC4A7,SMARCC1,SP100,SP110,STAT1,STAT2,SUN2,TAP1,TP53,TRIM22,TRIM38,UBE2I,UTP18,VIM,ZC3HAV1,ZNF318	ARNT,BRCA1,CCND1,E2F1,ESR1,FOS,HIF1A,MAPK1,MYC,NFE2L2,PPARGC1A,PRL,TP53,TP63,TP73,VHL
Observation 4		PDGF BB		complex		1.983		0.01	1.913	0.00123	ACAT2,ADD3,AKR7A2,ATP2A2,ATP2B1,CBX4,CCN1,CCNL1,CDK1,CDK2,CREB1,CTH,CYCS,DGAT1,EGFR,EIF4E2,EIF4G1,ETS1,FGF2,FOS,FOSL1,GSS,HMOX1,JUN,JUNB,KRAS,LGALS3,LMNA,MAFK,MAP2,MCL1,MCM6,MGST1,MMP14,NAMPT,NEXN,NFIL3,NXF1,OSBPL2,PCGF2,PCNA,PFN2,PHLDA1,QARS,RACK1,RHOB,RND3,RPL13,RPN2,SLC25A11,SLC7A1,SOD2,SYNE1,TAF9,TGM2,THBS1,TNFRSF12A,TP53,TRA2B,TRIB3,TRIOBP,UGDH,VAPB	APP,CCND1,E2F1,EGFR,ESR1,FOS,FOXO1,HIF1A,HTT,MYC,NFE2L2,PDGF BB,RBL1,TGFB1,TP53,TP73,VEGFA,VHL
Observation 4		TFEB		transcription regulator	Activated	3.569		0.017	3.507	0.00124	ATP6V0C,ATP6V1A,ATP6V1B2,ATP6V1C1,ATP6V1H,CLCN7,CTSA,GBA,GLA,GNS,HEXA,LAMP1,SGSH
Observation 4		AIFM1	0.547	enzyme	Activated	2.221		0.017	2.182	0.00128	AIFM1,MT-CO2,NDUFA13,NDUFA9,NDUFB6,NDUFS7
Observation 4		L-serine		chemical - endogenous mammalian	Activated	2.406		-0.007	2.422	0.00128	PCK2,PCNA,PHGDH,PSAT1,PSPH,TP53
Observation 4		F2		peptidase	Activated	3.012		0.016	2.9	0.00129	AKR1B1,B4GALT1,CASP1,CCN1,CCNA2,CD55,CD63,CKAP4,CLU,COL4A1,COTL1,DST,EHD4,EIF4A1,ELL2,EPB41,ERP29,ETS1,FGF2,FOS,FOSL1,FOSL2,HMOX1,HSP90AA1,IGFBP5,JUN,JUNB,LAMP1,LAMP2,MIF,MYH9,NUP62,PLPP1,RAC1,RAC2,RHOB,SLC12A7,SLC7A1,SMTN,SOD2,TAGLN2,TAGLN3,TAP2,TGFB2,THBS1,TIMP2,TMED9,TNFRSF12A,TOMM40,TUBB3,UBE2S,UCK2,YIF1A	BRCA1,E2f,EDN1,ESR1,F2,FOS,FOXO1,HIF1A,MYC,NFE2L2,RBL1,TGFB1,TP53,VEGFA,VHL
Observation 4		1,4-bis[2-(3,5-dichloropyridyloxy)]benzene		chemical toxicant		1.634		0.011	1.576	0.00129	ABCC4,ACACA,ACADM,CCNA2,CCNB1,CDK1,CDK2,CDK6,CKAP4,CORO7/CORO7-PAM16,CPT1A,CYP27A1,EI24,EIF4EBP1,GSTP1,IGF2R,MAFF,MCM5,MCM6,MCM7,PNPLA2,PPP6R3,PTPN11,RPA2,RTN4,SHOC2,TNFAIP2,TUBA4A	1,4-bis[2-(3,5-dichloropyridyloxy)]benzene,BRCA1,E2f,HIF1A,MYC,RBL1,TP53
Observation 4		NUBPL	-0.12	other		1.98		0.017	1.945	0.00131	NDUFA13,NDUFS1,NDUFS3,NDUFV1
Observation 4		aurothiomalate		chemical drug		-1		0.003	-1.007	0.00131	GCLC,HMOX1,MT-CO2,NQO1
Observation 4		mini-GAGR		chemical reagent		-1		0.017	-1.035	0.00131	GPX4,GSR,HMOX1,SOD1	NFE2L2,mini-GAGR
Observation 4		2-amino-1-methyl-6-phenylimidazo-4-5-b-pyridine		chemical toxicant		-0.535		0.014	-0.587	0.00132	ARHGEF1,G3BP1,HSP90AA1,HSPA8,HSPD1,HSPH1,RAB2A,RAC2,RALB,RAN,RAP1A,RAP1B,SUMO1,UBA1
Observation 4		PPARA		ligand-dependent nuclear receptor	Activated	2.027		0.005	1.989	0.00138	ABCD3,ACAA1,ACACA,ACADM,ACADVL,ACAT1,ACAT2,ACOT8,ACOX1,AHCY,ALDH3A2,ALDH9A1,APOC3,ARHGDIA,ASNS,ASS1,ATP5F1B,AURKA,BCKDK,C1R,C1S,CCNA2,CCNB1,CD63,CDK1,CDK2,CDS2,CHAF1B,CHKA,COX4I1,CPT1A,CROT,CS,CTH,CYB5B,CYCS,CYP27A1,DECR1,DHCR7,EHHADH,ELOVL5,ENDOG,FOS,G6PD,GLUD1,GPD2,GSTK1,GSTP1,H2AFX,HACL1,HADHA,HADHB,HIST1H1C,HMOX1,HSD17B10,HSD17B11,HSD17B4,IGFBP5,KIF20A,MGMT,MGST1,MGST3,MLYCD,MPG,MT-CO2,MVD,NF…	ARNT,D-glucose,E2F1,E2F4,E2f,Esrra,FOXO1,HIF1A,MYC,PDX1,PPARA,PPARGC1A,RBL2,TP53,fenofibrate,mono-(2-ethylhexyl)phthalate
Observation 4		CYTOR		other		0.292		0.017	0.253	0.00152	BCL2L12,CREB1,EGFR,MAPK14,STAT1
Observation 4		aplidine		biologic drug		1.082		0.013	1.053	0.00152	FOS,FOSL1,JUN,JUNB,RELA	CCND1,EGFR,ESR1,HIF1A,HTT,MYC,aplidine
Observation 4		NFYB	-0.345	transcription regulator						0.00153	AKAP17A,APOBEC3B,ATP5F1B,BET1,CBS/CBSL,CCNB1,CDK1,CDS2,CENPF,CHEK2,CSDE1,EIF3C,EMC6,FAM49B,FBXL18,GALNT2,GART,GLA,GNA12,HCCS,HMGB2,HSPA13,INTS7,KCTD1,LIG3,MARCH5,MTAP,MTPN,OAT,PCNA,PGRMC1,PIH1D1,PXMP4,RHOB,SEPT7,SERBP1,SNX6,SON,SPECC1,STX16,SYNJ2,TAX1BP3,TIMP3,TOP2A,TPM1,TXNDC12,UBE2D3,UHRF1,VIM,VPS39,YBX3,ZMPSTE24,ZMYM3
Observation 4		ZBTB17		transcription regulator						0.00164	ANLN,CCNA2,CCNB1,CDK1,CENPF,DDB2,JUN,KIF11,KIF20A,KIF22,NUF2,PCBP1,PRC1,RACGAP1,SPTBN1,TMEM11,TNFAIP2,TOP2A,TPX2,VPS72,ZNHIT3	BRCA1,CDKN1A,E2F1,E2F4,E2f,MYC,RB1,RBL1,TP53,TP63,TP73,ZBTB17
Observation 4		RHOJ		enzyme						0.00168	ANXA1,ATP2A2,CALU,MYH9,PPP2R1A,RASA3,RND3,SEC62
Observation 4		diethylmaleate		chemical toxicant		1.056		0.001	1.053	0.00168	GBE1,GSTP1,HMOX1,MAFG,NQO1,RANBP2,SLC3A2,SLC7A11	NFE2L2,diethylmaleate
Observation 4		mir-144		microrna		1.414		-0.014	1.453	0.00168	ABI1,EMC4,PGM1,RAB14,RAC1,RASA1,TLK2,YWHAZ
Observation 4		grape seed extract		chemical drug		-0.265		-0.011	-0.238	0.00174	CCNB1,CDK2,CDK6,CREB1,ENO1,ENO2,HSPA8,HSPD1,NR3C1,PCNA,VIM
Observation 4		clofibrate		chemical drug	Activated	3.267		0.009	3.226	0.0018	ABCC4,ABCD3,ACAA1,ACADVL,ACOT8,ACOX1,ANXA7,CCNB1,CDK1,CDS2,CPT1A,CROT,DECR1,EGFR,EHHADH,GSTP1,HADHA,HADHB,HMOX1,NAP1L1,NBN,NQO1,PEX11B,RTN4	E2F1,ESR1,Esrra,HSF1,MYC,PPARA,RBL1,TP53,beta-estradiol,clofibrate
Observation 4		fulvestrant		chemical drug		-0.883		-0.004	-0.857	0.00181	AIMP1,ASNS,ATP5F1B,AURKA,BAK1,CAST,CCN1,CCNA2,CCNB1,CDK1,CENPF,CYCS,DHCR24,EGFR,FEN1,FKBP1A,FOS,FOSL2,G6PD,GSTP1,H2AFX,IGFBP5,JUN,KIF11,MANF,MAPK14,MCM2,MCM3,MCM5,MCM7,PCNA,POLA2,PPP1R9B,PRIM1,PRPS1,RAB2A,RAC1,RBL1,RBL2,RBM14,ROCK2,SLC25A5,SLC9A3R1,SOD1,STMN1,TBP,TFRC,TGFB2,TK1,TP53,TUBA4A,USP19,ZEB1	BRCA1,CDKN1A,E2F1,E2F3,E2F4,E2f,MYC,RB1,RBL1,TP53,TP63,TP73,fulvestrant
Observation 4		CUL4B	0.1	other		0.426		-0.01	0.458	0.00192	CCNH,CDK2,COL4A1,EIF3I,FOXO3,GLO1,HSPA9,KMT2C,NDUFB1,SOD1,TPI1,TPM3
Observation 4		IL4		cytokine		-0.861		0.009	-0.964	0.00199	ACOT9,ACOX1,ACSL4,ADAM17,ALG3,ANXA1,APRT,ASS1,ATP5MD,AUH,BBX,BCAT2,BIN1,BOP1,CAND1,CCDC86,CD55,CD58,CDK1,CDK2,CDK6,CENPB,CHD4,CKAP4,CLIP1,CLNS1A,CLUH,CNRIP1,COBLL1,COL6A3,CYB5A,DARS2,DCTN1,DDAH1,DDX46,DECR1,DHODH,DYNC1H1,EBNA1BP2,EFHD2,EFL1,EGLN1,EHHADH,EIF2AK2,EIF3G,EIF4A1,EPHA2,FAM162A,FBL,FGFR1OP,FOS,GALK2,GBE1,GPX4,H1F0,HDAC1,HDDC2,HK2,HTRA2,IFI16,IGF2R,IMPDH1,IPO4,IRF9,ITPA,JUN,JUNB,KCNAB2,K…	BRCA1,CCND1,E2F1,EGFR,ESR1,FOS,HIF1A,HTT,IL4,MAPK1,MYC,TP53,TP63,TP73
Observation 4		GTF2H1	-1.678	transcription regulator						0.00224	CCNH,DHFR,TBP
Observation 4		MitoBloCK-6		chemical drug						0.00224	ASNS,PCK2,PSPH
Observation 4		RAD50	-0.384	enzyme						0.00224	ATM,H2AFX,NBN	BRCA1,ESR1,HIF1A,MYC,RAD50,TP53
Observation 4		Tropomyosin		group						0.00224	TPM1,TPM2,TPM3
Observation 4		IREB2	0.022	translation regulator		0.128		-0.008	0.147	0.00228	ACO2,FTL,PFN2,SDHB,TFRC,TP53
Observation 4		PITX2		transcription regulator	Activated	2.23		0.01	2.18	0.00247	DHRS7B,FOXJ3,GCDH,GPX4,IDH2,KCTD1,LDHA,MGA,NDUFA13,NDUFB3,NDUFB4,NDUFB7,NDUFC2,NDUFS2,NDUFS3,NDUFS7,NDUFS8,NXN,PLOD1,PLOD2,PYCR2,SDHC,SOD1,SOD2,TBX3,UQCRQ,VIM,WNT5A
Observation 4		TFAM	0.976	transcription regulator		1.414		0.009	1.389	0.00248	ACADM,ACOX1,AUH,ECHS1,HK1,PGAM1,PGK1,SLC25A20
Observation 4		monobutyl phthalate		chemical toxicant		-0.577		0.004	-0.59	0.00248	BCL9L,CTBP1,DHX30,HERC4,MBNL2,NUMB,PCBP1,PICALM,PIK3C2A,SAP130,TRA2A,TWF2
Observation 4		benzene		chemical toxicant		1.058		0.002	1.051	0.00251	BET1,CD63,CDK6,CHP1,CSNK2A1,DHCR24,MTPN,NCKAP1,NDUFS1,NFKB1,PDCL3,RAB9A,RHOB,RTN4,SLC9A3R1,SPARC
Observation 4		E2F7		transcription regulator						0.00253	CCNA2,CCNB1,CDK1,DHFR,E2F3,KIF23,RACGAP1
Observation 4		OMA1		peptidase		1.673		0.004	1.662	0.00253	ACADVL,COX4I1,DNM1L,MFN2,NDUFA9,OPA1,UQCRC2
Observation 4		chromium		chemical drug	Activated	2.324		-0.014	2.376	0.00258	ABHD4,ACIN1,ALDH3A1,ARHGDIA,CYB5A,ERCC5,ESD,G6PD,GCLC,NQO1,NUMBL,PGD,STX5,TAF6,TNFAIP2
Observation 4		ADORA2A		g-protein coupled receptor		0.847		0.003	0.832	0.00259	ARHGEF7,ATP2A2,ATP2B1,ATP6AP1,ATP6V1B2,DAPK3,EIF2S2,EIF5A,FBL,FOS,G3BP2,GDI1,HMOX1,HNRNPK,NAPA,P4HB,PGAM1,PPP2R1A,PRKAR1A,RAB6A,ROCK1,SPARC,SPTBN1,SSRP1,STK38,TUBB2A,TUBB3,TUBB4A,USP5,VPS4A
Observation 4		isobutylmethylxanthine		chemical toxicant		1.867		0.009	1.827	0.00259	ACOX1,ACSL3,ACSL4,ATP5F1D,CDK2,COL5A1,COX4I1,CREB1,CYCS,DHFR,E2F4,ETFA,FOS,GNPAT,IDH1,JUN,JUNB,KLF4,LDHA,NDUFS1,NDUFS2,NDUFV1,PCNA,RAB14,RAB18,RAB5C,RAB7A,RBL1,RBL2,ROCK2,SDHA,SDHB,SOD2,STAT1,STAT2,THBS1,TIMP2,TIMP3,TUBB,UQCRC1,UQCRC2,UQCRQ	BRCA1,CCND1,E2F1,E2F3,E2F4,E2f,ESR1,FOXO1,HIF1A,Insulin,MYC,PPARA,PPARGC1A,RB1,RBL1,TGFB1,TP53,isobutylmethylxanthine
Observation 4		FHIT		enzyme		-0.342		-0.014	-0.294	0.003	BAK1,MMP14,RAB1A,RAB2A,RAB31,RAB5A,RAB7A,RAC1,RAN,RANBP2,VIM
Observation 4		benzo(a)pyrene		chemical toxicant		-1.924		0.008	-1.967	0.00302	ABCB6,ABHD4,ACIN1,ALDH3A1,ANXA1,ARHGDIA,ARL6IP5,CCN1,CYB5A,DDB1,ERCC5,ESD,FOS,G6PD,GCLC,GNAI1,GPC1,GSTP1,HK2,HMOX1,HSPB1,ING1,JUN,MAFF,MAFG,MAP2K4,NMI,NQO1,NRAS,NUMBL,PCNA,PGD,PRKCA,PTPRG,RAE1,STX5,TAF6,TGFB2,THBS1,TKT,TNFAIP2,TP53,XPA,XPC	BRCA1,E2F1,FOS,HRAS,MYC,TP53,TP63,TP73,benzo(a)pyrene
Observation 4		HSP90B1	0.245	other	Activated	2		0.014	1.943	0.00303	CANX,EIF5A,RAB10,RAB13,RAB2A,RPL12,RPL27A,RPL30,RPLP2,SNX12,SNX3,SSR3,SSR4,TOMM20,VAMP2,VAMP3
Observation 4		Pde		group		-0.447		-0.014	-0.417	0.00305	ATP5F1A,FOS,HMOX1,NRF1,TFAM
Observation 4		SHOX		transcription regulator						0.00305	CCNB1,CDK1,RBL1,RBL2,TP53
Observation 4		STK17A		kinase	Activated	2.236		-0.017	2.275	0.00305	ATOX1,CCS,GSTO1,NUDT9,SOD2
Observation 4		mir-634		microrna		-1.339		-0.017	-1.3	0.00305	APIP,LAMP2,OPA1,RAB1A,TFAM
Observation 4		poloxamer		chemical reagent		-1.432		-0.014	-1.402	0.00305	ABCD3,ACADM,ACOX1,CPT1A,MLYCD
Observation 4		phytohemagglutinin		chemical drug		0.066		0.016	-0.055	0.00308	ACOX1,ADH5,CALU,CAP2,CCNH,CDK7,CHAF1B,CLIC2,CRMP1,DHX9,EIF5,EIF5A,FKBP9,FOS,FOSL2,GCLC,GNAI1,GPD2,GYS1,HCFC1,HINT1,HSP90AA1,ITIH4,KIF23,LAMP1,LMAN1,MCM4,NFKB1,NFYB,NOP56,NUP214,PCNA,PCYOX1,PDHB,PLCD1,POLR3A,PON2,PRKCA,PRPF4,PRPS1,PTPN1,PTPN12,RASA1,RCC1,RPA1,SCARB2,SHC1,SLC5A3,SRP14,STAT1,TFAM,TIMP3,TMPO,TRAF6,TRIP12,VAMP7,VPS41	BRCA1,E2F1,IL4,MYC,TP53,TP63,TP73,phytohemagglutinin
Observation 4		OGA	-0.186	enzyme	Inhibited	-2.233		-0.002	-2.219	0.00319	ABLIM3,ACADM,ACO2,ACSL4,AIFM1,AKT1S1,APOBEC3G,ASS1,ATP5ME,ATP5MG,BACH1,BCL2L13,CASP1,CAVIN2,CD151,CD55,CDK2,CDK5,CDK6,COX6C,CYP4F11,DAGLB,DCLK1,DHCR7,DLST,DST,ELF1,EPS8,FERMT2,FGFR1OP,G6PD,GALK2,GALNT7,HSDL1,HSF1,IGBP1,IGFBP5,IGFBP7,JUN,LIMS3/LIMS4,MMP14,MTX1,NDUFA11,NDUFA13,NDUFA2,NDUFA4,NDUFA5,NDUFA6,NDUFA9,NDUFB11,NDUFB9,NDUFC2,NDUFS1,NOTCH2,OGDH,PDHA1,PLIN3,PRDX4,RASA3,RHOB,SERPINE2,SLC33A1,S…	BRCA1,E2F1,FOXO1,HIF1A,Insulin,MYC,OGA,PPARA,PPARGC1A,TP53,TP63,TP73
Observation 4		ZNF106		other		0.212		-0.002	0.22	0.00323	ABHD16A,ALDH3A1,GADD45GIP1,HSPB1,LGALS3,NDUFB10,PAIP1,RTN4,TMEM106B,TNFRSF12A,TSPO,VPS35,ZNF330
Observation 4		bromobenzene		chemical toxicant		0.742		0.001	0.739	0.00326	FOS,GCLC,GOT1,GSR,GSTP1,HMOX1,HSP90AA1,HSPA13,HSPB1,JUN,LAP3,NFKB1,NQO1,OXCT1,POR,RPL28,RPL35,TUBA1A
Observation 4		EIF3M	0.474	other		1		0.017	0.965	0.00352	EIF3C,EIF3F,EIF3H,MIF
Observation 4		PTPRR		phosphatase	Inhibited	-2		-0.017	-1.965	0.00352	DNMT1,FOS,FOSL1,JUN
Observation 4		zonisamide		chemical drug						0.00352	PCNA,SEL1L,SOD1,SOD2
Observation 4		SENP1	-0.856	peptidase		-0.378		0.012	-0.41	0.00355	CRMP1,CYCS,GABPB1,MFN2,NRF1,PML,SUMO1,TFAM	BRCA1,E2f,Esrra,FOXO1,HIF1A,MYC,NRF1,PPARA,PPARGC1A,RBL1,SENP1,TP53
Observation 4		nocodazole		chemical reagent		0.035		0.003	0.025	0.00356	AURKA,CCNB1,CDK1,CDK7,CHTOP,CSK,CSNK1D,CSNK2B,DAPK3,FOS,KHDRBS1,MAP2K2,MAP2K4,MCL1,PPP5C,PTPN1,PTPN11,PTPN12,SRC,TP53,UHRF1	BRCA1,E2F1,E2f,ESR1,FOS,HIF1A,MAPK1,MYC,RB1,TP53,TP63,TP73,nocodazole
Observation 4		BCYRN1		other		1.265		-0.002	1.272	0.0036	CBR1,CCNL1,CHMP2A,IRF2BPL,MT-ND2,NDUFAF3,RPL15,RPL18A,RPL35A,SELENOH
Observation 4		mir-22		microrna		0.028		-0.017	0.082	0.0036	CCN1,CLIP2,EDC3,ERAL1,FOSL1,MAPK14,MECOM,PTMS,RCOR1,YWHAZ
Observation 4		2-(4-amino-1-isopropyl-1H-pyrazolo[3,4-d]pyrimidin-3-yl)-1H-indol-5-ol		chemical reagent	Inhibited	-3.176		-0.001	-3.169	0.00366	AKAP9,AURKA,C1R,C1S,CCNB1,CDK2,CDK7,COQ8A,CPT1A,CUL5,DHCR24,FANCI,FEN1,FOSL1,FOXO3,GOLGA2,HBP1,HEXIM1,HIST1H1C,KPNA2,MCM3,MCM5,MCM6,PARP1,PAXX,PCNA,PML,POLA2,RAD54B,RPA1,SOD2,SPTAN1,TK1,TOP2A,TUBG1,ZBTB10
Observation 4		TRRAP	-0.302	transcription regulator						0.00376	MAD1L1,MCM3,MCM4,PCNA,RBL1,TP53
Observation 4		TP63		transcription regulator		0.088		0.008	0.026	0.00379	ABI2,AKT1S1,APOBEC3B,ATG7,ATM,CAST,CCN1,CCNA2,CCNB1,CCNT2,CDK1,CDK17,CDK6,COL4A1,COL5A1,DAP3,DDB2,DNM2,DNMT1,DST,EGFR,EI24,EPHA2,ERCC5,FANCA,FDXR,FOS,FOSL1,FOXO3,G6PD,HAGH,HBP1,HK2,HSPA4,HSPA8,IFT22,IGFBP7,ING1,JUNB,KIF23,MAFF,MAP4K4,MDC1,MRPL41,PCNA,PELP1,PHC2,PNPT1,PRNP,PRPF4,PRPF8,PTPN12,PTPN13,RAC2,RACGAP1,RASA3,RCC1,RELA,RPA1,SEPHS1,SLC7A11,SMAD4,STMN1,STX6,TGFB2,THBS1,TIMP3,TOP2A,TP53,TPM1,…	ARNT,BRCA1,E2F1,E2f,ESR1,FOS,HIF1A,MAPK1,MYC,PPARGC1A,RB1,TP53,TP63,TP73,VHL
Observation 4		ARNT	-0.647	transcription regulator	Inhibited	-2.17		0.014	-2.216	0.00392	ADAM17,ALDH3A1,ATP5PO,COX6B1,CYP2S1,DEGS1,ENO1,ERO1A,G6PD,HK2,KIF20A,LDHA,MYL6,MYO1C,NDUFS2,NDUFS3,NQO1,PCK2,PGK1,PGM2,RANGAP1,TFRC,TP53,TP53RK,TPI1,TUBA4A,VIM	ARNT,BRCA1,CCND1,E2F1,ESR1,HIF1A,MYC,PPARGC1A,TP53,VHL
Observation 4		JQ1		chemical reagent		-1.739		-0.014	-1.681	0.0041	BRD4,CCNA2,CDK6,DHCR24,DHCR7,FOS,HEXIM1,KIF23,MAP1LC3B,MCL1,MCM3,MVD,RAC1,RBPJ,RELA,TOP2A,TUBB
Observation 4		methylmercury		chemical toxicant		1.265		0.002	1.255	0.0041	BET1,CD63,CDK6,CHP1,CSNK2A1,DHCR24,HMOX1,MTPN,NCKAP1,NDUFS1,NFKB1,PDCL3,RAB9A,RHOB,RTN4,SLC9A3R1,SPARC
Observation 4		sulindac		chemical drug						0.0041	CCNA2,CCNB1,CCNH,CDK1,CDK2,CDK5,E2F3,E2F4,EGFR,GCLC,KDM5A,KRAS,NAP1L1,NQO1,RBL1,SEPT7,TP53	CCND1,EGFR,ESR1,HIF1A,HTT,MYC,sulindac
Observation 4		LMNA	-0.603	other		0.22		0	0.22	0.00421	AGPAT3,AHCTF1,BCL2L13,CAAP1,COG3,COL12A1,CSTF2,DES,DIS3L2,DNAJB12,DNAJC19,EDC4,ERCC5,GCLC,GHDC,H3F3A/H3F3B,HEATR5A,IGF2R,JUN,KRT18,LMNA,LMNB1,MAFF,MBIP,MMP14,NPC1,NUFIP2,PLD2,RPS21,SELENOS,SFXN1,SLC33A1,SLC38A2,SMARCA2,SMG7,STAT1,SUN1,TCIRG1,THOC1,TIMP2,TIMP3,TMEM164,TMPO,TUBB3,VCP,WDR33,YTHDF2,ZMYM2
Observation 4		SGPP2		phosphatase	Inhibited	-2.985		-0.012	-2.949	0.00427	DNAJA1,DNAJC3,HSP90AA1,HSPA13,HSPA4,HSPA8,HSPA9,HSPB8,HSPH1
Observation 4		mir-183		microrna		-0.853		-0.013	-0.813	0.00427	BRMS1L,JUP,KLF4,LRP1,SEL1L,SERPINE2,SLC39A7,VIM,ZEB1
Observation 4		Z-LLL-CHO		chemical - protease inhibitor		1.797		0.009	1.73	0.00431	AGO2,AKR1B1,ARNT,CLU,DDB2,DDR2,DHFR,EIF4EBP1,EIF5A,ETS1,FGF2,FOS,GNAI1,GSTP1,HDAC1,HMGB2,HMOX1,HSP90AA1,HSPA4,HSPA8,HSPA9,HSPB1,HSPD1,ITPR2,ITPR3,JUN,LMAN1,MAD1L1,MCL1,MFN2,MMP14,MRTO4,NCOR1,NQO1,NR3C1,PARP1,PEBP1,PIN1,PMS2,PPIA,RAB10,RAC1,RANGAP1,RPLP0,RPLP2,SCRIB,SOD1,SOD2,STAT1,STAT2,STMN1,SUB1,THBS1,TP53,TP53BP2,TUBB4A,UBE2N,XPA,XPC,YBX3	APP,BRCA1,E2F1,E2f,FOS,HIF1A,HRAS,HSF1,MYC,RBL1,TP53,TP63,TP73,Z-LLL-CHO
Observation 4		dihydrotestosterone		chemical - endogenous mammalian		0.603		0.008	0.549	0.0044	ABCC4,ACACA,ACADVL,ACO2,ACSL3,ATP2A2,BCAP31,CACYBP,CANX,CASP1,CCNA2,CCNB1,CD63,CDK2,CLU,COBLL1,COL4A1,COL5A2,CPT1A,CSNK2A1,DHCR24,DYNC1LI2,EGFR,EIF4EBP1,ENO1,FGF2,FOS,FTL,GOSR1,GPX4,GRB10,GRWD1,GSTP1,GTF2B,HACL1,HINT1,HK2,HLA-A,HSP90AA1,HSPB1,IGFBP5,IGFBP7,IQGAP2,JUN,LDHA,LDLRAP1,MAFF,MCM4,MCM5,MT-CO2,NPEPPS,NR3C1,PA2G4,PHB,PHGDH,PHLDA1,POLDIP3,POU2F1,PRNP,RAB2A,RAD21,RAD50,RELA,RHOB,RPL12,RPL19,…	BRCA1,CCND1,E2F1,E2f,EGFR,ESR1,HIF1A,HSF1,HTT,MYC,RBL1,TGFB1,TP53,TP63,TP73,beta-estradiol,dihydrotestosterone
Observation 4		HGF		growth factor	Activated	2.001		0.012	1.911	0.00458	AIFM1,ANP32A,ARNTL,ASNS,ATM,AURKA,BAG2,CASP1,CCN1,CDK1,CDK2,CENPF,CHD2,COL4A1,COPB1,CUL3,DDX21,DES,DIAPH2,DKC1,DYRK1A,ESS2,ETS1,FAM3C,FEN1,FOS,FOSL1,GAK,GBA,GRB10,HDGF,HELLS,HK1,HK2,HMOX1,INPPL1,ITGB3BP,ITPR3,KIF11,KIF22,KMT2A,KRR1,KRT18,LDHA,MAPK14,MCL1,MCM2,MCM5,MMP14,NAMPT,NFKB1,NOLC1,NPC1,NUMA1,ORC2,PCNA,PGAM1,PGK1,PHB,PHLDA1,PHLDA2,PLOD1,PLPP1,PPAN,PRC1,PRKDC,PSMC3IP,RAB5A,RAC1,RAD50,RCC1,RH…	ARNT,E2F1,EDN1,ERBB2,FOS,FOXO1,HGF,HIF1A,HRAS,MYC,PPARGC1A,RB1,TP53,TP73,VEGFA,VHL
Observation 4		CCNK	-0.263	kinase		-0.543		0.016	-0.594	0.00471	ATR,BRCC3,CRELD1,FANCI,MDC1,POLA2,RPA2,TAF10,TAF8,UTP14A
Observation 4		crocidolite asbestos		chemical toxicant		1.269		0.017	1.217	0.00471	BCAT1,EGFR,FOS,FOSL1,FOSL2,GCLC,ILK,JUN,JUNB,SRC	CCND1,EGFR,ESR1,HIF1A,HTT,MYC,crocidolite asbestos
Observation 4		Insulin		group		1.037		0.005	1.001	0.00475	ACACA,ACADM,ACAT1,ACOX1,ATG7,ATP5F1D,CANX,CCNC,CDK2,COL4A1,COL5A1,COX4I1,CTH,CYCS,DNAJA2,DNAJB4,EGFR,ERO1A,ETFA,FKBP2,FOS,FTL,G6PD,GCLC,GRB10,GSTP1,HMOX1,HNRNPK,HSP90AA1,HSPA4,HSPA8,HSPA9,IDH1,JUN,KLF4,LDHA,LGALS3BP,MCM6,MCM7,MDH2,MEN1,MT-ND1,MTCH2,MTOR,NDUFB9,NDUFS1,NDUFS2,NDUFV1,NFIL3,NR3C1,P4HB,PCCB,PCNA,PGK1,PKM,PLIN3,PNPLA2,PPIA,PPIB,PPIC,PRKCA,PTPN11,RAC1,ROCK2,RPL32,SDHA,SDHB,SLC25A11,SLC2…	ARNT,BRCA1,D-glucose,E2f,Esrra,FOXO1,HIF1A,HSF1,IGF1R,Insulin,MTOR,MYC,NRF1,PDX1,PPARA,PPARGC1A,RB1,RBL1,TP53
Observation 4		IPMK		kinase	Activated	2.16		0.017	2.112	0.00495	ABHD12,CCN1,FOS,JUN,JUNB,MYL6,PDLIM5,TAGLN2	FOS,IPMK,MYC,NFE2L2
Observation 4		RET		kinase		1.265		0.011	1.218	0.0054	AKAP9,ANXA1,AUH,CD151,CLU,DNAJA1,DNAJC3,DPYSL2,FOS,HSP90AA1,HSPA8,HSPA9,HSPD1,HSPH1,MMP14,PLOD2,PRNP,PTPN13,RTN4,STIP1,STMN2,SUPT5H,SYMPK,TIMP3,TP53	E2F1,FOS,HRAS,HSF1,MYC,RET,TP53,TP73
Observation 4		MDM4		transcription regulator		0.908		-0.009	0.931	0.00555	LGALS3,P4HB,RAC2,SOD2,SSBP1,TP53,VIM	26s Proteasome,BRCA1,CDKN1A,E2F1,E2F4,E2f,MDM4,MYC,PML,RB1,RBL1,TP53,TP63,TP73
Observation 4		n-nitrosomethylbenzylamine		chemical toxicant						0.00561	AKR1B10,ALDH3A2,CCDC115,CCNC,CDYL,CTTN,EIF4G2,GNG12,GSS,GSTK1,HMOX1,HSP90AA1,IDH1,LAMP2,MCL1,MGST1,MGST3,MSN,PCNA,PHGDH,PIAS2,PPP3CA,PRKAR1A,RAB1A,RAD23B,RRAGA,SEPT7,TMED2,TUBB6
Observation 4		RTN4	-0.746	other		1.554		0.003	1.544	0.00577	ACTR1A,ARHGDIA,DPYSL2,DYNC1H1,JUN,LAP3,MAP2,NQO1,RHOB,RTN4,STAT1,TAGLN3,TUBB4A,YWHAB
Observation 4		NDUFA13	0.749	enzyme	Inhibited	-2.233		-0.017	-2.194	0.00586	CCNB1,CDK1,CTTN,DHFR,MCM4,TK1
Observation 4		SURF1	0.719	enzyme		-1.633		-0.017	-1.59	0.00586	COX4I1,MT-CO2,NRF1,SDHA,TFAM,VDAC1
Observation 4		carbonyl cyanide p-(trifluoromethoxy)phenylhydrazone		chemical reagent		-0.343		0.012	-0.373	0.00586	ASNS,ATP5F1B,MT-CO2,NRF1,PCK2,PSPH	Esrra,FOXO1,NRF1,PPARA,PPARGC1A,TP53,carbonyl cyanide p-(trifluoromethoxy)phenylhydrazone
Observation 4		ATF6		transcription regulator	Activated	2.407		0.013	2.361	0.0061	ACOX1,ATP2A2,AURKA,CHKA,CPT1A,DNAJC3,FOS,LMAN1,MANF,MAP1LC3B,MCL1,PRNP,RAN,RHEB,SPARC,SYVN1	ATF6,HIF1A,HSF1,MTOR,TP53
Observation 4		4-methylnitrosoamino-1-(3-pyridinyl)-1-butanone		chemical toxicant		1.578		0.01	1.543	0.0062	ANXA1,DNMT1,EGFR,FOS,JUN,JUNB,NFKB1,RELA,TBXAS1,TKT,TP53	4-methylnitrosoamino-1-(3-pyridinyl)-1-butanone,ATF4,BRCA1,E2f,ESR1,FOS,FOXO1,HIF1A,HSF1,MAPK1,MTOR,MYC,PPARGC1A,RBL1,TP53
Observation 4		NORAD		other	Activated	2.714		0.017	2.659	0.0062	BASP1,CCN1,COL4A1,COL5A1,JUN,JUNB,PHLDB1,RHOB,SMTN,THBS1,TNFRSF12A
Observation 4		TERT		enzyme		0.342		0.004	0.332	0.00624	AKAP2,ASNS,CALU,COL5A2,EGFR,ETS1,FGF2,HDHD5,HLA-B,IFI16,IQGAP2,JUP,KHDRBS1,MGME1,MMP14,MTHFD1L,NOP58,NSFL1C,PLOD2,PPP6R3,RAB9A,RASA3,SOD2,SSR3,TBX3,TERF2,TK1,TP53,VIM	MYC,NFE2L2,PML,TERT,TP53,TP63,TP73
Observation 4		cadmium chloride		chemical toxicant		1.355		0.009	1.33	0.00652	CHMP5,EIF3I,FOS,GCLC,GSR,HMOX1,HSP90AA1,HSPA13,HSPB1,JUN,LPAR1,MCM7,PCNA,TP53,VIM	ARNT,E2F1,ESR1,FOS,HIF1A,HSF1,MAPK1,MYC,NFE2L2,PPARGC1A,TP53,VHL,beta-estradiol,cadmium chloride
Observation 4		EDN1		cytokine		1.867		0.014	1.798	0.00663	ANXA1,ARF6,ATP2A2,BAG2,CCN1,CDK1,COL4A1,COL5A1,COL7A1,CST3,EGFR,EIF3J,EZR,FGF2,FOS,FOSL1,HSPA8,ITPR2,JUN,JUNB,MARCKSL1,MSN,MYL6,NPM1,PDIA6,PLOD1,PRKCA,RPSA,SOD1,TGM2,THBS1,TIMP3,TP53,TPM2,TPM3,TPM4,UBTF,VIM,YWHAE	BRCA1,CCND1,E2F1,EDN1,EGFR,ESR1,FOS,HIF1A,HRAS,HTT,MYC,PRL,RBL1,TGFB1,TP53,TP63,TP73
Observation 4		FOS	0.92	transcription regulator		-1.161		0.005	-1.191	0.00665	ACACA,ACOX1,AFF4,AGPS,AKR1C3,AKR1D1,ARNT,ATF7IP,ATP2C1,ATXN2,B4GALT1,BCAR3,BLMH,CADM1,CALU,CAST,CCNA2,CLIP1,CLU,COBLL1,CPSF1,CTH,CYCS,DAP,DLG1,DNMT1,DOCK1,EIF4G2,ENO1,EPS8,ERCC1,ERCC4,ERCC5,EZR,FGF2,FOS,FOSL1,FOXO3,GAK,GBA,GSR,GSTP1,HDAC6,HLA-B,HMOX1,HSD17B10,HSPB8,IGFBP5,JUN,JUNB,KIF1B,LAMP2,LETMD1,LGALS3,LGALS3BP,MAFK,MAP4K4,MCM5,MGST1,MYH9,NAE1,NDUFS7,NFIL3,NQO1,NR3C1,PCYT2,PHLDA1,PKN1,PRCC,PR…	BRCA1,E2f,FOS,HIF1A,MYC,NFE2L2,RBL1,TP53
Observation 4		ALDH2	-0.181	enzyme		1.463		-0.017	1.512	0.00673	CTH,GCLC,GSS,PHGDH,PSAT1,PSPH,SLC3A2,SLC7A11
Observation 4		diallyl trisulfide		chemical - endogenous non-mammalian		-0.863		0.003	-0.87	0.00673	ABCC4,CCNB1,FOS,GSR,HMOX1,JUN,NQO1,TP53
Observation 4		IRF2	-0.8	transcription regulator		1.682		0.01	1.639	0.00692	ARCN1,C1S,CASP1,CDK2,CYP4F11,DPY19L1,DST,E2F3,EIF2AK2,FAM111A,HK2,IDH1,IFI35,KLF4,MYH9,NAMPT,PSME2,PTGR1,RRBP1,SETD3,SLC7A1,SRXN1,SUPT16H,TAP1,TAP2,TAPBP,TPM1
Observation 4		BRD4	-0.337	kinase		1.183		0.017	1.106	0.00692	ABCC4,BDH1,CCNA2,COL4A1,COL5A1,DCPS,DMAP1,FKBP11,FOS,FOSL2,GTF3C6,HMOX1,HS1BP3,JARID2,KAT2A,KIF23,MCL1,MCM3,MTHFD1L,NQO1,RAC1,RRS1,SORD,STC2,SUSD2,THBS1,TOP2A,TUBB,WNT5A
Observation 4		IL3		cytokine	Activated	2.124		0.012	2.075	0.00706	ACOX1,ADGRE5,AKR1A1,ARHGEF1,CD63,CEBPZ,CPT1A,CRAT,CTTN,DAD1,EIF1AX,EIF2AK2,EIF3G,FOS,FOSL2,GART,GPRIN1,HDGF,HK1,HK2,HLA-A,HSPA9,IK,IMPDH2,JUN,JUNB,KIF1B,KPNB1,MCL1,MCM5,MYO1C,NIFK,ORMDL3,PHGDH,PPP5C,PTPN11,RALA,RAN,RARS,RBPJ,RPL10,RPL11,RPL13,RPL3,RPL4,RPL5,RPL6,RPL7,RPS12,RPS19,RPS7,SLC3A2,SMAD4,SOD1,SPEN,SSBP1,TARS,TK1,VAV2,YBX1,ZFAND5	BRCA1,E2F1,ESR1,FOS,HIF1A,HSF1,IL3,MAPK1,MTOR,MYC,OSM,TP53,TP63,TP73
Observation 4		KLF15		transcription regulator	Activated	2.122		0.009	2.09	0.00727	ACADM,ACADVL,ACAT1,ACOX1,ATG7,DECR1,EHHADH,HADHA,HADHB,MLYCD,PXMP2,SLC25A20,SYNPO	HIF1A,HSF1,KLF15,MTOR,TP53
Observation 4		bee venom		chemical - endogenous non-mammalian		-1.881		0.006	-1.899	0.00728	CCNB1,CCNL1,CDC42EP4,DDX6,DNAJB1,EHD1,HSPB1,IPO5,JUN,JUNB,KIF23,KIFC1,KLF4,MSN,MYH9,NFIL3,PRC1,PTPN11,SLC7A11,TNFAIP2,TOP2A,YBX3
Observation 4		E4F1		transcription regulator						0.00737	CCNA2,DLAT,DLD,SLC25A19
Observation 4		MCM7	0.365	enzyme						0.00737	CDK2,EGFR,LMNB2,MCM4
Observation 4		PQQ cofactor		chemical - endogenous non-mammalian						0.00737	HMOX1,TFAM,TFB1M,TFB2M	HIF1A,NFE2L2,NRF1,PQQ cofactor
Observation 4		RBX1	-0.038	enzyme		1		0.007	0.985	0.00737	CCNB1,CDK1,MCL1,RHOB	BRCA1,E2F1,MYC,RBX1,TP53,TP63,TP73
Observation 4		copper gluconate		chemical drug	Activated	2.982		-0.017	3.034	0.0074	ATRX,BRCC3,ERCC4,LIG3,MSH2,NTHL1,PMS1,RAD50,RBM14
Observation 4		disulfiram		chemical drug	Activated	2.982		-0.017	3.034	0.0074	ATRX,BRCC3,ERCC4,LIG3,MSH2,NTHL1,PMS1,RAD50,RBM14
Observation 4		PDX1		transcription regulator		1.061		0.004	1.036	0.00752	AKR1B1,AKR7A2,ASNS,ATP2A2,ATP5PD,CROT,CSNK2B,DAPK3,DNAJC10,EIF4EBP1,ERO1A,FGF2,GNG12,GOT1,GUSB,HK1,IDH1,ILK,INTS5,JUN,JUNB,KRT18,LTA4H,MAP2,MDH1,MT-ND1,NDUFB9,NFKB1,NQO1,PCNA,PDIA6,PHGDH,RABGAP1L,SDHA,TFAM,TRIB3,WFS1	FOXO1,HIF1A,Insulin,MYC,PDX1,PPARA,PPARGC1A
Observation 4		NSD2	0.049	enzyme						0.00771	ERCC1,FOS,HAT1,JUN,KMT2C,PRKCA,RAB23,ROCK2,RRAS,STAT1,TUBB4A
Observation 4		DPP-23		chemical reagent	Activated	2.646		0.017	2.599	0.00781	BAK1,DNAJA1,DNAJB4,ERO1A,HSP90AA1,HSPA6,SYVN1
Observation 4		APLP2		other						0.00808	EGFR,PRNP,TP53	APLP2,BRCA1,E2F1,MYC,PSEN1,TP53,TP63,TP73
Observation 4		CHFR		enzyme						0.00808	AURKA,KIF22,PARP1
Observation 4		CKS2		kinase						0.00808	CCNA2,CCNB1,CDK1
Observation 4		DEETGE-CAL-Tat		chemical reagent						0.00808	HMOX1,NQO1,SOD2
Observation 4		GCLC	-0.552	enzyme						0.00808	FOS,JUN,JUNB	FOXO1,GCLC,HIF1A,Insulin,MYC,PPARA,PPARGC1A
Observation 4		MCU	0.92	ion channel						0.00808	ATP5F1A,NDUFA9,UQCRC2
Observation 4		karenitecin		chemical drug						0.00808	CCNB1,CDK1,CDK2
Observation 4		miR-149-5p (miRNAs w/seed CUGGCUC)		mature microrna						0.00808	RAP1A,RAP1B,VAV2
Observation 4		levodopa		chemical - endogenous mammalian		1.043		0.002	1.022	0.00834	ABCB8,ABI1,ABI2,ACY1,ADAR,ADD3,AGPAT1,ARAP1,ARL3,ARPP19,ARRB2,ASPSCR1,ATP2A2,ATXN1,BACH1,CASK,CASKIN2,CCS,CD63,COL4A1,COTL1,DCAKD,DCTN3,DDOST,EIF4G2,ERLIN1,FAH,FAM114A1,FGFR1OP,FOS,FOSL1,FTL,GATAD2B,GNS,GOLIM4,GPD2,GRB10,H2AFX,HEXA,HEXB,HLA-A,IGFBP5,INTS13,IQGAP1,JUNB,KARS,KDM4B,LAMP2,LGALS8,LMNA,LRRC1,MAK16,MBNL2,MMP14,MPP6,MRPL33,MRPL48,MRPS21,MVB12A,NCBP1,NCOR1,NDUFA5,NDUFA8,NOMO1 (includes ot…
Observation 4		BMI1		transcription regulator		1.665		-0.005	1.678	0.00838	ATM,AURKA,CADM1,CD63,DNMT1,FAM45A,GLIPR1,H2AFX,HK2,KIF1B,MCM3,NFKB1,P4HA1,TP53,VEZT,VIM	BMI1,BRCA1,E2F1,MYC,TP53,TP63,TP73
Observation 4		arsenite		chemical toxicant		-0.066		0.008	-0.095	0.00848	ALDH3A1,ARL6IP5,ATR,ESD,FOS,GCLC,GPC1,GSTP1,HMOX1,HSPA9,HSPB1,JUN,MAFF,MAFG,MCL1,NQO1,PRKDC,PTGES2,PTPRG,SLC38A2,TGFB2,THBS1,TRA2B,UGDH	ARNT,CCND1,EGFR,EIF4E,ESR1,FOS,HIF1A,HSF1,HTT,MAPK1,MYC,PPARGC1A,TP53,VHL,arsenite
Observation 4		VHL		transcription regulator		-0.057		-0.006	-0.038	0.00853	ALDH1A1,DECR1,EGFR,EIF5,ENO2,FTL,GBE1,GLCE,GLO1,H2AFX,HMOX1,LMNA,MAVS,MIF,MMP14,NDUFB1,NOC2L,PCNA,POLRMT,PPIL1,RAP1B,SLC16A3,SOD2,SPARC,TFRC,TP53,UQCRQ,VIM	ARNT,BRCA1,E2F1,FOXO1,HIF1A,MYC,PPARGC1A,TP53,TP63,TP73,VEGFA,VHL
Observation 4		YY1	-0.265	transcription regulator		0.277		-0.001	0.281	0.00868	ALCAM,API5,AURKA,BAK1,BTF3,CCNA2,CCNB1,CDCA3,CLU,DNAJB4,EGFR,EIF4G2,FEN1,FOS,H2AFX,HELLS,HMOX1,IGFBP5,KIF11,KIF20A,KIF23,LMAN1,LMNB1,LUC7L2,MCM4,MCM5,MCM6,MCM7,MPG,MYL1,NOTCH2,NR3C1,PCNA,PFN2,PRC1,RAD18,RAD21,RELA,RND3,RPL30,SFXN1,SLC25A4,SRC,TGFB2,TGFBI,TGM2,TOP2A,TP53,TRA2A,UHRF1,YWHAE	BRCA1,E2F1,E2F4,E2f,HIF1A,MYC,RB1,RBL1,TP53,TP63,TP73,YY1
Observation 4		mir-21		microrna	Inhibited	-2.109		-0.012	-2.026	0.00868	ANLN,ARCN1,ARF4,ARF6,ARNTL,C1R,CACYBP,CANX,CCNA2,CCNB1,CDK6,CLPB,CLU,COPG1,CSNK2A2,DDAH1,DLGAP5,FAM3C,H2AFX,IFI16,KIF23,KIFC1,MSH2,NIFK,OAS3,PGAM1,PIP4K2A,PPA1,PRC1,PSME2,RACGAP1,RHOB,SEPT2,SOD2,SSR1,STAT1,STAT2,STMN1,STRAP,SUMO1,TAP1,TIMP3,TMEM97,TOP2A,TP53,TP53RK,TPM1,TRMT10C,UBE2A,YWHAB,YWHAZ	IL4,TP53,mir-21
Observation 4		PCK1		kinase		-0.816		-0.012	-0.786	0.0087	ACADM,ACADVL,ACOX1,CRAT,EHHADH,MLYCD
Observation 4		CDCA7L		other						0.00891	CCNB1,DHFR,MCM3,MSH2,RBL1
Observation 4		E2F8		transcription regulator						0.00891	CCNA2,CCNB1,CDK1,KIF23,RACGAP1
Observation 4		MAFF	0.67	transcription regulator		-0.2		0.017	-0.238	0.00891	ABCC4,GCLC,GSTP1,MOGS,NQO1
Observation 4		RUVBL2	-0.132	transcription regulator						0.00891	MCM3,MCM4,PCNA,RBL1,TP53	MYC,RB1,RUVBL2,TP53,YY1
Observation 4		DRAP1	-0.06	transcription regulator						0.00896	DLGAP5,HIST1H1B,HIST1H2BJ,RPL7A,RPLP0,RRAS,SOD1,TAF5
Observation 4		miR-483-3p (miRNAs w/seed CACUCCU)		mature microrna		0.705		-0.017	0.765	0.00917	ASH2L,CENPF,EI24,ERP29,HMGB3,LBR,MDC1,MGME1,PGAM1,RAN,SLC7A1,SMAD4
Observation 4		GNA12	-0.643	enzyme		-0.667		0.011	-0.711	0.00941	ARHGEF1,ARHGEF12,ARHGEF7,CCNA2,DDR2,EGFR,EZR,FOS,G6PD,GCLC,GSR,GSTP1,IQGAP1,PSMB5,RDX,SOS1,VAV2,VIM	BRCA1,E2f,GNA12,HIF1A,MYC,NFE2L2,RBL1,TP53
Observation 4		FLCN		other	Inhibited	-2.417		-0.012	-2.379	0.00964	ATP5PO,COX4I1,CYCS,MT-ATP6,MT-CO2,MT-ND1,MT-ND2,NDUFB4,NDUFV2,TFAM	Esrra,FLCN,FOXO1,NRF1,PPARA,PPARGC1A,TP53
Observation 4		ZBED6	-0.877	transcription regulator		0.816		-0.012	0.846	0.00964	ARHGEF1,BOP1,DLGAP5,FOSL2,KCTD1,PPAT,ROCK2,SPTBN1,TUBB3,ZEB1
Observation 4		bardoxolone		chemical drug		-1.841		0.005	-1.857	0.00964	GCLC,GSR,HMOX1,HSPA9,MDH2,NQO1,NQO2,PCNA,RGPD4 (includes others),UGDH
Observation 4		BNIP3L		other		-1.604		-0.005	-1.587	0.00975	AURKA,CCNA2,CENPF,CST3,ITPR3,KIF11,NT5C3A,NUF2,PRIM1,RBL1,TFDP2,TFRC,TIMP2,TOP2A
Observation 4		dexamethasone		chemical drug	Activated	2.464		0.002	2.438	0.00986	AACS,ACACA,ACADM,ACAT1,ACOT7,ACOX1,ACSL3,ACSL4,ADAM17,ADAM9,AGPAT3,AKR1C3,ALCAM,ALDH18A1,ALDH1A1,ALDH6A1,ANXA1,ARHGDIA,ARHGEF2,ARRB2,ASNS,ASPH,ATP2A2,ATP2B1,ATP2B4,ATP5F1D,ATP6V1B2,ATP6V1C1,AUH,AUP1,BAK1,BCAT2,BCKDHA,BCKDK,BCLAF1,BLVRB,BZW2,CANX,CARS,CAST,CAVIN2,CBR1,CCN1,CCNA2,CCNC,CD55,CDK2,CDK5,CDYL,CGGBP1,CHD4,CLIC4,CLU,CNN2,COG2,COL4A1,COL5A1,COL7A1,COPA,COX4I1,CPSF3,CST3,CYCS,CYP27A1,CYP2S1…	ARNT,BRCA1,D-glucose,E2F1,EDN1,ESR1,FOXO1,HIF1A,Insulin,MYC,PDX1,PPARA,PPARGC1A,PRL,TP53,TP63,TP73,dexamethasone
Observation 4		FOXM1		transcription regulator		0.162		0.015	0.086	0.0104	ADAM17,ANXA1,AURKA,CCNA2,CCNB1,CDK1,CDK2,CENPB,CENPF,FOS,FOXF1,JUN,KIF20A,LDHA,NBN,NEDD4,NFKB1,PCNA,PGK1,PRC1,RELA,SOD2,STMN1,TOP2A,TP53,VIM,XRCC1,ZEB1
Observation 4		methotrexate		chemical drug		0.979		0.003	0.964	0.0105	ABCD1,ABCD3,ACAA1,ACADM,ACADVL,ACO1,ACOX1,ACSL4,AGPAT3,ASS1,AUH,C1R,COL4A1,CPT1A,CYCS,DGAT1,DHFR,DLAT,ECHS1,EHHADH,EI24,GSR,HADHA,HADHB,HMOX1,HSD17B4,IGFBP5,ITIH4,LRP1,MAPK14,MECR,NQO1,NR3C1,NXN,PFN2,PHYH,PLD2,PPIA,PRDX1,RAC1,SOD1,THBS1,TIMP3,TP53,ZBTB43
Observation 4		betaine		chemical - endogenous mammalian		1.89		0.008	1.868	0.0107	ATP5ME,ATP5PB,COX5A,FGF2,NRF1,TFAM,UQCRC2
Observation 4		Rb		group	Inhibited	-2.765		-0.009	-2.734	0.0108	CCNA2,CDK1,CDK2,DHFR,DNMT1,HDAC1,MCM3,MCM4,MCM5,MCM7,PA2G4,PCNA,POLD1,RBL1,RPA2,SOD2,TOP2A,TP53
Observation 4		RBM5	-0.343	other		-1.325		-0.007	-1.303	0.0111	ADAM9,ANXA1,ATP6V0C,CDK2,GBE1,HSP90AA1,ITPA,MCL1,NDUFV2,RAB1A,SERPINH1,UBA1
Observation 4		dimethylnitrosamine		chemical toxicant		0.026		0.012	-0.015	0.0111	CCNC,COL4A1,DES,HMOX1,IGFBP5,NQO1,PCNA,RAB13,RALB,SOD2,TGM2,VIM
Observation 4		prednisolone		chemical drug		-0.762		-0.009	-0.703	0.0112	AGO2,API5,AQR,ATG7,BAG3,BAK1,BYSL,CDK5,CSNK1D,DAD1,EIF4G1,EVA1A,GABARAPL2,GABPB1,HDAC1,HGS,HSP90AA1,HSPA8,KCTD12,MAP1LC3B,MAPK14,MCL1,MRPS16,MYH9,NFIL3,NFKB1,NQO2,NR3C1,NXN,PARK7,PGK1,PRDX1,PRNP,RAB24,RGS19,SOD1,SOD2,STAT1,TGM2,TMEM43,TP53,TUBA4A,ZC3HC1
Observation 4		glucagon		biologic drug		0.535		0.009	0.502	0.0115	ADD3,FOS,GNG12,GOLGB1,LIMA1,LMNA,PPP2R5D,PUM1,RBM14,RMDN3,SEC22B,SEC61B,SNX3,TJP2
Observation 4		RUVBL1	-0.119	transcription regulator		-0.378		0.017	-0.424	0.0116	CARS,ERGIC1,ETS1,KDM4B,MCM3,MCM4,NAE1,PCNA,QKI,RBL1,SLC39A7
Observation 4		HEXIM1	-0.251	transcription regulator		-1.039		-0.009	-1.018	0.0117	ANXA1,FGF2,HEXIM1,POLR2A,PTBP1,TGFB2,TP53,VIM
Observation 4		amino acids		chemical - endogenous mammalian		-0.699		-0.005	-0.685	0.0117	ASNS,FOS,JUN,JUNB,RPL32,SLC38A2,SLC7A1,THOP1
Observation 4		E2F2		transcription regulator		-0.174		0.014	-0.212	0.0118	CCNA2,CCNB1,CDK1,DHFR,E2F3,MCM2,MCM3,MCM4,MCM5,MCM6,MCM7,NPAT,PCNA,PIN1,RBL1,TOP2B,TP53
Observation 4		CDKN2A	0.147	transcription regulator		-1.881		-0.002	-1.869	0.012	AK1,CCNA2,CCNB1,CDK1,CDK2,DCTN4,DEK,DHFR,E2F3,EPS8,ESS2,FAM111A,FANCA,FBL,FEN1,FOS,GNL3,GTF3C1,H2AFX,HACD3,HMGB2,IFI35,IGFBP5,JUN,KIFC1,KRAS,LAMP1,LGALS3,MCL1,MCM4,MCM5,MCM7,MCMBP,MTA1,NPAT,NPM1,NR3C1,P4HA2,PCNA,PML,RAB9A,RBBP7,RBL1,SUZ12,TGIF1,TK1,TMEM97,TMPO,TP53,TPM1,TRIM28,VIM,VPS41
Observation 4		dithiothreitol		chemical reagent		1.398		0.009	1.372	0.012	ATP2A2,DFFB,HMOX1,LMAN1,PHLDA1,PTGES2,SEL1L,SYVN1,TOR1A
Observation 4		4-nitroquinoline-1-oxide		chemical toxicant	Activated	2.236		0.015	2.203	0.0124	AURKA,CCNA2,CCNB1,CDK1,CDK6,TP53
Observation 4		silicon dioxide		chemical drug		1.664		0.011	1.638	0.0124	CST3,E2F4,FOS,FOSL1,JUN,JUNB
Observation 4		vincristine		chemical drug		-0.186		0.004	-0.197	0.0132	H2AFX,HNRNPF,HNRNPK,JUN,LMNB1,MAP2K4,MCL1,PRKCA,SOD2,TP53,TUBB2A,YWHAE
Observation 4		GADD45GIP1	1.662	other		-0.882		-0.017	-0.848	0.0132	CLPP,GCLC,HMOX1,HSPD1
Observation 4		MRPL12	1.635	other		1.982		0.017	1.948	0.0132	MT-CO2,MT-ND1,MT-ND2,SYPL1
Observation 4		N-propyl bromide		chemical reagent		-1		0.017	-1.035	0.0132	GCLC,GSR,HMOX1,NQO1
Observation 4		SLC25A4	0.6	transporter		0.152		-0.017	0.187	0.0132	ARL2,CLPB,MCL1,SOD2
Observation 4		TAPBP	1.387	transporter						0.0132	HLA-A,HLA-B,TAP1,TAP2
Observation 4		meldonium		chemical drug	Activated	2		0.017	1.965	0.0132	ACOX1,CPT1A,DGAT1,HADHA
Observation 4		uridine		chemical - endogenous mammalian	Activated	2		0.013	1.974	0.0132	ACOX1,BDH1,EHHADH,HADHB
Observation 4		KLF3		transcription regulator		1.192		-0.005	1.233	0.0136	ACOT9,ADPGK,APRT,CARHSP1,CD55,DEGS1,E2F3,EIF5A,FBXL12,FOS,GALNT1,GPD2,GSTK1,GSTP1,HBP1,HEXB,HM13,HNRNPF,HYPK,IDH1,INTS4,LMAN2L,MAK16,MAP1S,MBLAC2,MCAT,MIF,MRPL14,MRPL3,MRPL34,MSN,MTCH2,NELFB,PCYOX1,PDCD2L,PTP4A2,PTPN14,PUM2,RAB7A,RAVER1,SCCPDH,SEC24D,SEPT6,SERPINH1,SMCHD1,SNX2,SUN1,THYN1,TMOD3,TMPO,TPM3,TRIM23,TUBA1A,UHRF2,USP7,VIM,VPS16,VPS50
Observation 4		FMR1	0.033	translation regulator		-0.225		-0.008	-0.194	0.0136	AGAP1,ATP5MG,ATP6V1E1,BAG3,BASP1,COL5A2,EIF1AX,ENO1,FXR1,MRPL11,MRPL12,MRPL20,MRPL22,MRPL23,MRPL34,MRPL41,MRPS18B,MRPS21,MRPS23,MRPS25,MRPS28,MRPS6,MTOR,NSUN4,PPIA,PXMP4,RPSA,TAGLN2,UQCRQ
Observation 4		AFAP1-AS1		other		1.36		-0.003	1.366	0.0136	AFAP1,ARHGDIA,RAB10,RAB11B,RAC2
Observation 4		KRIT1		other		0.555		0.006	0.542	0.0136	JUN,KLF4,SOD2,TGFB2,THBS1
Observation 4		azetidyl-2-carboxylic acid		chemical reagent		1.432		0.017	1.393	0.0136	ASNS,ATP2A2,CLU,HSPA8,HSPA9
Observation 4		GH1		growth factor		0.848		0.003	0.834	0.0145	ACVR1,CCNB1,CLU,CREB1,DECR1,ERCC3,FOS,GTF2H1,HDAC1,JUN,JUNB,JUP,MGST1,NRAS,PRDX1,PTMA,RAD23B,RPL6,SOD1,TAF9,TKT,VEZF1,VIM,XRCC1
Observation 4		IL5		cytokine		0.73		0.017	0.612	0.0146	AK3,ASNS,ASS1,ATXN1,CCNH,CD55,CD63,CISD1,CKAP4,DDX21,DNTTIP2,EGLN1,EIF4EBP1,ELL2,ENDOG,ENO1,EPS8,ERO1A,FAM162A,FOSL2,GALK1,HSPA6,HSPH1,KCNAB2,LMNB1,LMO7,MANF,MTDH,NFIL3,P4HA1,PDIA6,PGM1,PKM,PPP5C,PRDX4,PSAT1,PYCR1,RAB21,RPN1,SAP30,SCRIB,SLC16A3,SPCS2,SRI,TMEM97,TPI1,TPM4,TRA2A,UCHL3,UCK2,VIM
Observation 4		ANXA7	0.2	ion channel		0.895		0.007	0.868	0.0149	CCNB1,DAD1,ELF1,ERCC5,GSR,GSTP1,ITPR2,ITPR3,MGST1,NR3C1,PHLDA1,PML,RAD21,RAD23B,SERPINB6,UBE2B
Observation 4		mir-133		microrna		-0.62		-0.014	-0.563	0.0149	ARHGDIA,ARL3,CCNB1,CERS2,CTBP2,DNMT1,FTL,GSTP1,ITPR2,LPGAT1,MMP14,MSN,NELFA,PITPNB,QKI,TPM4
Observation 4		AKT3		kinase		1.408		0.003	1.4	0.015	AKT1S1,COX4I1,EBAG9,ETS1,FOSL1,MT-CO2,RAC1,TOMM70
Observation 4		CCNE1		transcription regulator		1.937		0.012	1.905	0.015	CCNA2,CCNB1,CDK2,MCM2,MCM4,PCNA,RBL1,TP53
Observation 4		CNOT7	-0.175	transcription regulator						0.015	IFI35,LGALS3BP,OAS3,PARP12,SLC7A11,SP110,STAT1,TAP1,TAP2
Observation 4		nitrofurantoin		chemical drug		-1.081		0.002	-1.093	0.0152	ACAA1,ACADM,ACADVL,ACOX1,ASNS,ASS1,CLU,CPT1A,CST3,EHHADH,GSR,GSS,GSTP1,HMOX1,HSD17B4,ITIH4,LGALS3,MMP14,NQO1,PCNA,PRDX1,RPL13,RPL13A,RPL6,RPS8,STMN1,TIMP3,TNFRSF12A,TP53,TUBA1A,TUBB,YWHAZ
Observation 4		ADRA1D		g-protein coupled receptor						0.0157	CCNB1,CDK1,CDK2,DDAH1,FOS,JUN,NFIX,PCNA,POLA2,PPP3CA,TMPO,UBTF
Observation 4		MITF		transcription regulator		1.578		0.016	1.477	0.0159	ACO2,ALCAM,ASAH1,ATP6V1B2,ATP6V1C1,ATRX,CCNB1,CD151,CDCA3,CDK2,CENPF,CHKA,CLCN7,FANCA,FOS,GPRIN1,HMBS,KIF20A,KIFC1,LGALS3,LIG1,MCM2,MCM4,MCM5,MCM6,MDC1,MDH1,MGAT4B,MMP14,NR3C1,NUF2,OSTM1,PIR,POLD1,PSMC3IP,QDPR,RPA3,STX7,TP53,TPX2,UIMC1,USP48,VAT1
Observation 4		YAP1	0.021	transcription regulator	Activated	2.244		0.013	2.189	0.0159	ACACA,ACAT1,ACAT2,ANLN,CAVIN2,CCN1,CCNA2,CCNB1,CDK1,CDK6,CPT1A,DDAH1,EGFR,FOS,KIF23,LDHA,LMNA,LMNB1,MCM3,MCM6,MYH9,NDUFB3,NDUFS8,THBS1,TK1,TOP2A,TUBB,UHRF1,VIM,ZEB1
Observation 4		KDM5B	0.212	transcription regulator		-1.523		-0.008	-1.48	0.0169	ARL6IP5,AURKA,CCNB1,CDCA3,CDIPT,CDK1,CYB5A,DHCR24,DLGAP5,DPY19L1,EHD1,EPB41L1,LGALS3BP,LIMCH1,MCM2,MCM3,MIA3,PIR,PRPS1,PSD3,PSIP1,PSME3,SMARCA2,SWAP70,TGFB2,TOP2A,TUBB2A
Observation 4		NCAM1		other		0.519		0.013	0.487	0.0171	BCL2L12,EGFR,HSPA4,MAP2,NFYB,THBS1
Observation 4		actinonin		chemical reagent	Inhibited	-2.449		-0.011	-2.422	0.0171	ASNS,MT-ATP6,MT-CO2,MT-ND1,MT-ND2,PSPH
Observation 4		glutamyl-Se-methylselenocysteine		chemical - endogenous mammalian		-1.633		-0.011	-1.605	0.0171	CLU,GSTP1,JUN,SOD1,TIMP2,TIMP3
Observation 4		triclosan		chemical drug		0		0.013	-0.026	0.0171	FOS,HMOX1,JUN,MBD3,MECP2,NQO1
Observation 4		API5	-0.236	other						0.0171	CDK2,FGF2
Observation 4		BATF2		other						0.0171	CCN1,JUN
Observation 4		BNIP3		other						0.0171	AIFM1,RHEB
Observation 4		CDC7		kinase						0.0171	MCM4,TP53
Observation 4		CERS3		transcription regulator						0.0171	ASAH1,CERS2
Observation 4		DBF4B		other						0.0171	CHEK2,H2AFX
Observation 4		EPN3	0.265	other						0.0171	EHD1,EHD2
Observation 4		IVNS1ABP		other						0.0171	PML,SOD2
Observation 4		L-canavanine		chemical - endogenous non-mammalian						0.0171	BAG3,HSPB8
Observation 4		LRBA		other						0.0171	RDX,SLC9A3R2
Observation 4		MCM2	0.403	enzyme						0.0171	LMNB2,MCM4
Observation 4		MCM3	0.377	enzyme						0.0171	LMNB2,MCM4
Observation 4		MCM4	0.386	enzyme						0.0171	LMNB2,MCM4
Observation 4		MDC1	-0.65	other						0.0171	CLU,TP53
Observation 4		MIR4767		microrna						0.0171	BCL2L12,EGFR
Observation 4		NDUFAB1	0.239	enzyme						0.0171	DBT,DLAT
Observation 4		NMB		other						0.0171	FOS,JUN
Observation 4		Nedd4		enzyme						0.0171	THBS1,TP53
Observation 4		ORC1	0.193	other						0.0171	LMNB2,MCM4
Observation 4		RAD51		enzyme						0.0171	CHEK2,TP53
Observation 4		RAMP3		transporter						0.0171	FOS,VIM
Observation 4		RECQL5	-0.422	enzyme						0.0171	PARP1,XRCC1
Observation 4		RILP		other						0.0171	IGF2R,LAMP1
Observation 4		2020-09-05	-0.461	enzyme						0.0171	SEPT2,SEPT7
Observation 4		SVIL		other						0.0171	ANLN,TP53
Observation 4		TJP1	0.14	other						0.0171	MMP14,YBX3
Observation 4		UFL1	0.835	enzyme						0.0171	CDK5RAP3,DDRGK1
Observation 4		YAP/TAZ		group						0.0171	GOT1,PSAT1
Observation 4		apilimod		chemical drug						0.0171	RAC1,RAC2
Observation 4		asparaginase		group						0.0171	ASNS,TP53
Observation 4		dibutylnitrosamine		chemical toxicant						0.0171	PCNA,TP53
Observation 4		miR-101-5p (miRNAs w/seed AGUUAUC)		mature microrna						0.0171	ATM,PRKDC
Observation 4		miR-155-3p (miRNAs w/seed UCCUACC)		mature microrna						0.0171	DNAJA2,DNAJB1
Observation 4		miR-296-3p (miRNAs w/seed AGGGUUG)		mature microrna						0.0171	CREB1,JUNB
Observation 4		miR-483-5p (miRNAs w/seed AGACGGG)		mature microrna						0.0171	ALCAM,ARHGDIA
Observation 4		mir-504		microrna						0.0171	FOXP1,TP53
Observation 4		nisoldipine		chemical drug						0.0171	CREB1,FOS
Observation 4		thiamine		chemical - endogenous mammalian						0.0171	AKR1B1,TKT
Observation 4		sodium arsenite		chemical drug		-0.004		0.006	-0.026	0.0181	ABCB6,AHCY,CBS/CBSL,CDK6,ENO1,FOS,GCLC,GSS,HDAC6,HK2,HMOX1,HSPA4,JUN,TP53
Observation 4		cephaloridine		chemical drug		0.389		0.01	0.341	0.0181	AKR1B10,ATAD1,CCNB1,CHAF1B,G6PD,GSTP1,HMOX1,HSPH1,MCM3,MCM5,MCM6,MRPS36,NQO1,NUP93,PEX13,PIR,POLA2,RAB31,TFRC,TNFRSF12A,TRIB3
Observation 4		mir-210		microrna		-1.128		-0.016	-1.059	0.0181	CHD9,DDOST,DHFR,E2F3,EHD2,EPB41L1,FAM3C,FKBP9,H2AFY,MNT,NDUFA4,NIPBL,P4HB,PDXK,PTPN1,SEH1L,SMCHD1,TERF2IP,TP53I11,VAMP7
Observation 4		7S NGF		complex						0.0182	CLU,FOS,GCLC
Observation 4		ALDH3A2	0.417	enzyme						0.0182	GCLC,HMOX1,SOD1
Observation 4		BBC3		other						0.0182	H2AFX,PRDX1,STMN1
Observation 4		BCAR3	0.245	other						0.0182	RALA,RAP1A,RRAS
Observation 4		BLOC1S6		other						0.0182	PI4K2A,STX12,VAMP7
Observation 4		GCLM	-0.092	enzyme						0.0182	FOS,JUN,JUNB
Observation 4		Gpcr		group						0.0182	EGFR,FOS,JUN
Observation 4		HK2	-0.868	kinase						0.0182	MT-CO2,SDHB,UQCRC2
Observation 4		ORC2	-0.266	other						0.0182	LMNB2,MCM4,ORC2
Observation 4		PHF6	-0.022	transcription regulator						0.0182	H2AFX,POLR2A,UBTF
Observation 4		RAB7A	0.712	enzyme						0.0182	FOS,MTOR,VIM
Observation 4		TFDP2	-0.474	transcription regulator						0.0182	DHFR,SMC1A,TOP2B
Observation 4		WZ-4002		chemical - kinase inhibitor						0.0182	MT-CO2,SDHB,UQCRC2
Observation 4		ZBED1		enzyme						0.0182	CHD3,RPL10A,RPL12
Observation 4		ZC3H10		other						0.0182	ATP5F1A,MT-CO2,SDHB
Observation 4		ampelopsin		chemical drug						0.0182	HMOX1,RELA,TP53
Observation 4		insulin detemir		biologic drug						0.0182	ATP5F1A,NDUFV1,TFAM
Observation 4		plevitrexed		chemical drug						0.0182	CDK1,CDK2,TP53
Observation 4		aldesleukin		biologic drug		0.577		0.016	0.522	0.0185	CANX,EIF5A,HLA-B,HLA-C,IFI35,IRF9,NUP62,PDIA3,RFXAP,STAT1,TAP1,TAPBP
Observation 4		ADIPOR1		transmembrane receptor		-0.378		0.011	-0.407	0.0186	ACADM,CYCS,MT-CO2,NRF1,SOD2,TFAM,TP53
Observation 4		miR-199a-3p (and other miRNAs w/seed CAGUAGU)		mature microrna		-0.458		-0.017	-0.413	0.0186	CALU,CREB1,MTOR,NFKB1,PON2,RELA,SUZ12
Observation 4		miR-7a-5p (and other miRNAs w/seed GGAAGAC)		mature microrna		-0.813		-0.017	-0.767	0.0186	EGFR,FOS,KLF4,SEPT3,SLC3A2,SYNE1,VDAC1
Observation 4		TRIB3	-0.928	kinase	Activated	2.135		-0.007	2.154	0.0189	ASNS,CTH,GARS,PCK2,PSAT1,PSPH,STC2,TRIB3
Observation 4		trabectedin		chemical drug		1.633		-0.007	1.651	0.0189	CDK1,G6PD,H1FX,H2AFX,MCM5,NXF1,OAT,TK1
Observation 4		black raspberry extract		chemical drug						0.0198	AKR1B10,ALDH3A2,CCDC115,CCNC,CDYL,CTTN,EIF4G2,GNG12,HMOX1,HSP90AA1,LAMP2,MCL1,MSN,PHGDH,PIAS2,PPP3CA,PRKAR1A,RAB1A,RAD23B,RRAGA,SEPT7,TMED2,TUBB6
Observation 4		SAFB	-0.408	other		-1.941		-0.012	-1.899	0.0198	BCCIP,CHD3,FOS,HEXA,HLA-C,HMOX1,JUN,PFDN4,RBM8A,RPL35A,SAFB2,UBE2B,UQCRC2
Observation 4		AK1	-0.274	kinase						0.0198	AK1,ENO1,GLUD1,LDHA,PKM
Observation 4		CDK7	-1.589	kinase						0.0198	CCNH,CTBP2,EGFR,STC2,TBP
Observation 4		FH	-0.225	enzyme						0.0198	BLVRB,HMOX1,LDHA,NQO1,TKT
Observation 4		LMX1A		transcription regulator		1.109		0.015	1.077	0.0198	COX6A1,NDUFA2,NDUFA4,NRF1,UQCRQ
Observation 4		POLR3G		enzyme		0.447		0.007	0.432	0.0198	AURKA,EZR,LMNA,RAC1,TP53
Observation 4		(Â±)-2-hydroxyoleic acid		chemical drug		-0.254		0.002	-0.258	0.0214	CDK2,DHFR,PRKAR1A,ROCK2
Observation 4		7,8-dihydro-7,8-dihydroxybenzo(a)pyrene 9,10-oxide		chemical toxicant		1.969		0.014	1.942	0.0214	DNMT1,EGFR,H2AFX,JUN
Observation 4		D-thioctic acid		chemical - endogenous mammalian		-0.18		0.017	-0.214	0.0214	CPT1A,GABPB1,NRF1,TFAM
Observation 4		FUS	-0.048	transcription regulator						0.0214	HSPA9,HSPD1,MECP2,TBL2
Observation 4		HGS	0.479	other						0.0214	EGFR,FOS,STAM,STAM2
Observation 4		LIMS1	-0.467	other		-0.958		0.014	-0.985	0.0214	ILK,PARVA,RSU1,TGFB2
Observation 4		PDGF (family)		group		1		0.017	0.965	0.0214	HSPD1,P4HB,PDIA3,VIM
Observation 4		TIP60		complex						0.0214	MCM3,MCM4,PCNA,RBL1
Observation 4		acrylamide		chemical toxicant		1		0.009	0.983	0.0214	EGFR,FOS,JUN,TP53
Observation 4		aurothioglucose		chemical drug		0		0.002	-0.004	0.0214	GCLC,HMOX1,NQO1,SPARC
Observation 4		bendamustine		chemical drug	Inhibited	-2		0.002	-2.004	0.0214	AURKA,CCNB1,MCL1,TP53
Observation 4		genipin		chemical - endogenous non-mammalian		-0.762		-0.006	-0.751	0.0214	CDK2,CDK6,HMOX1,PCNA
Observation 4		tomatidine		chemical - endogenous non-mammalian		0.152		-0.017	0.187	0.0214	EIF2S2,EIF3C,EIF4EBP1,SLC38A2
Observation 4		nitrofen		chemical toxicant		-0.632		-0.017	-0.577	0.0214	AGTRAP,CLCN7,CLIC4,ENO1,HK1,HYOU1,PLD3,RTN4,TIMP2,TIMP3
Observation 4		TEAD2		transcription regulator		0		0.017	-0.047	0.0217	ARID5B,CDK1,COL5A2,IGFBP5,LIMCH1,MCM6,SH3BP4,SLFN5,THBS1,TP53,TPM1,UHRF1
Observation 4		methapyrilene		chemical drug		-0.336		-0.002	-0.329	0.0221	ACAA1,ACADM,ASS1,ATP6V1B2,BCKDHA,CBS/CBSL,CPT1A,CST3,DECR1,EHHADH,GCLC,GSS,HMOX1,ITIH4,KYNU,MAPK14,NFIB,NSFL1C,PPP3CA,RPL13A,RPS8,SLC3A2,STMN1,SULT1A1,TP53,TUBB,YWHAZ
Observation 4		ROR2		kinase						0.0224	ABCF3,ACTR8,AURKA,CHEK2,HP1BP3,MAP1LC3B,MAP2,MCM3,MCM4,NBN,NOTCH2,NTHL1,RBL2,SLC25A46,SMC1A,TPRKB,TRUB1
Observation 4		FBXO32		enzyme		1.923		0.004	1.905	0.0225	ABCC4,ALG12,BCAT2,CADM1,CDK5RAP3,DNAJC3,ERP44,GCLC,HYOU1,NANS,OAT,PDIA3,PPP3CA,PYCR1,RPN1,SELENOS,SLC33A1,SOD2
Observation 4		KEAP1		transcription regulator		1.315		0	1.315	0.0226	GBE1,GCLC,GSTP1,HMOX1,MAP1LC3B,NQO1,PRDX1,TBXAS1,TOP2A
Observation 4		CDK1	0.437	kinase		1.628		0.014	1.605	0.0228	CDK1,H2AFX,HIST1H1B,JUN,MAP2,NDUFB10
Observation 4		ellagic acid		chemical - endogenous non-mammalian		-0.447		-0.007	-0.431	0.0228	AIFM1,AKR1B1,CDK2,CDK6,HMOX1,NQO1
Observation 4		hydroxyurea		chemical drug		0.503		0.012	0.46	0.0239	CCNB1,H2AFX,KRT18,LIG1,MARCKS,MCM2,MCM5,NMI,POLA2,STAT1,TK1,TP53,UHRF1,VKORC1L1
Observation 4		TFAP2A	-0.222	transcription regulator	Inhibited	-2.636		-0.002	-2.628	0.0247	ADAM17,ALCAM,ANXA1,COL7A1,DCLK1,EGFR,G3BP2,GLO1,KLF4,MCM5,MMP14,POR,PRDX1,RBL2,RPL6,RPL7,RPLP0,SOD2,STX7,TPM1,TPM3
Observation 4		thyroid hormone		chemical - endogenous mammalian		-0.652		0	-0.651	0.0247	ATP2A2,ATP5MG,CCNA2,CDK2,CPT1A,CRAT,CSNK2A1,DAD1,DDAH1,DNAJC3,FOS,G6PD,GDI1,GPD2,IRF2,MAPK14,NDUFB5,NR1H2,NRAS,OAT,PGD,PHYH,PIAS2,PIP4K2A,PML,POU2F1,RAB2A,RAD21,SERPINE2,SSRP1,STAT1,UGP2,VIM,YWHAE
Observation 4		CDK19		kinase		-0.087		-0.012	-0.041	0.025	ABHD4,BAK1,CLU,DDB2,DHCR7,DNTTIP2,EPHA2,FDXR,HMOX1,JUN,MVD,NOL8,OSGIN1,RPL36,RPS12,RRP8,SEC61A1,SLC7A11,TRIB3,TSPYL2
Observation 4		discodermolide		chemical drug						0.0255	CCNB1,CDK1,CDK2,EIF4EBP1,KIF11,KIF23,PRC1,RBL1,TOP2A,TP53
Observation 4		etoposide		chemical drug		-1.159		0.008	-1.205	0.0257	ADAM17,BIN1,CCNB1,CDK1,CROCC,CSNK1D,CYCS,DFFB,DHX9,DNMT1,E2F3,FANCA,FOXF1,H2AFX,HK1,HK2,ING2,JUN,LIMA1,MCL1,MCM2,MDC1,MT-CO2,PCNA,PEBP1,RAN,RELA,SENP1,SEPT9,SOD2,TAF6,TK1,TOP2A,TOP2B,TP53,UHRF1,ZNF281
Observation 4		SP110	0.27	transcription regulator		0.577		-0.004	0.596	0.0262	ACP1,ATM,BCL2L12,CCN1,CLU,ERCC1,ETS1,ING1,IRF9,LMNA,MCL1,MRTFB,MYH9,NFIL3,OAS3,PANX1,PRKCA,PTPN12,RAC1,ROCK2,RPA1,STAT1,SUMO3,TAF5,TAF6,TBX3,TRIM28
Observation 4		E2F6		transcription regulator		-1.633		-0.013	-1.602	0.0272	CHEK2,DCTN4,DHFR,LIG1,MCM2,MCM3,MCM5,POLA2,PRKAR1A,RFX5,RPA2,SMC1A,VKORC1L1,ZNF451
Observation 4		DANCR		other		-0.027		-0.007	-0.011	0.0276	RAB1A,TIMP2,TIMP3,VIM,ZEB1
Observation 4		aphidicolin		chemical toxicant		-0.555		0.007	-0.57	0.0276	CCNB1,CHTOP,STAT1,TK1,TP53
Observation 4		galactose		chemical - endogenous mammalian		1.109		0.012	1.082	0.0276	COX5A,CS,THBS1,TP53,VDAC1
Observation 4		3,3'-diindolylmethane		chemical drug		1.48		0.002	1.472	0.0278	BAK1,CDK6,DNMT1,EGFR,HLA-A,HLA-B,HLA-C,HMOX1,MAP1LC3B,NQO1,RELA,TAP1,TAP2,VIM,ZEB1
Observation 4		amphetamine		chemical drug		0.785		0.01	0.759	0.0281	CCNC,CCNK,CREB1,EIF4G2,EZR,FOS,FOSL1,FOSL2,HSPA4,HSPA8,JPT1,JUN,JUNB,PPP1R9B,RDX,STIP1,TP53,UCHL1
Observation 4		maslinic acid		chemical - endogenous non-mammalian		1.414		-0.014	1.455	0.0281	ADAM17,CDK6,DOCK1,EIF4G1,ETS1,FOXO3,ITPR2,JUNB,MAPK14,MSH6,MSN,PTPA,SHC1,SOS1,THBS1,TP53,WNT5A,YWHAE
Observation 4		bisphenol A		chemical - endogenous mammalian		-0.042		0.01	-0.094	0.0281	APEH,ATP5PO,ATP6AP1,BCL9L,CLU,CTBP1,CTTN,DHX30,DNM1L,ENO1,ENO2,FOS,LAMP2,MAP1LC3B,MBNL2,MDH2,MECP2,MPP6,NUMB,PCBP1,PCNA,PEBP1,PICALM,PKM,RAB14,RPN2,SAP130,TP53,TRA2A,TWF2
Observation 4		ADRB		group		0.784		-0.006	0.814	0.0284	AACS,ACAT2,BAK1,CAVIN2,CCNA2,CDK6,E2F3,E2F4,FOS,HMOX1,HSPD1,IDH1,JUN,JUNB,KLF4,MVD,NBN,NOTCH2,NQO1,PCNA,PCYT2,RAN,RBL2,SLC7A11,SLC9A3R2,SMC1A,SRXN1
Observation 4		Ins1		other	Activated	2.696		0.007	2.649	0.0288	ACACA,ACADM,AP2M1,APOC3,BCKDHA,BDH1,CDK2,COX7A2,CRAT,CREB1,CYB5A,DHFR,E2F4,EHHADH,EIF4EBP1,ERCC1,ERP29,FGF2,FOS,G6PD,GDI2,GNPAT,GSTP1,HK2,HNRNPK,HSD17B4,IGFBP5,IMPDH2,JUN,JUNB,LDHA,LDHB,LGALS3BP,LRP1,MIF,NDUFB9,PCNA,PDHB,PPIB,PRKCA,RBL1,RBL2,SDHB,SOD2,SPARC,TIMP2,TIMP3,TK1,TTF2,UQCRC1,UQCRC2,VAMP2,VIM
Observation 4		NF1	-0.213	other		-1.23		-0.013	-1.196	0.0289	CBS/CBSL,FGF2,KRAS,MRPL15,NPM1,RPL10A,RPL21,RPS19
Observation 4		BRD2	0.104	kinase						0.0292	CRBN,DNAJA1,DYNLT1,HMOX1,NFIB,NQO1,P4HB,PPA1,RAB24,RAB3GAP2,RPN1,TARS
Observation 4		brefeldin A		chemical - endogenous non-mammalian		0.553		-0.001	0.556	0.0292	ATP2A2,COX5B,ERLEC1,HLA-A,HLA-B,HLA-C,HMOX1,HSPA9,KLF4,PRNP,SYVN1,THBS1
Observation 4		2,4,5,2',4',5'-hexachlorobiphenyl		chemical toxicant		-1.706		0.005	-1.731	0.0295	ACSL3,BCL9L,CDS2,CTBP1,DHFR,DHX30,EXOC4,HSD17B2,MAD1L1,MAPK14,MBNL2,MPP6,NUMB,PCBP1,PICALM,PIK3C2A,POLR1A,SAP130,THOC2,TRA2A,TWF2,UGDH
Observation 4		MTM1	0.051	phosphatase		-0.505		-0.016	-0.468	0.0298	EIF4EBP1,FOXO3,GTF2H1,MAP1LC3B,MTOR,ZFAND5
Observation 4		PTP4A3		phosphatase		0.342		0.003	0.335	0.0298	CSK,HSP90AA1,JUP,PCBP1,STMN1,TERF2IP
Observation 4		acetyl-L-carnitine		chemical - endogenous mammalian		0.48		0.016	0.443	0.0298	CPT1A,GABPB1,GLO1,NRF1,TFAM,UQCRC2
Observation 4		mir-214		microrna	Activated	2.38		-0.016	2.418	0.0299	ALCAM,ATM,CADM1,CELF1,CREB1,NFKB1,RELA
Observation 4		sulforafan		chemical drug		-0.175		0	-0.175	0.03	AKR1B1,AKR1B10,ALDH1A1,BAK1,CCNB1,DNMT1,FOS,FTL,GBE1,GCLC,GSR,GSTP1,HDAC1,HMOX1,NQO1,PGRMC1,PML,PSMB5,RELA,SOD1,TALDO1,TKT,TP53,VIM,ZEB1
Observation 4		SET	-0.037	phosphatase	Inhibited	-2.333		-0.012	-2.298	0.0301	BET1,CHEK2,MBD2,MRPL11,MRPL22,MRPS14,MRPS30,SRP72,TMED2,YBX1
Observation 4		ZAP70		kinase		0.927		0.017	0.865	0.0302	ANXA1,CSTF2,ETFA,HS2ST1,HSP90AA1,HTATSF1,NDUFB6,PLEC,SLC25A1,SRP14,SSR4,TRA2A,VPS4B
Observation 4		SOD1	-0.631	enzyme						0.0309	ACO1,ASS1,AURKAIP1,BAG3,CASP1,CAST,CCNC,CCNK,CDK5,CLU,DPYSL3,EZR,FOS,FOSL2,GAK,GCLC,GSTP1,HMOX1,HSPA4,HSPA8,HSPB1,HSPB8,JPT1,JUN,JUNB,KCNAB2,MINK1,MRPS10,MT-ND1,NDUFAF1,NFIL3,PSMB5,PTGR1,RAC1,RDX,SOD1,SOD2,STIP1,STMN1,TFRC,TP53,TUBB4A,VAPA,VAPB
Observation 4		SP1	-0.217	transcription regulator		0.385		0.015	0.28	0.0315	ADD3,ADH5,ALDH3A2,APOC3,ASNS,ASS1,ATM,ATP2A2,ATP5F1B,ATP6V0C,B4GALT5,BAG2,C1QBP,CBS/CBSL,CCNA2,CD55,CDK1,CDK2,CDK6,COL7A1,CSNK2A1,CTH,CYC1,DHCR24,DHFR,DIAPH2,EGFR,EIF2AK2,EZR,FGF2,FOS,FOSL1,GPX4,GSS,HADHA,HADHB,HDAC1,HDAC3,HINT1,HK2,HMOX1,IRF3,JUN,KLF4,KRT18,MCL1,MECP2,MFN2,MIER1,MMP14,MSH6,MTA1,NFKB1,PARP1,PDHX,PGK1,PKM,PLAA,POLD1,PRKCA,PRKRA,PRNP,PSIP1,PTDSS1,PTPN1,RBL1,RELA,RRAS,RYBP,SERPINE2,…
Observation 4		CDK6	0.454	kinase		-1		0	-1	0.032	CDK6,DHFR,RBL2,TP53
Observation 4		CNBP	0.279	transcription regulator						0.032	AK1,DUSP3,PABPC1,PGM2
Observation 4		KDM8		enzyme	Inhibited	-2		0.007	-2.014	0.032	ENO1,HK2,LDHA,PKM
Observation 4		O6-benzylguanine		chemical drug		-0.025		-0.003	-0.018	0.032	CCNB1,H2AFX,MGMT,MSH2
Observation 4		PCBP2	0.033	other	Inhibited	-2		-0.006	-1.988	0.032	CCN1,MAVS,STAT1,STAT2
Observation 4		PF-3084014		chemical drug		-0.849		-0.006	-0.837	0.032	BAK1,EGFR,MCL1,NR3C1
Observation 4		SMOC2		other	Activated	2		0.014	1.972	0.032	CCNB1,CDK1,CENPF,MCM4
Observation 4		alpha-santalol		chemical reagent		-1.192		-0.007	-1.178	0.032	CCNB1,CDK1,CDK2,TP53
Observation 4		miR-125b-2-3p (and other miRNAs w/seed CAAGUCA)		mature microrna		0.958		-0.017	0.993	0.032	AP2M1,API5,BAK1,TP53
Observation 4		hexamethylene bisacetamide		chemical reagent		-1.545		0	-1.544	0.0321	DDX21,FUT8,HEXIM1,HSPA8,MAP2,NOL6,NPM1,POLR1D,RACK1,RPL18,TFRC
Observation 4		mir-145		microrna		-1.289		-0.011	-1.253	0.0321	ADAM17,CCNA2,CDK6,COL5A1,DDX17,E2F3,EGFR,NRAS,ROCK1,SOD2,TP53
Observation 4		MIR124		group		0.937		-0.012	0.973	0.0326	CDK6,IQGAP1,RELA,RHOG,ROCK1,SRGAP1,TP53,TRAF6,VIM
Observation 4		UPF1	0.164	enzyme		0.792		-0.01	0.823	0.0326	ADAM9,IQGAP1,LBR,LMNB1,NRM,SMG1,SMG7,UPF2,UPF3B
Observation 4		6,7-dinitroquinoxaline-2,3-dione		chemical reagent						0.0329	FOS,JUN,JUNB
Observation 4		6-cyano-7-nitroquinoxaline-2,3-dione		chemical reagent						0.0329	FOS,JUN,JUNB
Observation 4		ABCB7	1.17	transporter						0.0329	ACO1,FTL,TFRC
Observation 4		CERS5		transcription regulator						0.0329	ASAH1,CASP1,CERS2
Observation 4		Cbp/p300-Maf-Nfe2l2		complex						0.0329	FTL,GCLC,HMOX1
Observation 4		FUBP1	-0.183	transcription regulator						0.0329	CCNH,RPL32,STMN1
Observation 4		GNRH2		other						0.0329	RPLP1,RPLP2,RPSA
Observation 4		MALSU1		other						0.0329	COX4I1,MT-CO2,MT-ND1
Observation 4		MBD4	-0.556	enzyme						0.0329	MSH2,MSH6,PMS2
Observation 4		MTUS1	-0.108	other						0.0329	TP53,UBE2V2,VIM
Observation 4		alpha-ketoisocaproic acid		chemical - endogenous mammalian						0.0329	ATP2B1,ITPR2,ITPR3
Observation 4		GTP		chemical - endogenous mammalian						0.0329	CD63,EGFR,GNL3
Observation 4		risedronic acid		chemical drug						0.0329	HSPA8,HSPD1,PDIA3
Observation 4		TNFSF10		cytokine	Inhibited	-2.34		0.003	-2.351	0.0336	BAK1,EGFR,EIF2AK2,FOS,HLA-A,HLA-C,IFI16,IRF9,JUN,MCL1,PCNA,PSME2,RELA,SERPINH1,SP100,STAT1,TAF6,TFRC,TNFAIP2,TP53
Observation 4		ESRRA		ligand-dependent nuclear receptor		0.364		0.015	0.287	0.034	ACADM,ACADVL,ACOX1,ASAH1,ATP2A2,ATP5F1B,CHKA,CYB5A,CYCS,DEK,ENDOG,ENO1,ETFDH,FBXL20,GOT1,HADHA,HK1,HK2,HSD17B4,LDHA,LDHB,MSL1,MTCH2,NDUFB5,ORMDL3,PCK2,PKM,RPL19,SLC25A20,TFAM,TOP2A,TPI1,TRA2B
Observation 4		FOLR1		transporter						0.0342	ACVR1,AK3,ATP6V1B2,ATR,BASP1,BCAT2,CLPTM1,GBA,IK,LPAR1,MPP6,MRPS6,NAP1L1,OSBPL1A,SHCBP1,SLC3A2,SORD,TAGLN2,TPI1
Observation 4		vancomycin		biologic drug		1.058		0.01	1.016	0.0346	AASS,ANXA1,ASNS,CCS,CLU,GPX8,GSTK1,HMOX1,LGALS3,MCM3,RCN1,RTN4,SOD2,TGIF1,TMSB10/TMSB4X,TNFRSF12A,TUBB,VIM
Observation 4		MMP12		peptidase						0.035	ADK,DNM1L,EIF3F,MMP14,MYH9,NPEPPS,PGM1,PKM,PSME3,RDX,SEPT8,TPM3,TPM4,VCP
Observation 4		SIAH2		transcription regulator		-0.625		0.001	-0.628	0.035	AKR1C3,CHEK2,DDT,DHCR24,EGLN1,NCOR1,STEAP2,TP53BP2
Observation 4		PRKAA		group		-0.242		-0.002	-0.236	0.0353	ACOX1,CPT1A,FOXO3,HYOU1,MCL1,STAT1,TP53,VIM,XPC,YBX1
Observation 4		RCE1	0.663	peptidase						0.0353	ATP5F1B,GDI2,LMNA,LMNB2,MGST1,RCN1,RCN2,SERINC1,TGFB2,TGFBI
Observation 4		benzyl isothiocyanate		chemical - endogenous non-mammalian		-1.445		-0.004	-1.432	0.0353	AIFM1,BAK1,CCNB1,CDK1,EGFR,ENDOG,FOS,GSTP1,MCL1,ZBTB10
Observation 4		phenethyl isothiocyanate		chemical drug						0.0362	BAK1,CCDC115,CTTN,GSS,GSTK1,HSP90AA1,IDH1,MAP2,MCL1,MGST1,MGST3,NNMT,PCNA,RAB1A,RASA1,ROCK1,ROCK2,RPL3,RPL5,SEPT7,TMED2
Observation 4		IRF4		transcription regulator		-0.195		-0.007	-0.161	0.0364	CANX,CCNB1,CCNC,CDK1,CDK2,CDK6,ELL2,EZR,GALNT2,HSPA8,IRF9,MANF,PCNA,PPIB,PRKCA,PTMA,RAB7A,RAC1,RHOB,RPL6,RPS3A,STAG2,STAT1,STAT2,SUB1,TK1,XRCC1,YBX1,ZBTB20
Observation 4		tretinoin		chemical - endogenous mammalian	Inhibited	-2.509		0.006	-2.587	0.0367	ABI1,ACOX1,ADAR,ADD3,AFDN,AIMP1,AKR1A1,ALDH1A1,ALDH3A1,ALDH9A1,ANXA1,APOC3,ARHGEF1,ASNS,ATP2A2,ATP6V1B2,ATR,AURKA,C1S,CASP1,CAVIN3,CBR1,CBS/CBSL,CCN1,CCNA2,CCNB1,CCNC,CD63,CDK2,CDK5,CDK6,CEBPZ,CGGBP1,CHKA,COL4A1,COL6A3,COTL1,CPT1A,CRAT,CYP2S1,CYP4F11,DAD1,DAP3,DDB2,DDX10,DGAT1,DHX33,DLGAP5,DNMT1,DPYSL3,E2F4,EGFR,EHD1,EIF2AK2,EIF3B,EIF3C,EIF4A1,EIF4EBP1,EIF4G1,EIF5,ERCC1,ERCC3,ETS1,FGF2,FOS,FOSL1,…
Observation 4		COMMD1	0.613	transporter		0		-0.017	0.043	0.037	EGLN1,HK2,LDHA,PGK1,STAT1,STC2,TFRC
Observation 4		dibutyl phthalate		chemical toxicant		0.463		0.004	0.453	0.037	FOS,HDAC6,JUN,JUNB,NFKB1,POR,RELA
Observation 4		PLIN1		other						0.037	ACACA,ACADM,ACADVL,HADHA,HADHB
Observation 4		SERTAD2		transcription regulator		-1.342		-0.017	-1.303	0.037	ACOX1,CYC1,NRF1,PHYH,TFAM
Observation 4		miR-143-3p (and other miRNAs w/seed GAGAUGA)		mature microrna		-0.453		-0.017	-0.415	0.037	FNDC3B,IGFBP5,KRAS,PRC1,TOP2A
Observation 4		mir-199		microrna						0.037	DYRK1A,EGLN1,MTOR,SMAD4,TP53
Observation 4		PPARG		ligand-dependent nuclear receptor		0.583		0.005	0.548	0.0376	ACAA1,ACACA,ACADM,ACOT8,ACOX1,ACSL4,ALDH9A1,ATP2A2,ATP5PO,ATP6V1D,BDH1,BIN1,CAVIN2,CDK2,CDK6,CPT1A,CRAT,CREB1,CS,CYCS,DGAT1,DLAT,EGFR,EGLN1,EHHADH,EIF4EBP1,ENO2,ERO1A,ETS1,FOSL1,GABARAPL2,GAK,HADHA,HADHB,HK2,HMOX1,HYOU1,IDH1,IGFBP5,IGFBP7,JUN,KLF4,KRT18,LNPEP,MAP2,MBNL1,MCM7,MDH1,MGST1,MLYCD,MMP14,MRTO4,MTOR,MVD,MYH14,NDUFA5,NPEPPS,NR1H2,NSF,PCK2,PCNA,PDHB,POU2F1,PPIC,RELA,RHOB,RPSA,SLC25A20,SOD1…
Observation 4		mir-101		microrna		0.777		-0.009	0.798	0.038	ATM,MTOR,PRKDC,RAB5A,STMN1,SUZ12
Observation 4		mir-96		microrna		-0.73		-0.009	-0.71	0.038	AKT1S1,BRMS1L,JUP,SLC39A7,VIM,ZEB1
Observation 4		4-phenylbutyric acid		chemical - endogenous mammalian		0.452		-0.001	0.457	0.0383	ABCD1,ACOX1,BCKDHA,CNP,EHHADH,EIF2S2,GUSB,HLA-A,HSPA4,LYPLA1,PARK7,ROCK1,SOD2,TAF7,TCERG1,TIMP2,VAMP7,YPEL5
Observation 4		glucosamine		chemical - endogenous mammalian		-1.554		-0.005	-1.537	0.0384	ACACA,ACADM,ASS1,ATP2A2,MDH2,MT-ND1,NDUFB9,PCCB,SLC25A11,SLC25A5,TP53,UQCRC2
Observation 4		CRNDE		other		-0.853		0.016	-0.899	0.0386	E2F3,EGFR,EPHA2,HSPA6,RAC2,RASA3,RRAS,SMC1A,TAOK3
Observation 4		mercuric chloride		chemical toxicant						0.0386	CHMP5,GCLC,GSR,HMOX1,HSP90AA1,HSPA9,HSPB1,JUN,JUNB
Observation 4		TFRC	0.543	transporter		-1.175		-0.014	-1.122	0.0388	CCNA2,CCNB1,CDK1,ERO1A,FOS,FTL,HK2,HMOX1,JUN,LDHA,PHGDH,SRXN1,STC2,TGFB2,TNFRSF12A,TP53,UBE2E1
Observation 4		NKX2-3		transcription regulator		-0.935		0	-0.937	0.0389	ACO1,AGAP3,ANLN,APOBEC3G,ASNS,CASP1,CAVIN2,CBS/CBSL,DCLK1,EIF2AK2,EXOC6,FGF2,GNG12,HLA-B,HLA-C,HSD17B2,KLF4,LAP3,MAP2,NR2F1,NT5C3A,NT5DC2,PARP12,PHGDH,PLEKHA4,PNPT1,PSAT1,RPL23,SERPINE2,SP110,STAT1,STAT2,TAP1,TAP2,TRIM22,TXNDC12,UACA,ZC3HAV1
Observation 4		SMARCB1	-0.008	transcription regulator		-0.856		0.01	-0.907	0.0391	ACAT1,ADD3,AURKA,BAG3,BICD1,CCNA2,CDK1,COL5A2,CTTN,DHFR,EIF2AK2,FOS,IFI16,JUP,KIF11,KIF23,MCM2,MCM3,MCM4,MCM5,OAS3,PLXNB2,PRIM1,PTMS,RAB14,RAB5B,RAB5C,RAD54B,RND3,SPARC,TP53
Observation 4		INS		other		-0.266		0.002	-0.277	0.0391	ACACA,ACADM,ACADVL,ALDH3A2,ASPH,ATP5F1A,CBS/CBSL,CCN1,COX4I1,CPT1A,CUL5,EIF4EBP1,FOS,FOSL1,FOSL2,GRB10,HNRNPF,HNRNPK,IGFBP5,JUN,JUNB,NDUFV1,NRF1,PTPN1,SDHC,SOD1,TFAM,TP53,TRIB3
Observation 4		dinoprost		chemical - endogenous mammalian		-0.518		0.006	-0.542	0.0392	ATP2A2,EGFR,FGF2,FOS,FOSL2,GSTP1,HSPA4,JUN,MGST1,NFIL3,PLCD1,POR,THBS1,TIMP3,YWHAE,YWHAZ
Observation 4		sulindac sulfide		chemical drug		-0.269		-0.003	-0.259	0.0394	CYB5B,ESD,GARS,HDAC3,LDHA,NQO1,NUP133,NUTF2,PGAM1,PPP2R1A,RRS1,SPTBN1,STC2,TUBA4A,YWHAE
Observation 4		CXCL12		cytokine		1.62		0.01	1.56	0.0411	ADAM17,AKR1C3,ATRX,CANX,CDK2,CELF1,CPSF1,DAD1,DOCK9,EGFR,ERCC1,FOS,GOPC,GSR,IGFBP7,IRF3,JUN,JUNB,MAFK,MARCKS,MMP14,MSH6,NUMA1,RANGAP1,RAP1A,RBM14,ROCK1,RRAS,SEPT7,SORBS3,SSBP1,STRAP,THBS1,TP53,VIM
Observation 4		ATF1		transcription regulator		0.755		0.009	0.732	0.0411	CREB1,FOS,FOSL1,HLA-B,HMOX1,JUN,PCNA,SOD2,THBS1,YWHAZ
Observation 4		EP400	-0.325	other		1.294		0.014	1.253	0.0411	CCNA2,CDCA3,CENPF,MCM3,MCM4,PCNA,RBL1,RCC1,TP53,UHRF1
Observation 4		RAS		group		0.101		0.011	0.055	0.0416	ARHGEF2,AURKA,B4GALT1,B4GALT5,CDK6,FOS,FOSL1,GSTP1,HMOX1,JUN,NFKB1,NPM1,PML,PRDX1,RAE1,SERPINE2,SIN3B,SOD2,STAT1,STAT2,TBP,TGM2,TP53,VIM,ZEB1
Observation 4		SRC	-0.312	kinase		0.667		0.01	0.63	0.042	ACAT1,CAVIN1,CBL,CDK1,EGFR,ENO1,FOS,FOSL1,JUN,KRT18,LAMP1,LAMP2,MCL1,NFKB1,PGK1,PRKCA,SLC4A7,SRC,SUMO1,SYNPO,VIM,ZEB1
Observation 4		SPARC	0.858	other		-1.656		-0.003	-1.643	0.0432	ABCC4,AGK,AKR1C3,ATM,CDYL,CHAF1B,CTBP1,HAT1,MAP2,MBD4,MCM6,MSH2,NIPSNAP2,NOTCH2,PCGF2,SLC7A11,SPARC,TRIM2,UBLCP1,VIM,ZCCHC8
Observation 4		ERG		transcription regulator	Inhibited	-2.706		0.014	-2.771	0.0447	ABCC4,ACOT8,ADD1,ARHGEF2,CCNA2,CDK5RAP2,CHTOP,CLIP1,COLGALT1,CYFIP1,DIAPH2,DOCK1,ETS1,GAK,GMFB,HDAC6,ILK,NFIL3,NUMB,PARVA,POU2F1,PTPN11,RAB2A,RAB7A,RAPH1,ROCK2,RPA1,RPL27A,RRAS,RSU1,SIRT5,SPARC,THBS1,TRIOBP,VIM,ZEB1
Observation 4		ZBTB7A	0.27	transcription regulator		-0.156		-0.009	-0.136	0.045	ADH5,CDK2,FOS,NRAS,PKM,RBL1,RELA
Observation 4		miR-203a-3p (and other miRNAs w/seed UGAAAUG)		mature microrna		-0.568		-0.017	-0.523	0.045	CDK6,E2F3,KLF4,PARK7,PRKCA,SRC,SUZ12
Observation 4		miR-24-3p (and other miRNAs w/seed GGCUCAG)		mature microrna		-1.38		-0.017	-1.335	0.045	CCNA2,CDK1,DHFR,FEN1,MAP2K4,MAPK14,SMAD4
Observation 4		CPT1C		enzyme		0.577		0.014	0.554	0.0451	ACADM,CPT1A,CS,MT-CO2
Observation 4		G2535		chemical reagent		0.899		-0.009	0.916	0.0451	EGFR,RELA,VIM,ZEB1
Observation 4		METTL3	-0.341	enzyme		-0.392		0.005	-0.402	0.0451	BRD4,MGMT,SERPINE2,TMED10
Observation 4		U46619		chemical reagent						0.0451	CCNB1,CDK1,MMP14,TIMP2
Observation 4		ZNF143	-0.614	transcription regulator						0.0451	AKR1A1,IRF3,TALDO1,VAMP7
Observation 4		clioquinol		chemical drug						0.0451	FOS,HDAC1,JUN,TP53
Observation 4		coal tar		chemical drug		-1		0.014	-1.029	0.0451	GCLC,GSTP1,HMOX1,NQO1
Observation 4		enoxacin		chemical drug	Inhibited	-2		-0.014	-1.971	0.0451	ATP6V1B2,ATP6V1E1,FOS,TCIRG1
Observation 4		NDRG1	-0.007	kinase		0.931		0	0.93	0.0453	FOS,JUN,MAP1LC3B,PARP1,PML,SMAD4,TP53,VIM,ZEB1
Observation 4		2-amino-3-phosphonopropionic acid		chemical - endogenous mammalian						0.0469	FOS,JUNB
Observation 4		3,4-methylenedioxyamphetamine		chemical drug						0.0469	EIF4G2,JUN
Observation 4		ACS84		chemical reagent						0.0469	GCLC,HMOX1
Observation 4		AVI-4126		biologic drug						0.0469	PCNA,TP53
Observation 4		BB-2116		chemical - protease inhibitor						0.0469	EGFR,MMP14
Observation 4		BIRC6	0.086	enzyme						0.0469	BAK1,TP53
Observation 4		BTG1		transcription regulator						0.0469	JUN,NR3C1
Observation 4		CDC6		other						0.0469	LMNB2,TP53
Observation 4		CERS4		transcription regulator						0.0469	ASAH1,CERS2
Observation 4		CHCHD4		enzyme						0.0469	MT-CO2,NDUFS7
Observation 4		CHD5		enzyme						0.0469	VIM,ZEB1
Observation 4		COL7A1	0.745	other						0.0469	THBS1,WNT5A
Observation 4		DLST	1.997	enzyme						0.0469	JUN,PRKDC
Observation 4		EPM2A		phosphatase						0.0469	LAMP1,MAP1LC3B
Observation 4		FTMT		enzyme						0.0469	FTL,TFRC
Observation 4		GSTA4		enzyme						0.0469	CCNB1,CDK1
Observation 4		GTF2F2	0.005	transcription regulator						0.0469	CYC1,TBP
Observation 4		LAMTOR2	1.177	other						0.0469	LAMTOR1,LAMTOR3
Observation 4		MAPK15	0.295	kinase						0.0469	JUN,PCNA
Observation 4		MGMT	-1.332	enzyme						0.0469	ATM,TP53
Observation 4		N4BP1		other						0.0469	JUN,JUNB
Observation 4		NHLRC1		enzyme						0.0469	LAMP1,MAP1LC3B
Observation 4		NSC269621		chemical - kinase inhibitor						0.0469	CDK1,CDK2
Observation 4		NSC43067		chemical - kinase inhibitor						0.0469	CDK1,CDK2
Observation 4		NSC63002		chemical - kinase inhibitor						0.0469	CDK1,CDK2
Observation 4		P4HB	0.399	enzyme						0.0469	AGO2,PDIA3
Observation 4		PBK		kinase						0.0469	NFKB1,TP53RK
Observation 4		PIGT	1.016	enzyme						0.0469	GPAA1,PIGK
Observation 4		PRMT8		enzyme						0.0469	EIF4G1,EIF4H
Observation 4		PSMC3	0.121	enzyme						0.0469	FOSL1,TP53
Observation 4		RGS6		enzyme						0.0469	TK1,TP53
Observation 4		RING1	-0.633	transcription regulator						0.0469	FOS,JUN
Observation 4		SB-657510		chemical reagent						0.0469	ATP2A2,MTOR
Observation 4		SKF-83959		chemical reagent						0.0469	FGF2,MAP2
Observation 4		SPAG9	-0.041	other						0.0469	FOXK1,MAPK14
Observation 4		TOP2A	1.607	enzyme						0.0469	KMT2A,TOP2A
Observation 4		TOR2A		other						0.0469	ACAT1,FOS
Observation 4		TUBB1		other						0.0469	TUBB,TUBB2A
Observation 4		UPP1	0.158	enzyme						0.0469	ACOX1,EHHADH
Observation 4		YWHAE	-0.307	other						0.0469	ATXN1,FOSL1
Observation 4		atipamezole		chemical drug						0.0469	FOS,JUNB
Observation 4		benfotiamine		chemical drug						0.0469	AKR1B1,TKT
Observation 4		glycosylated somatostatin derivative smsDX		chemical reagent						0.0469	TOMM40,VDAC2
Observation 4		mafosfamide		chemical drug						0.0469	MCL1,TP53
Observation 4		mir-489		microrna						0.0469	DEK,PTPN11
Observation 4		norcantharidin		chemical reagent						0.0469	PCNA,SOD2
Observation 4		phosphatidylethanolamine		chemical - endogenous mammalian						0.0469	STAT1,STAT2
Observation 4		potassium channel		group						0.0469	FOS,JUN
Observation 4		DDX5	0.167	enzyme		1		0.009	0.979	0.0475	FOS,FOSL1,JUN,NFAT5,TP53,WNT5A
Observation 4		LIN9	-0.032	other		1.744		0.014	1.711	0.0475	AURKA,CCNA2,CCNB1,CDK1,DLGAP5,TMPO
Observation 4		MAFK	0.897	transcription regulator		-0.885		0.009	-0.904	0.0475	ABCC4,GCLC,GSTP1,HMBS,HMOX1,NQO1
Observation 4		MAT1A		enzyme		1.834		-0.004	1.844	0.0475	BAK1,KRT18,LTA4H,PCNA,PHB,SOD1
Observation 4		linalool		chemical - endogenous non-mammalian						0.0475	ACOX1,APOC3,DHCR7,ECHS1,PCK2,SOD1
Observation 4		CBX4	-1.187	transcription regulator						0.0482	CCNB1,DHFR,MCM3,MSH2,RBL1
Observation 4		SPOP		other		0.447		-0.009	0.467	0.0482	BRD4,DHCR24,DHCR7,MVD,RAC1
Observation 4		STIM1	-0.016	ion channel		0.447		0.002	0.442	0.0482	GCLC,GSTO1,HMOX1,NQO1,PRDX1
Observation 4		Srebp		group		-1.126		0.017	-1.159	0.0482	FOS,G6PD,IDH1,NPC1,PGD
Observation 4		epothilone B		chemical drug		-1.172		0	-1.172	0.0482	CDK1,CDK2,MCL1,THBS1,TOP2A
Observation 4		miR-29b-3p (and other miRNAs w/seed AGCACCA)		mature microrna		-1.659		-0.017	-1.596	0.0494	CDK6,COL4A1,COL5A2,FAM3C,GMFB,KLF4,LAMC1,MAPRE2,MCL1,PPIC,PURA,SPARC,TP53,TUBB2A
Observation 4		miR-34a-5p (and other miRNAs w/seed GGCAGUG)		mature microrna		-0.872		-0.017	-0.813	0.0495	CDK1,CDK6,CREB1,DHFR,E2F3,FOXP1,HDAC1,IKBIP,KLF4,MCM3,NOTCH2,TP53
Observation 4		ROR1		kinase		0		0.014	-0.036	0.0497	CCN1,HEXB,MAP2,STMN1,THBS1,TOP2A,VIM,ZEB1
Observation 4		UXT	0.055	transcription regulator		1.42		-0.012	1.454	0.0497	ATR,B4GALT1,CCNA2,ENO2,KRT18,NCOR1,SEC24D,SORD
Observation 4		SLC13A1		transporter		-1.886		-0.002	-1.878	0.051	AKR1C3,ALDH1A1,BYSL,CHD3,CLPX,COPB2,EFTUD2,GOLGB1,HK2,HSPA8,HSPB1,MKKS,MPP6,MVD,RPL8,RPN1,STX6,TFG
Observation 4		WR 1065		chemical drug		-1.89		0.016	-1.933	0.0542	DDB2,ERCC1,GSR,HDAC3,TOP2B,TP53,XPC
Observation 4		di(2-ethylhexyl) phthalate		chemical toxicant		1.878		0.006	1.858	0.0557	ABCD3,ACOX1,ALDH3A1,CROT,EGFR,EHHADH,FOS,JUN,KRAS,POR,SOD1,TSPO
Observation 4		TSC2		other	Inhibited	-2.028		-0.008	-1.988	0.0582	ANXA1,ATP6V0C,ATP6V1A,ATP6V1B2,ATP6V1D,ATP6V1G1,CASP1,ERO1A,FAM129A,FOS,GLA,HK2,HMOX1,HSPB1,IGFBP5,LDHB,LGALS3,MCL1,PLP2,PRKCA,PSMB5,RELA,SOD2,STAT1
Observation 4		EIF4G1	0.236	translation regulator	Inhibited	-2.449		0.017	-2.492	0.0583	ATM,ATRX,MRE11,RAD50,TP53,TP53BP1
Observation 4		selenomethylselenocysteine		chemical - endogenous mammalian	Inhibited	-2.449		-0.01	-2.426	0.0583	CLU,JUN,RPS12,SOD1,TIMP2,TIMP3
Observation 4		imipramine blue		chemical drug	Inhibited	-2.158		-0.01	-2.13	0.0584	AURKA,CCNA2,CCNB1,CDK2,CENPF,PCNA,SOD2,STMN1
Observation 4		NRG4		growth factor	Inhibited	-2		-0.017	-1.965	0.0609	ACACA,ACOX1,EHHADH,ELOVL5
Observation 4		zinostatin		biologic drug		-1.982		0.015	-2.011	0.0609	CROCC,ING2,RRP1B,TP53
Observation 4		pCPT-cAMP		chemical - kinase inhibitor	Activated	2.2		0.015	2.166	0.0612	FOS,JUN,JUNB,MT-ND1,MT-ND2
Observation 4		EWSR1	0.263	other		1.942		0.016	1.899	0.068	CDK1,CHEK2,DLGAP5,FOS,KIF20A,MCL1,PRPF31,TOP2A
Observation 4		eflornithine		chemical drug	Inhibited	-2.339		0.001	-2.341	0.0699	CDK1,CDK2,DHFR,LGALS3,LGALS3BP,PCNA,SHC1,SOD2,TGM2
Observation 4		gemfibrozil		chemical drug	Activated	2.161		0.008	2.131	0.0744	ACAA1,ACADVL,ACOX1,ANXA7,CNP,CPT1A,DECR1,EHHADH,HADHA,HADHB,NAP1L1,NBN,POR,RTN4
Observation 4		DAP3	1.33	other	Activated	2		0.017	1.965	0.0791	MT-ATP6,MT-CO2,MT-ND1,MT-ND2
Observation 4		bicalutamide		chemical drug		1.803		-0.011	1.837	0.0796	ATR,CLU,EZR,FOS,NCOR1,NPEPPS,SEC24D,SHC1,SORD,VIM
Observation 4		PKM	-0.449	kinase	Inhibited	-2.033		0.004	-2.043	0.0901	ENO1,LDHA,MT-ATP6,MT-CO2,PKM,SDHB,TFAM,TP53RK,UQCRC2
Observation 4		HIST1H1T		other	Activated	2		0.011	1.958	0.091	B4GALT5,CANT1,FANCI,FARP1,FOS,HSPA4,MCM6,MRPL38,PARVA,PCCB,PHB2,PHLDA1,SCAMP4,SGF29,ZC3H4,ZNF143
Observation 4		Hist1h1a		other	Activated	2		0.011	1.958	0.091	B4GALT5,CANT1,FANCI,FARP1,FOS,HSPA4,MCM6,MRPL38,PARVA,PCCB,PHB2,PHLDA1,SCAMP4,SGF29,ZC3H4,ZNF143
Observation 4		CBX7		other	Activated	2.236		-0.016	2.271	0.0924	CBX2,CBX4,CBX8,KYNU,UIMC1
Observation 4		MEG3		other		-1.956		0	-1.956	0.0998	JUN,TP53,VIM,ZEB1
Observation 4		pentobarbital		chemical drug		-1.968		-0.01	-1.948	0.0998	FOS,JUN,JUNB,SUMO1
Observation 4		trovafloxacin		chemical drug		1.941		0.007	1.917	0.101	EGFR,FOS,GCLC,HLA-A,HMOX1,JUNB,PHLDA1,RDX,SOD2,TGIF1,TGM2,THBS1,UBE2I
Observation 4		miR-200b-3p (and other miRNAs w/seed AAUACUG)		mature microrna	Activated	2.331		-0.017	2.382	0.101	BAP1,ERBIN,HDAC3,MARCKS,PPM1F,PTPN12,PTPN13,VIM,ZEB1
Observation 4		NR1D1		ligand-dependent nuclear receptor		-1.885		0	-1.885	0.115	ACACA,APOC3,ARNTL,EHHADH,FOS,MDH1,NAMPT,STAT1
Observation 4		PRKCZ		kinase		1.757		0.01	1.732	0.116	ETS1,HIF1AN,HMOX1,JUN,KRAS,PHGDH,PSAT1
Observation 4		THRAP3	-0.63	transcription regulator		1.987		-0.015	2.016	0.123	ACY1,DDX17,NR3C1,RYBP
Observation 4		rosiglitazone		chemical drug	Activated	2.079		0.006	2.034	0.123	ACADM,ACADVL,ACO2,ACOX1,ASAH1,ATP5F1D,COX4I1,COX5A,CPT1A,CREB1,CS,CYCS,DECR1,DGAT1,DLD,EGFR,EGLN1,EHHADH,ERP44,ETFA,ETFDH,ETS1,FOS,FOSL1,GOT1,GYG1,HADHB,HMOX1,HSPA9,IDH1,IGFBP5,ILK,KLF4,KRT18,LDHA,LNPEP,LRP1,MAN1A2,MCM6,MCM7,MDH2,MFN2,MLYCD,MX2,NDUFS1,NDUFS2,NDUFV1,OAS3,PCNA,PDHA1,PHYH,POU2F1,PTPN1,ROCK2,SAMHD1,SDHA,SDHB,SLC25A20,SOAT1,SOD1,SOD2,STAT1,STAT2,TFAM,THBS1,TPM3,TRIM22,UQCRC1,UQCRC2,UQ…
Observation 4		ACSS2	-0.209	enzyme	Activated	2.236		0.017	2.197	0.13	ACAA1,ACOX1,DGAT1,DHCR24,EHHADH
Observation 4		TCF4		transcription regulator	Activated	2.708		0.013	2.651	0.132	ALCAM,ARHGEF18,CCNA2,CD55,CDCA3,CDK1,CKAP4,DUT,FKBP11,FOS,H1F0,HMGB2,HSPA13,HYOU1,IFI16,JUN,MANF,MORF4L2,NUF2,OSBPL1A,PDIA6,PML,PRC1,PRDX4,PSD3,RACGAP1,SEC11C,SEC24D,SLC9A3R1,SPCS2,SUB1,TXNDC5,ZEB1
Observation 4		isoproterenol		chemical drug		1.824		0.011	1.77	0.135	ACSL3,ACSL4,AURKA,CDK1,CDK5,ERBIN,FGF2,FOS,FOSL1,FOSL2,HMOX1,JUN,JUNB,LGALS3,NAMPT,PRNP,RAB14,RAB18,RAB5C,RAB7A,SOD2,TBC1D10A,TIMP2,TUBB,TUBB3,XRCC1
Observation 4		PTGER2		g-protein coupled receptor	Activated	2.357		0.012	2.308	0.139	AURKA,CCNA2,CENPF,ESD,EXOC7,H2AFX,HUWE1,KIF11,KIF20A,KIF22,NUF2,PABPN1,PRC1,RACGAP1,THBS1,TIMP2,TIMP3,TPX2
Observation 4		Cdc42		enzyme	Activated	2.121		0.006	2.106	0.144	ATP6V1A,CASP1,CTSA,FGF2,LAMP1,LAMP2,MYH9,STMN1
Observation 4		IFT57		other		-1.982		0.004	-1.991	0.147	CASP1,MT-ND1,SDHA,SDHB
Observation 4		RAPGEF1		other		-1.98		0.012	-2.004	0.147	EFTUD2,KDM5A,RAP1A,SNRNP200
Observation 4		picropodophyllin		chemical drug		-1.982		-0.015	-1.952	0.147	CCNB1,CDK1,CDK6,WTAP
Observation 4		MAP3K1		kinase	Activated	2.367		0.013	2.33	0.162	COL4A1,FOS,HMOX1,HSPB1,IRF3,JUN,PRDX1,THBS1,TOP2A,TP53
Observation 4		uric acid		chemical - endogenous mammalian	Activated	2		0.002	1.99	0.163	ANXA1,ATM,CDK2,DDB2,H2AFX,HMOX1,LIG1,MDC1,PARP1,PRIM1,PRKDC,RAD50,TDP1,TP53,UBE2N,XRCC1
Observation 4		SPP1		cytokine	Activated	2.332		0.011	2.275	0.165	ATM,AURKA,CCS,CDK2,DHCR7,EGFR,FOS,FOXRED1,GCDH,GPX4,HMOX1,ILK,KRT18,MECR,MMP14,MTA1,NDUFA9,NDUFB9,NDUFS7,NDUFS8,NDUFV1,PGD,PLOD1,POR,SAMM50,TP53,UQCRC2,VAT1,VIM
Observation 4		silibinin		chemical drug		-1.828		-0.012	-1.792	0.172	CCNB1,CCNC,CDK1,CDK2,CDK6,KRT18,MCL1,PCNA,TIMP2,TP53,VIM,ZEB1
Observation 4		Integrin		complex		1.969		0.017	1.934	0.174	FOS,JUN,MMP14,TGFB2
Observation 4		mir-33		microrna	Inhibited	-2.182		-0.017	-2.144	0.174	ACACA,CDK6,CPT1A,CROT,HADHB
Observation 4		seocalcitol		chemical drug	Activated	2.145		0.012	2.106	0.181	BAK1,FOSL1,G3BP1,IGFBP5,LRP1,MCL1,NOMO1 (includes others),PCNA,PEX13,RAB1A,SLC9A3R1
Observation 4		genistein		chemical drug	Activated	2.489		0.005	2.453	0.183	ADK,AKR1C3,APEH,ASAH1,ATP5PO,ATP6AP1,ATP6V0A1,ATP6V0D1,ATP6V1A,ATP6V1C1,ATP6V1G1,ATP6V1H,CCNB1,CDK1,CHEK2,CLCN7,CLU,CTSA,DNMT1,FOS,FUCA1,GBA,GCLC,GLCE,GNS,GUSB,HDAC3,HEXA,HEXB,HLA-A,HMOX1,HS2ST1,IDUA,IGF2R,JUN,JUNB,KDSR,LAMP1,MDC1,NCOR1,NFKB1,NPC1,NR3C1,OGDH,OSBPL3,PCNA,PLBD2,POLR2A,PXMP4,RAB14,RELA,RPN2,RRAGC,SCARB2,SGSH,SOD2,TP53,VPS11,WNT5A
Observation 4		FOXO3	-0.352	transcription regulator		-1.887		0.003	-1.902	0.184	ACVR1,AGFG1,ALDH3A1,ANXA1,AURKA,BCL2L13,CCN1,CCNB1,COL4A1,CPT1A,CSNK2A2,DLGAP5,DNM1L,EIF4EBP1,ELOVL5,ENO2,FOS,FOXO3,GCLC,HBP1,IGFBP7,IMPDH2,JUNB,LEMD3,MBNL1,MCM2,MCM4,MCM7,NAMPT,NOLC1,PCNA,PRCP,PRDX5,PRNP,RASA1,RBL2,RELA,RTN4,SCO2,SH3GLB1,SLC7A1,SMAD4,SOD1,SOD2,TGFB2,TP53,TPX2,VIM,YBX1
Observation 4		8-bromoguanosine 3',5'-cyclic monophosphate		chemical - kinase inhibitor		1.826		0.005	1.813	0.184	ACACA,FOS,HINT1,HMOX1,JUNB,SLC12A4,TP53
Observation 4		FAAH		enzyme	Inhibited	-2.449		-0.009	-2.426	0.191	ATP5PD,FOS,HMOX1,RPL17,RPL5,RPL7
Observation 4		ouabain		chemical drug		1.758		0.008	1.739	0.193	CDK2,FOS,HSPA8,HSPA9,PCNA,PHB,TP53,VIM
Observation 4		HOXD10		transcription regulator	Inhibited	-2.111		0	-2.111	0.195	ERP44,EZR,LSM6,MAGED2,MMP14,MTA1,NUDT5,RHOB,RPSA,TIMP2,WDR5
Observation 4		USF2	-0.266	transcription regulator	Activated	2.207		0.016	2.164	0.195	AGTRAP,APOC3,CPT1A,HMOX1,IGF2R,LGALS3BP,MYH9,P4HA1,PRKAR1A,THBS1,USF1
Observation 4		imiquimod		chemical drug		-1.944		0.015	-1.996	0.195	DDB1,DDB2,ERCC4,ERCC5,FOS,FOSL1,HMOX1,IFI35,JUNB,RAD23B,RPA1,RPA3,SOD2,STAT1,XPA,XPC
Observation 4		GW7647		chemical drug	Activated	2.219		0.014	2.187	0.198	ABCD3,CPT1A,IGFBP5,MLYCD,NPC1
Observation 4		PDGF-AA		complex	Activated	2.2		0.01	2.177	0.198	CDK1,FGF2,FOS,PCNA,VIM
Observation 4		cyclosporin A		biologic drug	Inhibited	-2.298		-0.005	-2.258	0.207	ABCD3,AIFM1,AKR1B1,ANXA1,ARHGEF1,ASNS,BCAT1,CASP1,CD55,CDK13,CLU,CREB1,CSTF2,CYP27A1,EGFR,EIF4A3,ELL2,FARP2,FOS,GNPDA1,H2AFX,HELLS,HMOX1,HS2ST1,HSP90AA1,HSPD1,HTATSF1,IQGAP2,ITPR2,JUN,LBR,LGALS3,MARF1,MCM3,MDH2,MIF,MMP14,MYH10,NDUFB6,NFAT5,NFKB1,NR3C1,PA2G4,PCNA,PKM,PRKCA,RAB11B,SERPINH1,SMTN,SOD1,SRP14,SSR4,TAF7,TARDBP,TGIF1,THOP1,TMSB10/TMSB4X,TNFRSF12A,TP53,TRA2A,TUBB,VDAC2,VIM,VPS4B,WNT5A
Observation 4		EIF2AK4	-0.143	kinase	Inhibited	-2.4		0.012	-2.429	0.213	ASNS,PCK2,PHGDH,PSAT1,PSPH,SOD2
Observation 4		caspase		group		1.982		0.014	1.956	0.213	CDK1,CDK2,CDK6,EGFR,MCL1,THBS1
Observation 4		POMC		other		1.799		0.006	1.774	0.219	ACSL4,FGF2,FOS,FOSL1,FOSL2,GCLC,GSTP1,HMOX1,JUN,JUNB,PCNA,SLC9A3R1,SLC9A3R2,SOD2,TFE3,TIMP2
Observation 4		Pdgf (complex)		complex	Activated	2.24		0.01	2.206	0.219	CDK6,COL4A1,EGFR,FGF2,FOS,FOXO3,HMOX1,JUN,JUNB,MCM6,MCM7,PCNA,PTPN1,SPARC,TIMP3,TP53
Observation 4		ITCH	-0.113	enzyme		-1.916		-0.017	-1.883	0.231	CCN1,FOS,MAVS,WBP2
Observation 4		ALDH1A2		enzyme	Inhibited	-2.412		-0.005	-2.399	0.235	ALDH1A1,CCN1,FGF2,SPARC,TGFBI,TIMP3
Observation 4		propofol		chemical drug	Activated	2.177		-0.012	2.203	0.243	ANXA1,FOS,HMOX1,SOD1,SOD2,THBS1,TP53
Observation 4		AURKB		kinase	Activated	2		-0.01	2.021	0.261	CCNA2,DDB2,FDXR,MCM3
Observation 4		NTRK2		kinase	Activated	2.16		0.015	2.119	0.272	CASP1,CCNA2,CDCA3,CDK1,DNM2,FGF2,FOS,MCM5,PCNA,THBS1,TP53BP2,VIM
Observation 4		LY294002		chemical - kinase inhibitor	Inhibited	-2.754		-0.013	-2.645	0.273	ACACA,ACAT1,ADAM17,AKT1S1,ATP2B1,AURKA,BAK1,BICD1,CCN1,CCNA2,CCNB1,CCNT2,CDK2,CDK6,CST3,DHCR24,DHFR,EGFR,EIF1AX,ERCC1,ETS1,FEN1,FGF2,FOS,FOSL1,G3BP1,GCLC,GPD2,GRB10,GSR,GSTP1,HEXIM1,HMGB2,HMOX1,IGFBP5,JUN,JUNB,JUP,KRAS,LMNA,MAP2,MAP2K4,MCL1,MEN1,MFN2,MMP14,MPDZ,MTA1,NQO1,NRAS,NRF1,NUP153,PCNA,PGK1,PHLDA1,PLAA,PRDX1,PTPN1,RAB6A,RAP1A,RBL1,RBL2,RCC1,RELA,RND3,SOS1,TFAM,THBS1,TOP2A,TP53,VIM,WNT5A,WT…
Observation 4		SCAP		other	Activated	2.36		0.017	2.309	0.287	AACS,ACACA,ACSL4,ASNS,CYB5A,DHCR7,EHHADH,LGALS3,MVD,RDH11,SLC7A1,TMEM97,TRIB3
Observation 4		ADM2		other		1.982		0.012	1.958	0.292	COX5B,FOS,SDHB,UQCRC2
Observation 4		NLRC5		transcription regulator		1.977		0.012	1.953	0.292	HLA-A,HLA-B,HLA-C,TAP1
Observation 4		RPS6KA5		kinase		1.997		0.007	1.983	0.292	FOS,FOSL1,JUN,JUNB
Observation 4		KAT5	-0.168	transcription regulator	Inhibited	-2.331		0.015	-2.384	0.296	DDB1,EGFR,ERCC1,ERCC2,ERCC5,GTF2H5,HSPD1,IGFBP5,MAD1L1,MPG,MRPL20,PIAS2,PNKP,RAD54B,SOD2,VPS53
Observation 4		ETV5		transcription regulator	Activated	2.331		0.003	2.319	0.298	ALCAM,CAVIN1,CAVIN2,DPYSL2,LGALS3,LMO7,MMP14,MSN,PKP4,QKI,SAMHD1,SOAT1,TIMP3,TJP2,ZEB1
Observation 4		DYRK1A	-0.419	kinase	Inhibited	-2		-0.007	-1.985	0.323	CCNB1,CDK1,MCM3,MCM4
Observation 4		KISS1		other		1.969		0.008	1.954	0.323	FOS,GSTP1,MT-ND2,TFAM
Observation 4		NPC2	-0.06	transporter	Activated	2		-0.007	2.015	0.328	AKR1C3,COX4I1,MAP1LC3B,STAT1,STAT2
Observation 4		CDK2	0.638	kinase	Activated	2.213		0.009	2.193	0.329	DHFR,FOS,H2AFX,MAP2,PCNA,RBL1,RBL2
Observation 4		NLRP12		other		1.761		-0.008	1.779	0.329	CASP1,HLA-A,HLA-B,HLA-C,JUN,NR3C1
Observation 4		tetrachlorodibenzodioxin		chemical toxicant		-1.937		0.001	-1.945	0.33	AARS,ABCB6,ACOX1,AKR1A1,ALDH3A1,ARNT,ASNS,ATP2B1,BCAT1,CAP2,CBR1,CCN1,CCNA2,CDH13,CDK2,CYP2S1,DCTN2,DHFR,DNMT1,EGFR,FOS,GHITM,HDAC1,HDAC3,HDAC6,HMOX1,HSPA8,IDH1,JUN,KHDRBS1,KIF1B,KPNA6,MANF,MMP14,MNAT1,NFYB,NQO1,NR3C1,PCNA,PRCC,PTPN13,RAB10,RELA,SERPINH1,SLC25A5,SOD1,SRC,STC2,TGFB2,TK1,TP53,UGDH,VEZF1
Observation 4		NEUROG1		transcription regulator		-1.897		-0.004	-1.886	0.343	ADD3,ASS1,C1S,CAVIN2,P4HA2,PPIC,SLC43A3,SQOR,THBS1,TRIM22
Observation 4		NADPH oxidase		complex	Activated	2		0.012	1.975	0.355	EGFR,FOS,HMOX1,JUN
Observation 4		AREG		growth factor	Activated	2.514		0.006	2.494	0.365	CCNA2,CCNB1,CENPF,EGFR,EMC10,FOS,JUN,KIF20A,PRC1,SSBP1,SSRP1,STX12,TOP2A
Observation 4		MAPK11		kinase	Activated	2.219		0.013	2.191	0.383	FOS,HMOX1,PRDX1,RELA,TIMP2
Observation 4		AZGP1		transporter		1.977		-0.001	1.98	0.386	GYS1,HK2,MTOR,VIM
Observation 4		raloxifene		chemical drug		1.812		0	1.812	0.389	AIMP1,BAK1,CCNB1,CLU,GNS,HMOX1,IDH2,JUN,KYNU,MAPK14,MIF,PCNA,PRPS1,RAB2A,RAC1,ROCK1,ROCK2,SOD1,TBP,TFRC,TGFB2,TIMP3,TOP2A,TUBA4A
Observation 4		mir-124		microrna		1.969		-0.013	1.995	0.417	IQGAP1,PTBP1,RELA,TRAF6
Observation 4		3,4,5,3',4'-pentachlorobiphenyl		chemical toxicant	Inhibited	-2.23		0.008	-2.256	0.42	AKR1A1,CAP2,CYB5A,CYCS,DNMT1,GSTP1,IDH1,JUN,KIF1B,NQO1,NR2F1,TMSB10/TMSB4X
Observation 4		CDH1		other		-1.818		0.001	-1.823	0.42	DDB1,EGFR,EIF4EBP1,FOSL1,JUN,JUP,KRT18,MMP14,MTOR,RALA,VIM,XPC
Observation 4		PARP1	-0.298	enzyme	Inhibited	-2.375		0.009	-2.41	0.43	ATXN10,FOS,HMOX1,JUN,KRAS,LGALS3BP,MTA1,NFAT5,PARP1,POU2F1,RELA,RPA1,SLC38A2,STAT1,TIMP2,TMOD3,TP53
Observation 4		mycophenolic acid		chemical drug		1.811		0.011	1.772	0.436	CCN1,CD55,CD63,CDK6,CLU,CSGALNACT2,ETS1,GNL3,HDAC3,PCNA,PDLIM5,SOD2
Observation 4		KDM3A		transcription regulator	Activated	2.219		0.015	2.185	0.437	ALCAM,CCN1,ETS1,HMOX1,PCNA
Observation 4		ESRRG		ligand-dependent nuclear receptor	Inhibited	-2.591		0.014	-2.629	0.442	CYCS,ENO1,HK2,LDHA,NR3C1,PKM,TPI1
Observation 4		BCL2		transporter	Inhibited	-2.017		0.007	-2.04	0.445	ATP2A2,BAK1,CCNC,CDK1,DLAT,ENO2,FOS,GCLC,MCL1,RBL1,RBL2,TGFB2,TIMP2,TP53,VDAC1
Observation 4		rottlerin		chemical toxicant	Inhibited	-2.642		-0.015	-2.595	0.445	APOBEC3B,APOBEC3F,APOBEC3G,CDK1,CDK6,DNMT1,HMOX1,JUN,PCNA,PRDX1,TJP2
Observation 4		diazoxide		chemical drug		-1.951		-0.006	-1.939	0.448	ACACA,CYCS,HYOU1,SLC39A7
Observation 4		SASH1	-0.336	other	Inhibited	-2.53		0.017	-2.585	0.454	ATM,BBX,DAXX,HDAC1,NMI,PML,RBL1,SAP30,STAT1,STAT2
Observation 4		PAK1		kinase		1.987		0.003	1.981	0.464	CCNB1,FOSL1,MAPK14,MMP14,TP53
Observation 4		rimonabant		chemical drug		1.982		-0.008	1.999	0.479	FGF2,FKBP1A,FOS,TP53
Observation 4		bisindolylmaleimide I		chemical - kinase inhibitor	Inhibited	-2.072		-0.015	-2.018	0.489	ARNT,CCAR1,CD55,CLU,E2F3,EGFR,EIF4EBP1,FGF2,FOS,HMOX1,PCNA,PITPNB,PRKCA,SOD2,TJP2
Observation 4		GATA1		transcription regulator	Inhibited	-2.307		0.007	-2.345	0.49	ABCB10,ABCC4,BLVRB,BZW2,CAVIN1,CDK2,CDK6,CYFIP1,DUT,E2F3,ETS1,EXOC1,GART,HSPA9,IPO5,JUNB,KDM4A,MCM3,MCM5,MECOM,MSH2,NFIL3,NFKB1,NHP2,PBXIP1,PCNA,POLA2,POLD1,PSMG4,RBL1,RPL27A,SLC3A2,SRC,TFDP2,TFRC,TGM2,TOP2A,UHRF1,ZEB1
Observation 4		PAX7		transcription regulator		-1.982		0.017	-2.016	0.49	ASS1,BCKDHB,LRPAP1,NFIX,NQO1,PTGR1,RAD23B,RASA3,SUPT5H,SYNE2
Observation 4		CDH11		other	Inhibited	-2		0.017	-2.035	0.508	JUP,MBD2,RAC1,SLC9A3R1
Observation 4		SP600125		chemical - kinase inhibitor	Inhibited	-2.185		-0.005	-2.154	0.517	ACAT2,AKR1C3,APOBEC3B,BAK1,BDH1,CCN1,CCNB1,CDK1,CKAP4,COL4A1,COL7A1,COX7A2,DNMT1,EIF1AX,ERCC2,FOS,GNS,GRB10,H2AFX,HMOX1,JUN,JUNB,MCL1,NOL9,P4HA2,PAFAH1B2,PARP1,PCK2,PLEC,PRDX1,SERPINH1,SGPL1,SOD2,SP110,SPARC,THBS1,TP53,TPM1,TRIB3
Observation 4		U73122		chemical reagent	Inhibited	-2.449		-0.017	-2.409	0.524	ATP2A2,E2F3,ITPR2,MMP14,PCNA,TPM1
Observation 4		SAMSN1		other	Inhibited	-2.887		0.016	-2.941	0.536	ATM,BBX,DAXX,HDAC1,IRF2,LZTFL1,NMI,PML,RBL1,SAP30,STAT1,STAT2
Observation 4		oltipraz		chemical drug		-1.961		0.014	-1.988	0.537	GSTP1,NQO1,RELA,TP53
Observation 4		CAMK4		kinase		1.929		0.012	1.906	0.542	FOS,FOSL2,JUN,JUNB,TP53
Observation 4		THBS1	2.056	other	Activated	2.2		0	2.199	0.542	COL4A1,LRP1,PARP1,TGFB2,THBS1
Observation 4		doxycycline		chemical drug	Inhibited	-2.985		-0.001	-2.982	0.544	ABCD3,ASNS,CDK2,E2F4,FGF2,IRF2,MAPK14,PCK2,SLC9A3R1,SOD2
Observation 4		CFTR		ion channel	Activated	3.148		-0.001	3.152	0.548	ACAA1,ASNS,GSR,HSD17B11,HSD17B2,HSD17B4,NFKB1,OSBPL1A,OXCT1,POR,STAT1
Observation 4		ROCK1	-0.244	kinase		1.982		0.015	1.953	0.565	COL5A1,ETS1,LAMC1,TGFB2
Observation 4		indican		chemical - endogenous mammalian		-1.98		0.003	-1.985	0.565	HMOX1,RELA,THBS1,TP53
Observation 4		mir-132		microrna		1.964		-0.004	1.972	0.565	CCNA2,FOXO3,PCNA,RASA1
Observation 4		ramipril		chemical drug	Inhibited	-2		-0.014	-1.972	0.565	COL4A1,LAMC1,MAPK14,TIMP2
Observation 4		DLL4		other	Inhibited	-2.236		0.002	-2.24	0.567	DES,MCM3,MCM7,NFKB1,RELA
Observation 4		(+)-MK-801		chemical drug		-1.885		0.004	-1.896	1	FGF2,FOS,GDI1,JUN,JUNB,RAC1,TP53
Observation 4		3M-002		chemical reagent	Inhibited	-2		0	-2	1	EIF3J,FOSL1,RPL26,RPL32
Observation 4		AGT		growth factor	Activated	2.079		0.009	2.017	1	ACAT2,ADAM17,ADD3,ANXA1,ATP2B1,BACH1,CDH13,CDK1,CIT,COL4A1,COX4I1,COX5A,COX7A2,CREB1,DHFR,EGFR,ELMSAN1,ETS1,FDXR,FGF2,FOS,FOXO3,GSS,GSTP1,HMGB2,HMOX1,HSPB1,IDH1,IGFBP5,ITPR2,JUN,KRAS,LAMP2,MAP2,MGST1,MIF,MYH10,NAMPT,PARP1,PIR,PNKD,PURA,RAC1,RBL1,RELA,RRAS,SHC1,SOD2,TFRC,TGFB2,TNFRSF12A,TP53,TUBB3,USP9X,VIM,ZEB1
Observation 4		ANLN	1.39	other	Activated	2		-0.017	2.035	1	CMBL,FDXR,SCRIB,XPC
Observation 4		AR		ligand-dependent nuclear receptor		1.876		0.011	1.804	1	ABCC4,AK3,AKR1C3,ALDH1A1,ARHGEF7,ATP2A2,BASP1,CALU,CAST,CCNA2,CIT,CKAP4,CYC1,DDT,DEGS1,DES,DHCR24,DHCR7,DNM1L,DYRK1A,EGFR,ENO2,ERO1A,FEN1,GDI1,GSTP1,GUSB,HSPH1,IGFBP5,IMPDH2,KDM4B,KIF22,KPNA2,LMAN1,MCM2,MCM4,MECOM,NAP1L1,NPC1,NR3C1,P4HA1,PDIA5,PLOD2,PRKCA,RHOB,SEC61B,SLC7A11,SMARCC1,SMTN,SORD,STAT1,STEAP2,TBXAS1,TGFB2,THBS1,TIMP2,TIMP3,TNFAIP2,TNFRSF12A,TPX2,TUBB3,VIM
Observation 4		AURK		group	Activated	2		-0.017	2.035	1	CMBL,FDXR,SCRIB,XPC
Observation 4		BECN1		other		1.982		0.007	1.968	1	SOD2,VPS26A,VPS29,VPS35
Observation 4		BRAF		kinase		1.945		0.007	1.932	1	CDK1,CRKL,DNMT1,MCL1,MMP14,PCNA,RND3,SERPINE2,THBS1
Observation 4		CCR2		g-protein coupled receptor	Activated	2.496		0.011	2.456	1	COL12A1,COL4A1,COL6A3,P4HA1,PLOD1,PLOD3,SPARC,TGFB2,TGFBI,TGM2,THBS1,TIMP2,TXLNA
Observation 4		CSF1R		kinase		1.982		0.017	1.95	1	FOS,HMOX1,JUN,JUNB,PCNA
Observation 4		CSF2		cytokine	Activated	3.135		0.014	3.044	1	ADAM17,ADGRE5,AKR1A1,ANLN,ANXA1,ATM,ATXN1,AURKA,CASP1,CCNA2,CCNB1,CD63,CDCA3,CDK1,CHAF1B,CREB1,FANCA,FOS,FOSL1,GADD45GIP1,HDAC3,HK2,HSPD1,HSPH1,IK,IRF2,JUN,JUNB,KIF11,LAMP2,LDHA,MCL1,MCM3,MCM5,MCM6,MMP14,NFKB1,PHGDH,POLD1,PRC1,PRNP,RACGAP1,RELA,SOD2,STMN1,TGM2,THBS1,TOP2A,TP53,TPI1,TPM4,TPX2,UHRF1
Observation 4		CTLA4		transmembrane receptor	Inhibited	-2.236		-0.011	-2.211	1	CCNA2,KPNA2,SOD2,TOP2A,TPX2
Observation 4		DOCK8		other	Inhibited	-2.333		0.017	-2.386	1	ATM,BBX,DAXX,HDAC1,NMI,RBL1,SAP30,STAT1,STAT2
Observation 4		E. coli B5 lipopolysaccharide		chemical - endogenous non-mammalian	Activated	2.34		0.008	2.303	1	ADH5,CDK6,EGFR,FOS,GCLC,HLA-A,HMOX1,JUNB,PHLDA1,PPIA,RDX,RELA,RHOB,SEPHS2,SOD1,SOD2,TGFB2,TGIF1,TGM2,THBS1,UBE2I
Observation 4		ETS2		transcription regulator	Activated	2.224		0.015	2.191	1	CYP27A1,FOS,HMOX1,JUN,JUNB,KRT18
Observation 4		FASN	-0.201	enzyme		1.767		0.009	1.744	1	ACACA,ACOX1,MLYCD,PNPLA2,RELA,VIM
Observation 4		FGF8		growth factor		-1.811		0.006	-1.83	1	CCDC50,CMTM3,CYCS,ELL2,NAP1L1,RPL26,SHC1,SPARC,SUB1,THBS1,TRIP6,TUBB3
Observation 4		FOXP3		transcription regulator	Activated	2.138		-0.005	2.151	1	ANXA1,DDB2,FEN1,HLA-A,LIG1,MGAT1,NFIL3,NFKB1,POLD1,RAD54B,RBM14,TRAF6
Observation 4		GATA3		transcription regulator	Activated	2.203		0.001	2.197	1	AGPAT5,AURKAIP1,BLVRB,CBX8,ELOVL1,ERCC5,ETS1,FOS,HPS5,KLF4,NFIL3,NFKB1,NOTCH2,PCNA,RAD50,SGPP1,SP110,TBX3,TJP2,TWISTNB,VAPB,VIM
Observation 4		GATA4	0.229	transcription regulator	Activated	2.034		0.005	2.017	1	ACACA,ATG7,ATP2A2,DES,FGF2,FOS,IFI16,JUN,LRRFIP1,MPG,MYH9,MYL1,PML,SGPL1,TGFBI,TPM1,VIM
Observation 4		GDF2		growth factor		1.89		0.016	1.848	1	EGFR,ELOVL1,FOS,HSPB8,PRPS1,SERPINE2,SLC3A2,TUBB3
Observation 4		GPER1		g-protein coupled receptor	Activated	2.136		0.016	2.101	1	ASAH1,CCN1,FOS,JUN,NOP58
Observation 4		GPX1	-0.174	enzyme	Activated	2.219		-0.013	2.247	1	GPX4,RELA,SOD1,SOD2,UQCRC2
Observation 4		GTF2IRD1		transcription regulator	Inhibited	-2		0.005	-2.01	1	DNAJB14,ERCC5,FOS,RPLP0
Observation 4		GW3965		chemical reagent	Inhibited	-2.008		-0.002	-2.002	1	CCNA2,CCNB1,CENPF,CHEK2,FAM3C,GNAI1,KIF23,MVD,PCYT2,TOP2A,UHRF1
Observation 4		HDAC4		transcription regulator		-1.98		-0.003	-1.974	1	CAP2,CCNB1,DYRK1A,FOS,FOSL1,HDAC1,JUN,LDHA,MYH10,PPP3CA,PRKCA,SMAD4,TNFRSF12A,TP53BP1
Observation 4		HLX		transcription regulator		1.98		-0.008	1.995	1	CCNB1,JUN,KYNU,UIMC1
Observation 4		IFNB1		cytokine	Inhibited	-2.292		0.008	-2.329	1	ADAM17,BAK1,CASP1,COL12A1,DAXX,EIF2AK2,FGF2,FKBP9,FOS,HLA-A,HMGB2,IFI16,IRF3,IRF9,MCM6,NDUFA13,NFIX,NMI,NNMT,NT5C3A,NUB1,PARP12,PML,RNASEL,RND3,STAT1,STAT2,THBS1,TIMP2,TRAF6,TRIM38,UCHL1
Observation 4		IFNG		cytokine	Inhibited	-2.011		0.007	-2.095	1	ABCD3,ABI1,ABLIM3,ACO1,ADAM17,AGPAT1,AHCY,APOBEC3G,ARL6IP5,ARPP19,ASNS,ASS1,ATP2A2,BACH1,BAK1,BUD23,C1R,CASP1,CCNA2,CD55,CD63,CDH13,CDK2,CLIC4,CLIP2,COL5A2,CSK,CYB5A,CYP27A1,DAXX,DDB1,DDB2,DDR2,DECR1,DEGS1,DHX9,E2F4,EIF2AK2,ENO1,FAH,FGF2,FKBP1A,FOS,FTL,GART,GLA,GSDMD,GSTP1,GUSB,HK2,HLA-A,HLA-B,HLA-C,HMOX1,HSD17B4,HSP90AA1,HSPA8,HSPB1,HSPD1,IFI16,IFI35,IRF2,IRF3,IRF9,JUN,JUNB,KARS,KCTD12,KLF4,KRAS…
Observation 4		IKZF3		transcription regulator	Activated	2		-0.012	2.025	1	BCL9L,KLF4,MAP2,TNS3
Observation 4		IL1RN		cytokine	Activated	3.162		-0.013	3.204	1	GSDMD,IGFBP5,IRF9,MX2,OAS3,PML,RELA,SP100,STAT2,TRIM22
Observation 4		IRAK1		kinase		1.98		0.006	1.968	1	RELA,STAT1,STAT2,TRAF6
Observation 4		Ifn gamma		complex	Inhibited	-2.722		0.009	-2.752	1	ADAR,APOBEC3G,CASP1,EIF2AK2,IGFBP5,MAP4K4,NR3C1,PML,PSME2,STAT1,TGFB2
Observation 4		IgG		complex		-1.921		-0.006	-1.893	1	ASAH1,ATP6V0D1,CSNK2B,CYP27A1,DEGS1,DHCR7,EZR,HDGF,HSPB1,KRT18,LGALS3,MGMT,PHLDA2,RND3,SYNPO,TAPBP,THBS1,TRIM16,TUBB2A,ZMPSTE24
Observation 4		Ige		complex	Activated	2.322		0.013	2.244	1	ACSL4,ANXA1,ATP2A2,BCAT1,CARHSP1,COBLL1,CYCS,DUSP3,EIF4G2,ENO2,HMOX1,HSD17B12,HSPA9,HSPD1,JUNB,KRAS,MARCKSL1,MIF,MTOR,NAPA,NFKB1,PEBP1,PIP4K2B,PPAN,PRDX1,PRKCA,PTPRG,PXMP2,RAB7A,ROCK2,RRP15,SERPINB6,STX6,TCIRG1,TFRC,TNFRSF12A,TPM3,TTC19,TUBB6,VAV2,VIM,VMP1,YKT6
Observation 4		Interferon alpha		group		-1.944		0.011	-2.012	1	ADAR,APOBEC3B,APOBEC3F,APOBEC3G,BAK1,BCL2L13,CASP1,CHMP5,CTH,DAXX,DYNLT1,E2F4,EGFR,EIF1,EIF2AK2,FOS,FOSL2,HLA-A,HLA-B,HLA-C,IFI16,IFI35,IRF9,LAP3,MCL1,MCRS1,MORC2,MRPL17,MX2,NFIL3,NMI,NPM1,NT5C3A,OAS3,PARP12,PML,PNPT1,PTBP1,RABGAP1L,RELA,RNASEL,RPL23A,SLFN5,SP100,SP110,STAT1,STAT2,TAP1,TAP2,TAPBP,TBC1D10A,TRIM22,TRIOBP,USP6NL,WARS,ZC3HAV1
Observation 4		KDM1A	-0.474	enzyme	Activated	3.074		-0.003	3.089	1	ACP1,CCNA2,CENPF,CHAF1B,CHD4,DDR2,DNMT1,ELL2,IQGAP2,KRT18,MAP2,MCM2,MCM3,MCM4,MCM6,PSAT1,PTGR1,RBL1,UHRF1
Observation 4		KLF2		transcription regulator	Inhibited	-2.904		-0.003	-2.893	1	ASS1,CD55,CNP,COL4A1,JUNB,MMP14,MVP,MYH10,NOTCH2,NQO1,PLOD2,RALA,RELA,STAT1,TFRC,TGFB2,THBS1,TRAF6,UGDH
Observation 4		LHX1		transcription regulator	Inhibited	-2.236		0.017	-2.275	1	ASS1,CCAR1,EHD2,KIAA0753,ZKSCAN1
Observation 4		LIF		cytokine	Activated	2.135		0.005	2.115	1	ACACA,CCNA2,CXorf56,CYFIP1,FOS,FOXF1,HK2,IFI16,JUN,JUNB,LIMS1,MT-ATP6,MT-CO2,MT-ND1,MT-ND2,NMI,PTPN1,RASA3,SOD2,TP53,WNT5A
Observation 4		MAP2K3	0.196	kinase		-1.912		0.015	-1.953	1	ARL1,ATP2A2,GSTP1,IRF9,PPA1,RAB34,RELA,STAT1
Observation 4		MAPK3	-0.076	kinase	Activated	2.543		0.012	2.506	1	B4GALT1,B4GALT5,FOS,FOSL1,FOSL2,JUN,JUNB,MCL1,SLC4A7,SOD1,THBS1
Observation 4		MEF2C		transcription regulator	Activated	2.391		0.013	2.361	1	ATP2A2,DES,FOS,JUN,JUNB,TPM1,VIM
Observation 4		MYB		transcription regulator	Activated	2.007		0.006	1.987	1	ATP2B1,CBX4,CCNB1,CDK1,COL4A1,COPA,EGFR,ERBIN,FUT8,HSPA8,IGFBP5,IQGAP1,JUN,KLF4,MAD1L1,NRAS,PCNA,PPP3CA,RBL1,SLC25A3,VIM
Observation 4		NFATC2		transcription regulator		-1.828		0.007	-1.862	1	ATM,BBX,CCNA2,CCNB1,DAXX,HDAC1,JARID2,JUN,LDHA,NFKB1,NMI,PML,PTPN1,PTPRK,RAB10,SLC3A2,SRC,STAT1,STAT2,TLE4
Observation 4		NOTCH1		transcription regulator		-1.769		0.002	-1.781	1	CCN1,CDK2,DES,DLD,DNAJA1,ECHS1,EGFR,ENO2,FGF2,FOS,FOSL1,GLUD1,HMOX1,HSF1,HSPA8,HSPH1,IFI16,NDUFS1,NDUFV2,NFKB1,OAT,PDIA3,PIN1,PTPRK,RELA,RND3,SDHA,SMARCC1,TGFB2,TP53,WNT5A
Observation 4		NOTCH2	0.433	transcription regulator		-1.987		0.004	-1.995	1	DES,EGFR,RELA,TP53
Observation 4		NR4A3		ligand-dependent nuclear receptor	Activated	2.157		0.006	2.14	1	AASS,ATP5F1A,MFN2,NDUFA5,NQO1,PDPR,SDHB,UQCRC2
Observation 4		PDCD1		phosphatase	Inhibited	-2.236		-0.007	-2.22	1	CCNA2,IRF9,KPNA2,STAT1,TOP2A
Observation 4		PLAU		peptidase	Inhibited	-2.39		0.007	-2.408	1	CCN1,EGFR,OAS3,PHLDA1,TP53,VIM
Observation 4		PLAUR		transmembrane receptor	Inhibited	-2.156		0.01	-2.176	1	FOSL1,JUN,JUNB,RAC1,VIM
Observation 4		PRKCE		kinase		1.912		0.015	1.874	1	CCN1,CD55,EGFR,FOS,IRF3,JUN,JUNB,NFKB1
Observation 4		PTK2	0.029	kinase	Activated	2.412		0.007	2.395	1	CCN1,FOS,KRT18,P4HA1,THBS1,TIMP3,TP53
Observation 4		R5020		chemical reagent	Activated	2.213		0.012	2.186	1	EGFR,ENO2,HSD17B2,LGALS3BP,STAT1,TIMP2,TK1
Observation 4		RETN		other		1.98		0.01	1.96	1	ACACA,FOS,HMOX1,MMP14,RELA
Observation 4		SFTPA1		transporter		-1.912		-0.007	-1.895	1	ARRB2,CCN1,FOS,HSPA6,NAMPT,PHLDA1,RELA
Observation 4		SMAD3	-0.104	transcription regulator	Activated	2.417		0.009	2.377	1	ABI2,APOC3,COL6A3,COL7A1,DDB1,DES,FOS,FOXO3,HMOX1,JUN,JUNB,LPAR1,PCNA,POR,PTPRK,RAC1,RHOB,SLC25A4,TBX3,TGFB2,THBS1,TIMP3,TPM1,TPM2,TPM3,VIM
Observation 4		SMO		g-protein coupled receptor		-1.969		0.01	-1.988	1	ALCAM,CASC4,FOXF1,HDAC1,HDAC3,HDAC6,LAP3,NUMB,SYNM
Observation 4		SOCS3		phosphatase		-1.982		-0.01	-1.962	1	FOS,JUN,TP53,TRAF6
Observation 4		Sb202190		chemical - kinase inhibitor	Inhibited	-2.274		-0.012	-2.24	1	ATP5MF,CD55,FOS,HMOX1,JUNB,P4HA1,PHLDA1,PRDX1,RHOB,TIMP2,TP53
Observation 4		TGFB3		growth factor	Activated	2.494		0.013	2.451	1	CCN1,COL5A1,ETS1,FGF2,FOS,FOSL2,JUN,PLOD2,SERPINE2,THBS1,TIMP3,TPM1
Observation 4		THBS4		other		1.949		0.007	1.934	1	HYOU1,MANF,P4HB,TGFB2
Observation 4		TLR7		transmembrane receptor	Inhibited	-2.384		0.017	-2.444	1	CCNB1,EIF3J,FGF2,FOSL1,IFI35,IRF9,JUNB,MX2,NFKB1,OAS3,RPL26,RPL32,SOD2,STAT1,STAT2,TP53,TRIM38
Observation 4		Vegf		group	Activated	2.162		0.013	2.07	1	ANP32A,ARNTL,ASNS,AURKA,BAG2,CASP1,CCN1,CDK1,CDK2,CENPF,DIAPH2,DKC1,ETS1,FGF2,FOSL1,GRB10,HELLS,HK2,HMOX1,ITGB3BP,ITPR3,JUN,KIF11,KIF22,KMT2A,L3MBTL3,LPAR1,MAPK14,MCL1,MCM2,MCM5,MIF,MMP14,NAMPT,NFKB1,NOLC1,NPC1,PABPN1,PAN2,PHLDA1,PHLDA2,PLOD2,PLPP1,PPAN,PRC1,PSMC3IP,RAC1,RCC1,SLC12A4,SLC7A1,TPST1,TPX2,VIM,YWHAZ,ZEB1
Observation 4		ZBTB16		transcription regulator	Inhibited	-2		0.001	-2.001	1	CCNA2,CCNT2,CD55,EIF2AK2
Observation 4		ZFP36		transcription regulator	Inhibited	-2.779		-0.016	-2.735	1	FOS,FOSL1,JUN,KIF11,NUF2,PRC1,TFRC,TMEM56,TOP2A
Observation 4		acetovanillone		chemical drug		-1.964		-0.014	-1.937	1	HMOX1,MAPK14,OSGIN1,SOD2
Observation 4		aldosterone		chemical - endogenous mammalian		1.827		0.013	1.786	1	DAXX,EGFR,ELL,ERGIC1,FKBP1A,FOS,KRAS,MTOR,NR3C1,PTPN1,YWHAB
Observation 4		alefacept		biologic drug		1.769		-0.017	1.81	1	AGAP1,AKR1C3,IRF2,MAP2K2,STAT1,STAT2
Observation 4		asoprisnil		chemical drug	Inhibited	-2		-0.016	-1.969	1	EGFR,HSD17B2,PARP1,PCNA
Observation 4		atorvastatin		chemical drug	Activated	2.302		-0.003	2.315	1	ABRAXAS1,APOC3,CCN1,CD55,CDKN2AIPNL,CRCP,CYP27A1,DDX51,DHCR24,DHCR7,FOS,GSR,HMOX1,HYPK,JUN,JUNB,MVD,NR1H2,PDXK,PNPT1,PRNP,RHEB,RHOB,SOD1
Observation 4		bortezomib		chemical drug	Activated	3.32		0.001	3.314	1	ABCF2,BAG3,BAK1,CASP1,CCNB1,CDK2,DNAJA1,DNAJB1,DNAJB4,E2F4,FANCA,HDAC1,HDAC3,HSP90AA1,HTRA2,MCL1,NFKB1,NSFL1C,PCNA,PFN2,PSMB5,RBPJ,RPA3,SRXN1,TP53,TP53BP2,UCHL1,UFD1,VAPB,VIM
Observation 4		dehydroisoandrosterone		chemical - endogenous mammalian		1.96		-0.003	1.966	1	CPT1A,HADHA,LGALS3,POR,RACK1,TAP2,TP53
Observation 4		herbimycin		chemical - kinase inhibitor		-1.98		-0.011	-1.959	1	CDK6,FOS,JUNB,SOD2
Observation 4		losartan potassium		chemical drug	Inhibited	-2.714		-0.011	-2.678	1	ARAP1,ATP2A2,ATP5PD,CST3,FOS,ITPR2,KRAS,MAP2,TGFB2,TUBB3,ZEB1
Observation 4		medroxyprogesterone acetate		chemical drug		-1.778		-0.002	-1.771	1	ABCB10,ANLN,CCN1,CCNB1,CDK1,CENPF,DLGAP5,ETS1,FGF2,JUN,JUNB,KIF11,LMNA,MCM5,PRC1,WNT5A
Observation 4		mir-29		microrna	Inhibited	-2.016		-0.013	-1.982	1	CDK6,DNMT1,HBP1,KLF4,MCL1,PRKRA,THBS1,TIMP3,TP53
Observation 4		mir-30		microrna		1.974		-0.016	2.005	1	ARID5B,TP53,UBE2I,VIM
Observation 4		progesterone		chemical - endogenous mammalian	Inhibited	-2.548		0.004	-2.581	1	ACAT1,ACOT7,ACOX1,ADH5,AK3,AKR1C3,ALDH1A1,ARNTL,ATP6V1B2,AURKA,BCAT1,CADM1,CCNA2,CCNB1,CDK2,CHAF1B,CNDP2,CRCP,CST3,DNAJB4,E2F3,EGFR,ELL2,EP400,EZR,FEN1,FOS,G6PD,GARS,GGCT,GRB10,HELLS,HSD17B2,HSD17B4,HSPA8,IDH2,IGFBP5,JUN,LDHA,LGALS3,LIG1,LMO7,MCM2,MCM3,MCM4,MCM5,MCM6,MCM7,NFIL3,NPC1,PCNA,PDHA1,PGRMC1,PKM,PNKD,PRNP,RAB11FIP5,RAP1B,RTN4,SOD2,STAT1,STEAP1,TGFB2,TGFBI,TIMP3,TJP2,TK1,TP53,URB2,VIM,ZEB…
Observation 4		prostaglandin E2		chemical - endogenous mammalian		1.938		0.006	1.909	1	BAK1,CASP1,CCNB1,CD55,DGAT1,EGFR,ETS1,FGF2,FOS,FOSL1,FOSL2,HMOX1,IGFBP5,IGFBP7,JUN,KLF4,LMNA,MCL1,MMP14,NFIL3,PKN1,RAB5A,THBS1,TP53,VIM
Observation 4		rotenone		chemical toxicant	Inhibited	-2		0	-2.001	1	FOS,HMOX1,SOD2,TIMP2,TP53
Observation 4		sorafenib		chemical drug		-1.92		-0.009	-1.903	1	CDK6,MCL1,VIM,ZEB1
Observation 4		streptozocin		chemical drug		-1.961		0.003	-1.977	1	ACACA,ALDH3A2,CBS/CBSL,CLU,COL12A1,COL4A1,CPT1A,CREB1,FOS,HMOX1,HSPD1,LGALS3,LMNB1,MAP1LC3B,NQO1,RELA,SLC25A11,SLC25A19,SLC25A20,SLC25A5,SMAD4,SOD1,SOD2,VDAC1,VIM
Observation 4		tacrolimus		chemical drug	Inhibited	-2.104		-0.006	-2.077	1	ABCD3,ARHGEF1,ATP2B4,BASP1,CDK13,DOCK9,DPYSL3,ELL2,FOS,GNPDA1,HELLS,HSPD1,JUN,JUNB,LBR,MARCKSL1,MARF1,MYH10,NFAT5,NR3C1,OSBPL3,PA2G4,PRNP,RCN1,SOD2,TNFRSF12A
Causal Networks for My Projects->Eoff->Eoff_010819_TMT_Volcano_Limma_IPAinput_unadpvalSig_zscore - 2019-12-04 07:34 AM->Observation 4
Diseases and Bio Functions for My Projects->Eoff->Eoff_010819_TMT_Volcano_Limma_IPAinput_unadpvalSig_zscore - 2019-12-04 07:34 AM->Observation 4
Categories	Functions	Diseases or Functions Annotation	p-Value	Predicted Activation State	Activation z-score	Notes	Bias-corrected z-score	Molecules	# Molecules
Cancer, Organismal Injury and Abnormalities	non-hematological solid tumor	Non-hematological solid tumor	4.33e-92	Increased	2.91		2.921	SUPT3H,SELENOS,ADD1,ISOC1,DHODH,GNPDA1,AK3,SIN3B,PGP,INTS9,PPA1,DPP3,TWNK,TOP2A,RING1,LEMD3,FAM45A,CPPED1,FNBP1L,YY1AP1,GBA,CHAF1B,PBXIP1,EDC4,SOD2,YIF1A,GBF1,LGALS8,WRAP53,PTPN12,MCMBP,FN3KRP,DECR1,SLC25A46,IFT81,MTAP,SETMAR,SUPT5H,CCN1,RSU1,TPM4,ACY1,ZNHIT6,SUMO1,RFX3,CCS,AGK,RAB5C,FARP1,CLIP1,CUTA,MRPL2,RPS3A,ENO1,GPX8,TMEM167A,CYB5R1,CDH13,PITPNB,EIF1AX,SHCBP1,SPCS2,PREPL,VMA21,NUP98,RBPJ,SEC…	2655
Cancer, Endocrine System Disorders, Organismal Injury and Abnormalities	epithelial thyroid cancer	Thyroid carcinoma	9.35e-92		1		1.017	SUPT3H,SELENOS,ADD1,ISOC1,DHODH,GNPDA1,AK3,SIN3B,PGP,INTS9,PPA1,DPP3,TWNK,TOP2A,RING1,LEMD3,FAM45A,FNBP1L,YY1AP1,GBA,CHAF1B,EDC4,SOD2,YIF1A,GBF1,LGALS8,PTPN12,MCMBP,FN3KRP,DECR1,SLC25A46,IFT81,MTAP,SETMAR,SUPT5H,TPM4,ACY1,ZNHIT6,SUMO1,CCS,AGK,RAB5C,FARP1,CLIP1,RPS3A,ENO1,GPX8,TMEM167A,CYB5R1,CDH13,PITPNB,EIF1AX,SHCBP1,SPCS2,PREPL,VMA21,NUP98,RBPJ,TM9SF4,NDUFS1,TRIOBP,TRIM56,TPM3,ZGPAT,USP34,MRPS2…	2141
Cancer, Endocrine System Disorders, Organismal Injury and Abnormalities	thyroid cancer	Thyroid cancer	2.96e-91		1		1.017	SUPT3H,SELENOS,ADD1,ISOC1,DHODH,GNPDA1,AK3,SIN3B,PGP,INTS9,PPA1,DPP3,TWNK,TOP2A,RING1,LEMD3,FAM45A,FNBP1L,YY1AP1,GBA,CHAF1B,EDC4,SOD2,YIF1A,GBF1,LGALS8,PTPN12,MCMBP,FN3KRP,DECR1,SLC25A46,IFT81,MTAP,SETMAR,SUPT5H,TPM4,ACY1,ZNHIT6,SUMO1,CCS,AGK,RAB5C,FARP1,CLIP1,RPS3A,ENO1,GPX8,TMEM167A,CYB5R1,CDH13,PITPNB,EIF1AX,SHCBP1,SPCS2,PREPL,VMA21,NUP98,RBPJ,TM9SF4,NDUFS1,TRIOBP,TRIM56,TPM3,ZGPAT,USP34,MRPS2…	2142
Cancer, Endocrine System Disorders, Organismal Injury and Abnormalities	thyroid gland tumor	Thyroid gland tumor	4.92e-91		1.444		1.469	SUPT3H,SELENOS,ADD1,ISOC1,DHODH,GNPDA1,AK3,SIN3B,PGP,INTS9,PPA1,DPP3,TWNK,TOP2A,RING1,LEMD3,FAM45A,FNBP1L,YY1AP1,GBA,CHAF1B,EDC4,SOD2,YIF1A,GBF1,LGALS8,PTPN12,MCMBP,FN3KRP,DECR1,SLC25A46,IFT81,MTAP,SETMAR,SUPT5H,TPM4,ACY1,ZNHIT6,SUMO1,CCS,AGK,RAB5C,FARP1,CLIP1,RPS3A,ENO1,GPX8,TMEM167A,CYB5R1,CDH13,PITPNB,EIF1AX,SHCBP1,SPCS2,PREPL,VMA21,NUP98,RBPJ,TM9SF4,NDUFS1,TRIOBP,TRIM56,TPM3,ZGPAT,USP34,MRPS2…	2145
Cancer, Endocrine System Disorders, Organismal Injury and Abnormalities	endocrine carcinoma	Endocrine carcinoma	1.72e-90		0.394		0.403	SUPT3H,SELENOS,ADD1,ISOC1,DHODH,GNPDA1,AK3,SIN3B,PGP,INTS9,PPA1,DPP3,TWNK,TOP2A,RING1,LEMD3,FAM45A,FNBP1L,YY1AP1,GBA,CHAF1B,EDC4,SOD2,YIF1A,GBF1,LGALS8,PTPN12,MCMBP,FN3KRP,DECR1,SLC25A46,IFT81,MTAP,SETMAR,SUPT5H,TPM4,ACY1,ZNHIT6,SUMO1,CCS,AGK,RAB5C,FARP1,CLIP1,RPS3A,ENO1,GPX8,TMEM167A,CYB5R1,CDH13,PITPNB,EIF1AX,SHCBP1,SPCS2,PREPL,VMA21,NUP98,RBPJ,TM9SF4,NDUFS1,TRIOBP,TRIM56,TPM3,ZGPAT,USP34,MRPS2…	2143
Cancer, Organismal Injury and Abnormalities	non-melanoma solid tumor	Non-melanoma solid tumor	1.87e-90	Increased	2.71		2.72	SUPT3H,SELENOS,ADD1,ISOC1,DHODH,GNPDA1,AK3,SIN3B,PGP,INTS9,PPA1,DPP3,TWNK,TOP2A,RING1,LEMD3,FAM45A,CPPED1,FNBP1L,YY1AP1,GBA,CHAF1B,PBXIP1,EDC4,SOD2,YIF1A,GBF1,LGALS8,WRAP53,PTPN12,MCMBP,FN3KRP,DECR1,SLC25A46,IFT81,MTAP,SETMAR,SUPT5H,CCN1,RSU1,TPM4,ACY1,ZNHIT6,SUMO1,RFX3,CCS,AGK,RAB5C,FARP1,CLIP1,CUTA,MRPL2,RPS3A,ENO1,GPX8,TMEM167A,CDH13,CYB5R1,EIF1AX,PITPNB,SHCBP1,SPCS2,PREPL,VMA21,NUP98,RBPJ,SEC…	2636
Cancer, Endocrine System Disorders, Organismal Injury and Abnormalities	endocrine cancer	Endocrine cancer	8.92e-90		0.412		0.421	SUPT3H,SELENOS,ADD1,ISOC1,DHODH,GNPDA1,AK3,SIN3B,PGP,INTS9,PPA1,DPP3,TWNK,TOP2A,RING1,LEMD3,FAM45A,FNBP1L,YY1AP1,GBA,CHAF1B,EDC4,SOD2,YIF1A,GBF1,LGALS8,PTPN12,MCMBP,FN3KRP,DECR1,SLC25A46,IFT81,MTAP,SETMAR,SUPT5H,TPM4,ACY1,ZNHIT6,SUMO1,CCS,AGK,RAB5C,FARP1,CLIP1,RPS3A,ENO1,GPX8,TMEM167A,CYB5R1,CDH13,PITPNB,EIF1AX,SHCBP1,SPCS2,PREPL,VMA21,NUP98,RBPJ,TM9SF4,NDUFS1,TRIOBP,TRIM56,TPM3,ZGPAT,USP34,MRPS2…	2144
Cancer, Organismal Injury and Abnormalities	neck neoplasm	Neck neoplasm	1.49e-89		1.452		1.477	SUPT3H,SELENOS,ADD1,ISOC1,DHODH,GNPDA1,AK3,SIN3B,PGP,INTS9,PPA1,DPP3,TWNK,TOP2A,RING1,LEMD3,FAM45A,FNBP1L,YY1AP1,GBA,CHAF1B,EDC4,SOD2,YIF1A,GBF1,LGALS8,PTPN12,MCMBP,FN3KRP,DECR1,SLC25A46,IFT81,MTAP,SETMAR,SUPT5H,TPM4,ACY1,ZNHIT6,SUMO1,CCS,AGK,RAB5C,FARP1,CLIP1,RPS3A,GPX8,ENO1,TMEM167A,CYB5R1,CDH13,PITPNB,EIF1AX,SHCBP1,SPCS2,PREPL,VMA21,NUP98,RBPJ,TM9SF4,NDUFS1,TRIOBP,TRIM56,TPM3,ZGPAT,USP34,MRPS2…	2157
Cancer, Organismal Injury and Abnormalities	nonhematologic malignant neoplasm	Nonhematologic malignant neoplasm	4.04e-89	Increased	3.069		3.074	SUPT3H,SELENOS,ADD1,ISOC1,DHODH,GNPDA1,AK3,SIN3B,PGP,INTS9,PPA1,DPP3,TWNK,TOP2A,RING1,LEMD3,FAM45A,CPPED1,FNBP1L,YY1AP1,GBA,CHAF1B,PBXIP1,EDC4,SOD2,YIF1A,GBF1,LGALS8,WRAP53,PTPN12,MCMBP,FN3KRP,DECR1,SLC25A46,IFT81,MTAP,SETMAR,SUPT5H,CCN1,RSU1,TPM4,ACY1,ZNHIT6,SUMO1,RFX3,CCS,AGK,RAB5C,FARP1,CLIP1,CUTA,MRPL2,RPS3A,ENO1,GPX8,TMEM167A,CYB5R1,CDH13,PITPNB,EIF1AX,SHCBP1,SPCS2,PREPL,VMA21,NUP98,RBPJ,SAM…	2643
Cancer, Organismal Injury and Abnormalities	carcinoma	Carcinoma	9.93e-89	Increased	2.574		2.583	SUPT3H,SELENOS,ADD1,ISOC1,DHODH,GNPDA1,AK3,SIN3B,PGP,INTS9,PPA1,DPP3,TWNK,TOP2A,RING1,LEMD3,FAM45A,CPPED1,FNBP1L,YY1AP1,GBA,CHAF1B,PBXIP1,EDC4,SOD2,YIF1A,GBF1,LGALS8,WRAP53,PTPN12,MCMBP,FN3KRP,DECR1,SLC25A46,IFT81,MTAP,SETMAR,SUPT5H,CCN1,RSU1,TPM4,ACY1,ZNHIT6,SUMO1,RFX3,CCS,AGK,RAB5C,FARP1,CLIP1,CUTA,MRPL2,RPS3A,ENO1,GPX8,TMEM167A,CYB5R1,CDH13,PITPNB,EIF1AX,SHCBP1,SPCS2,PREPL,VMA21,NUP98,RBPJ,SAM…	2615
Cancer, Endocrine System Disorders, Organismal Injury and Abnormalities	nonpituitary endocrine tumor	Nonpituitary endocrine tumor	1.2e-88		1.193		1.212	SUPT3H,SELENOS,ADD1,ISOC1,DHODH,GNPDA1,AK3,SIN3B,PGP,INTS9,PPA1,DPP3,TWNK,TOP2A,RING1,LEMD3,FAM45A,FNBP1L,YY1AP1,GBA,CHAF1B,EDC4,SOD2,YIF1A,GBF1,LGALS8,PTPN12,MCMBP,FN3KRP,DECR1,SLC25A46,IFT81,MTAP,SETMAR,SUPT5H,TPM4,ACY1,ZNHIT6,SUMO1,CCS,AGK,RAB5C,FARP1,CLIP1,RPS3A,ENO1,GPX8,TMEM167A,CYB5R1,CDH13,PITPNB,EIF1AX,SHCBP1,SPCS2,PREPL,VMA21,NUP98,RBPJ,TM9SF4,NDUFS1,TRIOBP,TRIM56,TPM3,ZGPAT,USP34,MRPS2…	2153
Cancer, Organismal Injury and Abnormalities	head and neck carcinoma	Head and neck carcinoma	1.56e-88		1.51		1.511	SUPT3H,SELENOS,ADD1,ISOC1,DHODH,GNPDA1,AK3,SIN3B,PGP,INTS9,PPA1,DPP3,TWNK,TOP2A,RING1,LEMD3,FAM45A,FNBP1L,YY1AP1,GBA,CHAF1B,PBXIP1,EDC4,SOD2,YIF1A,GBF1,LGALS8,PTPN12,MCMBP,FN3KRP,DECR1,SLC25A46,IFT81,MTAP,SETMAR,SUPT5H,TPM4,ACY1,ZNHIT6,SUMO1,CCS,AGK,RAB5C,FARP1,CLIP1,RPS3A,ENO1,GPX8,TMEM167A,CYB5R1,CDH13,PITPNB,EIF1AX,SHCBP1,SPCS2,PREPL,VMA21,NUP98,RBPJ,TM9SF4,NDUFS1,TRIOBP,TRIM56,TPM3,ZGPAT,USP3…	2217
Cancer, Organismal Injury and Abnormalities	neoplasia	Epithelial neoplasm	1.74e-88	Increased	2.944		2.961	SUPT3H,SELENOS,ADD1,ISOC1,DHODH,GNPDA1,AK3,SIN3B,PGP,INTS9,PPA1,DPP3,TWNK,TOP2A,RING1,LEMD3,FAM45A,CPPED1,FNBP1L,YY1AP1,GBA,CHAF1B,PBXIP1,EDC4,SOD2,YIF1A,GBF1,LGALS8,WRAP53,PTPN12,MCMBP,FN3KRP,DECR1,SLC25A46,IFT81,MTAP,SETMAR,SUPT5H,CCN1,RSU1,TPM4,ACY1,ZNHIT6,SUMO1,RFX3,CCS,AGK,RAB5C,FARP1,CLIP1,CUTA,MRPL2,RPS3A,ENO1,GPX8,TMEM167A,CYB5R1,CDH13,EIF1AX,PITPNB,SHCBP1,SPCS2,PREPL,VMA21,NUP98,RBPJ,SAM…	2618
Cancer, Organismal Injury and Abnormalities	head and neck cancer	Head and neck cancer	5.13e-88		1.299		1.305	SUPT3H,SELENOS,ADD1,ISOC1,DHODH,GNPDA1,AK3,SIN3B,PGP,INTS9,PPA1,DPP3,TWNK,TOP2A,RING1,LEMD3,FAM45A,FNBP1L,YY1AP1,GBA,CHAF1B,PBXIP1,EDC4,SOD2,YIF1A,GBF1,LGALS8,PTPN12,MCMBP,FN3KRP,DECR1,SLC25A46,IFT81,MTAP,SETMAR,SUPT5H,TPM4,ACY1,ZNHIT6,SUMO1,CCS,AGK,RAB5C,FARP1,CLIP1,RPS3A,ENO1,GPX8,TMEM167A,CYB5R1,CDH13,PITPNB,EIF1AX,SHCBP1,SPCS2,PREPL,VMA21,NUP98,RBPJ,TM9SF4,NDUFS1,TRIOBP,TRIM56,TPM3,ZGPAT,USP3…	2225
Cancer, Organismal Injury and Abnormalities	tumorigenesis	Tumorigenesis of tissue	2.45e-87	Increased	2.234		2.246	SUPT3H,SELENOS,ADD1,ISOC1,DHODH,GNPDA1,AK3,SIN3B,PGP,INTS9,PPA1,DPP3,TWNK,TOP2A,RING1,LEMD3,FAM45A,CPPED1,FNBP1L,YY1AP1,GBA,CHAF1B,PBXIP1,EDC4,SOD2,YIF1A,GBF1,LGALS8,WRAP53,PTPN12,MCMBP,FN3KRP,DECR1,SLC25A46,IFT81,MTAP,SETMAR,SUPT5H,CCN1,RSU1,TPM4,ACY1,ZNHIT6,SUMO1,RFX3,CCS,AGK,RAB5C,FARP1,CLIP1,CUTA,MRPL2,RPS3A,ENO1,GPX8,TMEM167A,CYB5R1,CDH13,PITPNB,EIF1AX,SHCBP1,SPCS2,PREPL,VMA21,NUP98,RBPJ,SAM…	2623
Cancer, Endocrine System Disorders, Organismal Injury and Abnormalities	endocrine gland tumor	Endocrine gland tumor	1.16e-86		0.895		0.919	SUPT3H,SELENOS,ADD1,ISOC1,DHODH,GNPDA1,AK3,SIN3B,PGP,INTS9,PPA1,DPP3,TWNK,TOP2A,RING1,LEMD3,FAM45A,FNBP1L,YY1AP1,GBA,CHAF1B,EDC4,SOD2,YIF1A,GBF1,LGALS8,PTPN12,MCMBP,FN3KRP,DECR1,SLC25A46,IFT81,MTAP,SETMAR,SUPT5H,TPM4,ACY1,ZNHIT6,SUMO1,CCS,AGK,RAB5C,FARP1,CLIP1,RPS3A,ENO1,GPX8,TMEM167A,CYB5R1,CDH13,PITPNB,EIF1AX,SHCBP1,SPCS2,PREPL,VMA21,NUP98,RBPJ,TM9SF4,NDUFS1,TRIOBP,TRIM56,TPM3,ZGPAT,USP34,MRPS2…	2156
Cancer, Organismal Injury and Abnormalities	head and neck neoplasia	Head and neck tumor	5.52e-86		1.479		1.493	SUPT3H,SELENOS,ADD1,ISOC1,DHODH,GNPDA1,AK3,SIN3B,PGP,INTS9,PPA1,DPP3,TWNK,TOP2A,RING1,LEMD3,FAM45A,FNBP1L,YY1AP1,GBA,CHAF1B,PBXIP1,EDC4,SOD2,YIF1A,GBF1,LGALS8,PTPN12,MCMBP,FN3KRP,DECR1,SLC25A46,IFT81,MTAP,SETMAR,SUPT5H,TPM4,ACY1,ZNHIT6,SUMO1,CCS,AGK,RAB5C,FARP1,CLIP1,RPS3A,ENO1,GPX8,TMEM167A,CYB5R1,CDH13,PITPNB,EIF1AX,SHCBP1,SPCS2,PREPL,VMA21,NUP98,RBPJ,TM9SF4,NDUFS1,TRIOBP,TRIM56,TPM3,ZGPAT,USP3…	2238
Cancer, Organismal Injury and Abnormalities	extracranial solid tumor	Extracranial solid tumor	1.31e-83	Increased	2.503		2.508	SUPT3H,SELENOS,ADD1,ISOC1,DHODH,GNPDA1,AK3,SIN3B,PGP,INTS9,PPA1,DPP3,TWNK,TOP2A,RING1,LEMD3,FAM45A,CPPED1,FNBP1L,YY1AP1,GBA,CHAF1B,PBXIP1,EDC4,SOD2,YIF1A,GBF1,LGALS8,WRAP53,PTPN12,MCMBP,FN3KRP,DECR1,SLC25A46,IFT81,MTAP,SETMAR,SUPT5H,CCN1,RSU1,TPM4,ACY1,ZNHIT6,SUMO1,RFX3,CCS,AGK,RAB5C,FARP1,CLIP1,CUTA,MRPL2,RPS3A,ENO1,GPX8,TMEM167A,CYB5R1,CDH13,PITPNB,EIF1AX,SHCBP1,SPCS2,PREPL,VMA21,NUP98,RBPJ,SEC…	2672
Cancer, Organismal Injury and Abnormalities	cancer	Cancer	5.04e-83		1.018		1.006	SUPT3H,SELENOS,ADD1,ISOC1,DHODH,GNPDA1,AK3,SIN3B,PGP,INTS9,PPA1,DPP3,TWNK,TOP2A,RING1,LEMD3,FAM45A,CPPED1,FNBP1L,YY1AP1,GBA,CHAF1B,PBXIP1,EDC4,SOD2,YIF1A,GBF1,LGALS8,WRAP53,PTPN12,MCMBP,FN3KRP,DECR1,SLC25A46,IFT81,MTAP,SETMAR,SUPT5H,CCN1,RSU1,TPM4,ACY1,ZNHIT6,SUMO1,RFX3,CCS,AGK,RAB5C,FARP1,CLIP1,CUTA,MRPL2,RPS3A,ENO1,GPX8,TMEM167A,CYB5R1,CDH13,PITPNB,EIF1AX,SHCBP1,SPCS2,PREPL,VMA21,NUP98,RBPJ,SAM…	2683
Cancer, Organismal Injury and Abnormalities	solid tumor	Solid tumor	1.95e-82	Increased	2.835		2.834	SUPT3H,SELENOS,ADD1,ISOC1,DHODH,GNPDA1,AK3,SIN3B,PGP,INTS9,PPA1,DPP3,TWNK,TOP2A,RING1,LEMD3,FAM45A,CPPED1,FNBP1L,YY1AP1,GBA,CHAF1B,PBXIP1,EDC4,SOD2,YIF1A,GBF1,LGALS8,WRAP53,PTPN12,MCMBP,FN3KRP,DECR1,SLC25A46,IFT81,MTAP,SETMAR,SUPT5H,CCN1,RSU1,TPM4,ACY1,ZNHIT6,SUMO1,RFX3,CCS,AGK,RAB5C,FARP1,CLIP1,CUTA,MRPL2,RPS3A,ENO1,GPX8,TMEM167A,CYB5R1,CDH13,PITPNB,EIF1AX,SHCBP1,SPCS2,PREPL,VMA21,NUP98,RBPJ,SEC…	2683
Cancer, Organismal Injury and Abnormalities	malignant solid tumor	Malignant solid tumor	8.23e-82	Increased	3.06		3.059	SUPT3H,SELENOS,ADD1,ISOC1,DHODH,GNPDA1,AK3,SIN3B,PGP,INTS9,PPA1,DPP3,TWNK,TOP2A,RING1,LEMD3,FAM45A,CPPED1,FNBP1L,YY1AP1,GBA,CHAF1B,PBXIP1,EDC4,SOD2,YIF1A,GBF1,LGALS8,WRAP53,PTPN12,MCMBP,FN3KRP,DECR1,SLC25A46,IFT81,MTAP,SETMAR,SUPT5H,CCN1,RSU1,TPM4,ACY1,ZNHIT6,SUMO1,RFX3,CCS,AGK,RAB5C,FARP1,CLIP1,CUTA,MRPL2,RPS3A,ENO1,GPX8,TMEM167A,CYB5R1,CDH13,PITPNB,EIF1AX,SHCBP1,SPCS2,PREPL,VMA21,NUP98,RBPJ,SAM…	2670
Cancer, Organismal Injury and Abnormalities	cancer	Cancer of secretory structure	1.76e-77		0.416		0.403	SUPT3H,SELENOS,ADD1,ISOC1,DHODH,GNPDA1,AK3,SIN3B,PGP,INTS9,PPA1,DPP3,TWNK,TOP2A,RING1,LEMD3,FAM45A,FNBP1L,YY1AP1,GBA,CHAF1B,PBXIP1,EDC4,SOD2,YIF1A,GBF1,LGALS8,PTPN12,MCMBP,FN3KRP,DECR1,SLC25A46,IFT81,MTAP,SETMAR,SUPT5H,CCN1,TPM4,ACY1,ZNHIT6,SUMO1,CCS,AGK,RAB5C,FARP1,CLIP1,RPS3A,ENO1,GPX8,TMEM167A,CYB5R1,CDH13,PITPNB,EIF1AX,SHCBP1,SPCS2,PREPL,VMA21,NUP98,RBPJ,ERAL1,METTL15,TM9SF4,NDUFS1,TRIOBP,TRI…	2280
Protein Synthesis	translation	Translation of protein	2.76e-74		-1.753		-1.735	MRPL16,CTIF,MRPL53,MRPL21,MRPL48,RPL26,MRPS14,RPL8,EIF3E,MRPS23,MRPL39,MRPS18B,RNASEL,RPL14,RPL30,MRPL10,MRPL54,APEH,PABPC1,DHX33,PCBP1,NOLC1,MRPL19,MRPS11,EIF3B,MRPL38,EIF3I,MRPS26,EIF4E2,RPL5,MRPL40,MRPL1,EIF4A1,RPS3A,MRPL2,MRPL45,OGFOD1,EIF3J,RPS25,PARP12,RPS6KB2,EIF1AX,NCBP1,MRPL14,ERAL1,STAU1,MRPS2,DAP3,MRM3,MRPS22,PRKRA,RPL18,MRPL35,MRPS31,RHEB,GADD45GIP1,RPL10A,RPL7A,MRPL27,RPL23,EIF4H,MRP…	219
Protein Synthesis	translation	Translation	1.79e-73		-1.589		-1.574	MRPL16,CTIF,MRPL53,MRPL21,MRPL48,RPL26,MRPS14,RPL8,EIF3E,MRPS23,MRPL39,MRPS18B,RNASEL,RPL14,RPL30,MRPL10,MRPL54,APEH,PABPC1,DHX33,PCBP1,NOLC1,MRPL19,MRPS11,TSFM,EIF3B,EIF3I,MRPL38,MRPS26,EIF4E2,RPL5,MRPL40,MRPL1,EIF4A1,RPS3A,MRPL2,MRPL45,OGFOD1,EIF3J,RPS25,PARP12,RPS6KB2,EIF1AX,NCBP1,MRPL14,ERAL1,STAU1,MRPS2,DAP3,MRM3,MRPS22,PRKRA,RPL18,MRPL35,MRPS31,RHEB,GADD45GIP1,RPL10A,RPL7A,MRPL27,RPL23,EIF4…	222
Protein Synthesis	expression	Expression of protein	5.67e-72		-1.967		-1.96	MRPL16,CTIF,MRPL53,MRPL21,MRPL48,RPL26,FOS,MRPS14,RPL8,EIF3E,MRPS23,MRPL39,MRPS18B,RNASEL,RPL14,RPL30,MRPL10,MRPL54,APEH,PABPC1,DHX33,PCBP1,SOD2,NOLC1,MRPL19,CBS/CBSL,MRPS11,EIF3B,SUMO1,EIF3I,MRPL38,MRPS26,RPL5,EIF4E2,MRPL40,MRPL1,EIF4A1,MRPL2,RPS3A,MRPL45,OGFOD1,EIF3J,RPS25,PARP12,RPS6KB2,EIF1AX,NCBP1,MRPL14,ERAL1,STAU1,MRPS2,DAP3,MRM3,MRPS22,PRKRA,RPL18,MRPL35,MRPS31,RHEB,FOSL1,GADD45GIP1,RPL10…	244
Protein Synthesis	synthesis	Synthesis of protein	9.74e-64		0.4		0.369	MRPL16,CTIF,MRPL53,MRPL21,MRPL48,ARRB2,RPL26,FOS,MRPS14,RPL8,EIF3E,MRPS23,MRPL39,MRPS18B,RNASEL,RPL14,YTHDF3,RPL30,MRPL10,UPF3B,MRPL54,APEH,PABPC1,DHX33,PCBP1,SOD2,NOLC1,NRAS,MRPL19,CBS/CBSL,MRPS11,FKBP1A,TSFM,EIF3B,MTPN,SUMO1,EIF3I,MRPL38,B4GALT1,MRPS26,RPL5,EIF4E2,MRPL40,MRPL1,EIF4A1,MRPL2,RPS3A,MRPL45,OGFOD1,EIF3J,RPS25,PARP12,RPS6KB2,EIF1AX,SERINC1,NCBP1,MRPL14,ERAL1,STAU1,MRPS2,DAP3,MRM3,MRP…	276
Protein Synthesis	translation	Termination of translation of protein	4.8e-63					MRPL16,MRPS15,MRPL53,MRPL58,CHCHD1,MRPL42,MRPL37,MRPL21,MRPL48,MRPL15,MRPL27,MRPS27,MRPS34,MRPS10,MRPL20,MRPS14,OXA1L,MRPS25,MRPS23,MRPL34,MRPL39,MRPS18B,MRPS28,MRPL10,MRPL54,MRPL47,APEH,MRPL41,MRPL49,MRPL19,MRPL44,MRPS9,PTCD3,MRPL17,MRPS21,ETF1,MRPS11,MRPL52,MRPL3,MRPS7,MRPL18,MRPL4,MRPS12,MTRF1,MRPL38,MRPS26,MRPL9,MRPL40,MRPL32,MRPS36,MRPL1,MRPS5,MRPL12,MRPL30,MRPL45,MRPL2,OGFOD1,MRPS6,MRPS35,M…	84
Protein Synthesis	metabolism	Metabolism of protein	2.39e-56		1.706		1.643	MRPL16,SELENOS,HEXB,CTIF,MIA3,MRPL48,SMAD4,TCIRG1,USP7,PITRM1,RPL26,RPL8,AFG3L2,CALU,MRPS23,DPP3,MRPL39,MRPS18B,APEH,PABPC1,CSTB,ATG7,HDAC3,GBA,SOD2,NRAS,CHMP6,CCN1,FKBP1A,ACY1,EIF3B,SUMO1,MTPN,EIF3I,MRPS26,MRPL1,RPS3A,MRPL2,SNX12,EIF3J,PARP12,EIF1AX,SERINC1,CDK7,MRPL14,SEC22B,ERAL1,DAP3,MRM3,MRPS22,PRKRA,MRPL35,RHEB,HCFC1,RPL10A,RPL7A,RPL23,MRPL27,THBS1,EIF4H,PSME3,MRPS27,MRPL20,OXA1L,MRPS25,RPL…	463
Cancer, Organismal Injury and Abnormalities	adenocarcinoma	Adenocarcinoma	5.26e-56	Increased	2.435		2.455	SUPT3H,ADD1,DHODH,AK3,SIN3B,INTS9,PPA1,DPP3,TWNK,TOP2A,RING1,LEMD3,CPPED1,FNBP1L,YY1AP1,CHAF1B,PBXIP1,EDC4,SOD2,YIF1A,GBF1,WRAP53,PTPN12,MCMBP,FN3KRP,DECR1,SLC25A46,IFT81,MTAP,SETMAR,SUPT5H,CCN1,RSU1,ACY1,ZNHIT6,RFX3,CCS,AGK,FARP1,CLIP1,CUTA,MRPL2,RPS3A,ENO1,CYB5R1,CDH13,PITPNB,EIF1AX,SHCBP1,SPCS2,PREPL,VMA21,NUP98,RBPJ,SAMM50,ERAL1,METTL15,TM9SF4,NDUFS1,MAVS,TRIOBP,TRIM56,TPM3,ZGPAT,USP34,MRPS22…	2286
Cancer, Organismal Injury and Abnormalities	abdominal carcinoma	Abdominal carcinoma	1.63e-55		1.607		1.621	SUPT3H,SELENOS,ADD1,DHODH,AK3,SIN3B,INTS9,DPP3,TWNK,TOP2A,RING1,LEMD3,FAM45A,CPPED1,FNBP1L,YY1AP1,CHAF1B,PBXIP1,EDC4,SOD2,YIF1A,GBF1,LGALS8,WRAP53,PTPN12,MCMBP,FN3KRP,DECR1,SLC25A46,IFT81,MTAP,SETMAR,SUPT5H,CCN1,ACY1,ZNHIT6,RFX3,CCS,AGK,FARP1,CLIP1,CUTA,MRPL2,RPS3A,ENO1,TMEM167A,CYB5R1,CDH13,PITPNB,EIF1AX,SPCS2,PREPL,VMA21,NUP98,RBPJ,SAMM50,ERAL1,METTL15,TM9SF4,NDUFS1,MAVS,TRIOBP,TRIM56,TPM3,ZGPA…	2358
Cancer, Organismal Injury and Abnormalities	abdominal neoplasm	Abdominal neoplasm	2.82e-54		1.322		1.336	SUPT3H,SELENOS,ADD1,ISOC1,DHODH,AK3,SIN3B,INTS9,PPA1,DPP3,TWNK,TOP2A,RING1,LEMD3,FAM45A,CPPED1,FNBP1L,YY1AP1,CHAF1B,PBXIP1,EDC4,SOD2,YIF1A,GBF1,LGALS8,WRAP53,PTPN12,MCMBP,FN3KRP,DECR1,SLC25A46,IFT81,MTAP,SETMAR,SUPT5H,CCN1,TPM4,ACY1,ZNHIT6,RFX3,CCS,AGK,FARP1,CLIP1,CUTA,MRPL2,RPS3A,ENO1,TMEM167A,CYB5R1,CDH13,PITPNB,EIF1AX,SPCS2,PREPL,VMA21,NUP98,RBPJ,SEC22B,SAMM50,ERAL1,METTL15,TM9SF4,NDUFS1,MAVS,…	2445
Cancer, Organismal Injury and Abnormalities	abdominal adenocarcinoma	Abdominal adenocarcinoma	7.17e-54		0.789		0.79	SUPT3H,ADD1,DHODH,AK3,SIN3B,INTS9,DPP3,TWNK,TOP2A,RING1,LEMD3,CPPED1,FNBP1L,YY1AP1,CHAF1B,PBXIP1,EDC4,SOD2,YIF1A,GBF1,WRAP53,PTPN12,MCMBP,FN3KRP,DECR1,SLC25A46,IFT81,MTAP,SETMAR,SUPT5H,CCN1,ACY1,ZNHIT6,RFX3,CCS,AGK,FARP1,CLIP1,CUTA,MRPL2,RPS3A,CYB5R1,CDH13,PITPNB,EIF1AX,SPCS2,PREPL,VMA21,NUP98,RBPJ,SAMM50,ERAL1,METTL15,TM9SF4,NDUFS1,MAVS,TRIOBP,TRIM56,TPM3,ZGPAT,USP34,MRPS22,SGSH,WASHC4,RHEB,MIER…	2238
Cancer, Gastrointestinal Disease, Organismal Injury and Abnormalities	large intestine carcinoma	Large intestine carcinoma	3.83e-52		0.277		0.283	SUPT3H,ADD1,DHODH,AK3,SIN3B,INTS9,DPP3,TWNK,TOP2A,RING1,LEMD3,CPPED1,FNBP1L,YY1AP1,PBXIP1,EDC4,YIF1A,GBF1,WRAP53,PTPN12,MCMBP,FN3KRP,DECR1,SLC25A46,IFT81,MTAP,SETMAR,SUPT5H,ACY1,ZNHIT6,RFX3,CCS,AGK,FARP1,CLIP1,MRPL2,CYB5R1,CDH13,PITPNB,SPCS2,PREPL,VMA21,NUP98,RBPJ,SAMM50,ERAL1,TM9SF4,NDUFS1,MAVS,TRIOBP,TRIM56,TPM3,ZGPAT,USP34,SGSH,WASHC4,RHEB,MIER1,RPL10A,NUP188,TK1,NT5DC2,BCL2L13,EHD1,NRDE2,MCRS…	1985
Cancer, Gastrointestinal Disease, Organismal Injury and Abnormalities	gastrointestinal adenocarcinoma	Gastrointestinal adenocarcinoma	5.24e-50		0.896		0.934	SUPT3H,ADD1,DHODH,AK3,SIN3B,INTS9,DPP3,TWNK,TOP2A,RING1,LEMD3,CPPED1,FNBP1L,YY1AP1,PBXIP1,EDC4,YIF1A,GBF1,WRAP53,PTPN12,MCMBP,FN3KRP,DECR1,SLC25A46,IFT81,MTAP,SETMAR,SUPT5H,CCN1,RSU1,ACY1,ZNHIT6,RFX3,CCS,AGK,FARP1,CLIP1,MRPL2,CYB5R1,CDH13,PITPNB,SPCS2,PREPL,VMA21,NUP98,RBPJ,SAMM50,ERAL1,TM9SF4,NDUFS1,MAVS,TRIOBP,TRIM56,TPM3,ZGPAT,USP34,SGSH,RHEB,WASHC4,MIER1,RPL10A,NUP188,NT5DC2,BCL2L13,EHD1,NRDE…	2005
Cancer, Gastrointestinal Disease, Organismal Injury and Abnormalities	large intestine adenocarcinoma	Large intestine adenocarcinoma	8.48e-50					SUPT3H,ADD1,DHODH,AK3,SIN3B,INTS9,DPP3,TWNK,TOP2A,RING1,LEMD3,CPPED1,FNBP1L,YY1AP1,PBXIP1,EDC4,YIF1A,GBF1,WRAP53,PTPN12,MCMBP,FN3KRP,DECR1,SLC25A46,IFT81,MTAP,SETMAR,SUPT5H,ACY1,ZNHIT6,RFX3,CCS,AGK,FARP1,CLIP1,MRPL2,CYB5R1,CDH13,PITPNB,SPCS2,PREPL,VMA21,NUP98,RBPJ,SAMM50,ERAL1,TM9SF4,NDUFS1,MAVS,TRIOBP,TRIM56,TPM3,ZGPAT,USP34,SGSH,WASHC4,RHEB,MIER1,RPL10A,NUP188,NT5DC2,BCL2L13,EHD1,NRDE2,MCRS1,TH…	1964
Cancer, Gastrointestinal Disease, Organismal Injury and Abnormalities	digestive organ tumor	Digestive organ tumor	2.81e-49		1.338		1.359	SUPT3H,SELENOS,ADD1,DHODH,AK3,SIN3B,INTS9,PPA1,DPP3,TWNK,TOP2A,RING1,LEMD3,FAM45A,CPPED1,FNBP1L,YY1AP1,PBXIP1,EDC4,SOD2,YIF1A,GBF1,LGALS8,WRAP53,PTPN12,MCMBP,FN3KRP,DECR1,SLC25A46,IFT81,MTAP,SETMAR,SUPT5H,CCN1,RSU1,ACY1,ZNHIT6,RFX3,CCS,AGK,FARP1,CLIP1,CUTA,MRPL2,RPS3A,ENO1,TMEM167A,CYB5R1,CDH13,PITPNB,EIF1AX,SPCS2,PREPL,VMA21,NUP98,RBPJ,SAMM50,ERAL1,TM9SF4,NDUFS1,MAVS,TRIOBP,TRIM56,TPM3,ZGPAT,USP…	2326
Cancer, Gastrointestinal Disease, Organismal Injury and Abnormalities	gastrointestinal carcinoma	Gastrointestinal carcinoma	7.64e-48		1		1.019	SUPT3H,ADD1,DHODH,AK3,SIN3B,INTS9,DPP3,TWNK,TOP2A,RING1,LEMD3,CPPED1,FNBP1L,YY1AP1,PBXIP1,EDC4,YIF1A,GBF1,WRAP53,PTPN12,MCMBP,FN3KRP,DECR1,SLC25A46,IFT81,MTAP,SETMAR,SUPT5H,CCN1,RSU1,ACY1,ZNHIT6,RFX3,CCS,AGK,FARP1,CLIP1,MRPL2,CYB5R1,CDH13,PITPNB,SPCS2,PREPL,VMA21,NUP98,RBPJ,SAMM50,ERAL1,TM9SF4,NDUFS1,MAVS,TRIOBP,TRIM56,TPM3,ZGPAT,USP34,SGSH,WASHC4,RHEB,MIER1,RPL10A,NUP188,TK1,NT5DC2,BCL2L13,EHD1,…	2053
Cancer, Organismal Injury and Abnormalities	abdominal cancer	Abdominal cancer	6.08e-47		1.635		1.645	SUPT3H,SELENOS,ADD1,DHODH,AK3,SIN3B,INTS9,PPA1,DPP3,TWNK,TOP2A,RING1,LEMD3,FAM45A,CPPED1,FNBP1L,YY1AP1,CHAF1B,PBXIP1,EDC4,SOD2,YIF1A,GBF1,LGALS8,WRAP53,PTPN12,MCMBP,FN3KRP,DECR1,SLC25A46,IFT81,MTAP,SETMAR,SUPT5H,CCN1,TPM4,ACY1,ZNHIT6,RFX3,CCS,AGK,FARP1,CLIP1,CUTA,MRPL2,RPS3A,ENO1,TMEM167A,CYB5R1,CDH13,PITPNB,EIF1AX,SPCS2,PREPL,VMA21,NUP98,RBPJ,SAMM50,ERAL1,METTL15,TM9SF4,NDUFS1,MAVS,TRIOBP,TRIM56…	2396
RNA Post-Transcriptional Modification	processing	Processing of RNA	9.36e-47		-1.226		-1.233	LSM6,PPP1R8,RRP1B,AQR,INTS8,RPL26,PES1,AARS,PHRF1,LUC7L3,UTP14A,INTS9,EMG1,RNASEL,RPL14,ERCC3,UPF3B,FBL,PABPC1,WDR18,PCBP1,NOLC1,WDR55,NOL6,BUD13,BUD31,SUPT5H,PRPF31,GTF2H1,RBM25,RPL5,HSPA8,SAFB,SENP3,CDK7,NCBP1,WDR74,RBMX2,CELF1,MTPAP,THRAP3,PRPF4B,PRPF40A,EFTUD2,LSM3,INTS4,HCFC1,CCAR1,CPSF3,RBFOX2,BCAS2,PDCD11,INTS2,ERCC2,GEMIN5,RPL11,HNRNPK,SRPK1,RPS7,RPL7,HNRNPM,BUD23,SREK1,CLP1,CDK13,TBP,DDX…	195
Cancer, Gastrointestinal Disease, Organismal Injury and Abnormalities	digestive system cancer	Digestive system cancer	2.91e-45		1.848		1.864	SUPT3H,SELENOS,ADD1,DHODH,AK3,SIN3B,INTS9,PPA1,DPP3,TWNK,TOP2A,RING1,LEMD3,FAM45A,CPPED1,FNBP1L,YY1AP1,PBXIP1,EDC4,SOD2,YIF1A,GBF1,LGALS8,WRAP53,PTPN12,MCMBP,FN3KRP,DECR1,SLC25A46,IFT81,MTAP,SETMAR,SUPT5H,CCN1,RSU1,ACY1,ZNHIT6,RFX3,CCS,AGK,FARP1,CLIP1,CUTA,MRPL2,RPS3A,ENO1,TMEM167A,CYB5R1,CDH13,PITPNB,EIF1AX,SPCS2,PREPL,VMA21,NUP98,RBPJ,SAMM50,ERAL1,TM9SF4,NDUFS1,MAVS,TRIOBP,TRIM56,TPM3,ZGPAT,USP…	2275
Cancer, Gastrointestinal Disease, Organismal Injury and Abnormalities	large intestine neoplasm	Large intestine neoplasm	2.11e-43		0.191		0.198	SUPT3H,ADD1,DHODH,AK3,SIN3B,INTS9,PPA1,DPP3,TWNK,TOP2A,RING1,LEMD3,CPPED1,FNBP1L,YY1AP1,PBXIP1,EDC4,SOD2,YIF1A,GBF1,LGALS8,WRAP53,PTPN12,MCMBP,FN3KRP,DECR1,SLC25A46,IFT81,MTAP,SETMAR,SUPT5H,ACY1,ZNHIT6,RFX3,CCS,AGK,FARP1,CLIP1,MRPL2,ENO1,CYB5R1,CDH13,PITPNB,SPCS2,PREPL,VMA21,NUP98,RBPJ,SAMM50,ERAL1,TM9SF4,NDUFS1,MAVS,TRIOBP,TRIM56,TPM3,ZGPAT,USP34,SGSH,WASHC4,RHEB,MIER1,RPL10A,NUP188,TK1,NT5DC2,B…	2039
Cancer, Gastrointestinal Disease, Organismal Injury and Abnormalities	malignant neoplasm of large intestine	Malignant neoplasm of large intestine	3.03e-42		0.239		0.245	SUPT3H,ADD1,DHODH,AK3,SIN3B,INTS9,PPA1,DPP3,TWNK,TOP2A,RING1,LEMD3,CPPED1,FNBP1L,YY1AP1,PBXIP1,EDC4,SOD2,YIF1A,GBF1,LGALS8,WRAP53,PTPN12,MCMBP,FN3KRP,DECR1,SLC25A46,IFT81,MTAP,SETMAR,SUPT5H,ACY1,ZNHIT6,RFX3,CCS,AGK,FARP1,CLIP1,MRPL2,ENO1,CYB5R1,CDH13,PITPNB,SPCS2,PREPL,VMA21,NUP98,RBPJ,SAMM50,ERAL1,TM9SF4,NDUFS1,MAVS,TRIOBP,TRIM56,TPM3,ZGPAT,USP34,SGSH,WASHC4,RHEB,MIER1,RPL10A,NUP188,TK1,NT5DC2,B…	2028
Protein Synthesis	elongation	Elongation of protein	5.14e-42					MRPL16,MRPS15,MRPL53,CHCHD1,MRPL42,MRPL37,MRPL58,MRPL21,MRPL48,MRPL15,MRPL27,MRPS27,MRPS34,MRPS10,MRPS14,MRPL20,OXA1L,MRPS23,MRPS25,MRPL34,MRPL39,MRPS18B,MRPL10,MRPS28,MRPL54,MRPL47,MRPL49,MRPL41,MRPL19,MRPL44,MRPS9,PTCD3,MRPL17,MRPS21,MRPS11,MRPL52,MRPL3,MRPS7,MRPL18,MRPS12,MRPL4,TSFM,MRPL38,MRPS26,MRPL9,MRPL40,MRPL32,MRPS36,MRPL1,MRPS5,MRPL12,MRPL30,MRPL45,MRPL2,MRPS6,MRPS35,MRPL11,MRPL43,MRPS1…	81
Cancer, Gastrointestinal Disease, Organismal Injury and Abnormalities	neoplasia	Gastrointestinal tumor	4.13e-41		1.61		1.636	SUPT3H,ADD1,DHODH,AK3,SIN3B,INTS9,PPA1,DPP3,TWNK,TOP2A,RING1,LEMD3,CPPED1,FNBP1L,YY1AP1,PBXIP1,EDC4,SOD2,YIF1A,GBF1,LGALS8,WRAP53,PTPN12,MCMBP,FN3KRP,DECR1,SLC25A46,IFT81,MTAP,SETMAR,SUPT5H,CCN1,RSU1,ACY1,ZNHIT6,RFX3,CCS,AGK,FARP1,CLIP1,MRPL2,ENO1,CYB5R1,CDH13,PITPNB,SPCS2,PREPL,VMA21,NUP98,RBPJ,SAMM50,ERAL1,TM9SF4,NDUFS1,MAVS,TRIOBP,TRIM56,TPM3,ZGPAT,USP34,SGSH,WASHC4,RHEB,MIER1,RPL10A,NUP188,TK…	2107
Cancer, Gastrointestinal Disease, Organismal Injury and Abnormalities	gastrointestinal tract cancer	Gastrointestinal tract cancer	2.9e-40		1.413		1.428	SUPT3H,ADD1,DHODH,AK3,SIN3B,INTS9,PPA1,DPP3,TWNK,TOP2A,RING1,LEMD3,CPPED1,FNBP1L,YY1AP1,PBXIP1,EDC4,SOD2,YIF1A,GBF1,LGALS8,WRAP53,PTPN12,MCMBP,FN3KRP,DECR1,SLC25A46,IFT81,MTAP,SETMAR,SUPT5H,CCN1,RSU1,ACY1,ZNHIT6,RFX3,CCS,AGK,FARP1,CLIP1,MRPL2,ENO1,CYB5R1,CDH13,PITPNB,SPCS2,PREPL,VMA21,NUP98,RBPJ,SAMM50,ERAL1,TM9SF4,NDUFS1,MAVS,TRIOBP,TRIM56,TPM3,ZGPAT,USP34,SGSH,WASHC4,RHEB,MIER1,RPL10A,NUP188,TK…	2096
Infectious Diseases	infection	Viral Infection	1.14e-39		0.491		0.274	TERF2,DHODH,NDUFB7,TCIRG1,USP7,LIN7C,ARGLU1,AFG3L2,SCARB2,ATR,GABARAPL2,TOP2A,ATG7,HDAC3,ATP6V0C,ABLIM3,GBF1,ZC3HAV1,CANT1,HLA-C,TUBA4A,NMI,CHMP6,SARM1,DNAJA1,TWF1,FKBP1A,ERCC5,RAB6A,DCTN1,SUMO1,EIF3I,SLC9A3R1,RAB5C,CLIP1,COG2,LSM14B,SAFB,NFIL3,PARP12,SHCBP1,ADK,NUP98,CD58,RBPJ,SAMM50,PPP3CA,MVB12A,MAP1LC3B,MAVS,ZBTB2,TRIM56,HSPA9,DAXX,PARP1,ZGPAT,CHMP2B,ATP6V0A1,SEH1L,PRKRA,CLUH,MGAT1,KBTBD11,CH…	526
Protein Synthesis	translation	Initiation of translation of protein	8.62e-38		0.059		0.093	EIF3G,RPL7A,CTIF,RPL13A,RPL32,RPLP1,RPL23,EIF4H,RPL26,RPS19,RPL8,EIF3E,NCBP2,AGO2,RPL29,RPL14,PAIP2,RPL19,RPL27A,RPL30,EIF3A,RPL11,RPLP2,RPL35,PABPC1,RPS7,EIF3L,EIF1,DHX33,EIF4G2,RPS12,EIF5,HSPB1,RPL7,RPLP0,RPL36,PAIP1,EIF3H,RPS27A,RPL15,EIF3C,EIF3F,AMPD2,EIF3M,MTIF2,RPL35A,EIF3B,TP53,EIF3I,RPL6,RPL12,RPL5,RPL9,RPL28,LARP1,EIF2S2,RPS15A,RPL37,RPL3,EIF4A1,RPS8,RPL31,RPL4,RPS3A,RPS21,EIF4EBP1,EIF3J…	84
Cancer, Organismal Injury and Abnormalities	incidence	Incidence of tumor	5.17e-36	Increased	3.04		3.08	ADD1,ISOC1,DHODH,AK3,SIN3B,PPA1,TWNK,TOP2A,RING1,LEMD3,FNBP1L,YY1AP1,CHAF1B,PBXIP1,EDC4,SOD2,YIF1A,GBF1,WRAP53,FN3KRP,SLC25A46,MTAP,SUPT5H,CCN1,ACY1,ZNHIT6,RFX3,CCS,AGK,FARP1,CLIP1,CUTA,MRPL2,ENO1,CYB5R1,CDH13,PITPNB,EIF1AX,SHCBP1,PREPL,NUP98,RBPJ,SEC22B,SAMM50,ERAL1,METTL15,TM9SF4,NDUFS1,MAVS,TRIOBP,TPM3,ZGPAT,USP34,MRPS22,WASHC4,RHEB,NUP188,TK1,BCL2L13,EHD1,NRDE2,MCRS1,THBS1,SLC16A3,MRPS27,HIF1…	1803
Cancer, Organismal Injury and Abnormalities	tumorigenesis	Tumorigenesis of epithelial neoplasm	5.96e-36	Increased	3.616		3.653	ADD1,DHODH,AK3,SIN3B,PPA1,TWNK,TOP2A,RING1,LEMD3,FNBP1L,YY1AP1,EDC4,CHAF1B,PBXIP1,SOD2,YIF1A,GBF1,WRAP53,FN3KRP,SLC25A46,MTAP,SUPT5H,CCN1,ACY1,ZNHIT6,RFX3,CCS,AGK,CLIP1,FARP1,CUTA,MRPL2,ENO1,CYB5R1,CDH13,PITPNB,EIF1AX,SHCBP1,PREPL,NUP98,RBPJ,SAMM50,METTL15,TM9SF4,NDUFS1,MAVS,TPM3,TRIOBP,ZGPAT,USP34,MRPS22,RHEB,WASHC4,NUP188,TK1,BCL2L13,EHD1,NRDE2,MCRS1,THBS1,MRPS27,HIF1AN,EXOC7,GEMIN5,AHCTF1,PARK…	1736
Cancer, Organismal Injury and Abnormalities	frequency	Frequency of tumor	6.31e-36	Increased	3.285		3.327	ADD1,DHODH,AK3,SIN3B,PPA1,TWNK,TOP2A,RING1,LEMD3,FNBP1L,YY1AP1,CHAF1B,PBXIP1,EDC4,SOD2,YIF1A,GBF1,WRAP53,FN3KRP,SLC25A46,MTAP,SUPT5H,CCN1,ACY1,ZNHIT6,RFX3,CCS,AGK,CLIP1,FARP1,CUTA,MRPL2,ENO1,CYB5R1,CDH13,PITPNB,EIF1AX,SHCBP1,PREPL,NUP98,RBPJ,SAMM50,METTL15,TM9SF4,NDUFS1,MAVS,TPM3,TRIOBP,ZGPAT,USP34,MRPS22,RHEB,WASHC4,NUP188,TK1,BCL2L13,EHD1,NRDE2,MCRS1,THBS1,MRPS27,HIF1AN,EXOC7,GEMIN5,AHCTF1,PARK…	1758
Cancer, Organismal Injury and Abnormalities	development	Development of carcinoma	3.88e-35	Increased	3.119		3.157	ADD1,DHODH,AK3,SIN3B,PPA1,TWNK,TOP2A,RING1,LEMD3,FNBP1L,YY1AP1,EDC4,CHAF1B,PBXIP1,SOD2,YIF1A,GBF1,WRAP53,FN3KRP,SLC25A46,MTAP,SUPT5H,CCN1,ACY1,ZNHIT6,RFX3,CCS,AGK,CLIP1,FARP1,CUTA,MRPL2,ENO1,CYB5R1,CDH13,PITPNB,EIF1AX,SHCBP1,PREPL,NUP98,RBPJ,SAMM50,METTL15,TM9SF4,NDUFS1,MAVS,TPM3,TRIOBP,ZGPAT,USP34,MRPS22,RHEB,WASHC4,NUP188,TK1,BCL2L13,EHD1,NRDE2,MCRS1,THBS1,MRPS27,HIF1AN,EXOC7,GEMIN5,AHCTF1,ALDH…	1713
Molecular Transport, RNA Trafficking	export	Export of RNA	4.61e-35	Decreased	-2.369		-2.414	RAE1,NUP188,NUP133,AGFG1,YTHDC1,THOC2,CPSF3,NUP153,AAAS,NUP88,SMG7,NCBP2,CPSF1,NUP85,FYTTD1,RBM8A,NUP155,CPSF2,THOC7,SEC13,UPF3B,ALYREF,RANBP2,EIF5A,THOC3,POLDIP3,RGPD4 (includes others),NUP107,NUP160,NUP35,KHDRBS1,NXT1,XPO1,SARNP,NUP50,DDX19B,XPOT,NUP62,THOC1,NUP43,NUP54,ZC3H11A,NUP93,NXF1,WDR33,DDX39B,CDC40,NUP205,UPF2,NUP37,RAN,EIF4A3,RBM15B,NCBP1,NUP98,NDC1,THOC6,TPR,MAGOHB,POM121/POM121C,SEH…	68
Cancer, Organismal Injury and Abnormalities	development	Development of malignant tumor	5.06e-35	Increased	3.049		3.092	ADD1,DHODH,AK3,SIN3B,PPA1,TWNK,TOP2A,RING1,LEMD3,FNBP1L,YY1AP1,EDC4,CHAF1B,PBXIP1,SOD2,YIF1A,GBF1,WRAP53,FN3KRP,SLC25A46,MTAP,SUPT5H,CCN1,ACY1,ZNHIT6,RFX3,CCS,AGK,CLIP1,FARP1,CUTA,MRPL2,ENO1,CYB5R1,CDH13,PITPNB,EIF1AX,SHCBP1,PREPL,NUP98,RBPJ,SAMM50,METTL15,TM9SF4,NDUFS1,MAVS,TPM3,TRIOBP,ZGPAT,MRPS22,USP34,RHEB,WASHC4,NUP188,TK1,BCL2L13,EHD1,NRDE2,MCRS1,THBS1,MRPS27,HIF1AN,EXOC7,GEMIN5,AHCTF1,ALDH…	1730
Molecular Transport, RNA Trafficking	export	Export of mRNA	2.06e-34		-1.909		-1.944	RAE1,NUP188,NUP133,AGFG1,YTHDC1,THOC2,CPSF3,NUP153,AAAS,NUP88,SMG7,NCBP2,CPSF1,NUP85,FYTTD1,RBM8A,NUP155,CPSF2,THOC7,SEC13,UPF3B,RANBP2,ALYREF,THOC3,EIF5A,POLDIP3,RGPD4 (includes others),NUP107,NUP160,NUP35,KHDRBS1,NXT1,XPO1,SARNP,NUP50,DDX19B,NUP62,THOC1,NUP43,NUP54,ZC3H11A,NUP93,NXF1,WDR33,DDX39B,CDC40,NUP205,UPF2,NUP37,EIF4A3,RBM15B,NCBP1,NUP98,NDC1,THOC6,TPR,MAGOHB,POM121/POM121C,SEH1L,CHTOP,…	66
Molecular Transport, RNA Trafficking	nuclear export	Nuclear export of RNA	2.06e-34	Decreased	-2.408		-2.451	RAE1,NUP188,NUP133,AGFG1,YTHDC1,THOC2,CPSF3,NUP153,AAAS,NUP88,SMG7,NCBP2,CPSF1,NUP85,FYTTD1,RBM8A,NUP155,CPSF2,THOC7,SEC13,UPF3B,ALYREF,RANBP2,EIF5A,THOC3,POLDIP3,NUP107,NUP160,NUP35,KHDRBS1,NXT1,XPO1,SARNP,NUP50,DDX19B,XPOT,NUP62,THOC1,NUP43,NUP54,ZC3H11A,NUP93,NXF1,WDR33,DDX39B,CDC40,NUP205,UPF2,NUP37,EIF4A3,RBM15B,NCBP1,NUP98,NDC1,THOC6,TPR,MAGOHB,POM121/POM121C,SEH1L,CHTOP,NUPL2,SYMPK,THOC5,S…	66
Molecular Transport, RNA Trafficking	nuclear export	Nuclear export of mRNA	9.08e-34	Decreased	-2.201		-2.241	RAE1,NUP188,NUP133,AGFG1,YTHDC1,THOC2,CPSF3,NUP153,AAAS,NUP88,SMG7,NCBP2,CPSF1,NUP85,FYTTD1,RBM8A,NUP155,CPSF2,THOC7,SEC13,UPF3B,RANBP2,ALYREF,THOC3,EIF5A,POLDIP3,NUP107,NUP160,NUP35,NXT1,XPO1,SARNP,NUP50,DDX19B,NUP62,THOC1,NUP43,NUP54,ZC3H11A,NUP93,NXF1,WDR33,DDX39B,CDC40,NUP205,UPF2,NUP37,EIF4A3,RBM15B,NCBP1,NUP98,NDC1,THOC6,TPR,MAGOHB,POM121/POM121C,SEH1L,CHTOP,NUPL2,SYMPK,THOC5,SMG1,NUP214,FI…	64
Organismal Survival	organismal death	Organismal death	2.03e-33		1.707		2.126	HEXB,ADD1,TERF2,XRCC1,MIA3,TCIRG1,SMAD4,USP7,LIN7C,ILK,ACADM,SIN3B,CRELD1,PGP,SCARB2,ATR,TWNK,SCRIB,TOP2A,ABCB10,POLG2,LEMD3,ATG7,HDAC3,GBA,VPS26A,PLCD3,PRKAR1A,ATP6V0C,SEPHS1,SOD2,NRAS,COL5A2,WDR55,HAT1,PTPN12,ENDOG,MTAP,CTH,APRT,SARM1,CCN1,WBP2,FKBP1A,ERCC5,KMT2B,RAB6A,SYNE2,DCTN1,RFX3,CCS,SLC9A3R1,SNX27,HIST1H1D,VTI1A,EGLN1,SIN3A,SAFB,GSTP1,HK2,NFIL3,SHOC2,PITPNB,ADK,NUP98,RBPJ,ATAD1,PPP3CA,PL…	726
Metabolic Disease, Organismal Injury and Abnormalities	mitochondrial disorder	Mitochondrial disorder	7.22e-33					IBA57,MRPS34,TOP3A,WARS2,MFN2,TTC19,NDUFA9,ATP5F1A,WFS1,TWNK,PCK2,MT-ATP6,NDUFS7,MTFMT,COX15,COX20,CYC1,UQCRC2,MRPL44,OPA1,AIFM1,UQCRB,OPA3,NDUFB9,DLAT,TSFM,MGME1,TMEM70,TARS2,FASTKD2,AGK,TFAM,NDUFA6,AARS2,NDUFV2,NDUFS8,MFF,SURF1,FOXRED1,MRPS2,NDUFS1,BCS1L,NDUFS2,UQCRQ,MRPS22,MRPS16,SPG7,MT-CO2,NDUFB11,FDXR,PNPT1,C1QBP,NDUFAF1,PDHX,SUCLG1,MT-ND2,NDUFAF2,UQCC2,SCO1,OXA1L,TIMMDC1,RMND1,NDUFB3,LRPPR…	100
Molecular Transport	nuclear export	Nuclear export of molecule	1.15e-32	Decreased	-2.408		-2.451	RAE1,NUP188,NUP133,AGFG1,YTHDC1,THOC2,CPSF3,CHP1,NUP153,AAAS,NUP88,SMG7,NCBP2,CPSF1,NUP85,FYTTD1,RBM8A,NUTF2,NUP155,CPSF2,THOC7,SEC13,UPF3B,PTPN14,RANBP2,ALYREF,THOC3,EIF5A,XPO7,POLDIP3,NUP107,NUP160,NUP35,KHDRBS1,NXT1,XPO1,SARNP,NUP50,DDX19B,XPOT,NUP62,THOC1,NUP43,NUP54,ZC3H11A,NUP93,NXF1,WDR33,DDX39B,PTPN11,CDC40,NUP205,UPF2,NUP37,RAN,EIF4A3,RBM15B,NCBP1,NUP98,NDC1,THOC6,TPR,MAGOHB,HSPA9,POM121…	73
Molecular Transport	nuclear export	Nuclear export	1.54e-32	Decreased	-2.005		-2.044	RAE1,NUP188,NUP133,AGFG1,YTHDC1,THOC2,CPSF3,CHP1,NUP153,AAAS,NUP88,SMG7,NCBP2,CPSF1,NUP85,FYTTD1,RBM8A,NUTF2,NUP155,CPSF2,THOC7,SEC13,UPF3B,PTPN14,RANBP2,ALYREF,THOC3,EIF5A,XPO7,POLDIP3,NUP107,NUP160,NUP35,KHDRBS1,NXT1,XPO1,SARNP,NUP50,DDX19B,XPOT,LSG1,THOC1,NUP62,NUP43,NUP54,ZC3H11A,NUP93,NXF1,WDR33,DDX39B,PTPN11,CDC40,NUP205,UPF2,NUP37,RAN,EIF4A3,NPM1,RBM15B,NCBP1,NUP98,NDC1,THOC6,TPR,MAGOHB,HS…	76
Organismal Survival	morbidity or mortality	Morbidity or mortality	1.82e-32		1.738		2.148	HEXB,ADD1,TERF2,XRCC1,MIA3,TCIRG1,SMAD4,USP7,LIN7C,ILK,ACADM,SIN3B,CRELD1,PGP,SCARB2,ATR,TWNK,SCRIB,TOP2A,ABCB10,POLG2,LEMD3,ATG7,HDAC3,GBA,VPS26A,PLCD3,PRKAR1A,ATP6V0C,SEPHS1,SOD2,NRAS,COL5A2,WDR55,HAT1,PTPN12,ENDOG,MTAP,CTH,APRT,SARM1,CCN1,WBP2,FKBP1A,KMT2B,ERCC5,RAB6A,SYNE2,DCTN1,RFX3,CCS,SLC9A3R1,SNX27,HIST1H1D,VTI1A,EGLN1,SIN3A,SAFB,GSTP1,HK2,NFIL3,SHOC2,PITPNB,ADK,NUP98,RBPJ,ATAD1,PPP3CA,PL…	730
RNA Post-Transcriptional Modification	processing	Processing of mRNA	7.35e-30		-1.022		-1.01	PTBP1,PPP1R8,LSM6,YTHDC1,SNRNP40,SART3,AQR,DYRK1A,PLRG1,PHRF1,CWC15,IK,AGO2,RBM8A,CPSF2,ERCC3,UPF3B,WTAP,SF3B5,PABPC1,PRCC,HNRNPH2,GRSF1,PCBP1,ZMAT2,BUD13,BUD31,SUPT5H,PRPF31,GTF2H1,GTF2H3,PPIL1,GTF2H4,RBM25,SNRNP200,HSPA8,PRPF8,QKI,SNRNP35,YBX1,SAFB,NPM1,SF3B3,SRRM2,NCBP1,CDK7,CSTF2,RBM15B,DHX8,RBMX2,CELF1,LSM4,MTPAP,MBNL1,SART1,KHDC4,THRAP3,PRPF40A,SRRT,EFTUD2,LSM3,TRA2A,HCFC1,FIP1L1,AKAP8L,CCA…	126
Infectious Diseases	infection	Infection of cells	8.49e-30		0.338		0.1	RAB2A,TAGLN2,NUP133,PML,TERF2,NDUFB7,COPG1,AQR,LIN7C,ARGLU1,MYOF,AFG3L2,PSIP1,RNASEL,NUP155,GOSR2,ERCC3,MRPL10,UPF3B,GABARAPL2,TBC1D10A,NDUFS7,CLNS1A,FBL,ATG7,DHX33,ATP6V0C,GBF1,ZC3HAV1,DNM2,CANT1,IFI35,BCLAF1,ATOX1,POLR3A,GTF2H1,ERCC1,TWF1,NUP62,ATP6V0D1,BAG6,ERCC5,RAB6A,DCTN1,TAP1,SUMO1,EIF3I,RAB5C,RBM25,RPL5,CLIP1,COG2,COG1,LSM14B,PIGK,NUMBL,CTBP1,RPS6KB2,SHCBP1,CROCC,PLOD2,NUP98,CD58,SUB1,DLS…	276
RNA Damage and Repair	nonsense-mediated mRNA decay	Nonsense-mediated mRNA decay	3.51e-29		-0.068		-0.104	RPL7A,CTIF,RPL13A,RPL32,RPLP1,RPL23,RPL26,RPS19,RPL8,SMG7,EIF3E,NCBP2,RBM8A,RPL29,RPL14,RPL19,RPL27A,RPL30,UPF3B,RPL11,RPLP2,RPL35,PABPC1,RPS7,RPS12,RPL7,RPLP0,RPL36,RPS27A,RPL15,ETF1,RPL35A,RPL6,RPL12,RPL5,RPL9,RPL28,RPS15A,RPL37,RPL3,PPP2R1A,RPS8,RPL31,UPF2,RPL4,RPS3A,EIF4A3,RPS21,RPL18A,EIF4G1,RPS25,RPL17,NCBP1,RPL21,RPL13,MAGOHB,RPSA,RPL23A,RPL24,RPL18,RPL34,SMG1,RPL10,RPL10A	64
Cancer, Organismal Injury and Abnormalities	genitourinary tumor	Genitourinary tumor	8.5e-29	Increased	3.19		3.18	SUPT3H,ISOC1,DHODH,AK3,SIN3B,PPA1,TOP2A,RING1,LEMD3,FNBP1L,GBA,CHAF1B,PBXIP1,EDC4,SOD2,GBF1,LGALS8,WRAP53,PTPN12,DECR1,SLC25A46,MTAP,SETMAR,SUPT5H,CCN1,TPM4,ACY1,ZNHIT6,RFX3,AGK,RAB5C,FARP1,CLIP1,CUTA,ENO1,CDH13,EIF1AX,NUP98,SEC22B,ERAL1,METTL15,NDUFS1,MAVS,TRIOBP,TRIM56,TPM3,ZGPAT,USP34,MRPS22,MRPL35,WASHC4,RHEB,MIER1,NUP188,TK1,NRDE2,MCRS1,THBS1,SLC16A3,MRPS27,HIF1AN,NRM,GEMIN5,AHCTF1,DAD1,TGFB…	1730
RNA Damage and Repair	decay	Decay of mRNA	4.94e-28		-0.537		-0.57	RPL7A,CTIF,RPL13A,RPL32,RPLP1,RPL23,RPL26,RPS19,RPL8,SMG7,EIF3E,NCBP2,RBM8A,RPL29,RPL14,RPL19,RPL27A,RPL30,UPF3B,RPL11,RPLP2,RPL35,PABPC1,RPS7,RPS12,RPL7,RPLP0,RPL36,RPS27A,RPL15,ETF1,RPL35A,RPL6,RPL12,RPL5,RPL9,RPL28,RPS15A,RPL37,RPL3,PPP2R1A,RPS8,RPL31,UPF2,RPL4,RPS3A,EIF4A3,RPS21,RPL18A,EIF4G1,RPS25,TOE1,RPL17,NCBP1,RPL21,RPL13,MAGOHB,RPSA,RPL23A,RPL24,RPL18,RPL34,SMG1,RPL10,RPL10A	65
Cell Death and Survival	necrosis	Necrosis	1.21e-27		0.348		0.402	TERF2,DHODH,XRCC1,SMAD4,ILK,MTCH1,SIN3B,SDHB,ATR,RPA1,SLC9A3R2,TOP2A,CSTB,PABPC1,YY1AP1,ATG7,HDAC3,GBA,ARMC10,PRKAR1A,SOD2,NRAS,HAT1,LGALS8,ENDOG,NOL6,DECR1,CTH,NMI,CHMP6,APRT,SARM1,CCN1,FKBP1A,TMEM109,EIF3B,DCTN1,SUMO1,EIF3I,MTPN,CNN2,VTI1A,EGLN1,SPECC1,RPS3A,GSTP1,ENO1,HK2,NFIL3,GSDMD,EIF1AX,CDK7,RBPJ,PPP3CA,DAP3,TM9SF4,MAP1LC3B,MAVS,DAXX,HSPA9,PARP1,GART,ITPR3,PRKRA,RHEB,CHMP5,THOC5,RAC1,AFAP1…	761
RNA Post-Transcriptional Modification	splicing	Splicing of RNA	4.1e-27		-0.913		-0.899	PTBP1,LSM6,PPP1R8,YTHDC1,SART3,SNRNP40,RRP1B,AQR,DYRK1A,PLRG1,LUC7L3,CWC15,IK,RBM8A,CPSF2,UPF3B,PPIG,WTAP,SF3B5,PRCC,HNRNPH2,PCBP1,ZMAT2,BUD13,BUD31,PRPF31,JUN,PPIL1,RBM25,SNRNP200,HSPA8,PRPF8,SNRNP35,YBX1,NPM1,SF3B3,TARDBP,SRRM2,NCBP1,CSTF2,RBM15B,DHX8,CELF1,RBMX2,LSM4,MBNL1,SART1,KHDC4,THRAP3,PRPF4B,PRPF40A,SRRT,EFTUD2,LSM3,TRA2A,HCFC1,FIP1L1,CCAR1,LSM2,CPSF3,POLR2A,C1QBP,RBFOX2,DDX23,PABPN1,MB…	116
Cellular Assembly and Organization	organization	Organization of organelle	3.56e-26		0.931		0.887	RAB2A,TMEM11,NUP133,HEXB,VPS18,MIA3,ILK,FSD1,PES1,TUBA1A,MYOF,USP6NL,AFG3L2,ABCD3,ATR,RPA1,NUP155,P3H1,TWNK,IFT27,POLG2,LEMD3,FNBP1L,HTRA2,JUP,DPYSL2,HDAC3,ATG7,GBA,CEP170,SOD2,GBF1,COL5A2,CHMP6,ERCC1,TMEM106B,WNT5A,YME1L1,SMARCA2,FKBP1A,HIST1H1B,RAB6A,SYNE2,PEX14,POLRMT,RAB5C,MAN2A1,COG2,SERPINH1,SAFB,NUMBL,CDH13,PITPNB,MFF,SUN1,TOR1A,LAMTOR1,NIPSNAP2,LIG3,NUMB,SLC7A11,DAXX,PARP1,CHMP2B,SEH1L,CL…	228
DNA Replication, Recombination, and Repair	repair	Repair of DNA	4.19e-26	Decreased	-3.478		-3.584	SMCHD1,FEN1,TERF2,XRCC1,MDC1,USP7,AQR,FOS,ZNF281,RAD54B,ATR,RPA1,ERCC3,TOP2A,POLG2,USP3,BABAM2,SOD2,KAT8,NRAS,HAT1,WRAP53,CLU,FANCA,BCLAF1,RPS27A,SETMAR,GTF2H1,JUN,ERCC1,MBD4,GTF2H3,MCM7,POLD1,ERCC5,SUMO1,TP53,PCNA,GTF2H4,MGMT,OTUB1,FANCI,HUWE1,YBX1,GSTP1,NPM1,EIF4G1,CDK7,RAD50,CAAP1,DEK,LIG3,PARP1,BRD4,PAXX,RAC1,CETN2,CDK1,BAP1,TCEA1,INO80,TMEM161A,CBX8,POLR2A,PGAM1,TUBG1,PWWP3A,SLC30A9,PSME4,PN…	147
RNA Post-Transcriptional Modification	splicing	Splicing of mRNA	5.69e-26		-0.529		-0.509	PTBP1,LSM6,PPP1R8,YTHDC1,SART3,SNRNP40,AQR,DYRK1A,PLRG1,CWC15,IK,RBM8A,CPSF2,UPF3B,WTAP,SF3B5,PRCC,HNRNPH2,PCBP1,ZMAT2,BUD13,BUD31,PRPF31,PPIL1,RBM25,SNRNP200,HSPA8,PRPF8,SNRNP35,YBX1,NPM1,SF3B3,SRRM2,NCBP1,CSTF2,RBM15B,DHX8,RBMX2,LSM4,MBNL1,SART1,KHDC4,THRAP3,PRPF40A,SRRT,EFTUD2,LSM3,TRA2A,HCFC1,FIP1L1,CCAR1,LSM2,CPSF3,POLR2A,C1QBP,RBFOX2,DDX23,PABPN1,MBNL2,BCAS2,PPWD1,NCBP2,CPSF1,TXNL4B,ISY1,GE…	104
Infectious Diseases	infection	Infection by HIV-1	2.28e-25		-1.24		-1.485	RAB2A,TAGLN2,NUP133,TERF2,NDUFB7,AQR,LIN7C,ARGLU1,TUBA1A,MYOF,AFG3L2,PSIP1,RNASEL,NUP155,GOSR2,ERCC3,MRPL10,UPF3B,GABARAPL2,TOP2A,TBC1D10A,NDUFS7,CLNS1A,HDAC3,ATG7,DHX33,ATP6V0C,ZC3HAV1,DNM2,CANT1,TUBA4A,BCLAF1,HLA-C,ATOX1,POLR3A,GTF2H1,ERCC1,TWF1,NUP62,BAG6,ERCC5,RAB6A,RBM25,COG2,LSM14B,PIGK,NUMBL,SHCBP1,PLOD2,NUP98,SUB1,DLST,LMAN2,SAMM50,PPP1R12C,TM9SF2,NIPSNAP2,ZBTB2,TRIM56,RAD21,ZGPAT,ATP6V0A…	217
Cancer, Organismal Injury and Abnormalities	urogenital cancer	Urogenital cancer	3.98e-25	Increased	2.19		2.179	SUPT3H,DHODH,AK3,SIN3B,PPA1,TOP2A,RING1,LEMD3,FNBP1L,GBA,CHAF1B,PBXIP1,EDC4,SOD2,GBF1,LGALS8,WRAP53,PTPN12,DECR1,SLC25A46,MTAP,SETMAR,SUPT5H,CCN1,TPM4,ACY1,ZNHIT6,RFX3,AGK,RAB5C,CLIP1,FARP1,CUTA,ENO1,CDH13,EIF1AX,NUP98,ERAL1,METTL15,NDUFS1,MAVS,TPM3,TRIOBP,TRIM56,ZGPAT,USP34,MRPS22,MRPL35,RHEB,WASHC4,MIER1,NUP188,TK1,NRDE2,MCRS1,THBS1,MRPS27,SLC16A3,HIF1AN,NRM,GEMIN5,AHCTF1,DAD1,TGFB2,FBXL12,POLR…	1683
Infectious Diseases	infection	Infection of tumor cell lines	5.82e-25		0.919		0.707	RAB2A,HIBCH,NUP133,EIF3G,TERF2,DCAF13,SP110,DCAF1,PDIA6,NDUFB7,COPG1,CYCS,ARGLU1,SYNJ2,RNASEL,RAB11B,NUP155,GOSR2,ERCC3,UPF3B,GABARAPL2,TBC1D10A,NDUFS7,FBL,CLNS1A,H3F3A/H3F3B,ATG7,DHX33,G3BP1,PI4KA,GBF1,THAP11,DNM2,MRPL44,IFI35,COPB1,RAP1B,EIF3H,BCLAF1,ATOX1,POLR3A,GTF2H1,SPTAN1,TWF1,ATP6V0D1,ARHGEF12,BAG6,CRMP1,PARVA,RAB6A,EPHA2,SUMO1,EIF3I,PURA,SPTBN1,RAB5C,COG2,HUWE1,NDUFA6,COG1,LSM14B,PIGK,CT…	186
Cancer, Cell Death and Survival, Organismal Injury and Abnormalities, Tumor Morphology	cell death	Cell death of osteosarcoma cells	9.55e-25	Decreased	-3.447		-3.304	NUP188,EIF3G,RPL7A,RPL13A,COPG1,AQR,PSMB5,NUP88,RPS19,EIF3E,FAU,RBM8A,NUP155,RPL19,RPL27A,RPL11,RPL35,CHMP4B,PABPC1,RPS7,EIF3L,NUP107,NUP160,EBNA1BP2,RPS12,RPL7,RPLP0,VDAC2,RPS27A,VCP,SLC39A7,EIF3F,NUP62,RPA2,NAPA,SMC1A,NUP54,RPL35A,EIF3B,TP53,RPL6,NXF1,RPL5,RPL9,PRPF8,RPS15A,RPL37,RPL3,RPL31,RAN,RPS21,SUPT16H,SF3B3,COPB2,RPL13,PNO1,SON,KPNB1,POLR2H,HSPA9,UBE2I,COPA,RPA3,NUP214,RPL10,ARCN1	66
Cell Death and Survival	apoptosis	Apoptosis	9.79e-25		1.403		1.478	HEXB,TERF2,DHODH,XRCC1,TCIRG1,SMAD4,USP7,ILK,LIN7C,MTCH1,SIN3B,TCHP,CRELD1,SCARB2,ATR,RPA1,SCRIB,TOP2A,DAP,CSTB,DCAF7,YY1AP1,ATG7,HDAC3,ARMC10,PLCD3,PRKAR1A,SOD2,NRAS,HAT1,LGALS8,ENDOG,DECR1,CTH,NMI,SARM1,DNAJA1,CCN1,PTP4A2,FKBP1A,ERCC5,KMT2B,TMEM109,EIF3B,DCTN1,SUMO1,EIF3I,MTPN,CNN2,VTI1A,EGLN1,SIN3A,SPECC1,SAFB,RPS3A,GSTP1,ENO1,HK2,NFIL3,PHLDA2,RBPJ,PPP3CA,DAP3,TM9SF4,MAVS,DAXX,HSPA9,PARP1,ITPR…	742
Cancer, Organismal Injury and Abnormalities	malignant genitourinary solid tumor	Malignant genitourinary solid tumor	1.13e-24	Increased	2.19		2.179	SUPT3H,DHODH,AK3,SIN3B,PPA1,TOP2A,RING1,LEMD3,FNBP1L,GBA,CHAF1B,PBXIP1,EDC4,SOD2,GBF1,LGALS8,WRAP53,PTPN12,DECR1,SLC25A46,MTAP,SETMAR,SUPT5H,CCN1,TPM4,ACY1,ZNHIT6,RFX3,AGK,RAB5C,CLIP1,FARP1,CUTA,ENO1,CDH13,EIF1AX,NUP98,ERAL1,METTL15,NDUFS1,MAVS,TPM3,TRIOBP,TRIM56,ZGPAT,USP34,MRPS22,MRPL35,RHEB,WASHC4,MIER1,NUP188,TK1,NRDE2,MCRS1,THBS1,MRPS27,SLC16A3,HIF1AN,NRM,GEMIN5,AHCTF1,DAD1,TGFB2,FBXL12,POLR…	1680
Molecular Transport, Protein Trafficking	transport	Transport of protein	2.26e-24		-1.169		-1.25	RAB2A,EXOC4,PML,DMAP1,VPS18,PPM1F,MIA3,GDI2,RAP1A,LRP1,NUP155,IFT27,SRC,IPO4,JUP,HDAC3,CHMP3,NOLC1,DNM2,VAMP7,DNAJA1,NUP62,NAPA,GOSR1,NUP54,RAB6A,DCTN1,TAP1,SUMO1,TP53,PEX14,VPS39,RANGAP1,SNX27,HSPA8,PTPN11,AGAP3,RAN,RAB10,SNX12,WWP2,NPM1,TARDBP,ASPSCR1,NUP98,ERP29,LMAN2,PPP3CA,KPNB1,IGF2R,MAVS,MX2,HSPA9,SLC7A11,NEDD4,HDAC6,CENPF,KPNA6,CHMP5,NUPL2,NUP214,CCDC93,CHP1,EHD1,IPO9,LMNA,MYH9,VIPAS39,CS…	128
Infectious Diseases	infection	Infection of cervical cancer cell lines	1.7e-23		0.84		0.624	RAB2A,HIBCH,NUP133,EIF3G,TERF2,DCAF13,SP110,DCAF1,PDIA6,NDUFB7,COPG1,CYCS,ARGLU1,NUP155,RNASEL,GOSR2,ERCC3,GABARAPL2,UPF3B,NDUFS7,TBC1D10A,FBL,CLNS1A,H3F3A/H3F3B,ATG7,DHX33,PI4KA,GBF1,THAP11,MRPL44,IFI35,RAP1B,COPB1,EIF3H,BCLAF1,ATOX1,POLR3A,GTF2H1,SPTAN1,TWF1,ATP6V0D1,ARHGEF12,BAG6,CRMP1,PARVA,RAB6A,SUMO1,EIF3I,PURA,SPTBN1,RAB5C,COG2,HUWE1,NDUFA6,COG1,LSM14B,PIGK,CTBP1,SHCBP1,RAB5A,DLST,TM9SF2,N…	159
Infectious Diseases	infection	Infection by RNA virus	2.17e-23		-0.007		-0.249	RAB2A,TAGLN2,NUP133,PML,TERF2,NDUFB7,COPG1,AQR,LIN7C,ARGLU1,TUBA1A,MYOF,AFG3L2,PSIP1,RNASEL,NUP155,GOSR2,ERCC3,MRPL10,UPF3B,GABARAPL2,TOP2A,TBC1D10A,NDUFS7,CLNS1A,FBL,ATG7,HDAC3,DHX33,ATP6V0C,GBF1,ZC3HAV1,DNM2,CLU,CANT1,IFI35,TUBA4A,BCLAF1,HLA-C,ATOX1,POLR3A,GTF2H1,ERCC1,TWF1,NUP62,ATP6V0D1,BAG6,FKBP1A,POLD1,ERCC5,RAB6A,TAP1,EIF3I,RAB5C,RBM25,RPL5,COG2,COG1,LSM14B,PIGK,NUMBL,CTBP1,RPS6KB2,SHCBP1,…	294
Gene Expression	expression	Expression of RNA	2.84e-23		-1.147		-1.231	GTF2B,HEXB,TERF2,CTIF,ZNHIT3,TCIRG1,SMAD4,ILK,CEBPZ,CCNT2,SIN3B,PHRF1,MRPL39,TWNK,TOP2A,RING1,DAP,CDK5RAP2,YY1AP1,HDAC3,TAPBP,PRKAR1A,SOD2,NRAS,ABLIM3,ZC3HAV1,TRIM16,SUPT5H,NMI,CCN1,WBP2,FKBP1A,EIF3B,SUMO1,MTPN,EIF3I,POLRMT,RFX3,CNN2,HIST1H1D,ARMCX3,EGLN1,SIN3A,RPS3A,MRPL2,SAFB,GSTP1,ENO1,SNX12,NFIL3,CDH13,CDK7,NUP98,PHLDA2,RBPJ,ERP29,PPP3CA,MAVS,ZBTB2,DAXX,PARP1,EAPP,ZGPAT,RALA,ZNF24,KDM4A,THOC5…	631
Cell Cycle	cell cycle progression	Cell cycle progression	3.63e-23		-0.03		-0.092	RAE1,PML,SIPA1,CSNK2A2,SMAD4,ILK,ARRB2,CCNT2,FOS,PES1,SIN3B,NUP88,TUBA1A,EIF3E,ATR,RPA1,ZFHX3,ANGEL2,DYNC1LI2,SCRIB,TOP2A,LEMD3,HTRA2,CSTB,YY1AP1,HDAC3,HELLS,PRKAR1A,TBL1XR1,KAT8,NOLC1,NRAS,CDK5RAP3,GBF1,HAT1,CLU,SMARCA1,FANCA,TNFRSF12A,IFI16,CTH,RRAGA,DPH1,GTF2H1,CCN1,NUP62,RSU1,MCM7,FKBP1A,POLD1,SMARCA2,KIF11,B4GALT1,SLC9A3R1,E2F4,ST5,PDS5A,CBX2,CLIP1,HSPA8,PDS5B,NCOR1,CDK6,SAFB,TPX2,AK1,CTBP1,…	340
Cancer, Organismal Injury and Abnormalities	anogenital cancer	Anogenital cancer	6.11e-23	Increased	2.008		1.996	SUPT3H,DHODH,AK3,SIN3B,PPA1,TOP2A,RING1,LEMD3,FNBP1L,GBA,EDC4,CHAF1B,PBXIP1,SOD2,GBF1,LGALS8,WRAP53,SLC25A46,SETMAR,SUPT5H,CCN1,TPM4,ACY1,ZNHIT6,RFX3,AGK,RAB5C,CLIP1,FARP1,CUTA,ENO1,CDH13,EIF1AX,NUP98,ERAL1,METTL15,NDUFS1,MAVS,TPM3,TRIOBP,TRIM56,ZGPAT,USP34,MRPS22,RHEB,WASHC4,NUP188,TK1,NRDE2,MCRS1,THBS1,SLC16A3,MRPS27,HIF1AN,NRM,GEMIN5,AHCTF1,TGFB2,FBXL12,POLR3E,CHD4,PICALM,NPEPPS,HNRNPM,KDSR,IL…	1564
Infectious Diseases	replication	Replication of virus	1.53e-22		-0.057		-0.143	RAE1,PML,PPP1R8,COPG1,USP7,ENGASE,ATR,PSIP1,RNASEL,TRAF6,HDAC3,ATG7,ATP6V0C,ABLIM3,ZC3HAV1,CANT1,NMI,DNAJA1,NUP62,ATP6V0D1,MAFK,FKBP1A,KIF11,TAP1,SUMO1,SLC9A3R1,LAMP2,SAFB,CTBP1,PARP12,NUP98,CD58,BAK1,DEK,MAVS,ZBTB2,DAXX,PARP1,MGAT1,CLUH,APOBEC3F,MINK1,MVP,AGFG1,NUP153,DBT,UBQLN4,TMPO,ATP5F1B,HSF1,EIF3A,SP100,IRF3,SRPK1,TGFB2,RACGAP1,ATP6V1A,PRNP,CCNK,COX6A1,HNRNPM,VCP,SSRP1,TAMM41,NXF1,LARP1,STA…	195
Cancer, Organismal Injury and Abnormalities	breast or colorectal cancer	Breast or colorectal cancer	3.79e-22	Increased	2.116		2.109	GTF2B,ADD1,TMEM43,DHODH,SIPA1,RALGAPA2,SMAD4,AK3,SIN3B,CRELD1,USP6NL,TXLNA,FAM120A,PPA1,TWNK,TOP2A,RING1,LEMD3,FNBP1L,WDR89,ZBTB40,YY1AP1,GBA,WDR18,EDC4,PBXIP1,CEP170,SOD2,YIF1A,ABLIM3,NRAS,GBF1,COL5A2,HAT1,LGALS8,PTPN12,NANS,C7orf26,FN3KRP,TUBA4A,MTAP,SUPT5H,ERGIC3,TMEM97,WBP2,DLAT,CCN1,DHX29,ERCC5,EPB41L1,DCTN1,ZNHIT6,EIF3I,RFX3,CCS,SLC9A3R1,RAB5C,ACBD3,CLIP1,FARP1,PSMG3,AARS2,MRPL2,ENO1,EIF3J,…	1389
Developmental Disorder, Hereditary Disorder, Metabolic Disease, Organismal Injury and Abnormalities	mitochondrial respiratory chain deficiency	Mitochondrial respiratory chain deficiency	4.76e-22					NDUFAF1,MT-ND2,NDUFAF2,UQCC2,SCO1,TTC19,NDUFA9,ATP5F1A,NDUFB3,NDUFS7,LRPPRC,MTFMT,COX15,NDUFA2,COX20,CYC1,UQCRC2,MRPL44,NDUFA11,NDUFS6,UQCRB,NDUFB9,ETFA,TMEM70,MT-ND1,ETFDH,NDUFAF4,FASTKD2,NDUFA13,NDUFAF3,COX6B1,NDUFA6,NDUFS8,NDUFV2,SURF1,ETFB,SDHA,FOXRED1,NDUFV1,COA3,ATP5F1D,NDUFS1,BCS1L,NDUFS2,UQCRQ,NDUFS3,SCO2,NDUFB11,MT-CO2	49
Cell Signaling	viral life cycle	Viral life cycle	1.46e-21		0.092		0.133	EIF2AK2,RAE1,NUP188,NUP133,VPS37A,APOBEC3G,NUP153,AAAS,NUP88,OAS3,NUP85,PSIP1,RNASEL,NUP155,SEC13,APOBEC3B,SRPK1,RANBP2,CHMP4B,NUP107,NUP160,NUP35,PI4KA,CHMP3,XPO1,ZC3HAV1,CHMP2A,ADAR,RPS27A,IFI16,NUP50,CHMP6,NUP62,NUP43,NUP54,TP53,SUMO1,NUP93,BICD1,NUP205,NUP37,RAN,PIN1,PPIC,VPS4A,RCC1,NUP98,NDC1,PPIA,TPR,MVB12A,PPIB,FAM111A,VTA1,MAVS,POM121/POM121C,CHMP2B,SEH1L,UBE2I,VPS4B,NUPL2,CHMP5,SRPK2,APO…	65
Cancer, Gastrointestinal Disease, Organismal Injury and Abnormalities	colorectal carcinomagenesis	Colorectal carcinoma	1.91e-21		0.277		0.281	GTF2B,ADD1,TMEM43,DHODH,SIPA1,RALGAPA2,SMAD4,AK3,SIN3B,USP6NL,TXLNA,FAM120A,TWNK,TOP2A,RING1,LEMD3,FNBP1L,WDR89,ZBTB40,YY1AP1,WDR18,EDC4,PBXIP1,CEP170,YIF1A,ABLIM3,NRAS,GBF1,COL5A2,C7orf26,NANS,FN3KRP,TUBA4A,MTAP,SUPT5H,ERGIC3,TMEM97,WBP2,DLAT,DHX29,ERCC5,EPB41L1,DCTN1,ZNHIT6,EIF3I,RFX3,CCS,ACBD3,CLIP1,FARP1,PSMG3,AARS2,MRPL2,EIF3J,CYB5R1,CDH13,PITPNB,PREPL,VPS51,NUP98,MVB12A,SAMM50,TM9SF4,TPM3,T…	1062
Cancer, Gastrointestinal Disease, Organismal Injury and Abnormalities	development	Development of intestinal tumor	2.09e-21		0.728		0.732	GTF2B,ADD1,TMEM43,DHODH,SIPA1,RALGAPA2,SMAD4,AK3,SIN3B,USP6NL,TXLNA,FAM120A,TWNK,TOP2A,RING1,LEMD3,FNBP1L,WDR89,ZBTB40,YY1AP1,WDR18,EDC4,PBXIP1,CEP170,YIF1A,ABLIM3,NRAS,GBF1,COL5A2,C7orf26,NANS,FN3KRP,TUBA4A,MTAP,SUPT5H,ERGIC3,TMEM97,WBP2,DLAT,DHX29,ERCC5,EPB41L1,DCTN1,ZNHIT6,EIF3I,RFX3,CCS,ACBD3,CLIP1,FARP1,PSMG3,AARS2,MRPL2,EIF3J,CYB5R1,CDH13,PITPNB,PREPL,VPS51,NUP98,MVB12A,SAMM50,TM9SF4,TPM3,T…	1063
Cell Death and Survival	cell death	Cell death of tumor cell lines	2.39e-21		1.537		1.576	DHODH,XRCC1,SMAD4,ILK,MTCH1,SIN3B,ATR,RPA1,SLC9A3R2,TOP2A,CSTB,YY1AP1,ATG7,HDAC3,ARMC10,PRKAR1A,SOD2,NRAS,HAT1,LGALS8,ENDOG,NOL6,CTH,NMI,CCN1,FKBP1A,DCTN1,SUMO1,CNN2,EGLN1,SPECC1,GSTP1,ENO1,HK2,NFIL3,EIF1AX,CDK7,DAP3,MAP1LC3B,TM9SF4,MAVS,HSPA9,DAXX,PARP1,PRKRA,ITPR3,CHMP5,THOC5,RAC1,AFAP1,HCFC1,PPP5C,TK1,BCL2L13,NDUFAF1,MCRS1,THBS1,BCAS2,TMED10,RPL27A,DHCR7,HSF1,COL4A1,PARK7,SOD1,TGFB2,RACGAP1,ST…	478
Infectious Diseases	HIV infection	HIV infection	4.08e-21		-1.121		-1.364	RAB2A,TAGLN2,NUP133,TERF2,NDUFB7,AQR,LIN7C,ARGLU1,TUBA1A,MYOF,AFG3L2,PSIP1,RNASEL,NUP155,GOSR2,ERCC3,MRPL10,UPF3B,GABARAPL2,TOP2A,TBC1D10A,NDUFS7,CLNS1A,HDAC3,ATG7,DHX33,ATP6V0C,ZC3HAV1,DNM2,CLU,CANT1,TUBA4A,BCLAF1,HLA-C,ATOX1,POLR3A,GTF2H1,ERCC1,TWF1,NUP62,BAG6,FKBP1A,POLD1,ERCC5,RAB6A,RBM25,COG2,LSM14B,PIGK,NUMBL,SHCBP1,PLOD2,ADK,NUP98,SUB1,DLST,LMAN2,SAMM50,PPP1R12C,TM9SF2,NIPSNAP2,ZBTB2,TRIM5…	237
Cellular Compromise, Inflammatory Response	degranulation	Degranulation of granulocytes	4.77e-21					HEXB,DBNL,FTL,GDI2,DGAT1,PKM,CST3,TCIRG1,RAP1A,GLA,TXNDC5,APEH,PGM1,CPPED1,JUP,CSTB,ATG7,TIMP2,ATP6V0C,GNS,CYB5R3,NRAS,CANT1,RAP1B,COPB1,VAMP7,APRT,SPTAN1,RAB18,FAF2,RAB6A,TP53,CNN2,RAB4B,B4GALT1,RAB5C,PYGB,HSPA8,HUWE1,LAMP2,ROCK1,GSTP1,RAB10,YPEL5,GSDMD,CD58,LTA4H,GYG1,VAT1,LAMTOR1,KPNB1,IGF2R,RHOG,PLEKHO2,LAMP1,PDAP1,ATP6V0A1,CSK,SURF4,IDH1,ORMDL3,SNAP29,RAC1,DERA,PDXK,MVP,IQGAP1,ATP6V1D,DNAJC1…	144
Cellular Compromise, Inflammatory Response	degranulation	Degranulation of neutrophils	7.73e-21					HEXB,DBNL,FTL,GDI2,DGAT1,PKM,CST3,TCIRG1,RAP1A,GLA,TXNDC5,APEH,PGM1,CPPED1,JUP,CSTB,ATG7,TIMP2,ATP6V0C,GNS,CYB5R3,NRAS,CANT1,RAP1B,COPB1,VAMP7,APRT,SPTAN1,RAB18,FAF2,RAB6A,TP53,CNN2,RAB4B,B4GALT1,RAB5C,PYGB,HSPA8,HUWE1,LAMP2,ROCK1,GSTP1,RAB10,YPEL5,GSDMD,CD58,LTA4H,GYG1,VAT1,LAMTOR1,KPNB1,IGF2R,RHOG,PLEKHO2,LAMP1,PDAP1,ATP6V0A1,SURF4,IDH1,ORMDL3,SNAP29,RAC1,DERA,PDXK,MVP,IQGAP1,ATP6V1D,DNAJC13,PG…	141
Infectious Diseases	infection	Infection by Retroviridae	8.14e-21		-1.175		-1.418	RAB2A,TAGLN2,NUP133,TERF2,NDUFB7,AQR,LIN7C,ARGLU1,TUBA1A,MYOF,AFG3L2,PSIP1,RNASEL,NUP155,GOSR2,ERCC3,MRPL10,UPF3B,GABARAPL2,TOP2A,TBC1D10A,NDUFS7,CLNS1A,HDAC3,ATG7,DHX33,ATP6V0C,ZC3HAV1,DNM2,CLU,CANT1,TUBA4A,BCLAF1,HLA-C,ATOX1,POLR3A,GTF2H1,ERCC1,NUP62,TWF1,BAG6,FKBP1A,POLD1,ERCC5,RAB6A,RBM25,COG2,LSM14B,PIGK,NUMBL,SHCBP1,PLOD2,ADK,NUP98,SUB1,DLST,LMAN2,SAMM50,PPP1R12C,TM9SF2,NIPSNAP2,ZBTB2,TRIM5…	238
Hereditary Disorder, Neurological Disease, Organismal Injury and Abnormalities	familial encephalopathy	Familial encephalopathy	9.33e-21		-1.35		-1.338	SELENOS,ISOC1,XRCC1,ZNHIT3,NDUFA5,SLC25A22,ACADM,FOS,SDHB,AARS,NDUFA8,TUBA1A,AFG3L2,EIF3E,SCARB2,NDUFA7,GOSR2,TWNK,TRAF6,NDUFS7,CDK5RAP2,HTRA2,FBL,MTFMT,CSTB,COLGALT1,GBA,CHAF1B,SEPHS1,SOD2,HMBOX1,ACP1,LGALS8,CLU,TUBA4A,AIFM1,NHLRC2,UQCRB,POLR3A,DNAJA1,NUP62,ATP5MPL,FOXP1,FKBP1A,SMARCA2,TAF9B,RAB6A,TMEM70,DCTN1,CNPY3,RFX3,SEPT5,ARMC9,SNX27,TPI1,ARMCX3,HSPA8,SIN3A,LAMP2,AARS2,RARS,IRF2BPL,POLR3B,A…	366
Infectious Diseases	replication	Replication of RNA virus	6.94e-20		-0.221		-0.314	CDC42BPA,DCLK1,RAE1,PML,EIF3G,PPP1R8,DMAP1,DUSP3,SP110,COPG1,CST3,ENGASE,DYRK1A,ATP6V1B2,ATP2C1,OAS3,ATR,PSIP1,AGO2,RNASEL,RAB11B,TRAF6,DLG1,ATG7,G3BP1,PI4KA,ATP6V0C,ABLIM3,PANX1,ZC3HAV1,CANT1,COPB1,ADAR,RPS27A,NMI,JUN,DNAJA1,NUP62,CREB1,ATP6V0D1,NUP54,KIF11,TAP1,SUMO1,TP53,SUMO3,SLC9A3R1,PRPF8,OXSR1,LAMP2,ROCK1,YBX1,NRF1,SAFB,EIF4EBP1,NPM1,CTBP1,PARP12,MAP4K4,SRRM2,NUP98,CD58,BAK1,KPNB1,MAVS,ZBT…	173
Cancer, Organismal Injury and Abnormalities	pelvic tumor	Pelvic tumor	1.2e-19		1.28		1.29	SUPT3H,TMEM11,ISOC1,DHODH,RALGAPA2,SMAD4,PITRM1,ACADM,AK3,SIN3B,SDHB,CRELD1,USP6NL,FAM120A,TOP2A,RING1,LEMD3,FNBP1L,WDR89,ZBTB40,EDC4,CHAF1B,PBXIP1,PRKAR1A,CEP170,SOD2,ABLIM3,NRAS,GBF1,COL5A2,LGALS8,WRAP53,PTPN12,DECR1,TUBA4A,SLC25A46,MTAP,SETMAR,SUPT5H,WBP2,DLAT,CCN1,DHX29,TPM4,ACY1,ERCC5,EPB41L1,DCTN1,ZNHIT6,EIF3I,AGK,CLIP1,FARP1,CUTA,AARS2,MRPL1,LSM14B,ENO1,CDH13,EIF1AX,RDH11,VPS51,NUP98,PHLDA…	1503
Cancer, Gastrointestinal Disease, Organismal Injury and Abnormalities	development	Development of digestive organ tumor	1.3e-19	Increased	2.574		2.618	GTF2B,ADD1,TMEM43,DHODH,SIPA1,RALGAPA2,SMAD4,AK3,SIN3B,USP6NL,TXLNA,FAM120A,TWNK,TOP2A,RING1,LEMD3,FNBP1L,WDR89,ZBTB40,YY1AP1,WDR18,EDC4,PBXIP1,PRKAR1A,CEP170,YIF1A,ABLIM3,NRAS,GBF1,COL5A2,WRAP53,C7orf26,NANS,FN3KRP,TUBA4A,MTAP,SUPT5H,ERGIC3,TMEM97,WBP2,DLAT,CCN1,DHX29,ERCC5,EPB41L1,DCTN1,ZNHIT6,EIF3I,RFX3,CCS,ACBD3,CLIP1,FARP1,PSMG3,AARS2,MRPL2,EIF3J,CYB5R1,CDH13,PITPNB,PREPL,VPS51,NUP98,RBPJ,MV…	1178
Cancer, Gastrointestinal Disease, Organismal Injury and Abnormalities	colon tumor	Colon tumor	1.4e-19		0.317		0.324	GTF2B,ADD1,TMEM43,DHODH,SIPA1,RALGAPA2,SMAD4,AK3,SIN3B,CRELD1,USP6NL,TXLNA,FAM120A,TWNK,TOP2A,RING1,LEMD3,WDR89,ZBTB40,YY1AP1,WDR18,EDC4,PBXIP1,PRKAR1A,CEP170,YIF1A,ABLIM3,NRAS,GBF1,COL5A2,LGALS8,PTPN12,C7orf26,NANS,FN3KRP,TUBA4A,MTAP,SUPT5H,ERGIC3,TMEM97,WBP2,DLAT,DHX29,ERCC5,EPB41L1,DCTN1,ZNHIT6,EIF3I,RFX3,CCS,ACBD3,CLIP1,FARP1,PSMG3,AARS2,MRPL2,EIF3J,CYB5R1,CDH13,PITPNB,PREPL,VPS51,NUP98,MVB12…	1059
Gene Expression	transcription	Transcription of RNA	1.8e-19		-0.597		-0.686	GTF2B,HEXB,ZNHIT3,SMAD4,ILK,CEBPZ,CCNT2,SIN3B,PHRF1,TWNK,TOP2A,RING1,DAP,CDK5RAP2,YY1AP1,HDAC3,PRKAR1A,SOD2,NRAS,ABLIM3,TRIM16,SUPT5H,NMI,CCN1,WBP2,FKBP1A,MTPN,SUMO1,POLRMT,RFX3,HIST1H1D,ARMCX3,EGLN1,SIN3A,SAFB,GSTP1,ENO1,NFIL3,CDH13,CDK7,RBPJ,PPP3CA,MAVS,ZBTB2,DAXX,PARP1,EAPP,ZGPAT,RALA,ZNF24,KDM4A,RAC1,HCFC1,PPP5C,MTCH2,IQGAP1,FOXJ2,RPL23,KCTD1,PTGES2,ACTR1B,HSF1,PARK7,AHCTF1,SP100,GTF3C4,EIF4G…	508
Cancer, Gastrointestinal Disease, Hepatic System Disease, Organismal Injury and Abnormalities	hepatobiliary system cancer	Hepatobiliary system cancer	2.15e-19		1.846		1.859	GTF2B,SELENOS,ADD1,DHODH,RALGAPA2,SMAD4,PITRM1,SIN3B,CRELD1,FAM120A,DPP3,TWNK,TOP2A,LRRC59,LEMD3,FAM45A,WDR89,EDC4,PRKAR1A,SOD2,ABLIM3,NRAS,COL5A2,LGALS8,WRAP53,MCMBP,DECR1,TUBA4A,SLC25A46,IFT81,SUPT5H,DLAT,CCN1,ACY1,ERCC5,EPB41L1,EIF3I,CCS,AGK,ACBD3,CLIP1,FARP1,CUTA,MRPL1,ENO1,TMEM167A,CDH13,PITPNB,EIF1AX,PREPL,VPS51,VMA21,NUP98,RBPJ,TM9SF4,NDUFS1,MAVS,TPM3,TRIOBP,HSPA9,USP34,MRPS22,PRKRA,DCTN4,…	1101
Protein Trafficking	targeting	Targeting of protein	2.37e-19					GIPC1,EXOC4,ACOX3,TIMM13,ERBIN,CHP1,TOMM22,TSPO,BICD2,YWHAE,PITRM1,FIS1,CSNK1D,MYO1C,MFN2,RAB7A,TIMM17B,SCARB2,TOMM20,AGPS,HACL1,NUTF2,MLYCD,PTPN14,RPL11,PEX13,EIF5A,XPO7,CHMP4B,SEC61A1,NXT1,XPO1,GBF1,USP9X,ACOT8,RPS27A,YWHAZ,TOMM7,GAK,SYNJ2BP,SEC62,HGS,NUP54,RAB6A,EHHADH,PEX14,GNPAT,GDAP1,ACOX1,PTPN11,TIMM8B,LAMP2,SEC63,RAN,YWHAB,VPS4A,MFF,PEX19,TOMM70,TIMM10,TOMM34,TPR,PEX16,CRAT,GSTK1,ACAA1,UB…	81
Cancer, Gastrointestinal Disease, Organismal Injury and Abnormalities	colon cancer	Colon cancer	2.69e-19		0.277		0.282	GTF2B,ADD1,TMEM43,DHODH,SIPA1,RALGAPA2,SMAD4,AK3,SIN3B,CRELD1,USP6NL,TXLNA,FAM120A,TWNK,TOP2A,RING1,LEMD3,WDR89,ZBTB40,YY1AP1,WDR18,EDC4,PBXIP1,CEP170,YIF1A,ABLIM3,NRAS,GBF1,COL5A2,LGALS8,PTPN12,C7orf26,NANS,FN3KRP,TUBA4A,MTAP,SUPT5H,ERGIC3,TMEM97,WBP2,DLAT,DHX29,ERCC5,EPB41L1,DCTN1,ZNHIT6,EIF3I,RFX3,CCS,ACBD3,CLIP1,FARP1,PSMG3,AARS2,MRPL2,EIF3J,CYB5R1,CDH13,PITPNB,PREPL,VPS51,NUP98,MVB12A,SAMM50…	1047
Cancer, Gastrointestinal Disease, Organismal Injury and Abnormalities	colorectal adenocarcinoma	Colorectal adenocarcinoma	2.98e-19					GTF2B,ADD1,TMEM43,DHODH,SIPA1,RALGAPA2,SMAD4,AK3,SIN3B,USP6NL,TXLNA,FAM120A,TWNK,TOP2A,RING1,LEMD3,FNBP1L,WDR89,ZBTB40,YY1AP1,WDR18,EDC4,PBXIP1,CEP170,YIF1A,ABLIM3,NRAS,GBF1,COL5A2,C7orf26,NANS,FN3KRP,TUBA4A,MTAP,SUPT5H,ERGIC3,TMEM97,WBP2,DLAT,DHX29,ERCC5,EPB41L1,DCTN1,ZNHIT6,EIF3I,RFX3,CCS,ACBD3,CLIP1,FARP1,PSMG3,AARS2,MRPL2,EIF3J,CYB5R1,CDH13,PITPNB,PREPL,VPS51,NUP98,MVB12A,SAMM50,TM9SF4,TPM3,T…	1025
Cancer, Gastrointestinal Disease, Organismal Injury and Abnormalities	hepatobiliary carcinoma	Hepatobiliary carcinoma	4.59e-19		1.991		2.009	GTF2B,SELENOS,ADD1,DHODH,RALGAPA2,SMAD4,PITRM1,SIN3B,CRELD1,DPP3,TWNK,TOP2A,LRRC59,LEMD3,FAM45A,WDR89,EDC4,PRKAR1A,ABLIM3,NRAS,COL5A2,LGALS8,WRAP53,MCMBP,DECR1,TUBA4A,SLC25A46,IFT81,SUPT5H,DLAT,CCN1,ACY1,ERCC5,EPB41L1,EIF3I,CCS,AGK,ACBD3,CLIP1,FARP1,CUTA,MRPL1,ENO1,TMEM167A,CDH13,PITPNB,PREPL,VPS51,VMA21,NUP98,RBPJ,TM9SF4,NDUFS1,MAVS,TPM3,TRIOBP,HSPA9,USP34,MRPS22,PRKRA,DCTN4,WASHC4,MIER1,ZMYM4,N…	1067
Post-Translational Modification	sumoylation	Sumoylation of protein	7.22e-19		-1.969		-1.997	RAE1,NUP188,NUP133,NUP62,NUP43,NUP54,NUP153,SUMO3,NUP93,CBX4,SUMO1,AAAS,NUP88,RANGAP1,NUP205,NUP85,NUP37,NUP155,PIAS2,NUP98,RANBP2,NDC1,TPR,NUP107,ZNF451,NUP160,NUP35,SENP1,POM121/POM121C,TRIM28,UBA2,SEH1L,UBE2I,NUPL2,NUP50,NUP214	36
Cancer, Organismal Injury and Abnormalities, Reproductive System Disease	breast or gynecological cancer	Breast or gynecological cancer	7.91e-19	Increased	2.599		2.592	TMEM11,TMEM43,DHODH,RALGAPA2,SMAD4,ACADM,AK3,SIN3B,PPA1,TOP2A,LEMD3,FNBP1L,WDR89,ZBTB40,GBA,EDC4,CHAF1B,PBXIP1,CEP170,SOD2,ABLIM3,NRAS,GBF1,COL5A2,HAT1,LGALS8,WRAP53,NANS,TUBA4A,SLC25A46,SETMAR,SUPT5H,TMEM97,WBP2,CCN1,DHX29,TPM4,ACY1,EPB41L1,DCTN1,ZNHIT6,RFX3,SLC9A3R1,AGK,RAB5C,ACBD3,FARP1,CUTA,AARS2,MRPL1,LSM14B,ENO1,CDH13,EIF1AX,VPS51,MVB12A,MTPAP,METTL15,NDUFS1,MAVS,TPM3,TRIOBP,HSPA9,ZGPAT,USP…	1235
Cancer, Gastrointestinal Disease, Organismal Injury and Abnormalities	colon carcinoma	Colon carcinoma	1.3e-18		-0.152		-0.157	GTF2B,ADD1,TMEM43,DHODH,SIPA1,RALGAPA2,SMAD4,AK3,SIN3B,USP6NL,TXLNA,FAM120A,TWNK,TOP2A,RING1,LEMD3,WDR89,ZBTB40,YY1AP1,WDR18,EDC4,PBXIP1,CEP170,YIF1A,ABLIM3,NRAS,GBF1,COL5A2,C7orf26,NANS,FN3KRP,TUBA4A,MTAP,SUPT5H,ERGIC3,TMEM97,WBP2,DLAT,DHX29,ERCC5,EPB41L1,DCTN1,ZNHIT6,EIF3I,RFX3,CCS,ACBD3,CLIP1,FARP1,PSMG3,AARS2,MRPL2,EIF3J,CYB5R1,CDH13,PITPNB,PREPL,VPS51,NUP98,MVB12A,SAMM50,TM9SF4,TRIOBP,HSPA9,…	1001
Gene Expression	expression	Expression of mRNA	3.25e-18	Decreased	-2.785		-2.776	GTF2B,EIF3G,CTIF,FXR1,FOS,EIF3E,AGO2,MRPL39,PAIP2,RPL19,RPL30,DHX33,CAPRIN1,NOLC1,MRPL19,PAIP1,EIF3H,NELFCD,ETS1,SUPT5H,JUN,MBD4,EIF3M,NELFA,MTIF2,EIF3B,EIF3I,TP53,EIF4E2,RPS3A,MRPL2,EIF4EBP1,EIF4G1,RPS6KB2,TCOF1,NCBP1,RACK1,PUS7,MRPL57,PRKCA,RPL24,RPL10,RPL10A,EIF2AK2,RPL13A,POLR2A,MRPL15,RPL23,PABPC4,EIF4H,NCBP2,CYFIP1,WARS,RPL27A,HSF1,EGFR,GEMIN5,MRPL41,IRF3,POLR2E,IGFBP5,EIF3L,POLR2C,EIF1,EIF…	101
Infectious Diseases	transport	Transport of virus	3.55e-18		-0.186		-0.224	RAE1,NUP188,NUP133,VPS37A,NUP62,NUP43,NUP54,NUP153,DCTN1,NUP93,AAAS,NUP88,CLIP1,NUP205,NUP85,NUP37,RAN,NUP155,SEC13,NUP98,RANBP2,NDC1,RGPD4 (includes others),TPR,NUP107,NUP160,MVB12A,NUP35,KPNB1,XPO1,POM121/POM121C,SEH1L,CD55,MAP1S,RPS27A,NUPL2,NUP50,NUP214	38
Cancer, Gastrointestinal Disease, Hepatic System Disease, Organismal Injury and Abnormalities	liver tumor	Liver tumor	4.55e-18		1.927		1.942	GTF2B,SELENOS,ADD1,DHODH,RALGAPA2,SMAD4,PITRM1,SIN3B,CRELD1,FAM120A,DPP3,TWNK,TOP2A,LRRC59,LEMD3,FAM45A,WDR89,EDC4,PRKAR1A,OGFR,SOD2,ABLIM3,NRAS,COL5A2,LGALS8,WRAP53,ZC3HAV1,MCMBP,DECR1,TUBA4A,SLC25A46,IFT81,SETMAR,SUPT5H,ERGIC3,DLAT,CCN1,ACY1,ERCC5,RAB6A,EPB41L1,DCTN1,ZNHIT6,EIF3I,CCS,AGK,ACBD3,CLIP1,FARP1,CUTA,MRPL1,RPS3A,ENO1,CDH13,PITPNB,EIF1AX,PREPL,VPS51,VMA21,NUP98,RBPJ,MTPAP,TM9SF4,NDUFS1…	1189
Cancer, Organismal Injury and Abnormalities, Reproductive System Disease	breast or ovarian cancer	Breast or ovarian cancer	4.86e-18	Increased	2.595		2.585	TMEM43,RALGAPA2,SMAD4,AK3,SIN3B,PPA1,TOP2A,LEMD3,FNBP1L,ZBTB40,GBA,EDC4,PBXIP1,SOD2,NRAS,ABLIM3,GBF1,COL5A2,HAT1,LGALS8,WRAP53,NANS,TUBA4A,SUPT5H,SETMAR,TMEM97,CCN1,WBP2,DHX29,TPM4,EPB41L1,RFX3,SLC9A3R1,AGK,RAB5C,ACBD3,FARP1,CUTA,ENO1,EIF1AX,MVB12A,TPM3,HSPA9,ZGPAT,USP34,TBC1D10B,TK1,MTCH2,NRDE2,MCRS1,THBS1,SLC16A3,PSME4,MDN1,TCEAL4,LAMTOR5,HARS2,DOCK9,BDH1,GGCT,TGFB2,AKR1C3,PYCR1,CHD4,CABIN1,ANK…	840
Cancer, Organismal Injury and Abnormalities, Reproductive System Disease	genital tumor	Genital tumor	5.27e-18		1.57		1.58	SUPT3H,TMEM11,ISOC1,DHODH,RALGAPA2,SMAD4,PITRM1,ACADM,AK3,SIN3B,SDHB,CRELD1,USP6NL,TOP2A,RING1,LEMD3,WDR89,ZBTB40,EDC4,CHAF1B,PBXIP1,PRKAR1A,CEP170,SOD2,ABLIM3,NRAS,GBF1,COL5A2,LGALS8,WRAP53,TUBA4A,SLC25A46,SETMAR,SUPT5H,WBP2,DLAT,CCN1,DHX29,TPM4,ACY1,ERCC5,EPB41L1,DCTN1,ZNHIT6,EIF3I,AGK,CLIP1,FARP1,CUTA,AARS2,MRPL1,LSM14B,ENO1,CDH13,EIF1AX,RDH11,VPS51,NUP98,PHLDA2,SEC22B,MVB12A,MTPAP,ERAL1,METTL…	1409
Cellular Assembly and Organization, Cellular Function and Maintenance	organization	Organization of cytoplasm	5.3e-18		-1.512		-1.642	TMEM11,HEXB,ADD1,MIA3,SMAD4,ILK,FSD1,CEP350,TCHP,USP6NL,AFG3L2,CALU,TBCK,TWNK,SLC9A3R2,POLG2,FNBP1L,CDK5RAP2,ATG7,GBA,CEP170,SOD2,RAB21,ABLIM3,GBF1,TUBA4A,IFT81,SARM1,CCN1,RSU1,RAB6A,DCTN1,SUMO1,POLRMT,RFX3,CNN2,SLC9A3R1,RAB5C,FARP1,CLIP1,COG2,SIN3A,CDH13,PPP3CA,TPM3,TRIOBP,PARP1,CHMP2B,CLUH,MTMR12,MYO18A,RALA,WASHC4,CHMP5,SPG7,RAC1,AFAP1,HCFC1,ZMYM4,IQGAP1,AGFG1,EHD1,THBS1,CSNK1D,WDR35,TMED10,FU…	448
Gene Expression	expression	Initiation of expression of RNA	7.33e-18		-1.839		-1.855	GTF2B,EIF3G,CTIF,POLR2A,CAVIN1,EIF4H,E2F3,NFIC,CCNC,EIF3E,NCBP2,TAF6,AGO2,PAIP2,TAF1,ERCC3,ERCC2,SRC,TAF9,POLR2E,EIF3L,POLR2C,GTF3C4,EIF1,DHX33,TAF7,EIF4G2,EIF5,HSPB1,TWISTNB,NR3C1,PAIP1,EIF3H,MED12,POLR1C,EIF3C,EIF3F,GTF2H1,TBP,GTF2H3,TAF1C,UBTF,MTIF2,MECP2,SSRP1,TAF9B,EIF3B,TAF5,EIF3I,TP53,GTF2H4,NR2C2,NOTCH2,POLR2B,TAF4,POLR2L,INTS11,LARP1,RPS3A,EIF4EBP1,EIF4G1,SUPT16H,POLR1E,POLR1B,CDK7,NCBP1…	84
Inflammatory Response	degranulation	Degranulation	1.17e-17		0.713		0.671	TAGLN2,HEXB,ABCC4,GDI2,TCIRG1,FOS,SLC9A3R2,APEH,SCCPDH,CPPED1,JUP,CSTB,ATG7,ATP6V0C,CYB5R3,NRAS,CLU,CANT1,TUBA4A,STAM2,NHLRC2,APRT,PTP4A2,BAG6,RAB6A,CNN2,B4GALT1,SLC9A3R1,RAB5C,PYGB,HSPA8,MAGED2,LAMP2,RAB10,GSTP1,CYB5R1,GSDMD,CD58,LTA4H,LAMTOR1,IGF2R,PLEKHO2,LAMP1,ATP6V0A1,RALA,ORMDL3,RAC1,DERA,MVP,IQGAP1,PSPH,DNAJC13,THBS1,MOSPD2,FAM49B,C1orf35,PTGES2,RALB,ACTR1B,CYFIP1,MLEC,CPNE3,DHCR7,SOD1,TGF…	193
Gene Expression	transcription	Transcription	1.38e-17		-1.111		-1.204	GTF2B,HEXB,TERF2,ZNHIT3,TCIRG1,SMAD4,ILK,CEBPZ,CCNT2,SIN3B,PHRF1,TWNK,TOP2A,RING1,DAP,CDK5RAP2,YY1AP1,HDAC3,TAPBP,PRKAR1A,SOD2,NRAS,ABLIM3,TRIM16,SUPT5H,NMI,CCN1,WBP2,FKBP1A,ERCC5,SUMO1,MTPN,POLRMT,RFX3,CNN2,HIST1H1D,ARMCX3,EGLN1,SIN3A,SAFB,GSTP1,ENO1,SNX12,NFIL3,CDH13,CDK7,PHLDA2,RBPJ,ERP29,PPP3CA,MAVS,ZBTB2,DAXX,PARP1,EAPP,ZGPAT,RALA,ZNF24,KDM4A,THOC5,RAC1,MIER1,HCFC1,PPP5C,MTCH2,IQGAP1,FOXJ2,R…	573
Cancer, Organismal Injury and Abnormalities, Reproductive System Disease	mammary tumor	Mammary tumor	1.39e-17	Increased	2.707		2.687	TMEM43,XRCC1,RALGAPA2,SMAD4,USP7,ILK,SIN3B,ATR,MRPS23,PPA1,BCAT1,SCRIB,GABARAPL2,TOP2A,FNBP1L,CDK5RAP2,CSTB,ZBTB40,ATG7,HDAC3,GBA,PBXIP1,ATP6V0C,SEPHS1,SOD2,NRAS,ABLIM3,COL5A2,WDR55,HAT1,LGALS8,CANT1,NANS,DECR1,TUBA4A,TRIM16,SUPT5H,UQCRB,TMEM97,CCN1,WBP2,DHX29,FKBP1A,KMT2B,EPB41L1,EIF3B,RFX3,CNN2,SLC9A3R1,RAB5C,ACBD3,COG2,EGLN1,SIN3A,SPECC1,GSTP1,ENO1,HK2,NFIL3,EIF1AX,ADK,MRPL14,ATAD1,PPP3CA,FOXR…	625
Cancer, Organismal Injury and Abnormalities	genitourinary adenocarcinoma	Genitourinary adenocarcinoma	1.41e-17		1.676		1.675	SUPT3H,TMEM11,DHODH,RALGAPA2,NDUFB7,SMAD4,PITRM1,ACADM,AK3,SIN3B,SDHB,CRELD1,USP6NL,PPA1,TOP2A,RING1,LEMD3,FNBP1L,WDR89,ZBTB40,EDC4,CHAF1B,PBXIP1,PRKAR1A,CEP170,SOD2,ABLIM3,NRAS,GBF1,COL5A2,WRAP53,TUBA4A,SLC25A46,SUPT5H,WBP2,CCN1,ACY1,ERCC5,EPB41L1,DCTN1,ZNHIT6,EIF3I,SLC9A3R1,AGK,CLIP1,FARP1,CUTA,AARS2,MRPL1,LSM14B,CDH13,EIF1AX,RDH11,VPS51,NUP98,MVB12A,MTPAP,ERAL1,METTL15,NDUFS1,TRIOBP,TRIM56,HSP…	1316
Gastrointestinal Disease, Hepatic System Disease, Organismal Injury and Abnormalities	liver lesion	Liver lesion	1.6e-17		1.714		1.753	GTF2B,SELENOS,ADD1,DHODH,RALGAPA2,SMAD4,PITRM1,SIN3B,CRELD1,FAM120A,DPP3,TWNK,TOP2A,LRRC59,LEMD3,FAM45A,WDR89,EDC4,PRKAR1A,OGFR,SOD2,ABLIM3,NRAS,COL5A2,LGALS8,WRAP53,ZC3HAV1,MCMBP,DECR1,TUBA4A,SLC25A46,IFT81,SETMAR,SUPT5H,ERGIC3,DLAT,CCN1,ACY1,ERCC5,RAB6A,EPB41L1,DCTN1,ZNHIT6,EIF3I,CCS,AGK,ACBD3,CLIP1,FARP1,CUTA,MRPL1,RPS3A,ENO1,CDH13,PITPNB,EIF1AX,PREPL,VPS51,VMA21,NUP98,RBPJ,MTPAP,TM9SF4,NDUFS1…	1225
Cancer, Organismal Injury and Abnormalities	development	Development of adenocarcinoma	1.64e-17	Increased	2.721		2.759	TMEM11,DHODH,RALGAPA2,NDUFB7,SMAD4,PITRM1,ACADM,AK3,SIN3B,SDHB,USP6NL,PPA1,TOP2A,LEMD3,FNBP1L,WDR89,ZBTB40,EDC4,CHAF1B,PBXIP1,CEP170,SOD2,ABLIM3,NRAS,GBF1,WRAP53,COMMD8,TUBA4A,SLC25A46,SUPT5H,WBP2,DHX29,ACY1,ERCC5,ZNHIT6,SLC9A3R1,AGK,FARP1,CUTA,AARS2,MRPL1,LSM14B,ENO1,EIF1AX,SHCBP1,VPS51,NUP98,MVB12A,MTPAP,METTL15,NDUFS1,TRIOBP,HSPA9,JRKL,EAPP,USP34,MRPS22,PRKRA,ACSL3,RHEB,WASHC4,TBC1D10B,ZMYM4,N…	1107
Molecular Transport	export	Export of molecule	2.32e-17		-0.335		-0.402	RAE1,NUP133,ABCC4,YTHDC1,CNP,NUP88,SMG7,LRP1,FYTTD1,SLC25A20,RBM8A,GPS2,NUP155,CPSF2,SEC13,UPF3B,ABCB10,SLC12A4,NUP35,CLU,ATOX1,SLC25A1,NUP62,NUP43,WNT5A,ARHGEF12,NUP54,TP53,ZC3H11A,NUP93,PTPN11,ABCB8,RAN,CUL3,NCBP1,RBM15B,NUP98,THOC6,RXRB,LAMTOR1,RDX,HSPA9,PARP1,SOAT1,SEH1L,CROT,ACAT1,NUPL2,SMG1,THOC5,RAC1,NUP214,FIP1L1,MVP,NUP188,AGFG1,NPC1,THOC2,CPSF3,CHP1,NUP153,YWHAE,SLC4A7,AAAS,NCBP2,CPSF1,…	118
Cellular Compromise, Inflammatory Response	degranulation	Degranulation of cells	2.46e-17		0.37		0.332	EXOC2,TAGLN2,HEXB,DBNL,ABCC4,FTL,PPM1F,GDI2,DGAT1,INPPL1,PKM,CST3,TCIRG1,RAP1A,GLA,FOS,TXNDC5,SLC9A3R2,APEH,PGM1,SCCPDH,CPPED1,JUP,CSTB,ATG7,TIMP2,ATP6V0C,CYB5R3,GNS,NRAS,PANX1,CLU,CANT1,VAMP7,COPB1,RAP1B,TUBA4A,NHLRC2,ETS1,APRT,JUNB,SPTAN1,RAB18,FAF2,PTP4A2,BAG6,RAB6A,TP53,RAB4B,CNN2,B4GALT1,SLC9A3R1,RAB5C,PYGB,ARHGEF7,HSPA8,HUWE1,MAGED2,LAMP2,ROCK1,RAB10,GSTP1,YPEL5,CYB5R1,GSDMD,ITIH4,CD58,GYG1…	191
Cancer, Gastrointestinal Disease, Organismal Injury and Abnormalities	colorectal neoplasia	Colorectal tumor	2.93e-17		0.061		0.068	GTF2B,ADD1,TMEM43,DHODH,SIPA1,RALGAPA2,SMAD4,AK3,SIN3B,CRELD1,USP6NL,TXLNA,FAM120A,PPA1,TWNK,TOP2A,RING1,LEMD3,FNBP1L,WDR89,ZBTB40,YY1AP1,WDR18,EDC4,PBXIP1,PRKAR1A,CEP170,SOD2,YIF1A,ABLIM3,NRAS,GBF1,COL5A2,LGALS8,PTPN12,NANS,C7orf26,FN3KRP,TUBA4A,MTAP,SUPT5H,ERGIC3,TMEM97,WBP2,DLAT,DHX29,ERCC5,EPB41L1,DCTN1,ZNHIT6,EIF3I,RFX3,CCS,ACBD3,CLIP1,FARP1,PSMG3,AARS2,MRPL2,ENO1,EIF3J,CYB5R1,CDH13,PITPNB,P…	1188
Cancer, Organismal Injury and Abnormalities	breast or pancreatic cancer	Breast or pancreatic cancer	3.33e-17	Increased	2.203		2.191	TMEM43,DHODH,SIPA1,RALGAPA2,SMAD4,AK3,SIN3B,PPA1,TOP2A,LEMD3,FNBP1L,ZBTB40,GBA,EDC4,PBXIP1,CEP170,SOD2,ABLIM3,NRAS,GBF1,COL5A2,HAT1,LGALS8,WRAP53,NANS,TUBA4A,SETMAR,SUPT5H,TMEM97,WBP2,CCN1,DHX29,TPM4,EPB41L1,DCTN1,RFX3,SLC9A3R1,AGK,RAB5C,ACBD3,FARP1,CUTA,LSM14B,RPS3A,ENO1,EIF1AX,VPS51,NUP98,MVB12A,ERAL1,TM9SF4,TPM3,TRIM56,HSPA9,ZGPAT,USP34,PRKRA,DCTN4,TBC1D10B,MTCH2,NUP188,TK1,EHD1,NRDE2,MCRS1,TH…	1103
Cancer, Organismal Injury and Abnormalities	genitourinary carcinoma	Genitourinary carcinoma	4.49e-17		1.65		1.655	SUPT3H,TMEM11,DHODH,RALGAPA2,NDUFB7,SMAD4,PITRM1,ACADM,AK3,SIN3B,SDHB,CRELD1,USP6NL,FAM120A,PPA1,TOP2A,RING1,LEMD3,FNBP1L,WDR89,ZBTB40,EDC4,CHAF1B,PBXIP1,PRKAR1A,CEP170,SOD2,ABLIM3,NRAS,GBF1,COL5A2,WRAP53,PTPN12,DECR1,TUBA4A,SLC25A46,MTAP,SETMAR,SUPT5H,WBP2,CCN1,ACY1,ERCC5,EPB41L1,DCTN1,ZNHIT6,EIF3I,SLC9A3R1,AGK,CLIP1,FARP1,CUTA,AARS2,MRPL1,LSM14B,CDH13,EIF1AX,RDH11,VPS51,NUP98,MVB12A,MTPAP,ERAL1…	1452
Infectious Diseases	replication	Replication of Influenza A virus	6.54e-17		0.572		0.443	CDC42BPA,DCLK1,RAE1,PML,EIF3G,DMAP1,DUSP3,COPG1,ENGASE,ATP6V1B2,OAS3,ATP2C1,RAB11B,RNASEL,ATP6V0C,CANT1,ADAR,COPB1,RPS27A,NMI,JUN,CREB1,ATP6V0D1,NUP54,TAP1,KIF11,SUMO1,TP53,PRPF8,OXSR1,ROCK1,SAFB,MAP4K4,SRRM2,CD58,NUP98,BAK1,KPNB1,ZBTB2,UBAC2,CLUH,MAP2K2,PLD2,NUP214,MINK1,EIF2AK2,RPL13A,POLR2A,NUP153,ATP6AP1,STX10,FAU,DBT,UBQLN4,EIF3A,RPL35,XPNPEP1,RACGAP1,ATP6V1A,EIF3L,AGTRAP,XPO1,COX6A1,EIF3C,N…	103
Cancer, Gastrointestinal Disease, Organismal Injury and Abnormalities	colon adenocarcinoma	Colon adenocarcinoma	7.92e-17					GTF2B,ADD1,TMEM43,DHODH,SIPA1,RALGAPA2,SMAD4,AK3,SIN3B,USP6NL,TXLNA,FAM120A,TWNK,TOP2A,RING1,LEMD3,WDR89,ZBTB40,YY1AP1,WDR18,EDC4,PBXIP1,CEP170,YIF1A,ABLIM3,NRAS,GBF1,COL5A2,C7orf26,NANS,FN3KRP,TUBA4A,MTAP,SUPT5H,ERGIC3,TMEM97,WBP2,DLAT,DHX29,ERCC5,EPB41L1,DCTN1,ZNHIT6,EIF3I,RFX3,CCS,ACBD3,CLIP1,FARP1,PSMG3,AARS2,MRPL2,EIF3J,CYB5R1,CDH13,PITPNB,PREPL,VPS51,NUP98,MVB12A,SAMM50,TM9SF4,TRIOBP,HSPA9,…	977
Cancer, Organismal Injury and Abnormalities	pelvic cancer	Pelvic cancer	1.1e-16		0.468		0.467	SUPT3H,TMEM11,DHODH,RALGAPA2,SMAD4,PITRM1,ACADM,AK3,SIN3B,SDHB,CRELD1,USP6NL,FAM120A,TOP2A,RING1,LEMD3,FNBP1L,WDR89,ZBTB40,EDC4,CHAF1B,PBXIP1,PRKAR1A,CEP170,ABLIM3,NRAS,GBF1,COL5A2,LGALS8,WRAP53,PTPN12,DECR1,TUBA4A,SLC25A46,MTAP,SETMAR,SUPT5H,WBP2,DLAT,CCN1,DHX29,TPM4,ACY1,ERCC5,EPB41L1,DCTN1,ZNHIT6,EIF3I,AGK,CLIP1,FARP1,CUTA,AARS2,MRPL1,LSM14B,ENO1,CDH13,EIF1AX,RDH11,VPS51,NUP98,MVB12A,MTPAP,ERA…	1462
Cellular Compromise, Inflammatory Response	degranulation	Degranulation of phagocytes	1.17e-16		0.541		0.507	HEXB,DBNL,FTL,GDI2,DGAT1,PKM,INPPL1,CST3,TCIRG1,RAP1A,GLA,FOS,TXNDC5,SLC9A3R2,APEH,PGM1,CPPED1,JUP,CSTB,ATG7,TIMP2,ATP6V0C,GNS,CYB5R3,NRAS,PANX1,CANT1,RAP1B,VAMP7,COPB1,APRT,SPTAN1,JUNB,RAB18,FAF2,RAB6A,TP53,CNN2,RAB4B,B4GALT1,SLC9A3R1,RAB5C,PYGB,ARHGEF7,HSPA8,HUWE1,LAMP2,ROCK1,GSTP1,RAB10,YPEL5,GSDMD,CD58,LTA4H,GYG1,VAT1,LAMTOR1,KPNB1,IGF2R,RHOG,PLEKHO2,LAMP1,PDAP1,ATP6V0A1,PLD2,SURF4,IDH1,ORMDL…	157
Cancer, Organismal Injury and Abnormalities, Reproductive System Disease	breast cancer	Breast cancer	1.38e-16	Increased	2.595		2.581	TMEM43,XRCC1,RALGAPA2,SMAD4,USP7,SIN3B,ATR,MRPS23,PPA1,BCAT1,SCRIB,GABARAPL2,TOP2A,FNBP1L,CDK5RAP2,ZBTB40,ATG7,HDAC3,GBA,PBXIP1,ATP6V0C,SEPHS1,SOD2,NRAS,ABLIM3,COL5A2,WDR55,HAT1,LGALS8,CANT1,NANS,TUBA4A,TRIM16,SUPT5H,UQCRB,TMEM97,CCN1,WBP2,DHX29,FKBP1A,KMT2B,EPB41L1,EIF3B,RFX3,CNN2,SLC9A3R1,RAB5C,ACBD3,COG2,EGLN1,SIN3A,SPECC1,GSTP1,ENO1,HK2,NFIL3,EIF1AX,ADK,MRPL14,ATAD1,PPP3CA,FOXRED1,MAP1LC3B,DA…	590
Cell Death and Survival	cell viability	Cell viability of tumor cell lines	2.42e-16	Decreased	-2.535		-2.711	PML,PPP1R8,TERF2,LSM6,ILK,AK3,PES1,FOS,EIF3E,RAD54B,ATR,RPA1,FAM120A,DPP3,NUP155,FBL,TAOK3,YY1AP1,ATG7,HDAC3,SOD2,NRAS,DNM2,CLU,FANCA,BCLAF1,AIFM1,BUD31,ACACA,SUPT5H,DPH1,ATP5MD,ERCC1,NUP62,MCM7,PTP4A2,SMARCA2,KIF11,POLR1D,SUMO1,EGLN1,SIN3A,LAMP2,EIF4A1,CDK6,GSTP1,ENO1,HK2,AK1,CTBP1,RPS6KB2,ADK,IGF2R,MAP1LC3B,LIG3,RAD21,DAXX,HSPA9,PARP1,ITPR3,MTMR12,MYO18A,SEPT9,RHEB,ATP5PD,SMG1,RAC1,FOSL1,FDXR,C…	289
Neurological Disease, Organismal Injury and Abnormalities	leukoencephalopathy	Leukoencephalopathy	3.37e-16					DHODH,UFM1,PYCR2,MT-ND2,MRPS34,NDUFAF2,SCO1,NDUFA9,RAB11B,TIMMDC1,CYP27A1,MT-ATP6,NDUFS7,LRPPRC,RANBP2,MTFMT,COX15,NDUFA2,SOD2,NR3C1,AIFM1,POLR1C,POLR3A,TMEM106B,DLD,VPS11,HSPD1,ABCD1,MT-ND1,DARS2,POLG,RARS,AARS2,PARL,NDUFS8,POLR3B,ECHS1,DEGS1,TARDBP,LMNB1,SURF1,SDHA,FOXRED1,NDUFV1,AIMP1,PHYH,CERS2,NDUFS1,TUBB4A,BCS1L,NDUFS3,SCO2,SNAP29,MPV17	54
Gene Expression, Protein Synthesis	translation	Translation of RNA	4.55e-16	Decreased	-2.204		-2.131	EIF2AK2,EIF3G,CTIF,RPL13A,MRPL15,RPL23,FXR1,PABPC4,EIF4H,EIF3E,NCBP2,CYFIP1,AGO2,MRPL39,WARS,PAIP2,RPL27A,RPL19,RPL30,EGFR,GEMIN5,MRPL41,IGFBP5,EIF3L,EIF1,DHX33,EIF4G2,CAPRIN1,EIF5,HSPB1,NOLC1,DAPK3,MRPL19,PAIP1,EIF3H,MRPL17,EIF3C,FOXO3,EIF3F,ETF1,EIF3M,MRPL3,MTIF2,MRPS7,MTRF1,EIF3B,EIF3I,EIF4E2,LARP1,DHFR,RPL37,MRPL12,MRPL2,RPS3A,EIF4A3,OGFOD1,EIF4EBP1,EIF4G1,RPS6KB2,TCOF1,NCBP1,RACK1,RRBP1,TPR,…	74
Cancer, Gastrointestinal Disease, Organismal Injury and Abnormalities	colorectal cancer	Colorectal cancer	6.26e-16		0.239		0.244	GTF2B,ADD1,TMEM43,DHODH,SIPA1,RALGAPA2,SMAD4,AK3,SIN3B,CRELD1,USP6NL,TXLNA,FAM120A,PPA1,TWNK,TOP2A,RING1,LEMD3,FNBP1L,WDR89,ZBTB40,YY1AP1,WDR18,EDC4,PBXIP1,CEP170,SOD2,YIF1A,ABLIM3,NRAS,GBF1,COL5A2,LGALS8,PTPN12,C7orf26,NANS,FN3KRP,TUBA4A,MTAP,SUPT5H,ERGIC3,TMEM97,WBP2,DLAT,DHX29,ERCC5,EPB41L1,DCTN1,ZNHIT6,EIF3I,RFX3,CCS,ACBD3,CLIP1,FARP1,PSMG3,AARS2,MRPL2,ENO1,EIF3J,CYB5R1,CDH13,PITPNB,PREPL,VPS…	1161
Cancer, Gastrointestinal Disease, Hepatic System Disease, Organismal Injury and Abnormalities	cancer	Liver cancer	1.42e-15	Increased	2.009		2.023	GTF2B,SELENOS,ADD1,DHODH,RALGAPA2,SMAD4,PITRM1,SIN3B,CRELD1,FAM120A,DPP3,TWNK,TOP2A,LRRC59,LEMD3,FAM45A,WDR89,EDC4,PRKAR1A,SOD2,ABLIM3,NRAS,COL5A2,LGALS8,WRAP53,MCMBP,DECR1,TUBA4A,SLC25A46,IFT81,SUPT5H,DLAT,CCN1,ACY1,ERCC5,EPB41L1,EIF3I,CCS,AGK,ACBD3,CLIP1,FARP1,CUTA,MRPL1,ENO1,CDH13,PITPNB,EIF1AX,PREPL,VPS51,VMA21,NUP98,RBPJ,TM9SF4,NDUFS1,MAVS,TPM3,TRIOBP,HSPA9,USP34,MRPS22,PRKRA,DCTN4,WASHC4,MI…	1025
Cell Cycle	interphase	Interphase	1.75e-15		-0.066		-0.103	CEP131,PML,VPS18,XRCC1,CSNK2A2,MDC1,ILK,FOS,TUBA1A,CAVIN3,EIF3E,ATR,RPA1,GPS2,BCAT1,TOP2A,CDK5RAP2,CSTB,TAOK3,HDAC3,SOD2,NRAS,CDK5RAP3,SMARCA1,TUBA4A,MCM4,IFI16,ERCC1,CCN1,MCM7,FKBP1A,SMARCA2,EPB41L1,DCTN1,KIF11,ORC4,AGK,E2F4,RPL5,CBX2,CDK6,CDH13,EP400,SUN1,CDK7,TAF2,PPP3CA,BAK1,PHLDA1,NUMB,DAXX,PARP1,RALA,RHEB,TAF10,KAT2A,DCTN3,RAC1,CETN2,PPP5C,GRB10,MTCH2,RBM14,RPL7A,RBL2,RPL23,LMNA,HIF1AN,CSNK…	236
DNA Replication, Recombination, and Repair	metabolism	Metabolism of DNA	2.13e-15	Increased	2.183		2.15	FEN1,PML,TERF2,ABCB6,DCAF1,INPPL1,CST3,ORC5,SMC3,MTCH1,TOP3A,ATR,RPA1,VMP1,NAP1L1,SMARCAL1,TWNK,REXO2,TOP2A,SRC,POLG2,RING1,FBL,GRSF1,RTN4,SOD2,NRAS,USP9X,ENDOG,CLU,GRWD1,AIFM1,MCM4,H1F0,JUN,ERCC1,TSPYL2,MCL1,MCM7,ZBTB20,POLD1,MGME1,TP53,PCNA,ORC4,PURA,TFAM,PDS5A,PTPN11,HUWE1,SIN3A,XRN2,NRF1,RAN,MCM6,ENO1,NPM1,SSBP1,RAD50,NUP98,RBPJ,PTMS,BAK1,ACIN1,FAM111A,KPNB1,LIG3,ABCB7,PARP1,HMGB2,PRKRA,CAST,…	135
Cancer, Gastrointestinal Disease, Hepatic System Disease, Organismal Injury and Abnormalities	liver carcinoma	Liver carcinoma	2.23e-15	Increased	2.177		2.198	GTF2B,SELENOS,ADD1,DHODH,RALGAPA2,SMAD4,PITRM1,SIN3B,CRELD1,DPP3,TWNK,TOP2A,LRRC59,LEMD3,FAM45A,WDR89,EDC4,PRKAR1A,ABLIM3,NRAS,COL5A2,LGALS8,WRAP53,MCMBP,DECR1,TUBA4A,SLC25A46,IFT81,SUPT5H,DLAT,CCN1,ACY1,ERCC5,EPB41L1,EIF3I,CCS,AGK,ACBD3,CLIP1,FARP1,CUTA,MRPL1,ENO1,CDH13,PITPNB,PREPL,VPS51,VMA21,NUP98,RBPJ,TM9SF4,NDUFS1,MAVS,TPM3,TRIOBP,HSPA9,USP34,MRPS22,PRKRA,DCTN4,WASHC4,MIER1,ZMYM4,NUP188,MCR…	991
Neurological Disease	motor dysfunction or movement disorder	Motor dysfunction or movement disorder	3.45e-15		-0.707		-0.602	HEXB,ISOC1,CTIF,XRCC1,NDUFA5,ARRB2,SLC25A22,ACADM,WARS2,FOS,SDHB,NDUFA8,TUBA1A,AFG3L2,EIF3E,SCARB2,NDUFA7,LRP1,GPS2,GOSR2,TWNK,TRAF6,HTRA2,FBL,CSTB,GBA,HELLS,CHAF1B,SEPHS1,SOD2,ACP1,CLU,NFIX,DECR1,TUBA4A,HLA-B,AIFM1,UQCRB,ERCC1,DNAJA1,NUP62,FOXP1,FKBP1A,KMT2B,RAB6A,SEPT5,SNX27,TPI1,ARMCX3,HSPA8,EGLN1,SIN3A,LAMP2,IRF2BPL,RPS3A,GSTP1,DHX30,AHCY,AK1,OSBPL8,PLOD2,SUN1,PREPL,TOR1A,SUB1,ATAD1,ELOVL5,PP…	327
Neurological Disease, Organismal Injury and Abnormalities, Psychological Disorders	disorder of basal ganglia	Disorder of basal ganglia	3.8e-15		1.231		1.258	ISOC1,CTIF,NDUFA5,ACADM,FOS,SDHB,NDUFA8,TUBA1A,EIF3E,NDUFA7,SCARB2,GPS2,TRAF6,HTRA2,FBL,GBA,CHAF1B,SEPHS1,SOD2,ACP1,CLU,TUBA4A,HLA-B,AIFM1,UQCRB,DNAJA1,NUP62,FOXP1,RAB6A,DCTN1,SEPT5,TPI1,ARMCX3,HSPA8,EGLN1,SIN3A,LAMP2,RPS3A,GSTP1,AHCY,AK1,OSBPL8,PLOD2,PREPL,TOR1A,SUB1,PPP3CA,TPM3,LAMP1,PARP1,HMGB2,PRKRA,PFN2,CETN2,LDHB,DNAJC13,TUBB3,MICU1,SELENOF,SSR3,TMED10,NDUFS5,MTDH,DHCR7,HSF1,PARK7,NDUFB3,AL…	233
Gastrointestinal Disease, Organismal Injury and Abnormalities	colorectal disorder	Colorectal disorder	3.85e-15		-0.863		-0.828	GTF2B,ADD1,TMEM43,DHODH,SIPA1,RALGAPA2,SMAD4,AK3,SIN3B,CRELD1,USP6NL,TXLNA,FAM120A,PPA1,TWNK,TOP2A,RING1,LEMD3,FNBP1L,WDR89,ZBTB40,YY1AP1,WDR18,EDC4,PBXIP1,PRKAR1A,CEP170,SOD2,YIF1A,ABLIM3,NRAS,GBF1,COL5A2,LGALS8,PTPN12,NANS,C7orf26,FN3KRP,TUBA4A,MTAP,SUPT5H,ERGIC3,TMEM97,WBP2,DLAT,DHX29,ERCC5,EPB41L1,DCTN1,ZNHIT6,EIF3I,RFX3,CCS,ACBD3,CLIP1,FARP1,PSMG3,AARS2,MRPL2,ENO1,EIF3J,CYB5R1,CDH13,PITPNB,P…	1204
DNA Replication, Recombination, and Repair	replication	DNA replication	4.8e-15		1.74		1.705	AKAP8L,FEN1,PML,ABCB6,RBL2,DCAF1,INPPL1,LRWD1,CST3,ORC5,SMC3,TOP3A,NBN,POLA2,ATR,RPA1,VMP1,TMPO,NAP1L1,TWNK,ANKRD17,EGFR,POLG2,SRC,RING1,FBL,CACYBP,FGF2,GRSF1,USP9X,ENDOG,CLU,GRWD1,MCM3,MCM4,MCM5,PRIM1,MSH2,JUN,ERCC1,TSPYL2,WRNIP1,WAPL,RPA2,MCM7,ZBTB20,SSRP1,POLD1,MCM2,PCM1,LIG1,MGME1,MRE11,TP53,PCNA,ORC4,MCM3AP,PURA,PDS5A,TFAM,POLG,HUWE1,RECQL5,SIN3A,NAE1,MCM6,NRF1,NPM1,TRRAP,SUPT16H,SSBP1,RAD50…	95
Cell Morphology, Cellular Function and Maintenance	autophagy	Autophagy	4.99e-15		-1.356		-1.388	RAB2A,EXOC2,VPS37A,VPS18,ERBIN,CSNK2A2,PKM,SMAD4,TCIRG1,SDHB,TCHP,MFN2,OCRL,TOMM20,VMP1,GOLGA2,RNASEL,GABARAPL2,TRIM22,SRC,CISD1,TBC1D10A,RGS19,DAP,POLDIP2,ATG7,GBA,CHMP3,SOD2,KAT8,CHMP2A,STAM2,TOMM7,SUPT5H,RRAGA,CHMP6,PGAM5,EI24,MTERF3,MCL1,BAG6,FKBP1A,TP53,VPS39,USP36,SNX27,VTI1A,OTUB1,HSPA8,CISD2,LAMP2,ROCK1,SERPINH1,EIF4EBP1,EIF4G1,PLAA,VPS51,RACK1,SUPT20H,MVB12A,OSTM1,DAP3,MAP1LC3B,LAMP1,PAR…	157
Cell Death and Survival	cell death	Cell death of connective tissue cells	5.01e-15		0.269		0.256	PML,TERF2,ABCC4,DCAF1,TPP2,MEN1,CYCS,ILK,ARRB2,NFIC,PLRG1,MFN2,CWC15,WDR5,ATR,ARNT,RHOT1,RBL1,LRPAP1,RNASEL,SLC9A3R2,TRAF6,TOP2A,SRC,HTRA2,BABAM2,ATG7,RTN4,PRKAR1A,SOD2,NRAS,LGALS8,CLU,EIF3H,OPA1,AIFM1,ETS1,IFI16,YWHAZ,JUN,UBA1,MBD4,EI24,CCN1,CREB1,MCL1,DNMT1,YME1L1,EIF3B,SUMO1,EIF3I,TP53,PURA,VIM,TFAM,MLKL,GLO1,PTPN11,QKI,LAMP2,SERPINH1,CDK6,GSTP1,ENO1,EIF4EBP1,CUL3,CTBP1,EP400,RPS6KB2,SUN1,UCHL…	191
Molecular Transport	transport	Transport of molecule	5.56e-15		-0.133		-0.258	SELENOS,MIA3,TCIRG1,SMAD4,LIN7C,ILK,AFG3L2,SCARB2,SLC25A20,SLC9A3R2,IFT27,ABCB10,HDAC3,ATP6V0C,SOD2,GBF1,TAP2,DNAJA1,PTP4A2,RAB6A,DCTN1,SUMO1,ZC3H11A,CCS,SLC9A3R1,AGK,ACBD3,SNX27,EGLN1,GSTP1,HK2,SNX12,NFIL3,CYB5R1,PITPNB,NUP98,ERP29,SEC22B,PPP3CA,MAVS,HSPA9,PARP1,ATP6V0A1,SEH1L,ITPR3,CROT,MYO18A,ACSL3,CHMP5,THOC5,SPG7,RAC1,NUP188,IQGAP1,AGFG1,EHD1,MICU1,THBS1,SLC16A3,CSNK1D,PTGES2,MYO1C,TMED10,NU…	447
Gene Expression, Protein Synthesis	translation	Translation of mRNA	6.79e-15	Decreased	-2.204		-2.131	EIF2AK2,EIF3G,CTIF,RPL13A,MRPL15,RPL23,FXR1,PABPC4,EIF4H,EIF3E,NCBP2,CYFIP1,AGO2,MRPL39,WARS,PAIP2,RPL27A,RPL19,RPL30,EGFR,GEMIN5,MRPL41,IGFBP5,EIF3L,EIF1,DHX33,EIF4G2,CAPRIN1,EIF5,HSPB1,NOLC1,DAPK3,MRPL19,PAIP1,EIF3H,MRPL17,EIF3C,FOXO3,EIF3F,EIF3M,MRPL3,MTIF2,MRPS7,EIF3B,EIF3I,EIF4E2,LARP1,DHFR,RPL37,MRPL12,MRPL2,RPS3A,EIF4A3,EIF4EBP1,EIF4G1,RPS6KB2,TCOF1,NCBP1,RACK1,RRBP1,TPR,PUS7,MRPL57,EIF3D,…	71
Hereditary Disorder, Neurological Disease, Organismal Injury and Abnormalities	hereditary neuropathy	Hereditary neuropathy	8.2e-15					FTL,SLC52A2,VPS37A,IBA57,ZNHIT3,HADHA,SLC25A19,GARS,AARS,MFN2,AFG3L2,WFS1,TWNK,MT-ATP6,DNAJC6,HTRA2,ACO2,GBA,DNM2,CLU,TUBA4A,OPA1,SLC25A46,AIFM1,OPA3,UBA1,AMPD2,DNMT1,YME1L1,DCTN1,CISD2,EIF4G1,TARDBP,SURF1,UCHL1,VPS35,MED25,MTPAP,HADHB,TPM3,NDUFS2,CHMP2B,TFG,SEPT9,KARS,SPG7,HK1,TMEM126A,FDXR,DNAJC13,HINT1,TUBB3,CHP1,DCTN2,BICD2,MT-ND2,LMNA,RAI1,MYH14,RAB7A,SLC33A1,ZNF787,WARS,DYNC1H1,PARK7,DST,SO…	99
Neurological Disease	movement disorder	Movement Disorders	9.19e-15		-0.475		-0.381	HEXB,ISOC1,CTIF,XRCC1,NDUFA5,ARRB2,SLC25A22,ACADM,WARS2,FOS,SDHB,NDUFA8,TUBA1A,AFG3L2,EIF3E,SCARB2,NDUFA7,LRP1,GPS2,GOSR2,TWNK,TRAF6,HTRA2,FBL,CSTB,GBA,HELLS,CHAF1B,SEPHS1,SOD2,ACP1,CLU,NFIX,DECR1,TUBA4A,HLA-B,AIFM1,UQCRB,ERCC1,DNAJA1,NUP62,FOXP1,FKBP1A,KMT2B,RAB6A,SEPT5,SNX27,TPI1,ARMCX3,HSPA8,EGLN1,SIN3A,LAMP2,IRF2BPL,RPS3A,GSTP1,DHX30,AHCY,AK1,OSBPL8,PLOD2,SUN1,PREPL,TOR1A,SUB1,ATAD1,ELOVL5,PP…	321
Cancer, Organismal Injury and Abnormalities, Reproductive System Disease	genital tract cancer	Genital tract cancer	1.01e-14		0.458		0.457	SUPT3H,TMEM11,DHODH,RALGAPA2,SMAD4,PITRM1,ACADM,AK3,SIN3B,SDHB,CRELD1,USP6NL,TOP2A,RING1,LEMD3,WDR89,ZBTB40,EDC4,CHAF1B,PBXIP1,PRKAR1A,CEP170,ABLIM3,NRAS,GBF1,COL5A2,LGALS8,WRAP53,TUBA4A,SLC25A46,SETMAR,SUPT5H,WBP2,DLAT,CCN1,DHX29,TPM4,ACY1,ERCC5,EPB41L1,DCTN1,ZNHIT6,EIF3I,AGK,CLIP1,FARP1,CUTA,AARS2,MRPL1,LSM14B,ENO1,CDH13,EIF1AX,RDH11,VPS51,NUP98,MVB12A,MTPAP,ERAL1,METTL15,NDUFS1,MAVS,TPM3,TRIOB…	1364
Cellular Development, Cellular Growth and Proliferation	cell proliferation	Cell proliferation of tumor cell lines	1.17e-14		0.382		0.295	SIPA1,TCIRG1,SMAD4,ILK,ATR,FAM120A,ABCB10,YY1AP1,ATG7,HDAC3,PRKAR1A,OGFR,SOD2,NRAS,HAT1,MTAP,ATP5MD,CCN1,WBP2,RSU1,INO80B,SUMO1,CNN2,SLC9A3R1,AGK,SNX27,HIST1H1D,VTI1A,CLIP1,GSTP1,HK2,AHCY,CDH13,SHCBP1,ERAL1,PARP1,ZGPAT,ATP6V0A1,RALA,NDUFB11,RAC1,AFAP1,MIER1,PPP5C,IQGAP1,MICU1,MCRS1,THBS1,EIF4H,SLC16A3,HIF1AN,CSNK1D,SLFN5,FUT8,LAMTOR5,HSF1,SOD1,TGFB2,RACGAP1,CACYBP,DLGAP5,STK38,VAV2,AKR1C3,PYCR1,C…	481
DNA Replication, Recombination, and Repair	excision repair	Excision repair	2.79e-14	Decreased	-2.446		-2.51	TCEA1,FEN1,XRCC1,POLR2A,AQR,USP7,SLC30A9,PNKP,FOS,XPA,RPA1,ISY1,ERCC3,ERCC2,EIF3A,POLR2E,POLR2C,RPS27A,XPC,GTF2H1,NTHL1,ERCC1,GTF2H3,THOC1,RPA2,POLD1,ERCC5,LIG1,TP53,GTF2H4,PCNA,NR2C2,POLR2B,POLR2L,HUWE1,POLG,APTX,YBX1,NPM1,DDB2,ERCC4,CDK7,MPG,DDB1,MNAT1,WRN,LIG3,RAD23B,POLR2H,PARP1,CCNH,RPA3,GTF2H5,CETN2	54
Protein Degradation, Protein Synthesis	stabilization	Stabilization of protein	3.46e-14					GIPC1,ATF7IP,PHB,CHP1,RPL23,USP28,SEL1L,USP7,BAG2,IPO9,LMNA,WFS1,P3H1,TAF1,BAG3,PARK7,USP3,TAF9,AURKA,RPL11,RPS7,AAK1,MORC3,HDAC3,RTN4,WIZ,USP9X,CLU,TOMM7,USP19,NCLN,CREB1,CHEK2,BAG6,HSPD1,HIST1H1B,TAF9B,SUMO1,TP53,USP36,RPL5,UBR5,HSPA8,HYPK,APTX,LAMP2,CANX,CTSA,PIN1,HSP90AA1,STX12,NPM1,SEC16A,TARDBP,KRAS,CDK7,PEX19,VPS35,PPIB,GNL3L,COG3,LAMP1,HDAC6,UBE2B,PRKRA,CCNH,PHB2,ASPH,KAT2A,SYVN1,TADA3,PF…	76
Cell Signaling, Post-Translational Modification, Protein Synthesis	assembly	Assembly of Respiratory chain complex I	4.85e-14					COA1,NDUFB9,NDUFB7,NDUFAF1,NDUFA5,NDUFAF4,NDUFA13,NDUFA8,NDUFAF3,OXA1L,NDUFA9,NDUFS5,NDUFS8,NDUFB3,NDUFS7,FOXRED1,NDUFA2,NDUFB10,BCS1L,TIMM21,NDUFB6,NDUFA11,NDUFB11,NDUFB1,NDUFB5,NDUFB4,NDUFC2	27
Cell Death and Survival	cell viability	Cell viability	5.95e-14	Decreased	-2.888		-3.085	TERF2,LSM6,XRCC1,SIPA1,SMAD4,ILK,AK3,ATR,RPA1,FAM120A,DPP3,YY1AP1,ATG7,HDAC3,PRKAR1A,SOD2,NRAS,CTH,SETMAR,SUPT5H,ATP5MD,CCN1,PTP4A2,SUMO1,EGLN1,SIN3A,GSTP1,ENO1,HK2,NFIL3,CDH13,ADK,CDK7,RBPJ,PPP3CA,MAP1LC3B,HSPA9,DAXX,PARP1,ITPR3,MTMR12,MYO18A,RHEB,RAC1,IQGAP1,THBS1,PSME3,PSME4,HSF1,PARK7,SOD1,TGFB2,TWISTNB,CHD4,CD55,BUD23,XPC,LIG1,NDUFAF4,GALK2,DNM1L,SETX,NT5C3A,MSH6,EHD4,LGALS3BP,PRKDC,ELOVL1,P…	398
Cell Cycle	mitosis	Mitosis	6.66e-14		0.597		0.556	PEBP1,DCLK1,RAE1,SMAD4,E2F3,ILK,ARRB2,SMC3,FOS,SIN3B,NUP88,TUBA1A,EIF3E,ATR,IK,GOLGA2,DYNC1LI2,ANGEL2,SCRIB,TOP2A,SRC,DIS3L2,USP3,DLG1,HDAC3,HELLS,TIMP2,NUMA1,TBL1XR1,NOLC1,KAT8,GBF1,HAT1,CHMP2A,JUN,CCN1,NUP62,KIF11,TP53,B4GALT1,PURA,SLC9A3R1,PDS5A,CLIP1,PTPN11,PDS5B,NCOR1,RAN,TPX2,CUL3,RAD50,RACK1,PPP1R12C,AFAP1L2,KPNB1,RAD21,RPL24,PRKCA,CENPF,MAP1S,SEPT9,CCNA2,TADA3,PTMA,RAC1,NUP214,CDK1,PPP5C,…	159
Developmental Disorder	growth failure or short stature	Growth failure or short stature	7.02e-14		-0.603		-0.371	LPAR1,HEXB,MIA3,SH3PXD2B,SMAD4,TCIRG1,IFT52,SIN3B,PGP,ATR,LRP1,TRAF6,HTRA2,JUP,VPS26A,PRKAR1A,SEPHS1,RC3H1,SOD2,NRAS,PTPN12,CANT1,NANS,RGS10,CBS/CBSL,IFT81,ACACA,DPH1,ERCC1,DNAJA1,KIAA0753,MTERF3,WNT5A,ERCC5,KMT2B,CNPY3,RFX3,B4GALT1,TGFBI,ORC4,AGK,E2F4,PDS5A,SNX27,HIST1H1D,PDS5B,ARID5B,HK2,RPS6KB2,PREPL,RDH11,RBPJ,LIG3,NUMB,DAXX,ITPR3,MGAT1,RALA,TGIF1,EFTUD2,RHEB,TAF10,KAT2A,GADD45GIP1,CRTAP,MMP1…	217
Cell Death and Survival	survival	Cell survival	1.81e-13	Decreased	-2.381		-2.579	SELENOS,TERF2,LSM6,XRCC1,SIPA1,SMAD4,ILK,AK3,ATR,RPA1,FAM120A,DPP3,TOP2A,YY1AP1,ATG7,HDAC3,PRKAR1A,SOD2,NRAS,CTH,SETMAR,SUPT5H,ATP5MD,SARM1,CCN1,PTP4A2,ERCC5,SUMO1,EGLN1,SIN3A,GSTP1,ENO1,HK2,NFIL3,CDH13,ADK,CDK7,RBPJ,PPP3CA,MAP1LC3B,HSPA9,DAXX,PARP1,ITPR3,MTMR12,MYO18A,RHEB,THOC5,RAC1,IQGAP1,THBS1,PSME3,PSME4,HSF1,PARK7,SOD1,TGFB2,TWISTNB,CHD4,CD55,BUD23,XPC,SMC1A,LIG1,NDUFAF4,GALK2,DNM1L,SETX,NT…	414
Metabolic Disease, Neurological Disease, Organismal Injury and Abnormalities	mitochondrial encephalopathy	Mitochondrial encephalopathy	1.92e-13					DLD,MRPL3,TMEM70,MT-ND2,MT-ND1,MRPS34,NDUFAF2,SCO1,POLG,NDUFA9,AARS2,PARL,TIMMDC1,NDUFS8,RMND1,ECHS1,MT-ATP6,LRPPRC,NDUFS7,SURF1,RANBP2,TIMM50,MTFMT,SDHA,COX15,NDUFV1,FOXRED1,NDUFA2,NDUFS1,BCS1L,NDUFS3,AIFM1,SCO2,MPV17	34
Cancer, Organismal Injury and Abnormalities, Reproductive System Disease	tumorigenesis	Tumorigenesis of reproductive tract	2.98e-13		1.76		1.784	TMEM11,ISOC1,DHODH,RALGAPA2,SMAD4,ACADM,AK3,SIN3B,TOP2A,LEMD3,WDR89,ZBTB40,EDC4,CHAF1B,PBXIP1,CEP170,SOD2,ABLIM3,NRAS,GBF1,WRAP53,TUBA4A,SLC25A46,SETMAR,SUPT5H,WBP2,CCN1,TPM4,ACY1,DCTN1,ZNHIT6,AGK,FARP1,CUTA,AARS2,MRPL1,LSM14B,ENO1,CDH13,EIF1AX,VPS51,PHLDA2,SEC22B,MVB12A,MTPAP,ERAL1,METTL15,NDUFS1,MAVS,TPM3,TRIOBP,HSPA9,USP34,MRPS22,ACSL3,RHEB,WASHC4,TBC1D10B,RAC1,ZMYM4,NUP188,TK1,NRDE2,MCRS1,THB…	997
Cell Morphology, Cellular Function and Maintenance	autophagy	Autophagy of cells	3.01e-13		-1.951		-1.984	RAB2A,EXOC2,VPS37A,ERBIN,CSNK2A2,PKM,SMAD4,TCIRG1,SDHB,TCHP,MFN2,TOMM20,VMP1,GOLGA2,RNASEL,GABARAPL2,TRIM22,SRC,CISD1,TBC1D10A,RGS19,DAP,POLDIP2,ATG7,GBA,CHMP3,KAT8,CHMP2A,STAM2,TOMM7,SUPT5H,RRAGA,CHMP6,PGAM5,EI24,MTERF3,MCL1,BAG6,FKBP1A,TP53,VPS39,USP36,SNX27,VTI1A,OTUB1,CISD2,LAMP2,ROCK1,SERPINH1,EIF4EBP1,EIF4G1,PLAA,VPS51,RACK1,MVB12A,DAP3,MAP1LC3B,PARP1,HDAC6,CHMP2B,SH3GLB1,MAP2K2,PLD2,MAP1S,…	136
Cell Death and Survival	apoptosis	Apoptosis of tumor cell lines	3.22e-13		1.548		1.582	TAGLN2,AKR1B1,PML,DHODH,XRCC1,CSNK2A2,RRP1B,MDC1,SMAD4,ILK,ARRB2,MTCH1,FOS,SIN3B,TUBA1A,CAVIN3,ATR,RPA1,LRP1,PSIP1,GPS2,RNASEL,TRAF6,PCK2,TOP2A,AKT1S1,HTRA2,JUP,CSTB,TAOK3,YY1AP1,ATG7,HDAC3,DHX33,ARMC10,PRKAR1A,TBL1XR1,SOD2,NRAS,HAT1,LGALS8,DNM2,ENDOG,CLU,SMARCA1,CS,FANCA,BCLAF1,AIFM1,BUD31,IFI16,ACACA,CTH,NMI,DPH1,CCN1,WNT5A,BAG6,KIF11,CNN2,CBX2,OTUB1,HSPA8,ARHGDIA,SPECC1,CDK6,GSTP1,ENO1,OGFOD1,…	361
Cancer, Organismal Injury and Abnormalities, Reproductive System Disease	female genital neoplasm	Female genital neoplasm	3.77e-13		1.76		1.783	TMEM11,ISOC1,DHODH,RALGAPA2,SMAD4,ACADM,AK3,SIN3B,TOP2A,LEMD3,WDR89,ZBTB40,EDC4,CHAF1B,PBXIP1,CEP170,SOD2,ABLIM3,NRAS,GBF1,WRAP53,TUBA4A,SLC25A46,SETMAR,SUPT5H,WBP2,CCN1,TPM4,ACY1,DCTN1,ZNHIT6,AGK,FARP1,CUTA,AARS2,MRPL1,LSM14B,ENO1,CDH13,EIF1AX,VPS51,PHLDA2,SEC22B,MVB12A,MTPAP,ERAL1,METTL15,NDUFS1,MAVS,TPM3,TRIOBP,HSPA9,USP34,MRPS22,ACSL3,RHEB,WASHC4,TBC1D10B,RAC1,ZMYM4,NUP188,TK1,NRDE2,MCRS1,THB…	998
Cell Morphology, Cellular Assembly and Organization	morphology	Morphology of nucleus	5.09e-13					PML,TERF2,RBL2,CSNK2A2,EMD,TPP2,MEN1,LMNA,NBN,TMOD3,TMPO,RBL1,COIL,PAIP2,HSF1,POT1,NOL7,SRC,AURKA,CRKL,SOD1,XPO7,H3F3A/H3F3B,HELLS,ZC3HC1,NOLC1,KAT8,NRAS,ZMPSTE24,HMBOX1,SEPT7,DAPK3,HAT1,CHD4,CHMP2A,AIFM1,ETS1,XPC,TERF2IP,H2AFV,ERCC1,RSL1D1,KIF22,DNMT1,SERPINE2,SYNE2,MRE11,TP53,TGFBI,VIM,USP36,PTPN11,PDS5B,RAB10,RAN,TOR1AIP1,LMNB2,EP400,ERCC4,RCC1,LMNB1,RAD50,ATM,TOR1A,STMN1,WRN,DEK,PARP1,UCHL3,V…	72
Nucleic Acid Metabolism, Small Molecule Biochemistry	synthesis	Synthesis of purine nucleotide	5.79e-13		0.801		0.738	PML,ATP5PB,PMM2,NDUFAF1,PKM,HPRT1,CYCS,AK3,MPI,UQCC2,MFN2,ATP5F1A,PPA1,ATP5F1C,ATP5F1B,KYNU,MT-ATP6,ADSL,IMPDH2,SOD1,SOD2,SLC25A5,NMNAT1,GMPS,OPA1,NDUFS6,VCP,SIRT5,FOXO3,IDH2,NNMT,ATP5MD,TSTA3,VDAC1,MCL1,HSPD1,SEPHS2,TP53,NR2C2,DNM1L,TFAM,ATP5PO,AK1,IMPDH1,KRAS,ADK,PGD,G6PD,SGPL1,PPAT,ATP5ME,ATP5F1D,HMOX1,PDHA1,ACOT7,MAP1LC3B,PARP1,SOAT1,LETM1,NAMPT,ATP5MG,MCU,ACAT1,PRPS1,ATP5PD,ATP5MF,ATXN1,CCNB…	69
Cell Cycle	G2 phase	G2 phase	6.09e-13		0.443		0.428	FEN1,CEP131,XRCC1,DCAF1,MDC1,MEN1,TUBA1A,EIF3E,ATR,RPA1,TOP2A,CDK5RAP2,BABAM2,TAOK3,HDAC3,CDK5RAP3,SMARCA1,TUBA4A,JUNB,JUN,ERCC1,MBD4,GPC1,DNMT1,DCTN1,KIF11,TP53,KLF4,PURA,MGMT,E2F4,PCNT,PTPN11,NPM1,FGFR1OP,CDH13,EP400,CDK7,TAF2,ACTR1A,PHLDA1,NUMB,PARP1,RALA,TAF10,CCNA2,IDH1,DCTN3,RAC1,PPP5C,CETN2,CDK1,GRB10,EIF2AK2,RPL7A,TUBG1,DCTN2,YWHAE,LMNA,NBN,CSNK1D,GORASP2,TXNL4B,TAF6,ATRX,MTDH,HDAC1,EGFR,…	113
Cell Death and Survival	cell death	Cell death of fibroblast cell lines	7.35e-13		1.061		1.025	PML,TERF2,ABCC4,MEN1,ILK,ARRB2,PLRG1,MFN2,CWC15,WDR5,ATR,ARNT,RHOT1,RBL1,RNASEL,SLC9A3R2,TOP2A,SRC,HTRA2,ATG7,RTN4,PRKAR1A,SOD2,NRAS,CLU,EIF3H,OPA1,AIFM1,ETS1,IFI16,YWHAZ,JUN,UBA1,CCN1,MCL1,DNMT1,YME1L1,EIF3B,SUMO1,EIF3I,TP53,PURA,VIM,MLKL,GLO1,PTPN11,QKI,LAMP2,CDK6,GSTP1,ENO1,EIF4EBP1,EP400,SUN1,UCHL1,PPP3CA,BAK1,MAP1LC3B,RHOG,DAXX,PARP1,PRKRA,PRKCA,MAP1S,RHEB,RAC1,CDK1,RPL10,GRB10,EIF2AK2,MTCH2…	138
Metabolic Disease, Neurological Disease, Organismal Injury and Abnormalities, Skeletal and Muscular Disorders	mitochondrial encephalomyopathy	Mitochondrial encephalomyopathy	7.53e-13					DLD,MRPL3,TMEM70,MT-ND2,MT-ND1,MRPS34,NDUFAF2,SCO1,POLG,NDUFA9,AARS2,PARL,TIMMDC1,NDUFS8,RMND1,ECHS1,MT-ATP6,LRPPRC,NDUFS7,SURF1,RANBP2,MTFMT,SDHA,COX15,FOXRED1,NDUFV1,NDUFA2,NDUFS1,BCS1L,NDUFS3,AIFM1,SCO2,MPV17	33
RNA Post-Transcriptional Modification	modification	Modification of rRNA	9.34e-13		-0.156		-0.189	DCAF13,UTP20,DDX52,NOP56,PELP1,RPL35A,RRP7A,RPL26,PDCD11,PES1,RPS19,RPL5,UTP18,TEX10,UTP14A,EMG1,XRN2,RNASEL,RPL14,NPM1,LAS1L,SENP3,NOL9,RPL11,FBL,WDR74,UTP6,NOL8,RPS7,BMS1,WDR18,NOLC1,RPL7,NOB1,WDR55,DKC1,NOL6,BOP1,NOP58,BUD23,KRR1,GTF2H5,THUMPD1,TFB1M	44
Hereditary Disorder, Metabolic Disease, Neurological Disease, Organismal Injury and Abnormalities, Skeletal and Muscular Disorders	Leigh syndrome	Leigh syndrome	1.13e-12					DLD,MT-ND2,MT-ND1,MRPS34,NDUFAF2,SCO1,NDUFA9,PARL,TIMMDC1,NDUFS8,ECHS1,MT-ATP6,LRPPRC,NDUFS7,SURF1,RANBP2,MTFMT,SDHA,COX15,FOXRED1,NDUFV1,NDUFA2,NDUFS1,BCS1L,NDUFS3	25
Cell Cycle	senescence	Senescence of cells	1.4e-12		-1.135		-1.123	RAE1,AKR1B1,PML,TERF2,ERBIN,CSNK2A2,TPP2,USP28,ILK,E2F3,DYRK1A,SIN3B,ATR,RBL1,SMARCAL1,GABARAPL2,BABAM2,POLDIP2,ATG7,HELLS,ADD3,SOD2,NRAS,OPA1,IFI16,JUNB,YEATS4,ERCC1,KIF20A,CCN1,MCL1,WNT5A,DNMT1,SERPINE2,TP53,SUMO3,KLF4,CBX2,YBX1,NPM1,EIF4EBP1,AHCY,SIRT7,PLOD2,H2AFY,RBPJ,MAP1LC3B,DEK,PCGF2,PARP1,RHEB,CCNA2,RAC1,BCL2L12,RBL2,PHC2,MCRS1,PSMB5,LMNA,NBN,TBX3,POT1,EGFR,SELENOH,COX4I1,IRF3,SOD1,MORC3,…	104
Gene Expression	transcription	Transcription of DNA	1.43e-12		-0.53		-0.596	GTF2B,HEXB,ZNHIT3,SMAD4,ILK,CEBPZ,CCNT2,SIN3B,PHRF1,TWNK,TOP2A,RING1,DAP,CDK5RAP2,HDAC3,PRKAR1A,SOD2,ABLIM3,TRIM16,SUPT5H,CCN1,WBP2,SUMO1,RFX3,HIST1H1D,ARMCX3,EGLN1,SIN3A,SAFB,ENO1,NFIL3,CDH13,CDK7,RBPJ,PPP3CA,MAVS,ZBTB2,DAXX,PARP1,ZGPAT,ZNF24,KDM4A,HCFC1,PPP5C,FOXJ2,RPL23,PTGES2,KCTD1,HSF1,PARK7,AHCTF1,SP100,PICALM,CHD4,POLR3K,NACC2,TFDP2,TAF1C,FOXJ3,LMO7,RRP8,SETX,TAF4,MAFG,MRPL12,PRKDC,TRRAP,D…	400
DNA Replication, Recombination, and Repair	double-stranded DNA break repair	Double-stranded DNA break repair	1.47e-12		-1.39		-1.427	FEN1,TERF2,INO80,XRCC1,PGAM1,MDC1,NBN,PNKP,XPA,ZNF281,UBE2V2,ATR,RPA1,EGFR,BABAM2,UIMC1,BRCC3,FGF2,MARF1,KAT8,VCP,SETMAR,MSH2,ERCC1,CHEK2,LIG1,MRE11,TDP1,SMARCC1,SUMO1,H2AFX,TP53,PCNA,SETX,ACTR5,OTUB1,NAE1,TP53BP1,PRKDC,NPM1,TRRAP,G6PD,ERCC4,RAD50,KPNA2,ATM,MTA1,CAAP1,BABAM1,UBE2N,WRN,DEK,LIG3,PARP1,TRIM28,BRD4,UBE2I,ABRAXAS1,PAXX,CDK1	60
Nucleic Acid Metabolism, Small Molecule Biochemistry	biosynthesis	Biosynthesis of purine ribonucleotide	1.57e-12		1.157		1.101	PML,ATP5PB,NDUFAF1,PKM,CYCS,AK3,UQCC2,MFN2,ATP5F1A,PPA1,ATP5F1C,ATP5F1B,MT-ATP6,ADSL,SOD1,SOD2,SLC25A5,OPA1,NDUFS6,VCP,SIRT5,FOXO3,NNMT,ATP5MD,VDAC1,MCL1,HSPD1,SEPHS2,TP53,NR2C2,DNM1L,TFAM,ATP5PO,AK1,KRAS,SGPL1,ATP5ME,ATP5F1D,PDHA1,MAP1LC3B,PARP1,LETM1,ATP5MG,MCU,PRPS1,ATP5PD,ATP5MF,ATXN1,CCNB1,CDK1	50
Cell Cycle	G2/M phase	G2/M phase	1.88e-12		0.371		0.343	CEP131,XRCC1,MDC1,MEN1,TUBA1A,EIF3E,ATR,RPA1,CDK5RAP2,BABAM2,TAOK3,HDAC3,CDK5RAP3,SMARCA1,TUBA4A,JUNB,JUN,ERCC1,MBD4,DCTN1,TP53,KLF4,MGMT,PCNT,PTPN11,NPM1,FGFR1OP,CDH13,EP400,CDK7,TAF2,ACTR1A,PHLDA1,NUMB,PARP1,CCNA2,DCTN3,RAC1,PPP5C,CETN2,CDK1,EIF2AK2,RPL7A,TUBG1,DCTN2,YWHAE,LMNA,NBN,CSNK1D,GORASP2,TXNL4B,ATRX,MTDH,HDAC1,EGFR,DYNC1H1,AURKA,BRCC3,IGFBP5,UIMC1,FGF2,TUBB4B,KAT14,MSH2,AKAP9,MAPK14,TH…	97
Developmental Disorder	growth failure	Growth Failure	1.95e-12		-0.317		-0.085	LPAR1,HEXB,HADHA,SNX2,TCIRG1,CYCS,E2F3,DYRK1A,TOP3A,SIN3B,GARS,PGP,ATP2C1,LRP1,ARNT,RBL1,AGO2,TLE4,SMARCAL1,TRAF6,SRC,HTRA2,JUP,H3F3A/H3F3B,VPS26A,KDM6A,PRKAR1A,SEPHS1,RC3H1,SOD2,NRAS,PTPN12,ADAR,RGS10,CBS/CBSL,ETS1,ACACA,DPH1,ERCC1,DNAJA1,FOSL2,MTERF3,ZBTB20,ERCC5,KMT2B,EHHADH,TP53,CNPY3,RFX3,NOTCH2,B4GALT1,TGFBI,ORC4,PURA,AGK,E2F4,HIST1H1C,TKT,SNX27,HIST1H1D,PDS5A,PTPN11,HUWE1,PDS5B,CISD2,YBX1,…	183
DNA Replication, Recombination, and Repair	transcription-coupled nucleotide-excision repair	Transcription-coupled nucleotide-excision repair	2.45e-12					TCEA1,ERCC1,GTF2H3,RPA2,POLR2A,XRCC1,POLD1,LIG1,ERCC5,USP7,AQR,NR2C2,PCNA,GTF2H4,POLR2B,POLR2L,XPA,RPA1,ISY1,ERCC3,ERCC2,ERCC4,CDK7,POLR2E,DDB1,MNAT1,POLR2C,LIG3,POLR2H,CCNH,RPA3,RPS27A,GTF2H5,GTF2H1	34
Cancer, Cell Death and Survival, Organismal Injury and Abnormalities, Tumor Morphology	necrosis	Necrosis of malignant tumor	2.49e-12	Decreased	-2.083		-2.046	EXOC2,LPAR1,PML,EIF3G,COPG1,AQR,FOS,NUP88,RPS19,EIF3E,ATR,RBM8A,NUP155,RPL19,AKT1S1,PABPC1,ATG7,RTN4,EBNA1BP2,RPS12,NRAS,CLU,AIFM1,RPS27A,ETS1,IDH2,JUN,CCN1,NUP62,MCL1,WNT5A,NAPA,NUP54,EIF3B,TP53,RPL6,RPL5,PRPF8,RPS3A,CDK6,RAN,ENO1,RPS21,SF3B3,RBPJ,AFAP1L2,ATXN2,KPNB1,PHLDA1,HSPA9,DAXX,PARP1,RAC1,NUP214,B4GALT5,CDK1,RPL10,EIF2AK2,NUP188,RPL7A,RPL13A,ZNF622,PSMB5,RALB,FAU,RND3,HDAC1,RPL27A,HSF1,EG…	124
Cancer, Organismal Injury and Abnormalities, Reproductive System Disease	development	Development of genital tumor	2.94e-12		1.575		1.582	TMEM11,ISOC1,DHODH,RALGAPA2,SMAD4,ACADM,AK3,SIN3B,TOP2A,LEMD3,WDR89,ZBTB40,EDC4,CHAF1B,PBXIP1,CEP170,SOD2,ABLIM3,NRAS,GBF1,WRAP53,TUBA4A,SLC25A46,SUPT5H,WBP2,CCN1,ACY1,DCTN1,ZNHIT6,AGK,FARP1,CUTA,AARS2,MRPL1,LSM14B,ENO1,CDH13,EIF1AX,VPS51,PHLDA2,SEC22B,MVB12A,MTPAP,ERAL1,METTL15,NDUFS1,MAVS,TPM3,TRIOBP,HSPA9,USP34,MRPS22,ACSL3,RHEB,WASHC4,TBC1D10B,RAC1,ZMYM4,NUP188,TK1,NRDE2,MCRS1,THBS1,MOSPD2,MR…	958
Cell Death and Survival	cell death	Cell death of sarcoma cell lines	3.13e-12		-0.936		-0.943	EIF2AK2,PML,CSNK2A2,RRP1B,MCRS1,MDC1,E2F3,PRDX1,ING2,ARRB2,MFN2,ATR,WDR5,MAD1L1,TAF6,GPS2,OSGIN1,TOP2A,AURKA,HTRA2,IRF3,STAT2,DPP9,IGFBP5,UIMC1,DPP8,ATG7,STK38,SOD2,XPO1,HAT1,CLU,NR3C1,NMNAT1,VDAC2,PRAF2,BCLAF1,AIFM1,ETS1,LIMS1,FOXO3,JUN,RPA2,THOC1,MCL1,CHEK2,BAG6,SUMO1,TP53,OTUB1,STAT1,HUWE1,TP53BP2,LAMP2,YBX1,TP53BP1,CDK6,MIF,SIRT7,RACK1,ATM,CDK2,ING1,UHRF2,RELA,MAVS,LIG3,LAMP1,NUMB,TRIM28,BRD4…	83
Cell Death and Survival	cell death	Cell death of cervical cancer cell lines	3.14e-12	Increased	2.689		2.706	EXOC2,PML,CSNK2A2,PKM,MTCH1,FOS,SIN3B,MFN2,TUBA1A,TOMM20,FAM129B,RPA1,PSIP1,TRAF6,TOP2A,HTRA2,EZR,ATG7,TBL1XR1,SOD2,DNM2,SMARCA1,OPA1,AIFM1,LIMS1,SMPD4,PGAM5,JUNB,JUN,TMEM106B,MCL1,NAPA,BAG6,PARVA,KIF11,TP53,SUMO3,FASTKD2,OGFOD1,TPX2,MFF,UCHL1,NOA1,BAK1,DAP3,UHRF2,KPNB1,ABCB7,DAXX,PARP1,PRKRA,CENPF,RAB32,CHMP5,DCTN3,PTMA,RAC1,CDK1,EIF2AK2,COX5A,GORASP1,MCRS1,FIS1,LMNA,RALB,TAF6,CENPB,HSF1,POT1,EG…	123
Cancer, Cell Death and Survival, Organismal Injury and Abnormalities, Tumor Morphology	cell death	Cell death of cancer cells	3.61e-12	Decreased	-2.083		-2.046	EXOC2,LPAR1,PML,EIF3G,COPG1,AQR,FOS,NUP88,RPS19,EIF3E,ATR,RBM8A,NUP155,RPL19,AKT1S1,PABPC1,ATG7,RTN4,EBNA1BP2,RPS12,NRAS,CLU,AIFM1,RPS27A,ETS1,IDH2,JUN,CCN1,NUP62,MCL1,WNT5A,NAPA,NUP54,EIF3B,TP53,RPL6,RPL5,PRPF8,RPS3A,CDK6,RAN,ENO1,RPS21,SF3B3,RBPJ,AFAP1L2,ATXN2,KPNB1,PHLDA1,HSPA9,DAXX,PARP1,RAC1,NUP214,B4GALT5,CDK1,RPL10,EIF2AK2,NUP188,RPL7A,RPL13A,ZNF622,PSMB5,RALB,FAU,RND3,HDAC1,RPL27A,HSF1,EG…	123
Cellular Assembly and Organization, Cellular Function and Maintenance	organization	Organization of mitochondria	3.94e-12					TMEM11,YME1L1,PHB,STOML2,CYCS,POLRMT,FIS1,MAN2A1,DNM1L,MFN2,TFAM,AFG3L2,PARL,NRF1,ATP5F1B,EIF4G1,TWNK,GABPB1,TFB2M,POLG2,MFF,SSBP1,HSD17B10,PARK7,HTRA2,VPS35,TIMM50,ATG7,CDK5,NIPSNAP2,LIG3,SOD2,BCS1L,PARP1,HDAC6,CLUH,SH3GLB1,RAB32,OPA1,PHB2,SPG7,SIRT5,HCFC1,TFB1M	44
Hereditary Disorder, Organismal Injury and Abnormalities, Skeletal and Muscular Disorders	hereditary myopathy	Hereditary myopathy	4.28e-12		-0.686		-0.649	SMCHD1,VPS37A,IBA57,TMEM43,HADHA,FXR1,CYCS,ILK,GLA,TOP3A,MRPS34,GARS,AARS,MFN2,TUBA1A,MYL1,INPP5K,NDUFA9,NUP155,RBM20,GOSR2,TWNK,MT-ATP6,POLG2,NDUFS7,MTFMT,JUP,COX15,COL5A2,DNM2,OPA1,HLA-C,SLC25A46,AIFM1,TAX1BP3,SAMHD1,UBA1,AMPD2,RSU1,ZBTB20,TPM4,TSFM,SYNE2,DCTN1,TMEM70,TGFBI,AGK,DNAJC19,TUBB2A,PTPN11,AARS2,LAMP2,SERPINH1,NDUFS8,SHOC2,PLOD2,SUN1,VMA21,UCHL1,SURF1,GYG1,MED25,NEXN,MBNL1,FOXRED1,GSS…	178
RNA Post-Transcriptional Modification	processing	Processing of rRNA	4.49e-12		-0.156		-0.189	DCAF13,UTP20,DDX52,NOP56,PELP1,RPL35A,RRP7A,RPL26,PDCD11,PES1,RPS19,RPL5,UTP18,TEX10,UTP14A,EMG1,XRN2,RNASEL,RPL14,NPM1,LAS1L,SENP3,NOL9,RPL11,FBL,WDR74,UTP6,NOL8,RPS7,BMS1,WDR18,NOLC1,RPL7,NOB1,WDR55,DKC1,NOL6,BOP1,NOP58,BUD23,KRR1,GTF2H5	42
DNA Replication, Recombination, and Repair	conformational modification	Conformational modification of DNA	5.33e-12		-0.483		-0.541	POU2F1,JUN,DDB2,TOP2A,ERCC2,TBP,DNAJB1,UBTF,MCM7,SSRP1,MCM2,SUB1,ERCC5,WRN,PURA,FOS,HMGB2,XPA,RPA1,MCM4,MCM6,XPC,ERCC3,TWNK	24
Developmental Disorder, Hereditary Disorder, Metabolic Disease, Organismal Injury and Abnormalities	Mitochondrial complex I deficiency	Mitochondrial complex I deficiency	1.09e-11					NDUFB9,NDUFB3,NDUFS7,MTFMT,NDUFAF1,FOXRED1,NDUFV1,NDUFA2,MT-ND2,MT-ND1,NDUFAF4,NDUFAF2,NDUFS1,NDUFA13,NDUFS2,NDUFAF3,NDUFS3,NDUFA6,NDUFA9,NDUFA11,NDUFS6,NDUFB11,NDUFS8,NDUFV2	24
Gene Expression, Protein Synthesis	translation	Initiation of translation of mRNA	1.2e-11		-0.314		-0.274	EIF3G,CTIF,MTIF2,EIF3B,EIF4H,EIF3I,LARP1,NCBP2,EIF3E,AGO2,RPS3A,PAIP2,EIF4EBP1,EIF4G1,NCBP1,TPR,EIF3L,EIF1,DHX33,EIF4G2,EIF5,HSPB1,EIF3D,EIF3H,PAIP1,EIF3C,EIF3F	27
Cell Signaling, Post-Translational Modification, Protein Synthesis	assembly	Assembly of protein-protein complex	1.24e-11					PML,ADD1,NDUFB7,NDUFAF1,LAMC1,NDUFA5,RALB,NDUFA8,SCO1,OXA1L,NDUFA9,NDUFS5,WARS,SLC9A3R2,ELOB,GEMIN5,SRC,NDUFB3,NDUFS7,KPNA3,FNBP1L,COX15,TAPBP,NDUFA2,GPAA1,TIMM21,TAP2,PICALM,EPS8,TWF2,FANCA,NDUFA11,VCP,NDUFC2,COA1,NCLN,NDUFB9,TWF1,VAMP2,KMT2A,PEX14,SUMO1,TP53,DOCK1,NDUFAF4,SLC9A3R1,LCMT1,NDUFA13,EPB41,NDUFAF3,VAMP3,HSPA8,PTPN11,PPP2R1A,EIF4EBP1,NDUFS8,CTTN,SURF1,MNAT1,PIH1D1,TRIM27,FOXRED1,RDX,N…	76
Hereditary Disorder, Neurological Disease, Organismal Injury and Abnormalities	hereditary motor neuropathy	Hereditary motor neuropathy	1.57e-11					VPS37A,IBA57,CHP1,DCTN2,BICD2,LMNA,GARS,MFN2,AARS,RAB7A,SLC33A1,AFG3L2,WARS,TWNK,MT-ATP6,DYNC1H1,ERLIN2,HSPB8,ALDH18A1,HSPB1,KIF1B,DNM2,COX6A1,OPA1,AIFM1,SLC25A46,VCP,UBA1,MORC2,AMPD2,HSPD1,ASAH1,ERLIN1,DCTN1,ETFDH,GDAP1,SETX,COL12A1,POLG,TRIM2,SACS,WASHC5,SURF1,UCHL1,MED25,MTPAP,TFG,KIDINS220,SEPT9,KARS,PRPS1,SPG7,HK1,MPV17	54
Cellular Assembly and Organization	formation	Formation of nucleus	1.6e-11		-1.77		-1.791	RBM14,RSL1D1,NUP153,TP53,NUP93,LMNA,PES1,MGMT,RPS19,USP36,PCNT,NUP205,ATR,PPP2R1A,TMPO,RAN,NOL7,UBP1,AHCTF1,LMNB1,NUP98,SGPL1,NDC1,CDK2,NUP107,HELLS,RTN4,SON,LBR,NOLC1,PARP1,TFCP2,ZNF24,CDK1,ATXN1	35
Metabolic Disease, Neurological Disease, Organismal Injury and Abnormalities, Skeletal and Muscular Disorders	mitochondrial leukoencephalopathy	Mitochondrial leukoencephalopathy	1.64e-11					DLD,MT-ND2,MT-ND1,MRPS34,NDUFAF2,SCO1,POLG,NDUFA9,PARL,TIMMDC1,NDUFS8,ECHS1,MT-ATP6,LRPPRC,NDUFS7,SURF1,RANBP2,MTFMT,SDHA,COX15,FOXRED1,NDUFV1,NDUFA2,NDUFS1,BCS1L,NDUFS3,SCO2,MPV17	28
Molecular Transport, Protein Trafficking	internalization	Internalization of protein	1.74e-11		-1.739		-1.814	PML,DMAP1,IPO9,LMNA,POLA2,NUTF2,NUP155,BAG3,EGFR,IPO4,JUP,UACA,HDAC3,NOLC1,XPO1,DNM2,ARF6,DNAJA1,MAPK14,NUP62,IPO5,NUP54,HGS,TP53,PEX14,RANGAP1,UBR5,ARNTL,HSPA8,AGAP3,RAN,TARDBP,KRAS,KPNA2,NUP98,RAB5A,TPR,PEX16,PPP3CA,ING1,KPNB1,MAVS,MX2,TRIM28,DNAJA2,KPNA6,PHB2,AP2M1,NUP214,TOMM40	50
Cancer, Organismal Injury and Abnormalities, Renal and Urological Disease	urinary tract tumor	Urinary tract tumor	1.76e-11		1.72		1.728	RALGAPA2,NDUFB7,SMAD4,ZNF512,CEBPZ,CEP350,PITRM1,SDHB,CRELD1,AFG3L2,UTP14A,ATR,FAM120A,SCRIB,GABARAPL2,TOP2A,POLG2,FNBP1L,CDK5RAP2,PABPC1,ATG7,EDC4,DHX35,SOD2,NRAS,PTPN12,CANT1,DECR1,TUBA4A,MTAP,TRIM16,FKBP1A,KMT2B,ERCC5,SYNE2,EIF3I,POLRMT,SLC9A3R1,HIST1H1D,PYGB,CLIP1,SIN3A,LSM14B,GSTP1,TPM3,DAXX,PARP1,EAPP,GART,USP34,PRKRA,ITPR3,CROT,MRPL35,DPY19L1,RALA,LUC7L2,RHEB,MIER1,NUP188,FOXJ2,NRDE2,MCRS1…	524
Cancer, Cell Death and Survival, Organismal Injury and Abnormalities, Tumor Morphology	cell death	Cell death of tumor cells	1.81e-11	Decreased	-2.007		-1.975	EXOC2,LPAR1,PML,EIF3G,COPG1,AQR,CYCS,FOS,NUP88,RPS19,EIF3E,ATR,RBM8A,NUP155,RPL19,AKT1S1,SRC,PABPC1,ATG7,RTN4,TIMP2,EBNA1BP2,RPS12,NOLC1,NRAS,CLU,AIFM1,RPS27A,ETS1,IDH2,JUN,CCN1,NUP62,MCL1,WNT5A,NAPA,NUP54,EIF3B,TP53,RPL6,RPL5,PRPF8,BRMS1,RPS3A,CDK6,RAN,ENO1,RPS21,SF3B3,CDK7,RAD50,RACK1,RBPJ,AFAP1L2,ATXN2,KPNB1,PHLDA1,HSPA9,SLC7A11,DAXX,PARP1,RAC1,NUP214,B4GALT5,CDK1,RPL10,EIF2AK2,NUP188,RPL7A,RP…	140
Cancer, Organismal Injury and Abnormalities, Reproductive System Disease	uterine tumor	Uterine tumor	1.84e-11		1.671		1.694	TMEM11,ISOC1,DHODH,RALGAPA2,SMAD4,ACADM,TOP2A,LEMD3,WDR89,EDC4,CHAF1B,CEP170,SOD2,NRAS,ABLIM3,GBF1,TUBA4A,SLC25A46,SUPT5H,CCN1,ACY1,DCTN1,ZNHIT6,AGK,FARP1,AARS2,MRPL1,LSM14B,ENO1,CDH13,EIF1AX,VPS51,PHLDA2,SEC22B,MTPAP,ERAL1,METTL15,NDUFS1,MAVS,TPM3,TRIOBP,MRPS22,USP34,ACSL3,RHEB,WASHC4,TBC1D10B,RAC1,ZMYM4,TK1,NUP188,NRDE2,MCRS1,THBS1,MOSPD2,MRPS27,SLC16A3,PSME4,HIF1AN,MDN1,MYO1C,MARCKSL1,DOCK9,GE…	780
Cancer, Hematological Disease, Immunological Disease, Organismal Injury and Abnormalities	lymphoma	Lymphoma	2.1e-11		1.759		1.8	GTF2B,EXOC4,LPAR1,PML,ZNF512,CEP350,TUBA1A,MYOF,TXLNA,RAD54B,RPA1,PSIP1,ZFHX3,SRP54,TRAF6,FERMT2,BCAT1,TOP2A,SORD,ATG7,HDAC3,EDC4,SOD2,NRAS,DNAH5,HAT1,CLU,SMARCA1,IFI35,TUBA4A,BCLAF1,CCN1,DLAT,TWF1,FOXP1,DNAJC11,FKBP1A,POLD1,SMARCA2,CXXC1,KMT2B,SYNE2,KIF11,MRPL38,TGFBI,ARMC9,ST5,RPL5,HIST1H1D,CBX2,SPECC1,CDK6,SERPINH1,TPX2,POLR3B,MBD1,CTBP1,NCBP1,NUP98,CD58,PPP3CA,FOXRED1,BAK1,NDUFS1,LAMP1,PARP1,…	365
Protein Degradation, Protein Synthesis	catabolism	Catabolism of protein	2.14e-11	Increased	2.12		2.061	SELENOS,COPG1,TPP2,CST3,USP28,SMAD4,TCIRG1,USP7,PSMF1,BAG2,PITRM1,AFG3L2,WFS1,DPP3,P3H1,TAF1,UBE2L3,APEH,SRC,USP3,TAF9,TBC1D10A,RGS19,UBE2G2,HTRA2,CSTB,HDAC3,ATG7,GBA,RTN4,TIMP2,SOD2,USP9X,CLU,PGPEP1,TOMM7,CHMP6,JUNB,CREB1,NUB1,WNT5A,THOP1,BAG6,SERPINE2,ACY1,TAF9B,HIST1H1B,SUMO1,TP53,USP36,RPL5,ADAM17,HSPA8,AGAP3,LAMP2,SNX12,NPM1,CUL3,TARDBP,RAB23,SF3B3,CDK7,UCHL1,VPS35,UBA6,SEC22B,BAK1,SOS1,AURK…	186
Cancer, Cell Death and Survival, Organismal Injury and Abnormalities, Tumor Morphology	necrosis	Necrosis of tumor	2.64e-11	Decreased	-2.007		-1.975	EXOC2,LPAR1,PML,EIF3G,COPG1,AQR,CYCS,FOS,NUP88,RPS19,EIF3E,ATR,RBM8A,NUP155,RPL19,AKT1S1,SRC,PABPC1,ATG7,RTN4,TIMP2,EBNA1BP2,RPS12,NOLC1,NRAS,CLU,AIFM1,RPS27A,ETS1,IDH2,JUN,CCN1,NUP62,MCL1,WNT5A,NAPA,NUP54,EIF3B,TP53,RPL6,RPL5,PRPF8,BRMS1,RPS3A,CDK6,RAN,ENO1,RPS21,SF3B3,CDK7,RAD50,RACK1,RBPJ,AFAP1L2,ATXN2,KPNB1,PHLDA1,HSPA9,SLC7A11,DAXX,PARP1,RAC1,NUP214,B4GALT5,CDK1,RPL10,EIF2AK2,NUP188,RPL7A,RP…	142
Cancer, Organismal Injury and Abnormalities, Renal and Urological Disease	urinary tract cancer	Urinary tract cancer	3.71e-11		1.236		1.243	NDUFB7,SMAD4,ZNF512,CEBPZ,CEP350,PITRM1,SDHB,CRELD1,AFG3L2,UTP14A,ATR,FAM120A,SCRIB,GABARAPL2,TOP2A,POLG2,FNBP1L,CDK5RAP2,PABPC1,ATG7,EDC4,DHX35,SOD2,NRAS,PTPN12,CANT1,DECR1,TUBA4A,MTAP,TRIM16,FKBP1A,KMT2B,ERCC5,SYNE2,EIF3I,POLRMT,SLC9A3R1,HIST1H1D,PYGB,CLIP1,SIN3A,LSM14B,GSTP1,TPM3,DAXX,PARP1,EAPP,GART,USP34,PRKRA,ITPR3,CROT,MRPL35,DPY19L1,RALA,LUC7L2,RHEB,MIER1,NUP188,FOXJ2,NRDE2,THBS1,BCAS2,MD…	511
Cancer, Hematological Disease, Immunological Disease, Organismal Injury and Abnormalities	B cell cancer	B cell cancer	3.98e-11	Increased	2.239		2.26	GTF2B,EXOC4,PML,ZNF512,CEP350,CCNT2,TUBA1A,MYOF,TXLNA,PSIP1,ZFHX3,SRP54,BCAT1,TOP2A,DAP,KPNA3,HDAC3,EDC4,NRAS,DNAH5,HAT1,SMARCA1,TUBA4A,BCLAF1,HLA-B,FOXP1,DNAJC11,FKBP1A,POLD1,SMARCA2,CXXC1,KMT2B,SYNE2,KIF11,MRPL38,ARMC9,ST5,HIST1H1D,CBX2,NCOR1,SPECC1,ARID5B,CDK6,HK2,POLR3B,MBD1,CTBP1,NCBP1,NUP98,CD58,WDR74,PPP3CA,BAK1,IGF2R,NDUFS1,DEK,LAMP1,PARP1,USP34,MGA,RALA,SEPT9,RHEB,WASHC4,SARS2,LSM3,RAC1,…	303
Nucleic Acid Metabolism, Small Molecule Biochemistry	biosynthesis	Biosynthesis of nucleoside triphosphate	4.76e-11		1.412		1.357	PML,ATP5PB,NDUFAF1,PKM,CYCS,UQCC2,MFN2,ATP5F1A,ATP5F1C,ATP5F1B,MT-ATP6,SOD1,SOD2,SLC25A5,NRAS,OPA1,NDUFS6,VCP,SIRT5,FOXO3,NNMT,ATP5MD,VDAC1,MCL1,HSPD1,SEPHS2,TP53,NR2C2,DNM1L,TFAM,ATP5PO,AK1,IMPDH1,KRAS,ADK,SGPL1,ATP5ME,ATP5F1D,PDHA1,MAP1LC3B,PARP1,LETM1,ATP5MG,MCU,ATP5PD,ATP5MF,ATXN1,CCNB1,CDK1	49
Cancer, Hematological Disease, Immunological Disease, Organismal Injury and Abnormalities	B-cell lymphoma	B-cell lymphoma	6.01e-11	Increased	2.132		2.161	GTF2B,EXOC4,ZNF512,CEP350,TUBA1A,MYOF,TXLNA,PSIP1,SRP54,BCAT1,TOP2A,HDAC3,EDC4,NRAS,DNAH5,HAT1,SMARCA1,TUBA4A,BCLAF1,FOXP1,DNAJC11,FKBP1A,POLD1,SMARCA2,CXXC1,KMT2B,SYNE2,KIF11,MRPL38,ARMC9,ST5,HIST1H1D,CBX2,SPECC1,CDK6,POLR3B,MBD1,CTBP1,NCBP1,NUP98,CD58,PPP3CA,BAK1,NDUFS1,LAMP1,PARP1,USP34,MGA,RALA,SEPT9,WASHC4,RHEB,SARS2,RAC1,ZMYM4,IQGAP1,ITPR2,RBM14,TUBB3,RBL2,TMEM161A,PMM2,CHD3,PWWP3A,EHD1,PHC…	255
Energy Production, Nucleic Acid Metabolism, Small Molecule Biochemistry	synthesis	Synthesis of ATP	6.49e-11		1.412		1.358	ATP5MD,PML,VDAC1,MCL1,ATP5PB,HSPD1,NDUFAF1,PKM,SEPHS2,CYCS,TP53,NR2C2,UQCC2,DNM1L,MFN2,TFAM,ATP5PO,ATP5F1A,ATP5F1C,ATP5F1B,MT-ATP6,KRAS,SGPL1,SOD1,ATP5ME,ATP5F1D,PDHA1,MAP1LC3B,SOD2,SLC25A5,PARP1,LETM1,ATP5MG,MCU,OPA1,ATP5PD,NDUFS6,ATP5MF,VCP,SIRT5,FOXO3,ATXN1,CCNB1,CDK1,NNMT	45
Hereditary Disorder, Neurological Disease, Organismal Injury and Abnormalities	hereditary motor and sensory neuropathy	Hereditary motor and sensory neuropathy	6.99e-11					VPS37A,IBA57,CHP1,DCTN2,BICD2,LMNA,GARS,MFN2,AARS,RAB7A,SLC33A1,AFG3L2,TWNK,MT-ATP6,DYNC1H1,ERLIN2,HSPB8,ALDH18A1,HSPB1,KIF1B,DNM2,COX6A1,OPA1,AIFM1,SLC25A46,VCP,MORC2,AMPD2,HSPD1,ERLIN1,DCTN1,GDAP1,SETX,COL12A1,POLG,TRIM2,SACS,WASHC5,SURF1,UCHL1,MED25,MTPAP,TFG,KIDINS220,SEPT9,KARS,PRPS1,SPG7,HK1,MPV17	50
Infectious Diseases	infection	Infection of epithelial cell lines	7.91e-11		-1.675		-1.826	EIF2AK2,TAGLN2,CCAR1,FOXJ2,POLR2A,FXR1,AQR,LIN7C,NUP153,DDX23,NDUFAF2,OSBPL3,MYOF,TIMM17B,AFG3L2,HDAC1,TFRC,MRPL10,UBE2L3,PGM1,INTS6,AHCTF1,PRPF6,IRF3,RANBP2,REPIN1,POLR2C,COL5A1,SPEN,PDCD2L,ATP6V0C,KHDRBS1,ZC3HAV1,DNM2,RHOB,CANT1,ADAR,NUP50,SCAF1,ERCC1,NUP62,MRPS12,ERCC5,MPDZ,MRE11,RPL12,NXF1,RBM25,RPL5,NDUFAF3,PRPF8,RPL3,RBM5,YBX1,NUMBL,CCDC51,CTBP1,POLR1E,PLOD2,NUP98,SUB1,LMAN2,SAMM50,PPP1R12C…	86
Hereditary Disorder, Neurological Disease, Organismal Injury and Abnormalities	neuropathy	Autosomal dominant neuropathy	8.09e-11					MORC2,DNAJC13,HSPD1,DCTN1,GDAP1,GARS,SETX,AARS,MFN2,RAB7A,SLC33A1,WFS1,EIF4G1,TARDBP,WASHC5,DYNC1H1,VAPB,UCHL1,HTRA2,VPS35,HSPB8,SOD1,ALDH18A1,GBA,HSPB1,KIF1B,CHMP2B,DNM2,KIDINS220,SEPT9,NR2F1,OPA1,TUBA4A,VCP,OPA3	35
Cell Death and Survival	cell death	Cell death of fibroblasts	8.13e-11		-0.786		-0.799	EIF2AK2,PML,NPC1,DCAF1,EMD,TPP2,MEN1,CYCS,ARRB2,LMNA,NBN,PLRG1,XPA,RNASEL,SDHC,HSF1,TRAF6,EGFR,SRC,CRKL,HTRA2,IRF3,SOD1,BABAM2,CASP1,FGF2,ATG7,PTPN1,KHDRBS1,SOD2,NRAS,PMS2,CLU,RHOB,OPA1,AIFM1,FOXO3,MSH2,TGM2,JUN,MBD4,EI24,MAPK14,MCL1,SMARCC1,SUMO1,TP53,NELFB,TOP2B,GNL3,TAF4,MLKL,GPX4,PTPN11,QKI,CLIC4,PRKDC,CUL3,CTBP1,RPS6KB2,DDB2,KRAS,NFKB1,MTOR,SGPL1,ATM,SENP1,HMOX1,BAK1,SPARC,IGF2R,WRN,RELA,MAV…	88
Cancer, Organismal Injury and Abnormalities, Reproductive System Disease, Skeletal and Muscular Disorders	uterine smooth muscle tumor	Uterine smooth muscle tumor	8.13e-11					AKAP8L,IQGAP1,ISOC1,TUBB3,PLD3,TUBG1,CNP,RPE,SLC5A3,FOS,RPS19,TUBA1A,SLC33A1,ALDH1A1,PTGR1,UQCRH,MRPS23,ARNT,MPHOSPH8,MDH1,RPL19,PPIG,EGFR,NOL7,SLC7A1,DST,NDUFS7,KPNA3,BDH1,ZEB1,IGFBP5,FGF2,PSMC3IP,MGST1,LTN1,PI4KA,TUBB4B,SOD2,NR3C1,NPEPPS,ADGRE5,TUBA4A,PRRC2C,MED12,AP2S1,VCP,NUP50,SUPT5H,FOXO3,JUN,SARM1,CCN1,TWF1,DNTTIP2,FKBP1A,CBL,PCNA,GALK2,TUBB2A,RPL9,ASH2L,PRPF8,PDS5B,DDX6,EIF4EBP1,NDUFV2,RP…	88
Molecular Transport, Protein Trafficking	import	Import of protein	8.44e-11		-1.671		-1.754	PML,DNAJA1,MAPK14,DMAP1,NUP62,IPO5,NUP54,TP53,PEX14,IPO9,LMNA,RANGAP1,UBR5,ARNTL,HSPA8,POLA2,AGAP3,NUTF2,RAN,NUP155,TARDBP,BAG3,KPNA2,NUP98,IPO4,JUP,UACA,TPR,PEX16,HDAC3,PPP3CA,ING1,KPNB1,MAVS,NOLC1,MX2,XPO1,TRIM28,DNAJA2,KPNA6,PHB2,NUP214,TOMM40	43
Hereditary Disorder, Neurological Disease, Organismal Injury and Abnormalities	hereditary polyneuropathy	Hereditary polyneuropathy	8.93e-11					VPS37A,IBA57,CHP1,SLC25A19,DCTN2,BICD2,LMNA,GARS,MFN2,AARS,RAB7A,SLC33A1,AFG3L2,TWNK,MT-ATP6,DYNC1H1,HSPB8,ERLIN2,ALDH18A1,HSPB1,KIF1B,DNM2,CLU,COX6A1,OPA1,AIFM1,SLC25A46,ABHD12,VCP,MORC2,AMPD2,HSPD1,ERLIN1,DCTN1,GDAP1,SETX,COL12A1,POLG,TRIM2,SACS,WASHC5,SURF1,UCHL1,MED25,MTPAP,TFG,KIDINS220,SEPT9,KARS,PRPS1,SPG7,HK1,MPV17	53
Cancer, Hematological Disease, Immunological Disease, Organismal Injury and Abnormalities	B-cell non-Hodgkin disease	B-cell non-Hodgkin lymphoma	9.51e-11		1.491		1.501	GTF2B,EXOC4,CEP350,ZNF512,TUBA1A,MYOF,PSIP1,SRP54,BCAT1,TOP2A,HDAC3,EDC4,NRAS,HAT1,DNAH5,SMARCA1,TUBA4A,BCLAF1,DNAJC11,FOXP1,POLD1,SMARCA2,FKBP1A,CXXC1,KMT2B,SYNE2,KIF11,MRPL38,ARMC9,ST5,HIST1H1D,CBX2,SPECC1,CDK6,POLR3B,MBD1,CTBP1,NCBP1,NUP98,CD58,PPP3CA,NDUFS1,LAMP1,PARP1,USP34,MGA,RALA,SEPT9,WASHC4,RHEB,SARS2,RAC1,ZMYM4,IQGAP1,RBM14,ITPR2,TMEM161A,TUBB3,RBL2,PMM2,CHD3,PWWP3A,EHD1,PHC2,MCRS1,TRA…	241
Infectious Diseases	infection	Infection of kidney cell lines	9.56e-11		-1.579		-1.725	EIF2AK2,TAGLN2,CCAR1,PML,FOXJ2,POLR2A,FXR1,AQR,LIN7C,NUP153,DDX23,NDUFAF2,OSBPL3,MYOF,TIMM17B,AFG3L2,TFRC,HDAC1,MRPL10,PGM1,UBE2L3,INTS6,AHCTF1,PRPF6,IRF3,RANBP2,REPIN1,POLR2C,COL5A1,PDCD2L,SPEN,ATP6V0C,KHDRBS1,DNM2,ZC3HAV1,RHOB,CANT1,ADAR,NUP50,SCAF1,ERCC1,NUP62,MRPS12,ERCC5,MPDZ,MRE11,RPL12,NXF1,RBM25,RPL5,NDUFAF3,PRPF8,RPL3,RBM5,YBX1,NUMBL,CCDC51,CTBP1,POLR1E,PLOD2,NUP98,SUB1,LMAN2,PPP1R12C,SA…	88
Cancer, Organismal Injury and Abnormalities, Reproductive System Disease	breast or ovarian carcinoma	Breast or ovarian carcinoma	1.08e-10	Increased	2.485		2.484	TMEM43,RALGAPA2,SMAD4,USP7,CEBPZ,AK3,SIN3B,PHRF1,ATR,MRPS23,PPA1,BCAT1,SCRIB,GABARAPL2,TOP2A,LEMD3,FNBP1L,CDK5RAP2,ZBTB40,LRRC41,ARMC10,PBXIP1,EDC4,ATP6V0C,SEPHS1,NRAS,ABLIM3,GBF1,COL5A2,WDR55,HAT1,WRAP53,TUBA4A,TRIM16,SETMAR,SUPT5H,UQCRB,TMEM97,DNAJA1,CCN1,WBP2,DHX29,FKBP1A,KMT2B,EPB41L1,RFX3,CNN2,AGK,RAB5C,SNX27,FARP1,CUTA,SIN3A,SPECC1,GSTP1,HK2,EIF1AX,MRPL14,ATAD1,PPP3CA,MVB12A,FOXRED1,MAP1LC3…	659
Developmental Disorder, Hereditary Disorder, Metabolic Disease, Organismal Injury and Abnormalities	nuclear type 1 mitochondrial complex I deficiency	Nuclear type 1 mitochondrial complex I deficiency	1.13e-10					NDUFB9,NDUFB3,NDUFAF1,FOXRED1,NDUFV1,MT-ND2,MT-ND1,NDUFAF4,NDUFAF2,NDUFS1,NDUFS2,NDUFAF3,NDUFS3,NDUFA11,NDUFS6,NDUFB11,NDUFV2,NDUFS8	18
DNA Replication, Recombination, and Repair	DNA damage response	DNA damage response of cells	1.14e-10		-0.512		-0.497	SETD7,BAZ1B,PML,TRIP12,USP28,MEN1,PSME4,NBN,PNKP,FOS,PLRG1,RAD54B,ATR,RPA1,CHD2,ATRX,SMARCAL1,TAF1,TOP2A,SP100,IRF3,ALYREF,ZBTB40,TAOK3,BOD1L1,HPF1,KAT8,PMS2,ZMPSTE24,USP9X,CCNK,SMARCA1,RAD18,IFI16,VCP,XPC,SETMAR,MSH2,NTHL1,UBA1,ERCC1,MORC2,SAMHD1,MBD4,DNAJA1,MAPK14,RBBP5,RPA2,THOC1,CHEK2,MCM7,FOXP1,RNF169,POLD1,INTS3,MRE11,H2AFX,TP53,PCNA,MGMT,SETX,UBR5,OTUB1,ASH2L,APTX,METTL3,TP53BP1,MIF,SIRT7,…	83
Cancer, Gastrointestinal Disease, Hepatic System Disease, Organismal Injury and Abnormalities	hepatitis B virus-related hepatocellular carcinoma	Hepatitis B virus-related hepatocellular carcinoma	1.45e-10					PEBP1,UQCRC1,HNRNPK,TST,TUBB,RACK1,ASS1,SOD1,HSPD1,RRBP1,HDAC3,RPSA,VIM,FAH,HSPA9,HSPA4,GALK1,CYB5A,HSPA8,SULT1A1,VCP,ENO1,NPM1,ECHS1	24
Cancer, Hematological Disease, Immunological Disease, Organismal Injury and Abnormalities	lymphocytic cancer	Lymphocytic cancer	1.54e-10		1.852		1.89	GTF2B,USP7,FSD1,ZNF512,CEP350,CCNT2,TXLNA,ATR,RPA1,BCAT1,TOP2A,DAP,KPNA3,SORD,ATG7,HDAC3,EDC4,SOD2,NRAS,HAT1,TUBA4A,CCN1,DLAT,TWF1,FKBP1A,KMT2B,SYNE2,POLRMT,HIST1H1D,SPECC1,HK2,POLR3B,NUP98,CD58,PPP3CA,FOXRED1,NDUFS1,FAM120B,PARP1,GART,USP34,RALA,RHEB,WASHC4,RAC1,ZMYM4,IQGAP1,BCL2L13,ERC1,EHD1,PHC2,MCRS1,RPL23,THBS1,PSME3,PSME4,MRPL20,PTGES2,SLC33A1,NUTF2,COL4A1,SP100,SOD1,TGFB2,DAD1,STK38,VAV2,C…	460
Cancer, Organismal Injury and Abnormalities	endometrioid carcinoma	Endometrioid carcinoma	1.56e-10					TMEM11,URB2,DHODH,RALGAPA2,USP7,ZNF512,CEBPZ,ACADM,CCNT2,SIN3B,PHRF1,CLPX,ATR,TBCK,BCAT1,SCRIB,TOP2A,LEMD3,KPNA3,CDK5RAP2,PABPC1,WDR89,ZBTB40,SORD,HDAC3,LRRC41,EDC4,PBXIP1,CHAF1B,CEP170,SEPHS1,ANP32E,NRAS,ABLIM3,GBF1,WRAP53,ZC3H15,TUBA4A,SLC25A46,NHLRC2,CTH,SUPT5H,WBP2,ACY1,KMT2B,SYNE2,ZNHIT6,ZC3H11A,POLRMT,AGK,SNX27,FARP1,MTG1,CUTA,SIN3A,AARS2,MRPL1,SPECC1,LSM14B,SAFB,NFIL3,EIF1AX,MTPAP,METTL15,…	695
Neurological Disease	sensory neuropathy	Sensory neuropathy	1.67e-10					VPS37A,IBA57,CHP1,DCTN2,BICD2,LMNA,GARS,MFN2,AARS,RAB7A,SLC33A1,AFG3L2,TWNK,MT-ATP6,DYNC1H1,HSPB8,ERLIN2,ALDH18A1,HSPB1,KIF1B,DNM2,COX6A1,OPA1,AIFM1,SLC25A46,VCP,MORC2,AMPD2,DNMT1,HSPD1,ERLIN1,DCTN1,GDAP1,SETX,COL12A1,POLG,TRIM2,SACS,WASHC5,SURF1,UCHL1,MED25,MTPAP,TFG,KIDINS220,SEPT9,KARS,PRPS1,SPG7,HK1,MPV17	51
Cancer, Organismal Injury and Abnormalities	neoplasia	Lymphatic system tumor	1.99e-10		1.322		1.353	GTF2B,SMAD4,USP7,FSD1,ZNF512,CEP350,CCNT2,TXLNA,ATR,RPA1,BCAT1,TOP2A,DAP,KPNA3,SORD,ATG7,HDAC3,EDC4,SOD2,NRAS,HAT1,TUBA4A,CCN1,DLAT,TWF1,FKBP1A,KMT2B,SYNE2,POLRMT,HIST1H1D,SIN3A,SPECC1,HK2,POLR3B,VMA21,NUP98,CD58,PPP3CA,FOXRED1,NDUFS1,FAM120B,PARP1,GART,USP34,RALA,RHEB,WASHC4,RAC1,ZMYM4,IQGAP1,BCL2L13,ERC1,EHD1,PHC2,MCRS1,RPL23,THBS1,PSME3,PSME4,MRPL20,PTGES2,SLC33A1,NUTF2,COL4A1,SP100,SOD1,TGFB2…	483
RNA Post-Transcriptional Modification	processing	Processing of snRNA	2.09e-10					INTS11,INTS6,INTS1,INTS10,INTS7,INTS9,INTS12,INTS5,INTS2,INTS3,INTS8,INTS4	12
Metabolic Disease, Organismal Injury and Abnormalities	mitochondrial DNA-related disorder	Mitochondrial DNA-related disorder	2.14e-10					DLD,MT-ND2,MT-ND1,MRPS34,NDUFAF2,SCO1,POLG,NDUFA9,PARL,TIMMDC1,NDUFS8,ECHS1,MT-ATP6,ACADVL,LRPPRC,NDUFS7,SURF1,RANBP2,MTFMT,SDHA,COX15,FOXRED1,NDUFV1,NDUFA2,NDUFS1,BCS1L,NDUFS2,NDUFS3	28
Carbohydrate Metabolism	glycolysis	Glycolysis of cells	2.22e-10		-0.378		-0.409	RAE1,MTCH2,NUP188,NUP133,C1QBP,PGAM1,PLEKHA2,PKM,NUP153,AAAS,SLC16A3,NUP88,NUP85,ARNT,NUP155,SEC13,BCAT1,EGFR,PGM1,CISD1,DNAJB1,RANBP2,NUP107,NUP160,NUP35,NUP50,FOXO3,NUP62,NUP43,ZBTB20,NUP54,TP53,KLF4,NUP93,TPI1,NUP205,ENO2,CISD2,PGK1,NUP37,GSTP1,ENO1,HK2,MIF,KRAS,MTOR,NUP98,NDC1,TPR,PDHA1,RELA,POM121/POM121C,SEH1L,LDHA,NUPL2,FZR1,HK1,NUP214,SHC1	59
Infectious Diseases, Organismal Injury and Abnormalities	infection	Infection of embryonic cell lines	2.28e-10		-1.751		-1.898	EIF2AK2,TAGLN2,CCAR1,FOXJ2,POLR2A,FXR1,AQR,LIN7C,NUP153,DDX23,NDUFAF2,OSBPL3,MYOF,TIMM17B,AFG3L2,TFRC,HDAC1,MRPL10,PGM1,UBE2L3,INTS6,AHCTF1,PRPF6,IRF3,RANBP2,REPIN1,POLR2C,COL5A1,PDCD2L,SPEN,ATP6V0C,KHDRBS1,DNM2,ZC3HAV1,RHOB,CANT1,ADAR,NUP50,SCAF1,ERCC1,NUP62,MRPS12,ERCC5,MPDZ,MRE11,RPL12,NXF1,RBM25,RPL5,NDUFAF3,PRPF8,RPL3,RBM5,YBX1,NUMBL,CCDC51,CTBP1,RPS6KB2,POLR1E,PLOD2,NUP98,SUB1,LMAN2,PPP1R12…	87
DNA Replication, Recombination, and Repair	damage	DNA damage	2.31e-10	Increased	3.589		3.63	EIF2AK2,PML,XRCC1,MDC1,PRDX1,YWHAE,LMNA,PNKP,NBN,ZNF281,ATR,RPA1,LRP1,HDAC1,TOP2A,EGFR,ERCC2,PARK7,SOD1,ACO2,ATG7,CDK5,HSPB1,SOD2,NRAS,ZMPSTE24,PRNP,USP9X,HAT1,CLU,CCNK,SMARCA1,PDIA3,AIFM1,SUN2,ERCC1,WAPL,CHEK2,DNMT1,MCM2,LIG1,DDX21,NQO1,MRE11,TDP1,TP53,PCNA,H2AFX,MCM3AP,TOP2B,MGMT,SETX,MSH6,APTX,RECQL5,DFFB,NFAT5,GSTP1,PRKDC,LMNB2,NPM1,EIF4G1,SIRT7,G6PD,GCLC,SUN1,MTOR,LMNB1,RAD50,ATM,CDK2,PARP1,…	77
Cancer, Hematological Disease, Organismal Injury and Abnormalities	hematologic cancer	Hematologic cancer of cells	2.43e-10		1.377		1.412	GTF2B,FSD1,ZNF512,CEP350,CCNT2,TXLNA,ATR,RPA1,BCAT1,TOP2A,KPNA3,SORD,ATG7,HDAC3,EDC4,SOD2,NRAS,HAT1,TUBA4A,CCN1,DLAT,TWF1,FKBP1A,KMT2B,SYNE2,POLRMT,HIST1H1D,SPECC1,HK2,POLR3B,NUP98,CD58,PPP3CA,FOXRED1,NDUFS1,FAM120B,PARP1,GART,USP34,RALA,RHEB,WASHC4,RAC1,ZMYM4,IQGAP1,BCL2L13,ERC1,EHD1,PHC2,MCRS1,RPL23,THBS1,PSME3,PSME4,MRPL20,PTGES2,SLC33A1,NUTF2,COL4A1,SP100,TGFB2,DAD1,STK38,VAV2,CHD4,ANKIB1,RRP…	447
Cancer, Organismal Injury and Abnormalities	connective or soft tissue tumor	Connective or soft tissue tumor	2.6e-10		1.061		1.075	ISOC1,XRCC1,RALGAPA2,SMAD4,SDHB,UQCRH,INTS9,SCARB2,MRPS23,TOP2A,KPNA3,HDAC3,CHAF1B,PRKAR1A,SOD2,NRAS,COL5A2,TUBA4A,TRIM16,SUPT5H,SARM1,CCN1,TWF1,RSU1,FKBP1A,ERCC5,SYNE2,DCTN1,CNN2,RPS3A,SHCBP1,VPS51,PHLDA2,SEC22B,ERAL1,MAVS,PARP1,GART,USP34,ITPR3,CLUH,MT-CO2,ZMYM4,TK1,IQGAP1,THBS1,MOSPD2,MYO1C,SLC33A1,EXOC7,COL4A1,AHCTF1,BDH1,PRC1,GTF3C4,EIF4G2,TWISTNB,DNAJC3,NPEPPS,PRRC2C,BUD23,LUC7L,TFDP2,DNTTI…	385
Gene Expression	transcription	Initiation of transcription	2.76e-10	Decreased	-2.808		-2.864	GTF2B,POLR2A,CAVIN1,E2F3,NFIC,CCNC,TAF6,TAF1,ERCC3,ERCC2,SRC,TAF9,POLR2E,POLR2C,GTF3C4,TAF7,SPEN,TWISTNB,NR3C1,MED12,POLR1C,GTF2H1,TBP,GTF2H3,TAF1C,UBTF,MECP2,SSRP1,ERCC5,TAF9B,TAF5,TP53,GTF2H4,NR2C2,NOTCH2,POLR2B,TAF4,POLR2L,INTS11,NUMBL,SUPT16H,POLR1E,POLR1B,CDK7,TAF2,RBPJ,MNAT1,RXRB,MED25,NR1H2,POLR2H,THRAP3,TRIM28,CCNH,POLR1A,NR2F1,TAF10,GTF2H5,CCNB1,CDK1,NCKAP1	61
Cancer, Organismal Injury and Abnormalities, Renal and Urological Disease	neoplasia	Renal tumor	2.91e-10		1.554		1.559	RAE1,NDUFB7,SMAD4,CEBPZ,PITRM1,SLC5A3,FOS,SDHB,TUBA1A,UTP14A,ATR,LRP1,ZFHX3,GPS2,RPL14,MPHOSPH8,PCK2,SCRIB,GABARAPL2,TOP2A,POLG2,FNBP1L,CDK5RAP2,PABPC1,ATG7,PCBP1,EDC4,DHX35,TBL1XR1,SOD2,UQCRC2,NRAS,CLU,CANT1,TBL2,TUBA4A,CBS/CBSL,TRIM16,IFI16,NUP62,ATXN2L,FKBP1A,SMARCA2,NOM1,KMT2B,ERCC5,TSFM,SYNE2,KIF11,SLC9A3R1,MAN2A1,RPL5,PYGB,SIN3A,NCOR1,ARID5B,GSTP1,WWP2,DHX30,PLOD2,SUN1,MFF,TOR1A,DLST,LTA4H,…	322
Cancer, Hematological Disease, Organismal Injury and Abnormalities	lymphocytic neoplasm	Lymphocytic neoplasm	3.02e-10		1.852		1.889	GTF2B,USP7,FSD1,ZNF512,CEP350,CCNT2,TXLNA,ATR,RPA1,BCAT1,TOP2A,DAP,KPNA3,SORD,ATG7,HDAC3,EDC4,SOD2,NRAS,HAT1,TUBA4A,CCN1,DLAT,TWF1,FKBP1A,KMT2B,SYNE2,POLRMT,HIST1H1D,SPECC1,HK2,POLR3B,NUP98,CD58,PPP3CA,FOXRED1,NDUFS1,FAM120B,PARP1,GART,USP34,RALA,RHEB,WASHC4,RAC1,ZMYM4,IQGAP1,BCL2L13,ERC1,EHD1,PHC2,MCRS1,RPL23,THBS1,PSME3,PSME4,MRPL20,PTGES2,SLC33A1,NUTF2,COL4A1,SP100,SOD1,TGFB2,DAD1,STK38,VAV2,C…	471
Developmental Disorder, Hereditary Disorder, Neurological Disease, Organismal Injury and Abnormalities	dominant mental retardation	Dominant mental retardation	3.42e-10					CASK,FOXP1,ZBTB20,TUBB3,CHD3,SMARCA2,TUBG1,TRIP12,KMT2B,HIST1H1E,KMT2A,SMAD4,EPB41L1,DYRK1A,PURA,TUBB2A,ATP6V1B2,STAG1,SIN3A,PPP2R1A,DEAF1,ATRX,GDI1,DIP2B,TLK2,DYNC1H1,MTOR,HNRNPK,TUBB,HNRNPH2,PDHA1,SON,KDM6A,TBL1XR1,ACSL4,CHAMP1,QRICH1,USP9X,GATAD2B,CHD4,KIDINS220,PPP2R5D,EFTUD2,RAC1,CSNK2A1,HCFC1,CDK13	47
Cell Death and Survival	cell death	Cell death of breast cancer cell lines	3.58e-10		0.365		0.372	PEBP1,EXOC2,PML,ABCC4,DHODH,DCAF1,PKM,SMAD4,CYCS,ILK,OAS3,PSIP1,PTPN13,PCK2,SRC,HTRA2,CSTB,TAOK3,ATG7,SOD2,DNM2,CLU,SMARCA1,BUD31,IFI16,DPH1,JUN,CCN1,MCL1,EPHA2,KIF11,TP53,KLF4,FASTKD2,ARHGDIA,NRF1,HK2,NFIL3,RPS6KB2,CDK7,RACK1,BAK1,RPAP3,ACSL4,NUMB,SLC25A6,PARP1,CYB5A,PRKCA,IRF2BP2,CHMP5,RAC1,CDK1,BCL2L12,MMP14,CCAR1,BCL2L13,HINT1,PHB,THBS1,BCAS2,PNKP,PA2G4,OSGIN1,MTDH,TFRC,SDHC,EGFR,BAG3,SRPK1,H…	114
Hereditary Disorder, Neurological Disease, Organismal Injury and Abnormalities, Skeletal and Muscular Disorders	Charcot-Marie-Tooth disease	Charcot-Marie-Tooth disease	3.95e-10					MORC2,DCTN2,DCTN1,LMNA,GDAP1,GARS,SETX,AARS,MFN2,RAB7A,COL12A1,POLG,TRIM2,MT-ATP6,DYNC1H1,SURF1,HSPB8,MED25,HSPB1,KIF1B,DNM2,COX6A1,SEPT9,PRPS1,KARS,AIFM1,SLC25A46,VCP,MPV17,HK1	30
Cancer, Hematological Disease, Immunological Disease, Organismal Injury and Abnormalities	low-grade lymphoma	Low-grade lymphoma	4.16e-10					GTF2B,FEN1,EXOC4,TIMM23B,HPRT1,ORC5,CNP,CEP350,DYRK1A,CHD6,TUBA1A,MYOF,MYL1,PSIP1,SRP54,PTPN13,RPL19,BCAT1,TOP2A,DLG1,HDAC3,BZW2,G3BP1,NRAS,HAT1,DNAH5,TUBA4A,BCLAF1,MED12,KRR1,TMA16,KDM4B,DNAJC11,SMARCA2,FKBP1A,CXXC1,MPDZ,SYNE2,TP53,MRPL38,PCNA,NOTCH2,DOCK1,ARMC9,TUBB2A,HIST1H1C,ST5,HIST1H1D,CBX2,PTPN11,POLR3B,MBD1,CTBP1,NCBP1,CSTF2,RAD50,NUP98,NEXN,PPP3CA,TTC21B,LAMP1,PARP1,BRD4,HDAC6,USP34,MGA,…	167
Cell Cycle	M phase	M phase	4.3e-10		-0.089		-0.153	GIPC1,UBE2S,GORASP1,ILK,FSD1,LMNA,MYH14,STAG1,OCRL,EIF3E,TTC19,ATR,GOLGA2,CENPB,HDAC1,HSF1,DIAPH2,PKP4,TOP2A,LDLRAP1,SRC,AHCTF1,AURKA,PRC1,RACGAP1,NUMA1,CHMP3,KIF3B,HSPB1,SEPT7,MCM4,ARF6,AKAP9,SUDS3,GNAI1,KIF20A,KIF23,MCM7,GPC1,SSRP1,STX16,DCTN1,TP53,TOP2B,PTPN11,SEPT11,MOB1A,NUF2,ANLN,RIOK2,YBX1,PIN1,TPM1,NPM1,CUL3,TRRAP,ATM,MSN,CDK2,SEPT6,MYH10,UBE2D3,SEPT2,SYNPO,RAD21,BRD4,SH3GLB1,CIT,MAP2K2,S…	78
Cardiovascular Disease, Hematological Disease, Organismal Injury and Abnormalities	anemia	Anemia	4.41e-10		0.716		0.819	POU2F1,ADD1,SIPA1,SLC12A7,HPRT1,TPP2,SLC25A19,SMAD4,RPL26,RPS19,TUBA1A,AGO2,TRAF6,MT-ATP6,TOP2A,SRC,ATG7,SLC12A4,ADD3,KDM6A,SOD2,NRAS,TRAM2,FANCA,TUBA4A,HLA-B,RPL15,IDH2,JUN,DNMT1,FKBP1A,POLD1,MGME1,TP53,TUBB2A,E2F4,MAN2A1,RPL5,FANCI,PTPN11,SEC11A,NCOR1,CDK6,NPM1,L3MBTL3,TBXAS1,AK1,EP400,ADK,SRRM2,PPP3CA,BAK1,GSS,ABCB7,KMT2C,HSPA9,SLC7A11,RPL18,MGAT1,CAST,IDH1,NDUFB11,RAC1,HK1,TCEA1,CRBN,C1QBP,TU…	136
Hematological Disease, Immunological Disease	lymphoproliferative disorder	Lymphoproliferative disorder	4.54e-10		1.721		1.761	GTF2B,USP7,FSD1,ZNF512,CEP350,CCNT2,TXLNA,ATR,RPA1,BCAT1,TOP2A,DAP,KPNA3,SORD,ATG7,HDAC3,EDC4,SOD2,NRAS,HAT1,TUBA4A,CCN1,DLAT,TWF1,FKBP1A,KMT2B,SYNE2,POLRMT,HIST1H1D,SPECC1,HK2,POLR3B,NUP98,CD58,PPP3CA,FOXRED1,NDUFS1,FAM120B,PARP1,GART,USP34,RALA,RHEB,WASHC4,RAC1,ZMYM4,IQGAP1,BCL2L13,ERC1,EHD1,PHC2,MCRS1,RPL23,THBS1,PSME3,PSME4,MRPL20,PTGES2,SLC33A1,NUTF2,COL4A1,SP100,SOD1,TGFB2,DAD1,STK38,VAV2,C…	471
Cell Death and Survival	cell death	Cell death of bone cancer cell lines	4.58e-10		-0.964		-0.971	PML,RRP1B,MDC1,ARRB2,E2F3,PRDX1,MFN2,ATR,WDR5,MAD1L1,TAF6,GPS2,OSGIN1,HTRA2,STAT2,DPP9,UIMC1,IGFBP5,DPP8,ATG7,STK38,XPO1,HAT1,CLU,NMNAT1,NR3C1,VDAC2,BCLAF1,PRAF2,AIFM1,ETS1,FOXO3,RPA2,THOC1,MCL1,CHEK2,BAG6,SUMO1,TP53,OTUB1,HUWE1,TP53BP2,LAMP2,TP53BP1,CDK6,MIF,SIRT7,RACK1,ATM,CDK2,ING1,UHRF2,RELA,LAMP1,NUMB,TRIM28,BRD4,PRKCA,MAP2K4,SYNE1,PRPS1,RASA1,SMG1,DCTN3,DHX9,HCFC1	66
Nucleic Acid Metabolism, Small Molecule Biochemistry	metabolism	Metabolism of nucleoside triphosphate	5.13e-10		1.412		1.358	PML,ATP5PB,NDUFAF1,PKM,CYCS,AK3,UQCC2,MFN2,CLPX,ATP5F1A,ATP5F1C,ATP5F1B,MT-ATP6,SOD1,SOD2,SLC25A5,NRAS,OPA1,NDUFS6,VCP,SIRT5,FOXO3,NNMT,ATP5MD,SAMHD1,AMPD2,VDAC1,MCL1,HSPD1,SEPHS2,TP53,NR2C2,DNM1L,TFAM,ATP5PO,HSPA8,AK1,IMPDH1,KRAS,ADK,SGPL1,ATP5ME,ATP5F1D,PDHA1,MAP1LC3B,NDUFS1,PARP1,LETM1,ATP5MG,MCU,ATP5PD,ATP5MF,ATXN1,CCNB1,CDK1	55
Cell Signaling	small GTPase mediated signal transduction	Small GTPase mediated signal transduction	5.94e-10		-0.956		-0.943	LPAR1,DBNL,CHP1,GDI2,USP28,RAP1A,ROCK2,MFN2,CYFIP1,RAPGEF2,RRAGC,SRC,PARK7,RGS19,CRKL,TGFB2,FGF2,SRGAP1,RTN4,TIMP2,G3BP1,VAV2,KANK1,NRAS,DNM2,RHOB,ARHGEF2,EPS8,RAP1B,ARF6,TAX1BP3,JUN,HACD3,MAPK14,NUP62,RSU1,DNMT1,SYNJ2BP,GNA12,G3BP2,ARHGEF7,ARHGDIA,ROCK1,WASF2,ARL3,CUL3,ARHGEF18,CDH13,KRAS,CDC42EP4,ARHGAP35,ABR,ABI2,RIT1,SOS1,HMOX1,FARP2,STMN1,RHOG,TRIM28,DYNLT1,DHCR24,ARHGEF1,PLD2,RHEB,RAC1,RRAS…	69
Cancer, Hematological Disease, Immunological Disease, Organismal Injury and Abnormalities	B-cell childhood acute lymphoblastic leukemia	B-cell childhood acute lymphoblastic leukemia	6.02e-10					TOP2A,KRAS,IMPDH1,IMPDH2,MTOR,TUBB3,PPAT,TUBG1,POLD1,FKBP1A,HPRT1,PPP3CA,TUBB4B,TOP2B,POR,TUBB2A,TUBB4A,TUBA1A,NRAS,DHFR,NR3C1,TUBA4A,ARID5B	23
Cancer, Organismal Injury and Abnormalities, Reproductive System Disease	carcinoma	Breast carcinoma	6.17e-10	Increased	2.485		2.481	TMEM43,RALGAPA2,SMAD4,USP7,SIN3B,ATR,MRPS23,PPA1,BCAT1,SCRIB,GABARAPL2,TOP2A,FNBP1L,CDK5RAP2,PBXIP1,ATP6V0C,SEPHS1,NRAS,ABLIM3,COL5A2,WDR55,HAT1,TUBA4A,TRIM16,SUPT5H,UQCRB,TMEM97,CCN1,WBP2,DHX29,FKBP1A,KMT2B,EPB41L1,RFX3,CNN2,RAB5C,SIN3A,SPECC1,GSTP1,HK2,EIF1AX,MRPL14,ATAD1,FOXRED1,MAP1LC3B,DAXX,PARP1,ZGPAT,USP34,MTMR12,SLC43A3,ZNF24,TBC1D10B,HCFC1,IQGAP1,ERC1,THBS1,TCEAL4,LAMTOR5,ZNF512B,SP100,S…	412
Cancer, Organismal Injury and Abnormalities, Reproductive System Disease	female genital tract cancer	Female genital tract cancer	6.68e-10					TMEM11,DHODH,RALGAPA2,SMAD4,ACADM,AK3,SIN3B,TOP2A,LEMD3,WDR89,ZBTB40,EDC4,CHAF1B,PBXIP1,CEP170,ABLIM3,NRAS,GBF1,WRAP53,TUBA4A,SLC25A46,SETMAR,SUPT5H,WBP2,CCN1,TPM4,ACY1,DCTN1,ZNHIT6,AGK,FARP1,CUTA,AARS2,MRPL1,LSM14B,ENO1,CDH13,EIF1AX,VPS51,MVB12A,MTPAP,METTL15,NDUFS1,MAVS,TPM3,TRIOBP,HSPA9,USP34,MRPS22,ACSL3,RHEB,WASHC4,TBC1D10B,RAC1,ZMYM4,NUP188,TK1,NRDE2,MCRS1,THBS1,MOSPD2,MRPS27,SLC16A3,PSME4,…	943
Cellular Assembly and Organization, Cellular Function and Maintenance	organization	Organization of nucleus	6.98e-10					NUP133,PWWP3A,LRWD1,LMNA,PES1,RPS19,ATR,RPA1,NUP155,HDAC1,CTDNEP1,POT1,LEMD3,BIN1,CHMP4B,H3F3A/H3F3B,HDAC3,NUMA1,ZMPSTE24,CHMP2A,CHMP6,SUN2,ERCC1,ITPA,SMARCA2,HIST1H1B,SYNE2,MRE11,TP53,NUP93,USP36,GPX4,WDHD1,GOLM1,SAFB,LMNB2,NPM1,VPS4A,PITPNB,SUN1,RAD50,TOR1A,TPR,RELA,DAXX,POM121/POM121C,CHMP2B,SEH1L,VPS4B,CHMP5	50
Developmental Disorder, Hereditary Disorder, Neurological Disease, Organismal Injury and Abnormalities	familial mental retardation	Familial mental retardation	8.07e-10					HPRT1,SMAD4,EDC3,DYRK1A,WARS2,ATP6V1B2,STAG1,INPP5K,TAF1,ERCC3,UPF3B,HNRNPH2,KDM6A,TBL1XR1,CHAMP1,USP9X,THAP11,NANS,PPP2R5D,OPA1,MED12,RAB18,FOXP1,GPC1,ZBTB20,SMARCA2,KMT2B,HIST1H1E,EPB41L1,PURA,TUBB2A,ARHGEF7,HUWE1,SIN3A,ADK,SURF1,TAF2,THOC6,MED25,ACSL4,TMCO1,GATAD2B,PRKRA,EFTUD2,WASHC4,CCNA2,IGBP1,RAC1,HCFC1,RPL10,THOC2,CRBN,CASK,ZC3H14,TUBB3,TECR,CHD3,PMM2,TRIP12,TUBG1,PDHX,SLC30A9,TAF6,DEAF1,…	106
Cancer, Organismal Injury and Abnormalities, Renal and Urological Disease	renal cancer	Renal cancer	8.35e-10		1.265		1.267	RAE1,NDUFB7,SMAD4,CEBPZ,PITRM1,SLC5A3,FOS,SDHB,TUBA1A,UTP14A,ATR,LRP1,ZFHX3,GPS2,RPL14,MPHOSPH8,PCK2,GABARAPL2,SCRIB,TOP2A,POLG2,FNBP1L,CDK5RAP2,PABPC1,ATG7,PCBP1,EDC4,DHX35,TBL1XR1,SOD2,UQCRC2,NRAS,CLU,CANT1,TBL2,TUBA4A,CBS/CBSL,TRIM16,IFI16,NUP62,ATXN2L,FKBP1A,SMARCA2,NOM1,KMT2B,ERCC5,TSFM,SYNE2,KIF11,SLC9A3R1,MAN2A1,RPL5,PYGB,SIN3A,NCOR1,ARID5B,GSTP1,WWP2,DHX30,PLOD2,SUN1,MFF,TOR1A,DLST,LTA4H,…	313
Cancer, Organismal Injury and Abnormalities	lymphoid cancer	Lymphoid cancer	9.12e-10		1.778		1.811	GTF2B,USP7,FSD1,ZNF512,CEP350,CCNT2,TXLNA,ATR,RPA1,BCAT1,TOP2A,DAP,KPNA3,SORD,ATG7,HDAC3,EDC4,SOD2,NRAS,HAT1,TUBA4A,CCN1,DLAT,TWF1,FKBP1A,KMT2B,SYNE2,POLRMT,HIST1H1D,SIN3A,SPECC1,HK2,POLR3B,NUP98,CD58,PPP3CA,FOXRED1,NDUFS1,FAM120B,PARP1,GART,USP34,RALA,RHEB,WASHC4,RAC1,ZMYM4,IQGAP1,BCL2L13,ERC1,EHD1,PHC2,MCRS1,RPL23,THBS1,PSME3,PSME4,MRPL20,PTGES2,SLC33A1,NUTF2,COL4A1,SP100,SOD1,TGFB2,DAD1,STK38,…	472
Cancer, Hematological Disease, Immunological Disease, Organismal Injury and Abnormalities	neoplasia	Neoplasia of leukocytes	9.66e-10		1.729		1.766	GTF2B,FSD1,ZNF512,CEP350,CCNT2,TXLNA,ATR,RPA1,BCAT1,TOP2A,DAP,KPNA3,SORD,ATG7,HDAC3,EDC4,SOD2,NRAS,HAT1,TUBA4A,CCN1,DLAT,TWF1,FKBP1A,KMT2B,SYNE2,POLRMT,HIST1H1D,SPECC1,HK2,POLR3B,CD58,NUP98,PPP3CA,FOXRED1,NDUFS1,FAM120B,PARP1,GART,USP34,RALA,RHEB,WASHC4,RAC1,ZMYM4,IQGAP1,BCL2L13,ERC1,EHD1,PHC2,MCRS1,RPL23,THBS1,PSME3,PSME4,MRPL20,PTGES2,SLC33A1,NUTF2,COL4A1,SP100,SOD1,TGFB2,DAD1,STK38,VAV2,CHD4,A…	468
Connective Tissue Disorders, Hereditary Disorder, Organismal Injury and Abnormalities	hereditary connective tissue disorder	Hereditary connective tissue disorder	1e-09		0.364		0.418	COL7A1,NUP133,DHODH,CAVIN1,SH3PXD2B,INPPL1,SLC25A19,TCIRG1,TOP3A,IFT52,FOS,ATR,EMG1,TBCK,LAGE3,RBM8A,SMARCAL1,DDX59,P3H1,PLOD1,KYNU,TRAF6,SRC,LEMD3,IFT122,CDK5RAP2,PI4KA,PRKAR1A,TBL1XR1,NRAS,COL5A2,DNM2,CLU,NFIX,CANT1,NANS,MED12,RGS10,MTAP,IFT81,DPH1,JUN,SAMHD1,UBA1,KIAA0753,GPC1,ZBTB20,POLD1,KIF11,POLR1D,C1R,SUMO1,TP53,NOTCH2,TGFBI,ORC4,ATP6V0A2,AGK,SLC9A3R1,PCNT,PTPN11,IER3IP1,CDK6,SERPINH1,CD1…	183
Metabolic Disease, Neurological Disease, Organismal Injury and Abnormalities, Skeletal and Muscular Disorders	mitochondrial cytopathy	Mitochondrial cytopathy	1.03e-09					DLD,MRPL3,TMEM70,MT-ND2,MT-ND1,MRPS34,NDUFAF2,SCO1,POLG,NDUFA9,AARS2,PARL,PNPLA8,TIMMDC1,NDUFS8,RMND1,ECHS1,MT-ATP6,NDUFS7,SURF1,LRPPRC,RANBP2,MTFMT,SDHA,COX15,FOXRED1,NDUFV1,NDUFA2,NDUFS1,BCS1L,NDUFS2,NDUFS3,AIFM1,SCO2,MPV17	35
Cancer, Organismal Injury and Abnormalities, Reproductive System Disease	male genital neoplasm	Male genital neoplasm	1.04e-09		0.875		0.873	SUPT3H,DHODH,RALGAPA2,SMAD4,PITRM1,ACADM,SIN3B,SDHB,CRELD1,USP6NL,TOP2A,RING1,WDR89,ZBTB40,EDC4,CHAF1B,PBXIP1,PRKAR1A,CEP170,NRAS,GBF1,COL5A2,LGALS8,TUBA4A,SUPT5H,DLAT,DHX29,ERCC5,EPB41L1,DCTN1,ZNHIT6,EIF3I,FARP1,CLIP1,MRPL1,EIF1AX,RDH11,VPS51,NUP98,ERAL1,METTL15,TRIOBP,TRIM56,HSPA9,USP34,ACSL3,RAC1,TK1,NUP188,MCRS1,SLC16A3,PSME4,KCTD1,MDN1,MYO1C,GGCX,NRM,HSF1,AHCTF1,BDH1,FBXL12,EIF4G2,AKR1C3,DNA…	834
Cancer, Organismal Injury and Abnormalities	extraadrenal retroperitoneal tumor	Extraadrenal retroperitoneal tumor	1.11e-09		0.234		0.234	ADD1,DHODH,SIPA1,RALGAPA2,NDUFB7,SMAD4,PITRM1,SDHB,TOP2A,ABCB10,LEMD3,FNBP1L,PBXIP1,EDC4,CEP170,SOD2,NRAS,GBF1,PTPN12,NANS,TUBA4A,CCN1,ERCC5,DCTN1,SLC9A3R1,FARP1,AARS2,RPS3A,LSM14B,ENO1,EIF1AX,VPS51,NUP98,ERAL1,TM9SF4,TRIOBP,TRIM56,EAPP,USP34,PRKRA,DCTN4,RHEB,NUP188,EHD1,MCRS1,THBS1,MOSPD2,MRPS27,BCAS2,MDN1,GGCX,TCEAL4,GEMIN5,LNPK,DAD1,TGFB2,MMGT1,EIF4G2,CHD4,NPEPPS,HNRNPM,TUBB6,LMO7,PCM1,NXF1,DN…	780
Cancer, Hematological Disease, Immunological Disease, Organismal Injury and Abnormalities	acute biphenotypic leukemia	Acute biphenotypic leukemia	1.12e-09					TUBB3,DNMT1,TUBG1,POLD1,FKBP1A,HPRT1,PHF3,TOP2B,POR,TUBB2A,TUBA1A,DHFR,TOP2A,IMPDH1,IMPDH2,MTOR,PPAT,PPIA,TCEAL3,PPP3CA,TUBB4B,ANXA1,TUBB4A,NR3C1,TUBA4A,PRIM1	26
Cancer, Hematological Disease, Immunological Disease, Organismal Injury and Abnormalities	secondary leukemia	Secondary leukemia	1.15e-09					DNMT1,FOXP1,TUBB3,POLD1,FKBP1A,TUBG1,HPRT1,KMT2A,NQO1,CBL,TP53,MLLT1,TOP2B,TUBB2A,POR,TUBA1A,DHFR,PRPF8,NPM1,TOP2A,IMPDH1,IMPDH2,MTOR,PPAT,PPIA,RXRB,PPP3CA,TUBB4B,TUBB4A,NRAS,NR3C1,LUC7L2,TUBA4A,IDH1,IDH2,DDR2,PRIM1	37
Cell Morphology, Cellular Function and Maintenance	macroautophagy	Macroautophagy of cells	1.39e-09		-1.796		-1.826	VPS37A,NPC1,VDAC1,MTERF3,PIK3C2A,TOMM6,TOMM5,CSNK2A2,HGS,TCIRG1,TOMM22,ROCK2,USP36,MFN2,LARP1,TOMM20,ROCK1,GABARAPL2,PLAA,RAB9A,PAFAH1B2,DYNLL2,SRC,MTOR,RGS19,CSNK2B,TOMM70,CHMP4B,POLDIP2,ATG7,MVB12A,HMOX1,CHMP3,MAP1LC3B,CHMP2B,CHMP2A,STAM2,VCP,TOMM7,STAM,SUPT5H,CSNK2A1,CHMP6,PGAM5,TOMM40	45
Cellular Development, Cellular Growth and Proliferation, Connective Tissue Development and Function, Tissue Development	cell proliferation	Cell proliferation of fibroblasts	1.43e-09		-0.143		-0.212	FEN1,LPAR1,PML,USP7,MEN1,ILK,FOS,STAG1,PGP,RBL1,MRPS18B,SMARCAL1,SRC,HDGF,BABAM2,SOD2,NRAS,HAT1,MTHFD1L,ACP1,RAP1B,DPH1,IDH2,JUN,FOSL2,CREB1,WNT5A,ARHGEF12,TP53,KLF4,VIM,CBX2,FNDC3B,SIN3A,YBX1,GSTP1,SAFB,CDK6,NPM1,EIF4EBP1,EP400,MED25,KMT2C,PCGF2,SLC7A11,TGIF1,RHEB,CCNA2,IDH1,RAC1,FOSL1,PPP5C,DDR2,GRB10,HINT1,PHC2,EMD,PSME3,LMNA,NBN,PA2G4,TMPO,EGFR,CRKL,SOD1,TGFB2,MORC3,UIMC1,FGF2,HSPB1,ZMPSTE24,…	109
Gene Expression	transcription	Initiation of transcription of RNA	1.52e-09	Decreased	-2.071		-2.115	GTF2B,POLR2A,CAVIN1,E2F3,NFIC,CCNC,TAF6,TAF1,ERCC3,ERCC2,SRC,TAF9,POLR2E,POLR2C,GTF3C4,TAF7,TWISTNB,NR3C1,MED12,POLR1C,GTF2H1,TBP,GTF2H3,TAF1C,UBTF,MECP2,SSRP1,TAF9B,TAF5,TP53,GTF2H4,NR2C2,NOTCH2,POLR2B,TAF4,POLR2L,INTS11,SUPT16H,POLR1E,POLR1B,CDK7,TAF2,RBPJ,MNAT1,RXRB,MED25,NR1H2,POLR2H,THRAP3,TRIM28,CCNH,POLR1A,NR2F1,TAF10,GTF2H5,CCNB1,CDK1	57
Metabolic Disease, Neurological Disease, Organismal Injury and Abnormalities, Skeletal and Muscular Disorders	mitochondrial myopathy	Mitochondrial myopathy	1.57e-09					DLD,MRPL3,TMEM70,MT-ND2,MT-ND1,MRPS34,NDUFAF2,SCO1,POLG,NDUFA9,AARS2,PARL,PNPLA8,TIMMDC1,NDUFS8,RMND1,ECHS1,MT-ATP6,LRPPRC,NDUFS7,SURF1,RANBP2,MTFMT,SDHA,COX15,NDUFV1,FOXRED1,NDUFA2,NDUFS1,BCS1L,NDUFS3,AIFM1,SCO2,MPV17	34
Cancer, Organismal Injury and Abnormalities, Reproductive System Disease, Skeletal and Muscular Disorders	uterine leiomyoma	Uterine leiomyoma	1.73e-09					AKAP8L,IQGAP1,ISOC1,PLD3,CNP,RPE,SLC5A3,FOS,RPS19,SLC33A1,ALDH1A1,PTGR1,UQCRH,MRPS23,ARNT,MPHOSPH8,MDH1,RPL19,PPIG,EGFR,NOL7,SLC7A1,DST,NDUFS7,KPNA3,BDH1,ZEB1,IGFBP5,FGF2,PSMC3IP,MGST1,LTN1,PI4KA,SOD2,NR3C1,NPEPPS,ADGRE5,PRRC2C,MED12,AP2S1,VCP,NUP50,SUPT5H,FOXO3,JUN,SARM1,CCN1,TWF1,DNTTIP2,FKBP1A,CBL,PCNA,GALK2,RPL9,ASH2L,PDS5B,PRPF8,DDX6,EIF4EBP1,NDUFV2,RPS25,RAB23,PLPP1,RAB9A,MTOR,HSD17B10,COL6…	81
Post-Translational Modification	conformational modification	Conformational modification of protein	1.8e-09		1.648		1.631	GNAI1,DNAJA1,PRDX4,MESD,PDIA6,CSNK2A2,FKBP1A,HSPD1,BAG2,SELENOF,HSPA6,ENGASE,TP53,RAB7A,UGGT1,HSPA8,MLEC,CANX,PFDN4,HSP90AA1,P3H1,HSF1,FKBP9,SGTB,CSNK2B,ERO1A,ERP29,LMAN1,DERL1,PPIA,PDIA5,GANAB,HSPB1,RAD23B,ERP44,DNAJA2,SH3GLB1,PDIA3,MOGS,VCP,CSNK2A1,DNAJC7	42
Infectious Diseases	productive infection	Productive infection of cervical cancer cell lines	1.84e-09		1.199		1.055	RAB1B,TERF2,SP110,AASS,TECR,PDIA6,NDUFB7,CYCS,BICD2,SLC4A7,ARGLU1,RALB,MDN1,SSR3,UBQLN4,ZNF512B,RNASEL,DDOST,ATP5F1B,GABARAPL2,UPF3B,UQCRC1,TBC1D10A,NDUFS7,MECOM,RGPD4 (includes others),PI4KA,XPO1,ZMPSTE24,THAP11,ADGRE5,MRPL44,BCLAF1,PDIA3,NDUFS6,ATOX1,GTF2H1,SPCS3,TWF1,BAG6,HGS,PARVA,STIP1,UBR5,POLR2L,SSR1,PGRMC2,HUWE1,CDC40,NDUFA6,LSM14B,GABPB1,VPS4A,SHCBP1,NFKB1,DLST,UBE2E1,SERPINB6,PARVB,RELA…	68
Neurological Disease, Skeletal and Muscular Disorders	neuromuscular disease	Neuromuscular disease	1.85e-09		-1.296		-1.291	ISOC1,CTIF,DHODH,NDUFA5,ACADM,FOS,SDHB,NDUFA8,TUBA1A,AFG3L2,EIF3E,SCARB2,NDUFA7,GPS2,TRAF6,TOP2A,HTRA2,FBL,GBA,CHAF1B,SEPHS1,UQCRC2,ACP1,TAP2,CLU,HLA-B,AIFM1,UQCRB,DNAJA1,FOXP1,BAG6,FKBP1A,RAB6A,SEPT5,RPL5,TPI1,ARMCX3,HSPA8,EGLN1,SIN3A,LAMP2,RPS3A,GSTP1,AHCY,AK1,GSDMD,OSBPL8,PLOD2,PREPL,TOR1A,SUB1,PPP3CA,MTPAP,TPM3,LAMP1,PARP1,HMGB2,PFN2,CETN2,LDHB,DNAJC13,MICU1,SELENOF,SSR3,TMED10,NDUFS5,MTDH,DH…	245
Cellular Assembly and Organization	development	Development of cytoplasm	2.03e-09		-0.968		-1.049	CARMIL1,LPAR1,DBNL,ADD1,PPM1F,SH3PXD2B,INPPL1,ARAP1,CNP,ARRB2,DYRK1A,PES1,MFN2,PPFIA1,ABCD3,INPP5K,LRP1,VMP1,EMC6,TRAF6,MRPL10,SRC,POLG2,DLG1,CDK5RAP2,IPO4,POLDIP2,DPYSL2,ATG7,NUMA1,KANK1,TUBA4A,OPA1,OPA3,JUNB,TWF1,CREB1,TPM4,ARHGEF12,LIMCH1,DCTN1,TGFBI,TFAM,CLIP1,PTPN11,HSPA8,LAMP2,ROCK1,CDK6,NRF1,TPX2,NPM1,CUL3,TMEM41B,RAB23,CDH13,MFF,SSBP1,PEX3,MRPL14,ERP29,RAB5A,LAMTOR1,ATXN2,TPM3,LAMP1,HDAC6…	149
Cancer, Organismal Injury and Abnormalities, Reproductive System Disease	benign neoplasm of female genital organ	Benign neoplasm of female genital organ	2.16e-09					AKAP8L,IQGAP1,ISOC1,PLD3,CNP,RPE,SLC5A3,FOS,RPS19,SLC33A1,ALDH1A1,PTGR1,UQCRH,MRPS23,ARNT,MPHOSPH8,MDH1,RPL19,PPIG,EGFR,NOL7,SLC7A1,DST,NDUFS7,KPNA3,BDH1,ZEB1,IGFBP5,FGF2,PSMC3IP,MGST1,LTN1,PI4KA,SOD2,NR3C1,NPEPPS,ADGRE5,PRRC2C,MED12,AP2S1,VCP,NUP50,SUPT5H,FOXO3,JUN,SARM1,CCN1,TWF1,DNTTIP2,FKBP1A,CBL,PCNA,GALK2,RPL9,ASH2L,PDS5B,PRPF8,DDX6,EIF4EBP1,NDUFV2,RPS25,RAB23,PLPP1,RAB9A,KRAS,MTOR,HSD17B10…	82
Cell Cycle	G2/M phase transition	G2/M phase transition	2.2e-09		1.134		1.136	EIF2AK2,CEP131,RPL7A,TUBG1,DCTN2,MEN1,YWHAE,CSNK1D,TUBA1A,GORASP2,ATR,HDAC1,DYNC1H1,AURKA,CDK5RAP2,UIMC1,TUBB4B,TUBA4A,KAT14,AKAP9,JUNB,MBD4,THOC1,CHEK2,PCM1,DCTN1,TP53,LCMT1,PCNT,TP53BP2,PPP2R1A,TP53BP1,PIN1,HSP90AA1,ARPP19,FGFR1OP,KRAS,DYNC1I2,CDK7,TAF2,TUBB,MNAT1,CDK2,ACTR1A,ING1,WRN,RELA,PHLDA1,TUBB4A,PARP1,CCNH,ABRAXAS1,CIT,CCNA2,DCTN3,RAC1,CETN2,CCNB1,CDK1	59
Organismal Development	growth	Growth of organism	2.26e-09		-0.625		-0.714	LPAR1,ADD1,XRCC1,SMAD4,TCIRG1,USP7,ILK,PES1,AARS,EIF3E,SCARB2,RNASEL,HDAC3,PLCD3,ATP6V0C,TBL1XR1,SOD2,NRAS,ZC3HAV1,CLU,CBS/CBSL,ACACA,ATOX1,OPA3,ERCC1,RSU1,WNT5A,MAFK,PTP4A2,ERCC5,TAP1,DCTN1,SNX27,CBX2,EGLN1,NCOR1,EIF4A1,ARID5B,CDK6,RAB10,SAFB,NUMBL,EP400,PPP3CA,LAMTOR1,IGF2R,OSBPL1A,NUMB,DAXX,PARP1,ITPR3,MGAT1,TGIF1,KARS,TAF10,KAT2A,RAC1,FOSL1,GRB10,ITPR2,RBL2,FOXK1,PSME3,LMNA,MPI,CSNK1D,SLC33A1…	226
Cancer, Organismal Injury and Abnormalities, Reproductive System Disease	malignant neoplasm of male genital organ	Malignant neoplasm of male genital organ	2.33e-09		0.14		0.13	SUPT3H,DHODH,RALGAPA2,SMAD4,PITRM1,ACADM,SIN3B,SDHB,CRELD1,USP6NL,TOP2A,RING1,WDR89,ZBTB40,EDC4,CHAF1B,PBXIP1,PRKAR1A,CEP170,NRAS,GBF1,COL5A2,LGALS8,TUBA4A,SUPT5H,DLAT,DHX29,ERCC5,EPB41L1,DCTN1,ZNHIT6,EIF3I,FARP1,CLIP1,MRPL1,EIF1AX,RDH11,VPS51,NUP98,ERAL1,METTL15,TRIOBP,TRIM56,HSPA9,USP34,ACSL3,RAC1,TK1,NUP188,SLC16A3,PSME4,KCTD1,MDN1,MYO1C,GGCX,NRM,HSF1,AHCTF1,BDH1,FBXL12,EIF4G2,AKR1C3,DNAJC3,CA…	825
Cancer, Endocrine System Disorders, Organismal Injury and Abnormalities, Reproductive System Disease	ovarian cancer	Ovarian cancer	2.46e-09					SMAD4,USP7,CEBPZ,AK3,SIN3B,PHRF1,ATR,SCRIB,TOP2A,LEMD3,ZBTB40,HDAC3,LRRC41,ARMC10,PBXIP1,EDC4,NRAS,GBF1,WRAP53,TUBA4A,SETMAR,DNAJA1,CCN1,WBP2,TPM4,KMT2B,AGK,SNX27,FARP1,CUTA,SIN3A,GSTP1,ENO1,EIF1AX,CDK7,PPP3CA,MVB12A,TPM3,HSPA9,PARP1,GART,USP34,CLUH,SLC43A3,TBC1D10B,HCFC1,NRDE2,MCRS1,THBS1,SLC16A3,PSME4,MDN1,WDR35,SLFN5,HARS2,DOCK9,SEPT8,COL4A1,BDH1,RACGAP1,ANKIB1,CABIN1,NACC2,HNRNPM,PRIM1,CDK13,…	423
Embryonic Development, Organismal Development, Tissue Morphology	size	Size of embryo	2.46e-09					POU2F1,PPP1R8,XRCC1,SLC25A19,SMAD4,USP7,MEN1,CYCS,SNX2,DYRK1A,MFN2,CRELD1,MYL1,PGP,ATP2C1,ARNT,RBL1,RAPGEF2,MORF4L2,PRKAR1A,KIF3B,SEPHS1,AIFM1,LIMS1,ACACA,RRAGA,WNT5A,ARHGEF12,TP53,SPTBN1,HIST1H1C,HIST1H1D,PTPN11,HUWE1,YBX1,NCOR1,CDK6,RAB10,CUL3,ECSIT,RAD50,NUP98,SURF1,ARHGAP35,EPN1,IGF2R,LIG3,NUMB,DAXX,PARP1,SUZ12,MGAT1,CSK,CHMP5,RHEB,KAT2A,RAC1,GADD45GIP1,MMP14,TFB1M,TCEA1,MTCH2,RBL2,C1QBP,YBX3…	105
Cancer, Hematological Disease, Immunological Disease, Organismal Injury and Abnormalities	MLL translocation acute lymphocytic leukemia	MLL translocation acute lymphocytic leukemia	2.55e-09					TUBB3,TUBG1,POLD1,FKBP1A,HPRT1,EPHA2,TOP2B,POR,TUBB2A,TUBA1A,DHFR,TOP2A,IMPDH1,SRC,IMPDH2,MTOR,PPAT,PPIA,PPP3CA,TUBB4B,ANXA1,TUBB4A,NR3C1,TUBA4A,PRIM1	25
Cancer, Hematological Disease, Organismal Injury and Abnormalities	hematological neoplasia	Hematopoietic neoplasm	2.74e-09		1.128		1.144	GTF2B,XRCC1,SIPA1,SMAD4,USP7,FSD1,ZNF512,CEP350,PITRM1,CCNT2,TXLNA,SCARB2,ATR,RPA1,DPP3,BCAT1,SCRIB,TOP2A,DAP,KPNA3,CDK5RAP2,PABPC1,SORD,ATG7,HDAC3,EDC4,SOD2,NRAS,COL5A2,TAP2,HAT1,NOL6,CANT1,NANS,HLA-C,TUBA4A,SUPT5H,DNAJA1,CCN1,DLAT,TWF1,RSU1,FKBP1A,KMT2B,SYNE2,EIF3I,POLRMT,HIST1H1D,CLIP1,SIN3A,SPECC1,RPS3A,GSTP1,HK2,POLR3B,SHOC2,ADK,NUP98,CD58,CAAP1,ATAD1,PPP3CA,MTPAP,FOXRED1,DAP3,METTL15,NDUFS1…	736
Post-Translational Modification, Protein Folding	folding	Folding of protein	2.8e-09	Increased	2.013		1.998	GNAI1,DNAJA1,PRDX4,MESD,PDIA6,CSNK2A2,FKBP1A,HSPD1,BAG2,SELENOF,HSPA6,ENGASE,RAB7A,UGGT1,HSPA8,MLEC,CANX,PFDN4,HSP90AA1,P3H1,HSF1,FKBP9,SGTB,CSNK2B,ERO1A,ERP29,LMAN1,DERL1,PPIA,PDIA5,GANAB,HSPB1,RAD23B,ERP44,DNAJA2,SH3GLB1,PDIA3,MOGS,VCP,CSNK2A1,DNAJC7	41
Cancer, Organismal Injury and Abnormalities	lymphoreticular neoplasm	Lymphoreticular neoplasm	2.94e-09		1.075		1.104	GTF2B,XRCC1,SIPA1,SMAD4,ZNF512,CEP350,PITRM1,TXLNA,SCARB2,RPA1,DPP3,BCAT1,SCRIB,TOP2A,CDK5RAP2,PABPC1,SORD,ATG7,HDAC3,EDC4,SOD2,NRAS,COL5A2,TAP2,HAT1,NOL6,CANT1,NANS,HLA-C,TUBA4A,SUPT5H,DNAJA1,CCN1,DLAT,TWF1,RSU1,FKBP1A,KMT2B,SYNE2,EIF3I,HIST1H1D,CLIP1,SIN3A,SPECC1,RPS3A,GSTP1,POLR3B,SHOC2,NUP98,CD58,CAAP1,ATAD1,PPP3CA,MTPAP,FOXRED1,DAP3,METTL15,NDUFS1,PARP1,DAXX,GART,USP34,ITPR3,CLUH,MYO18A,RALA…	651
Cancer, Endocrine System Disorders, Hematological Disease, Immunological Disease, Organismal Injury and Abnormalities, Reproductive System Disease	testicular leukemia	Testicular leukemia	3.18e-09					TOP2A,IMPDH1,IMPDH2,TUBB3,PPAT,POLD1,TUBG1,HPRT1,TUBB4B,TOP2B,TUBB2A,POR,TUBB4A,TUBA1A,DHFR,NR3C1,TUBA4A	17
Cellular Development, Cellular Growth and Proliferation, Connective Tissue Development and Function	proliferation	Proliferation of fibroblast cell lines	3.19e-09		-0.576		-0.637	LPAR1,AKR1B1,PML,TERF2,DCAF1,PKM,USP28,MEN1,E2F3,SMC3,FOS,MFN2,EIF3E,RBL1,RNASEL,SRC,RING1,HDGF,CAPRIN1,EBNA1BP2,NRAS,ACP1,EIF3H,IFI16,JUNB,JUN,SAMHD1,CREB1,UBTF,PPIL1,ARHGEF12,SMARCA2,EIF3B,EIF3I,TP53,CBX4,KLF4,SLC3A2,E2F4,OTUB1,PTPN11,ARID5B,CDK6,RAN,NPM1,ASPSCR1,CDH13,CSTF2,RACK1,SOS1,TPM3,PARP1,SUZ12,PRKCA,TFG,ARHGEF1,RALA,TGIF1,ACAT1,CAST,RHEB,NOP58,TADA3,PTMA,RAC1,GADD45GIP1,MMP14,EIF2AK2,H…	127
Cancer, Organismal Injury and Abnormalities	benign connective or soft tissue neoplasm	Benign connective or soft tissue neoplasm	3.5e-09					COL7A1,ISOC1,MEN1,CNP,SLC5A3,FOS,RPS19,TUBA1A,ATP6V1B2,ALDH1A1,UQCRH,MRPS23,ARNT,MPHOSPH8,MDH1,RPL19,FERMT2,PPIG,TOP2A,NOL7,NDUFS7,KPNA3,H3F3A/H3F3B,PSMC3IP,LTN1,PI4KA,PRKAR1A,TBL1XR1,SOD2,COL5A2,TUBA4A,MED12,AP2S1,SUPT5H,IDH2,JUN,SARM1,TWF1,CCN1,FKBP1A,TP53,PCNA,TUBB2A,ASH2L,PRPF8,PDS5B,EIF4EBP1,NDUFV2,RAB23,RPS25,PLPP1,PHLDA2,SEC22B,ERAL1,ABI2,SOS1,MYL6,CLUH,MT-CO2,IDH1,SMG1,DDR2,AKAP8L,IQGAP1,…	113
Cancer, Organismal Injury and Abnormalities, Reproductive System Disease	endometrial carcinoma	Endometrial carcinoma	3.54e-09					TMEM11,URB2,DHODH,RALGAPA2,USP7,ZNF512,CEBPZ,ACADM,CCNT2,CLPX,SCARB2,ATR,TBCK,BCAT1,TOP2A,LEMD3,KPNA3,CDK5RAP2,PABPC1,WDR89,SORD,HDAC3,LRRC41,EDC4,CHAF1B,CEP170,SEPHS1,ANP32E,NRAS,ABLIM3,GBF1,ZC3H15,TUBA4A,SLC25A46,NHLRC2,CTH,SUPT5H,FKBP1A,ACY1,KMT2B,SYNE2,DCTN1,ZNHIT6,ZC3H11A,POLRMT,AGK,SNX27,FARP1,MTG1,SIN3A,AARS2,MRPL1,SPECC1,LSM14B,SAFB,NFIL3,CDH13,EIF1AX,VPS51,MTPAP,METTL15,NDUFS1,MAVS,PARP1…	649
Cancer, Hematological Disease, Organismal Injury and Abnormalities	hematologic cancer	Hematologic cancer	3.78e-09		1.128		1.152	GTF2B,XRCC1,SIPA1,SMAD4,USP7,FSD1,ZNF512,CEP350,PITRM1,CCNT2,TXLNA,SCARB2,ATR,RPA1,DPP3,BCAT1,TOP2A,DAP,KPNA3,CDK5RAP2,PABPC1,SORD,ATG7,HDAC3,EDC4,SOD2,NRAS,COL5A2,TAP2,HAT1,NOL6,CANT1,NANS,HLA-C,TUBA4A,SUPT5H,DNAJA1,CCN1,DLAT,TWF1,RSU1,FKBP1A,KMT2B,SYNE2,EIF3I,POLRMT,HIST1H1D,CLIP1,SIN3A,SPECC1,RPS3A,GSTP1,HK2,POLR3B,SHOC2,ADK,NUP98,CD58,CAAP1,ATAD1,PPP3CA,MTPAP,FOXRED1,METTL15,NDUFS1,FAM120B,DA…	726
Cellular Compromise, Cellular Function and Maintenance	endoplasmic reticulum stress response	Endoplasmic reticulum stress response	3.94e-09		-1.528		-1.543	EIF2AK2,PML,SELENOS,UFM1,TRIB3,MIA3,SEL1L,THBS1,MFN2,MBTPS2,GORASP2,WFS1,FAM129A,COL4A1,DST,DNAJB1,ERO1A,DERL1,SOD1,ATP2A2,PTPN1,CDK5RAP3,DDRGK1,TBL2,SLC38A2,STT3B,HSPH1,VCP,CTH,P4HB,DNAJA1,HSPD1,UFL1,STC2,RAB6A,TMX1,TP53,KDELR1,TMEM33,HYOU1,SERPINH1,HSP90AA1,SEC16A,MTOR,DNAJC10,VAPB,UCHL1,SIL1,TMTC3,BAK1,HMOX1,OS9,TMCO1,ERP44,COPA,CCDC47,DNAJB4,SYVN1,ORMDL3	59
Cancer, Organismal Injury and Abnormalities, Skeletal and Muscular Disorders	smooth muscle tumor	Smooth muscle tumor	4.32e-09					ISOC1,CNP,SLC5A3,FOS,RPS19,TUBA1A,ALDH1A1,UQCRH,MRPS23,ARNT,MPHOSPH8,MDH1,RPL19,FERMT2,PPIG,TOP2A,NOL7,NDUFS7,KPNA3,PSMC3IP,LTN1,PI4KA,SOD2,TUBA4A,MED12,AP2S1,SUPT5H,JUN,SARM1,CCN1,TWF1,FKBP1A,TP53,PCNA,TUBB2A,ST5,ASH2L,PRPF8,PDS5B,EIF4EBP1,NDUFV2,RAB23,RPS25,PLPP1,PHLDA2,SEC22B,ERAL1,ABI2,MYL6,CLUH,MT-CO2,SMG1,AKAP8L,IQGAP1,TUBB3,PLD3,TUBG1,RPE,POR,SLC33A1,PTGR1,EGFR,SLC7A1,DST,BDH1,PRC1,ZEB1,IG…	97
Cell Death and Survival	apoptosis	Apoptosis of sarcoma cell lines	4.37e-09		-0.892		-0.899	EIF2AK2,PML,CSNK2A2,RRP1B,MCRS1,ARRB2,E2F3,ING2,MFN2,WDR5,MAD1L1,TAF6,GPS2,OSGIN1,AURKA,HTRA2,IRF3,STAT2,UIMC1,IGFBP5,ATG7,STK38,SOD2,XPO1,HAT1,CLU,NR3C1,VDAC2,BCLAF1,AIFM1,ETS1,LIMS1,FOXO3,JUN,RPA2,THOC1,MCL1,CHEK2,TP53,OTUB1,STAT1,HUWE1,TP53BP2,YBX1,TP53BP1,CDK6,MIF,SIRT7,RACK1,ATM,CDK2,ING1,UHRF2,RELA,MAVS,NUMB,TRIM28,PRKCA,MAP2K4,PRPS1,RASA1,SMG1,CSNK2A1,HCFC1,PPP5C	65
Cell Death and Survival, Embryonic Development	cell death	Cell death of embryonic cell lines	4.41e-09		1.512		1.468	PML,CYCS,MEN1,ILK,ARRB2,MFN2,ARNT,PSIP1,RBL1,SLC9A3R2,TOP2A,SRC,HTRA2,ATG7,RTN4,SOD2,OPA1,AIFM1,IFI16,JUN,SARM1,MCL1,DNMT1,YME1L1,TP53,MLKL,PTPN11,GSTP1,HK2,EIF4EBP1,TARDBP,GSDMD,SUN1,DLST,PPP3CA,DAP3,BAK1,MAVS,RAD21,DAXX,PARP1,HDAC6,PRKRA,CENPF,RHEB,CHMP5,SYVN1,RAC1,HK1,EIF2AK2,MTCH2,HINT1,RBL2,TRIB3,DCTN2,THBS1,ZNF622,TRIP6,CCNC,ZNF512B,TFRC,SDHC,HSF1,APOBEC3B,EGFR,PARK7,RANBP2,SOD1,CASP1,AAK1,…	113
Cell Morphology, Cellular Assembly and Organization	morphology	Morphology of mitochondria	4.45e-09					VDAC3,PKM,FIS1,MYH9,MFN2,PNPLA2,RHOT1,POLG2,ZNF746,PEX13,HTRA2,SOD1,SOD2,ENDOG,SLC25A4,OPA1,AIFM1,SLC25A46,NDUFS6,PGAM5,MCL1,YME1L1,HSPD1,GNA12,EHHADH,H2AFX,TP53,GDAP1,DNM1L,TFAM,GPX4,CISD2,LAMP2,PARL,PNPLA8,HK2,AK1,RPS6KB2,GCLC,GHITM,MYH10,NOA1,DAP3,NDUFS1,BCS1L,LETM1,CLUH,SH3GLB1,HSD17B4,SPG7	50
Cancer, Organismal Injury and Abnormalities, Reproductive System Disease	female genital tract adenocarcinoma	Female genital tract adenocarcinoma	4.57e-09					TMEM11,DHODH,RALGAPA2,SMAD4,ACADM,AK3,SIN3B,TOP2A,LEMD3,WDR89,ZBTB40,PBXIP1,EDC4,CHAF1B,CEP170,NRAS,ABLIM3,GBF1,WRAP53,TUBA4A,SLC25A46,SUPT5H,WBP2,ACY1,ZNHIT6,AGK,FARP1,CUTA,AARS2,MRPL1,LSM14B,CDH13,EIF1AX,MVB12A,MTPAP,METTL15,NDUFS1,HSPA9,MRPS22,USP34,ACSL3,RHEB,WASHC4,TBC1D10B,TK1,NUP188,NRDE2,MCRS1,THBS1,MRPS27,SLC16A3,PSME4,HIF1AN,MDN1,MARCKSL1,HARS2,DOCK9,GEMIN5,AHCTF1,BDH1,POLR3E,CHD4,PICAL…	794
Cancer, Endocrine System Disorders, Organismal Injury and Abnormalities, Reproductive System Disease	gonadal tumor	Gonadal tumor	4.83e-09	Increased	2.377		2.403	SMAD4,USP7,CEBPZ,AK3,SIN3B,PHRF1,USP6NL,ATR,SCRIB,TOP2A,LEMD3,ZBTB40,HDAC3,LRRC41,ARMC10,EDC4,PBXIP1,NRAS,GBF1,WRAP53,TUBA4A,SETMAR,DNAJA1,CCN1,WBP2,TPM4,KMT2B,AGK,SNX27,FARP1,CUTA,SIN3A,GSTP1,ENO1,EIF1AX,CDK7,PPP3CA,MVB12A,TPM3,HSPA9,PARP1,GART,USP34,CLUH,SLC43A3,TBC1D10B,RAC1,HCFC1,NRDE2,MCRS1,THBS1,SLC16A3,PSME4,MDN1,WDR35,SLFN5,HARS2,DOCK9,SEPT8,COL4A1,BDH1,RACGAP1,CABIN1,ANKIB1,NACC2,HNRNPM,…	445
Cancer, Organismal Injury and Abnormalities, Reproductive System Disease	prostatic adenocarcinoma	Prostatic adenocarcinoma	4.87e-09					SUPT3H,XRCC1,RALGAPA2,MIA3,SMAD4,USP7,LIN7C,PITRM1,ACADM,CCNT2,SIN3B,PHRF1,CRELD1,USP6NL,CALU,SCARB2,ATR,SCRIB,TOP2A,RING1,WDR89,ZBTB40,URB1,PBXIP1,EDC4,PRKAR1A,CEP170,SEPHS1,NRAS,TARS,GBF1,COL5A2,NOL6,ZC3H15,HEATR5A,CANT1,HLA-C,TUBA4A,TRIM16,SUPT5H,TWF1,ERCC5,EPB41L1,SYNE2,DCTN1,ZNHIT6,EIF3I,ZC3H11A,HIST1H1D,PYGB,CLIP1,SIN3A,MRPL1,SPECC1,GSDMD,EIF1AX,RDH11,VPS51,NUP98,MRPL14,ERAL1,METTL15,ZBTB2,…	687
Cancer, Organismal Injury and Abnormalities, Reproductive System Disease	prostate cancer	Prostate cancer	4.98e-09		0.14		0.13	SUPT3H,DHODH,RALGAPA2,SMAD4,PITRM1,ACADM,SIN3B,SDHB,CRELD1,USP6NL,TOP2A,RING1,WDR89,ZBTB40,EDC4,PBXIP1,CHAF1B,PRKAR1A,CEP170,NRAS,GBF1,COL5A2,LGALS8,TUBA4A,SUPT5H,DLAT,DHX29,ERCC5,EPB41L1,DCTN1,ZNHIT6,EIF3I,CLIP1,FARP1,MRPL1,EIF1AX,RDH11,VPS51,NUP98,ERAL1,METTL15,TRIOBP,TRIM56,HSPA9,USP34,ACSL3,TK1,NUP188,SLC16A3,PSME4,KCTD1,MYO1C,MDN1,GGCX,NRM,HSF1,AHCTF1,BDH1,FBXL12,EIF4G2,AKR1C3,DNAJC3,CABIN1,…	813
DNA Replication, Recombination, and Repair	recombination	Recombination	5.21e-09		-0.183		-0.228	SMARCAD1,LSM2,TERF2,TIMM13,DCAF1,TOP3A,RAD54B,RPA1,IK,DDA1,ATRX,HSF1,ERCC2,SF3B5,PRPF6,ALYREF,PABPC1,PSMC3IP,ZC3HC1,CHD4,ENDOG,UHRF1,RAD18,SUPT5H,SETMAR,MSH2,TERF2IP,ERCC1,WAPL,RPA2,THOC1,CHEK2,DNMT1,IPO5,MRE11,H2AFX,TP53,MCM3AP,SNRNP200,MSH6,PRPF8,RECQL5,SNRNP27,TP53BP1,PIN1,PRKDC,SF3B3,SUN1,ENY2,RAD50,KPNA2,DDB1,ATM,NDC1,CDK2,LSM4,SART1,WRN,LIG3,RAD21,PARP1,HMGB2,SWAP70,IDH1,NSMCE2	65
Cancer, Organismal Injury and Abnormalities, Reproductive System Disease	neoplasia	Prostatic tumor	5.23e-09		-0.103		-0.113	SUPT3H,DHODH,RALGAPA2,SMAD4,PITRM1,ACADM,SIN3B,SDHB,CRELD1,USP6NL,TOP2A,RING1,WDR89,ZBTB40,EDC4,PBXIP1,CHAF1B,PRKAR1A,CEP170,NRAS,GBF1,COL5A2,LGALS8,TUBA4A,SUPT5H,DLAT,DHX29,ERCC5,EPB41L1,DCTN1,ZNHIT6,EIF3I,CLIP1,FARP1,MRPL1,EIF1AX,RDH11,VPS51,NUP98,ERAL1,METTL15,TRIOBP,TRIM56,HSPA9,USP34,ACSL3,TK1,NUP188,SLC16A3,PSME4,KCTD1,MYO1C,MDN1,GGCX,NRM,HSF1,AHCTF1,BDH1,FBXL12,EIF4G2,AKR1C3,DNAJC3,CABIN1,…	817
Cancer, Hematological Disease, Immunological Disease, Organismal Injury and Abnormalities	WaldenstrÃ¶m macroglobulinemia	WaldenstrÃ¶m macroglobulinemia	5.85e-09					GTF2B,FEN1,EXOC4,CRBN,RBL2,TUBB3,TIMM23B,TUBG1,ORC5,PSMB5,YWHAE,ROCK2,PSME3,POR,TUBA1A,PSIP1,NUTF2,SRP54,STRN,BCAT1,ADAM9,TOP2A,EGFR,IMPDH2,RANBP3,HDAC3,G3BP1,PTPN1,TUBB4B,HAT1,NR3C1,TUBA4A,BCLAF1,PRIM1,FKBP1A,SMARCA2,MPDZ,STIP1,PCNA,TOP2B,TUBB2A,CBX2,CTBP1,IMPDH1,NFKB1,MTOR,RCC1,RAD50,KPNA2,RAB24,PPIA,CDK2,NEXN,NPAT,PPP3CA,HMOX1,TUBB4A,LAMP1,PARP1,HDAC6,PRKCA,MAP2K4,RALA,SRPK2,RAC1,CDK1	66
Cell Cycle, DNA Replication, Recombination, and Repair	recombination	DNA recombination	5.98e-09		-0.17		-0.216	SMARCAD1,LSM2,TERF2,TIMM13,RAD54B,RPA1,IK,DDA1,ATRX,ERCC2,SF3B5,PRPF6,ALYREF,PABPC1,PSMC3IP,CHD4,ENDOG,UHRF1,RAD18,SETMAR,SUPT5H,MSH2,ERCC1,THOC1,RPA2,CHEK2,DNMT1,IPO5,MRE11,H2AFX,TP53,MCM3AP,SNRNP200,MSH6,PRPF8,RECQL5,SNRNP27,TP53BP1,PIN1,PRKDC,SF3B3,SUN1,ENY2,RAD50,KPNA2,DDB1,ATM,NDC1,CDK2,LSM4,SART1,WRN,LIG3,RAD21,PARP1,HMGB2,SWAP70,IDH1	58
Cancer, Hematological Disease, Immunological Disease, Organismal Injury and Abnormalities	CD20 negative acute lymphocytic leukemia	CD20 negative acute lymphocytic leukemia	6.03e-09					TOP2A,IMPDH1,IMPDH2,TUBB3,PPAT,TUBG1,POLD1,HPRT1,PSMB5,TUBB4B,TOP2B,POR,TUBB2A,TUBB4A,TUBA1A,DHFR,NR3C1,TUBA4A	18
Cancer, Hematological Disease, Immunological Disease, Organismal Injury and Abnormalities	CD20 negative lymphoblastic lymphoma	CD20 negative lymphoblastic lymphoma	6.03e-09					TOP2A,IMPDH1,IMPDH2,TUBB3,PPAT,TUBG1,POLD1,HPRT1,PSMB5,TUBB4B,TOP2B,POR,TUBB2A,TUBB4A,TUBA1A,DHFR,NR3C1,TUBA4A	18
Cancer, Hematological Disease, Immunological Disease, Organismal Injury and Abnormalities	T-cell lymphoblastic lymphoma	Stage II-IV T-cell lymphoblastic lymphoma	6.03e-09					TOP2A,IMPDH1,IMPDH2,TUBB3,PPAT,TUBG1,POLD1,HPRT1,PSMB5,TUBB4B,TOP2B,POR,TUBB2A,TUBB4A,TUBA1A,DHFR,NR3C1,TUBA4A	18
Cancer, Hematological Disease, Organismal Injury and Abnormalities	neoplasia	Neoplasia of blood cells	6.19e-09		0.994		1.025	GTF2B,XRCC1,SIPA1,SMAD4,FSD1,ZNF512,CEP350,PITRM1,CCNT2,TXLNA,SCARB2,ATR,RPA1,DPP3,BCAT1,SCRIB,TOP2A,DAP,KPNA3,CDK5RAP2,PABPC1,SORD,ATG7,HDAC3,EDC4,SOD2,NRAS,COL5A2,TAP2,HAT1,NOL6,CANT1,NANS,HLA-C,TUBA4A,SUPT5H,DNAJA1,CCN1,DLAT,TWF1,RSU1,FKBP1A,KMT2B,SYNE2,EIF3I,POLRMT,HIST1H1D,CLIP1,SIN3A,SPECC1,RPS3A,GSTP1,HK2,POLR3B,SHOC2,NUP98,CD58,CAAP1,ATAD1,PPP3CA,MTPAP,FOXRED1,DAP3,METTL15,NDUFS1,FAM120B,…	726
Carbohydrate Metabolism	glycolysis	Glycolysis	6.39e-09		-0.794		-0.829	RAE1,MTCH2,NUP188,NUP133,C1QBP,PGAM1,PLEKHA2,PKM,NUP153,AAAS,SLC16A3,NUP88,NUP85,ARNT,NUP155,SEC13,BCAT1,EGFR,PGM1,CISD1,DNAJB1,RANBP2,NUP107,NUP160,NUP35,NUP50,FOXO3,NUP62,NUP43,ZBTB20,NUP54,TP53,KLF4,NUP93,DNM1L,TPI1,POLG,NUP205,ENO2,CISD2,PGK1,NUP37,GSTP1,ENO1,HK2,MIF,KRAS,MTOR,NUP98,NDC1,TPR,PDHA1,RELA,POM121/POM121C,SEH1L,LDHA,NUPL2,FZR1,HK1,NUP214,SHC1	61
Cancer, Hematological Disease, Immunological Disease, Organismal Injury and Abnormalities	MLL rearrangement positive acute leukemia	MLL rearrangement positive acute leukemia	6.65e-09					TUBB3,TUBG1,POLD1,FKBP1A,HPRT1,EPHA2,TOP2B,POR,TUBB2A,TUBA1A,DHFR,TOP2A,IMPDH1,IMPDH2,SRC,MTOR,PPAT,PPIA,PPP3CA,CADM1,TUBB4B,ANXA1,TUBB4A,NR3C1,TUBA4A,PRIM1	26
Cancer, Hematological Disease, Immunological Disease, Organismal Injury and Abnormalities	mixed phenotype acute leukemia	Mixed phenotype acute leukemia	6.66e-09					DNMT1,TUBB3,FKBP1A,POLD1,TUBG1,HPRT1,KMT2A,PSMB5,PHF3,TOP2B,TUBB2A,POR,TUBA1A,DHFR,TOP2A,IMPDH1,IMPDH2,MTOR,PPAT,PPIA,TCEAL3,PPP3CA,TUBB4B,ANXA1,TUBB4A,NR3C1,TUBA4A,PRIM1	28
Cellular Compromise	degradation	Degradation of mitochondria	6.74e-09		-0.295		-0.314	AFDN,MECP2,TP53,SUMO1,FIS1,GDAP1,DNM1L,MFN2,CCNC,ADH5,GABARAPL2,MFF,GHITM,VPS35,ATG7,DAP3,BAK1,MAP1LC3B,KRT18,MARCH5,HSPA9,SH3GLB1,OPA1,PHB2,AIFM1,SHC1,BCAP31	27
Cancer, Hematological Disease, Immunological Disease, Organismal Injury and Abnormalities	CD20 positive B-cell acute lymphocytic leukemia	CD20 positive B-cell acute lymphocytic leukemia	6.78e-09					IMPDH1,TOP2A,IMPDH2,TUBB3,PPAT,TUBG1,POLD1,HPRT1,TUBB4B,TOP2B,TUBB2A,POR,TUBB4A,TUBA1A,DHFR,NR3C1,TUBA4A	17
Cancer, Hematological Disease, Immunological Disease, Organismal Injury and Abnormalities	CD20 positive precursor B-cell acute lymphoblastic leukemia	CD20 positive precursor B-cell acute lymphoblastic leukemia	6.78e-09					IMPDH1,TOP2A,IMPDH2,TUBB3,PPAT,TUBG1,POLD1,HPRT1,TUBB4B,TOP2B,TUBB2A,POR,TUBB4A,TUBA1A,DHFR,NR3C1,TUBA4A	17
Cellular Assembly and Organization	organization	Organization of cellular membrane	6.99e-09					CARMIL1,AGFG1,PIK3C2A,CHP1,ARRB2,ILK,YWHAE,LMNA,MYH9,TUBA1A,MFN2,OCRL,SCARB2,SYNJ2,NUP155,TFRC,CTDNEP1,LDLRAP1,DNAJC6,EGFR,SRC,FNBP1L,JUP,BIN1,AAK1,ATG7,NECAP1,CADM1,ANXA1,ZMPSTE24,PICALM,DNM2,ARF4,VAMP7,MRTFB,STAM2,OPA1,AP2S1,RPS27A,VCP,YWHAZ,STAM,SUN2,GAK,AFDN,WNT5A,MECP2,VAMP2,MPP5,HGS,SYNE2,CBL,NUP93,GNPAT,SPTBN1,VAMP3,HSPA8,SEPT11,LIMA1,PIN1,TPM1,YWHAB,NUMBL,FNBP1,CDH13,VPS4A,SUN1,MTOR,CTTN,…	82
Hematological Disease, Immunological Disease	neutropenia	Neutropenia	7.02e-09					ERCC1,XRCC1,TUBB3,DNMT1,POLD1,TUBG1,HPRT1,TCIRG1,NQO1,TP53,TOP2B,TUBB2A,POR,TUBA1A,DHFR,GSR,SRP54,GSTP1,TOP2A,IMPDH1,ERCC2,IMPDH2,JAGN1,STAT2,PPAT,PPIA,CLPB,RXRB,EFL1,PPP3CA,TUBB4B,TUBB4A,DNM2,TUBA4A,PRIM1	35
Cellular Assembly and Organization, Cellular Function and Maintenance	organization	Organization of cytoskeleton	7.58e-09		-1.569		-1.699	RAB2A,RAE1,CEP131,LPAR1,ADD1,ABCC4,CSNK2A2,SMAD4,ILK,FSD1,ARRB2,CEP350,IFT52,FOS,TCHP,CAVIN3,AFG3L2,CALU,LRP1,TBCK,DYNC1LI2,VEZT,TRAF6,SLC9A3R2,FNBP1L,CDK5RAP2,JUP,DPYSL2,ATG7,CEP170,RAB21,CHAMP1,ABLIM3,CDK5RAP3,ACP1,DNAH5,DNM2,CLU,NFIX,TUBA4A,TNFRSF12A,IFT81,ACACA,SARM1,CCN1,TMEM106B,NUP62,RSU1,WNT5A,DCTN1,KIF11,SUMO1,PEX14,RFX3,CNN2,SLC9A3R1,E2F4,FARP1,CLIP1,ARHGDIA,SIN3A,RAB10,TPX2,NUMBL,CDH13…	366
Cell Morphology, Cellular Function and Maintenance	repair	Repair of cells	8.09e-09		-1.197		-1.247	TCEA1,FEN1,ERCC1,PML,TERF2,THOC1,PGAM1,PCNA,TP53,H2AFX,NBN,PNKP,XPA,OTUB1,ZNF281,RPA1,NAE1,YBX1,TP53BP1,PRKDC,NPM1,TRRAP,DDB2,EGFR,G6PD,RAD50,KPNA2,ATM,CAAP1,UBE2N,BABAM1,FGF2,WRN,DEK,MARF1,BRD4,PARP1,CHD4,RAD18,VCP,XPC	41
Organismal Injury and Abnormalities, Renal and Urological Disease	renal lesion	Renal lesion	8.26e-09		1.522		1.553	RAE1,NDUFB7,SMAD4,LIN7C,CEBPZ,PITRM1,SLC5A3,FOS,SDHB,TUBA1A,UTP14A,ATR,LRP1,ZFHX3,GPS2,RPL14,MPHOSPH8,PCK2,SCRIB,GABARAPL2,TOP2A,POLG2,FNBP1L,CDK5RAP2,PABPC1,ATG7,PCBP1,EDC4,DHX35,TBL1XR1,SOD2,UQCRC2,NRAS,CLU,CANT1,TBL2,TUBA4A,CBS/CBSL,TRIM16,IFI16,APRT,NUP62,ATXN2L,FKBP1A,SMARCA2,NOM1,KMT2B,ERCC5,TSFM,SYNE2,KIF11,SLC9A3R1,MAN2A1,RPL5,PYGB,ARHGDIA,SIN3A,NCOR1,ARID5B,GSTP1,WWP2,DHX30,PLOD2,SUN1,MF…	333
Neurological Disease	axonal neuropathy	Axonal neuropathy	8.3e-09					MORC2,FTL,DYNC1H1,HINT1,HSPB8,MED25,CRAT,TDP1,LMNA,HSPB1,GDAP1,GARS,SETX,MFN2,AARS,RAB7A,COL12A1,KIF1B,DNM2,TRIM2,VCP,MPV17,SPTAN1	23
Cancer, Hematological Disease, Immunological Disease, Organismal Injury and Abnormalities	t(1;19) mutation acute lymphocytic leukemia	T(1;19) mutation acute lymphocytic leukemia	9.22e-09					TOP2A,IMPDH1,SRC,IMPDH2,MTOR,TUBB3,PPAT,TUBG1,POLD1,FKBP1A,PPIA,HPRT1,EPHA2,PPP3CA,TUBB4B,TOP2B,POR,TUBB2A,TUBB4A,TUBA1A,DHFR,NR3C1,TUBA4A,PRIM1	24
Cellular Development, Cellular Growth and Proliferation, Embryonic Development	proliferation	Proliferation of embryonic cell lines	9.72e-09		-0.42		-0.46	EIF2AK2,AKR1B1,PML,HINT1,RBL2,MCRS1,PKM,TPP2,CHKA,MEN1,E2F3,FOS,SDHB,RALB,MFN2,TAF6,IQGAP2,PA2G4,RBL1,ZNF512B,RNASEL,DGCR8,EGFR,SRC,ERO1A,SAFB2,FGF2,DLGAP5,NRAS,RYBP,LAMTOR3,STT3B,IFI16,FOXO3,JUN,MAPK14,VDAC1,THOC1,CREB1,ARHGEF12,KMT2A,SUMO1,TP53,STIP1,H2AFX,KLF4,NOTCH2,RBM25,E2F4,UBR5,LARP1,COMMD5,OTUB1,POLG,PTPN11,PPP2R1A,HSP90AA1,MIF,EIF4EBP1,TARDBP,CDH13,KRAS,G6PD,MTOR,CSTF2,MNT,GLCE,ATM,DLST…	86
Cellular Compromise	fragmentation	Fragmentation of mitochondria	9.8e-09		-0.395		-0.41	MECP2,TP53,SUMO1,FIS1,GDAP1,DNM1L,MFN2,CCNC,ADH5,GABARAPL2,GHITM,MFF,VPS35,ATG7,BAK1,DAP3,KRT18,MARCH5,HSPA9,SH3GLB1,OPA1,PHB2,AIFM1,SHC1,BCAP31	25
Cancer, Endocrine System Disorders, Organismal Injury and Abnormalities, Reproductive System Disease	neoplasia	Ovarian tumor	9.81e-09		1.578		1.599	SMAD4,USP7,CEBPZ,AK3,SIN3B,PHRF1,ATR,SCRIB,TOP2A,LEMD3,ZBTB40,HDAC3,LRRC41,ARMC10,PBXIP1,EDC4,NRAS,GBF1,WRAP53,TUBA4A,SETMAR,DNAJA1,CCN1,WBP2,TPM4,KMT2B,AGK,SNX27,FARP1,CUTA,SIN3A,GSTP1,ENO1,EIF1AX,CDK7,PPP3CA,MVB12A,TPM3,HSPA9,PARP1,GART,USP34,CLUH,SLC43A3,TBC1D10B,HCFC1,NRDE2,MCRS1,THBS1,SLC16A3,PSME4,MDN1,WDR35,SLFN5,HARS2,DOCK9,SEPT8,COL4A1,BDH1,RACGAP1,ANKIB1,CABIN1,NACC2,HNRNPM,PRIM1,CDK13,…	428
Cellular Assembly and Organization, Cellular Function and Maintenance	formation	Formation of vesicles	1.02e-08		-1.844		-1.892	IQGAP1,VPS37A,ROCK2,MYH9,MAP2,MYH14,TMED10,ABI1,HDAC1,BAG3,SRC,LNPK,BIN1,CHMP4B,ZEB1,ATG7,NSF,STK38,CHMP3,RAB13,PICALM,DNM2,CHMP2A,STAM2,AIFM1,STAM,ARF6,FOXO3,CHMP6,MARCKS,TGM2,SNX3,SERPINE2,HGS,TP53,ARHGEF7,ROCK1,WASF2,VPS4A,MTOR,SUPT20H,RAB34,MYH10,MVB12A,MAP1LC3B,CHMP2B,SOAT1,SH3GLB1,PLD2,VPS4B,CAST,RAC1,SHC1	53
Organismal Injury and Abnormalities, Reproductive System Disease	benign uterine disease	Benign uterine disease	1.07e-08					AKAP8L,IQGAP1,ISOC1,PLD3,CNP,RPE,SLC5A3,FOS,RPS19,SLC33A1,ALDH1A1,PTGR1,UQCRH,MRPS23,ARNT,MPHOSPH8,MDH1,RPL19,PPIG,EGFR,NOL7,SLC7A1,DST,NDUFS7,KPNA3,BDH1,ZEB1,IGFBP5,FGF2,PSMC3IP,LTN1,MGST1,PI4KA,SOD2,NR3C1,NPEPPS,ADGRE5,PRRC2C,MED12,AP2S1,NUP50,VCP,SUPT5H,FOXO3,JUN,SARM1,CCN1,TWF1,DNTTIP2,FKBP1A,CBL,PCNA,GALK2,RPL9,ASH2L,PRPF8,PDS5B,DDX6,EIF4EBP1,NDUFV2,RAB23,RPS25,PLPP1,RAB9A,KRAS,MTOR,HSD17B10…	82
Cellular Assembly and Organization, DNA Replication, Recombination, and Repair	formation	Formation of nuclear pores	1.1e-08		-0.447		-0.488	AHCTF1,NUP98,NDC1,NUP205,CDK2,NUP107,NUP153,RTN4,NUP93,CDK1	10
Cell Morphology, Cellular Function and Maintenance, DNA Replication, Recombination, and Repair	double-stranded DNA break repair	Double-stranded DNA break repair of cells	1.12e-08		-1.472		-1.496	FEN1,TERF2,PGAM1,PCNA,H2AFX,NBN,PNKP,OTUB1,XPA,ZNF281,RPA1,NAE1,TP53BP1,PRKDC,NPM1,TRRAP,EGFR,G6PD,RAD50,KPNA2,ATM,CAAP1,BABAM1,UBE2N,FGF2,WRN,DEK,MARF1,BRD4,PARP1,VCP	31
Organismal Injury and Abnormalities, Skeletal and Muscular Disorders	neurogenic muscular atrophy	Neurogenic muscular atrophy	1.12e-08					MORC2,HINT1,DCTN2,DCTN1,LMNA,GDAP1,GARS,SETX,AARS,MFN2,RAB7A,COL12A1,POLG,TRIM2,MT-ATP6,DYNC1H1,SURF1,HSPB8,MED25,HSPB1,KIF1B,DNM2,COX6A1,SEPT9,PRPS1,KARS,AIFM1,SLC25A46,VCP,MPV17,HK1	31
Cell Death and Survival	apoptosis	Apoptosis of breast cancer cell lines	1.16e-08		0.004		0.014	EXOC2,PEBP1,CCAR1,BCL2L13,HINT1,DHODH,DCAF1,PHB,PKM,SMAD4,THBS1,CYCS,ILK,BCAS2,OAS3,PA2G4,PTPN13,OSGIN1,MTDH,TFRC,SDHC,BAG3,EGFR,SRC,SRPK1,SOD1,HSPB8,CSTB,TGFB2,CASP1,IGFBP5,TAOK3,FGF2,ATG7,HSPB1,SOD2,XPO1,PRNP,ITGB3BP,CLU,DNM2,SMARCA1,NACC2,STX6,BUD31,IFI16,VCP,FOXO3,MYBBP1A,DPH1,TERF2IP,JUN,MAPK14,CCN1,THOC1,MCL1,PELP1,HSPD1,NQO1,EPHA2,KIF11,TP53,KLF4,FASTKD2,NDUFA13,STAT1,ARHGDIA,NRF1,HK2,MIF,…	96
RNA Post-Transcriptional Modification	capping	Capping of mRNA	1.17e-08					ERCC2,GTF2H3,CDK7,NCBP1,POLR2A,POLR2E,MNAT1,POLR2C,GTF2H4,POLR2B,POLR2H,POLR2L,NCBP2,CCNH,GTF2H5,SUPT5H,ERCC3,GTF2H1	18
Neurological Disease	polyneuropathy	Polyneuropathy	1.21e-08					VPS37A,IBA57,CHP1,CST3,SLC25A19,DCTN2,BICD2,LMNA,GARS,AARS,MFN2,RAB7A,SLC33A1,AFG3L2,TWNK,MT-ATP6,DYNC1H1,HSPB8,ERLIN2,ALDH18A1,HSPB1,KIF1B,CLU,DNM2,COX6A1,OPA1,AIFM1,SLC25A46,ABHD12,VCP,MORC2,AMPD2,HSPD1,ERLIN1,DCTN1,GDAP1,SETX,COL12A1,POLG,TRIM2,SACS,WASHC5,SURF1,UCHL1,MED25,MTPAP,TFG,KIDINS220,SEPT9,KARS,PRPS1,SPG7,MPV17,HK1	54
Post-Translational Modification	deubiquitination	Deubiquitination of protein	1.24e-08					INO80,UFD1,MCRS1,FOXK1,USP28,USP7,SMAD4,PSMF1,PSMB5,ARRB2,PSME3,PSME4,TFPT,OTUD7B,TOMM20,RHOT1,USP48,TRAF6,USP3,BABAM2,UIMC1,BRCC3,OTUD6B,USP9X,STAM2,RPS27A,VCP,ACTR8,STAM,ABRAXAS2,EIF3F,SUDS3,SNX3,USP19,INO80B,TAF9B,HGS,USP5,PSME2,TP53,USP36,ACTR5,OTUB1,INO80C,USP24,TRRAP,DDB2,UCHL1,BABAM1,RAD23B,UCK2,USP34,ABRAXAS1,UCHL3,TAB1,KAT2A,TAF10,CCNA2,TADA3,HCFC1,CDK1,BAP1	62
Cell Death and Survival	apoptosis	Apoptosis of fibroblast cell lines	1.36e-08		0.549		0.512	PML,MEN1,ILK,ARRB2,MFN2,PLRG1,CWC15,ATR,WDR5,RHOT1,RBL1,RNASEL,TOP2A,SRC,HTRA2,RTN4,PRKAR1A,NRAS,EIF3H,AIFM1,ETS1,IFI16,JUN,CCN1,MCL1,DNMT1,YME1L1,EIF3B,SUMO1,EIF3I,TP53,VIM,MLKL,PTPN11,QKI,EIF4EBP1,EP400,SUN1,PPP3CA,BAK1,RHOG,DAXX,PARP1,PRKRA,PRKCA,MAP1S,RHEB,RAC1,RPL10,CDK1,GRB10,EIF2AK2,MTCH2,RBL2,COX5A,THBS1,RALB,MDN1,CCNC,SLC25A24,MAD1L1,EGFR,MECOM,FGF2,STK38,PTPN1,PMS2,PRNP,DAPK3,NR3C1,RHOB…	98
Metabolic Disease, Organismal Injury and Abnormalities, Renal and Urological Disease	organic aciduria	Organic aciduria	1.44e-08					MLYCD,SLC25A1,DLD,MMAB,OGDH,ETFB,BCKDHB,ETFA,SLC25A19,PRDX1,SUCLG1,ETFDH,OAT,GCDH,SOD2,BCKDHA,MCCC2,THAP11,DBT,SUCLA2,PCCB,IDH2,HCFC1,KYNU	24
Cell Cycle	interphase	Arrest in interphase	1.5e-08					FEN1,DCAF1,XRCC1,CSNK2A2,PKM,CHKA,MEN1,E2F3,ILK,FOS,CAVIN3,ATR,RPA1,ARNT,RBL1,GPS2,TOP2A,SRC,TIMP2,NRAS,CDK5RAP3,SMARCA1,SPTAN1,JUN,ERCC1,MBD4,CCN1,MCM7,GPC1,DNMT1,SMARCA2,FKBP1A,EPB41L1,KIF11,TP53,KLF4,NOTCH2,PURA,AGK,MGMT,USP36,E2F4,RPL5,PTPN11,PRPF8,SIRT7,CDH13,EP400,SUN1,BAK1,ACIN1,NUMB,DAXX,PARP1,PRKCA,RALA,TFCP2,TAF10,CCNA2,IDH1,CDK1,EIF2AK2,MTCH2,RPL7A,PNPT1,RBL2,RPL23,LRWD1,ING2,LMNA,NBN,…	134
Cancer, Organismal Injury and Abnormalities, Reproductive System Disease	endometrioid endometrial cancer	Uterine endometrioid carcinoma	1.52e-08					TMEM11,URB2,DHODH,RALGAPA2,USP7,CEBPZ,ZNF512,ACADM,CCNT2,CLPX,ATR,TBCK,BCAT1,LEMD3,KPNA3,CDK5RAP2,PABPC1,WDR89,SORD,HDAC3,LRRC41,EDC4,CHAF1B,CEP170,SEPHS1,ANP32E,NRAS,ABLIM3,GBF1,ZC3H15,TUBA4A,SLC25A46,NHLRC2,CTH,SUPT5H,ACY1,KMT2B,SYNE2,ZNHIT6,ZC3H11A,POLRMT,AGK,SNX27,FARP1,MTG1,SIN3A,AARS2,MRPL1,SPECC1,LSM14B,SAFB,NFIL3,EIF1AX,MTPAP,METTL15,NDUFS1,MRPS22,USP34,ITPR3,ZKSCAN1,NSUN4,RALA,LUC7L2,ACS…	558
Cancer, Organismal Injury and Abnormalities, Reproductive System Disease	prostatic carcinoma	Prostatic carcinoma	1.53e-08					SUPT3H,XRCC1,RALGAPA2,MIA3,SMAD4,USP7,LIN7C,ILK,PITRM1,ACADM,CCNT2,SIN3B,SDHB,PHRF1,CRELD1,USP6NL,CALU,SCARB2,ATR,SCRIB,TOP2A,RING1,WDR89,ZBTB40,URB1,PBXIP1,EDC4,PRKAR1A,CEP170,SEPHS1,NRAS,TARS,GBF1,COL5A2,NOL6,ZC3H15,HEATR5A,CANT1,HLA-C,TUBA4A,TRIM16,SUPT5H,TWF1,ERCC5,EPB41L1,SYNE2,DCTN1,ZNHIT6,EIF3I,ZC3H11A,HIST1H1D,PYGB,CLIP1,SIN3A,MRPL1,SPECC1,GSTP1,GSDMD,EIF1AX,RDH11,VPS51,NUP98,MRPL14,ERAL1…	711
Cancer, Hematological Disease, Immunological Disease, Organismal Injury and Abnormalities	acute bilineal leukemia	Acute bilineal leukemia	1.53e-08					TOP2A,TUBB3,PPAT,POLD1,TUBG1,HPRT1,TUBB4B,TOP2B,ANXA1,TUBB2A,POR,TUBB4A,TUBA1A,DHFR,NR3C1,TUBA4A	16
DNA Replication, Recombination, and Repair	global genomic repair	Global genomic repair	1.53e-08					DDB2,ERCC1,ERCC4,ERCC2,GTF2H3,DDB1,GTF2H4,RAD23B,PARP1,XPA,RPS27A,XPC,GTF2H5,CETN2,ERCC3,GTF2H1	16
Cancer, Hematological Disease, Immunological Disease, Organismal Injury and Abnormalities	intrachromosomal amplification of chromosome 21 acute lymphoblastic leukemia	Intrachromosomal amplification of chromosome 21 acute lymphoblastic leukemia	1.53e-08					TOP2A,TUBB3,PPAT,POLD1,TUBG1,HPRT1,TUBB4B,TOP2B,ANXA1,TUBB2A,POR,TUBB4A,TUBA1A,DHFR,NR3C1,TUBA4A	16
[truncated: 3,652 more rows]
